# Supplementary material for: Coordinated Residue Motions at the Enzyme–Substrate Interface Promote DNA Translocation in Polymerases
Source: J Am Chem Soc. 2025 Jun 17;147(26):22972–85. doi: 10.1021/jacs.5c05888 (PMC12232177; doi:10.1021/jacs.5c05888)
Supplement: Supplementary file 5 [file ja5c05888_si_005.zip]

Archive with 13 entries (12 files):
- /
- DIST
- COLVAR
- FES.dat
- plumed.dat
- plumed_rst.dat
- Intermediate1.pdb
- Intermediate2.pdb
- Pre_translocation.pdb
- Post_translocation.pdb
- plumed_descriptors.dat
- Additional Supporting Information.pdf
- Additional Supporting Information.docx
