# Supplementary material for: Coordinated Residue Motions at the Enzyme–Substrate Interface Promote DNA Translocation in Polymerases
Source: J Am Chem Soc. 2025 Jun 17;147(26):22972–85. doi: 10.1021/jacs.5c05888 (PMC12232177; doi:10.1021/jacs.5c05888)
Supplement: Supplementary file 5 [file ja5c05888_si_005.zip › DIST]

#! FIELDS time d0 d1 d2 d3 d4 d5 d6 d7 d8 d9 d10 d11 d12 d13 d14 d15 d16 d17 d18 d19 d20 d21 d22 d23 d24 d25 d26 d27 d28 d29 d30 d31 d32 d33 d34 d35 d36 d37 d38 d39 d40 d41 d42 d43 d44 d45 d46 d47 d48 d49 d50 d51 d52 d53 d54 d55 d56 d57 d58 d59 d60 d61 d62 d63 d64 d65 d66 d67 d68
 0.000000   4.6456   3.4620  10.5810   9.1142   3.7100   3.4479   3.7088   6.7164   3.1990   4.1324  10.7029   3.9307   3.6674   3.6212   3.6755   3.5011   6.8011   3.5643   7.2349   6.3145   3.5049   8.7013   7.5059   3.3261   7.2760   3.7751   3.7901   8.4099   3.0156   9.3744   4.0743  10.3535   3.5719   5.9408   3.6460   8.3818   6.0437   6.8417   3.7219   3.1607   2.8573   3.6387   9.6918   3.8967   8.6249   2.9745   6.5614   7.0079   3.6945   9.3384   3.0288   8.3136   3.9643   5.9171   9.6422   3.9061  12.3744   6.0071   5.4448   4.5736   5.8273   6.5018   2.6410   8.4064   3.4078  14.3693  15.3551  14.0686   8.4296
 0.000000   4.6456   3.4620  10.5810   9.1142   3.7100   3.4479   3.7088   6.7164   3.1990   4.1324  10.7029   3.9307   3.6674   3.6212   3.6755   3.5011   6.8011   3.5643   7.2349   6.3145   3.5049   8.7013   7.5059   3.3261   7.2760   3.7751   3.7901   8.4099   3.0156   9.3744   4.0743  10.3535   3.5719   5.9408   3.6460   8.3818   6.0437   6.8417   3.7219   3.1607   2.8573   3.6387   9.6918   3.8967   8.6249   2.9745   6.5614   7.0079   3.6945   9.3384   3.0288   8.3136   3.9643   5.9171   9.6422   3.9061  12.3744   6.0071   5.4448   4.5736   5.8273   6.5018   2.6410   8.4064   3.4078  14.3693  15.3551  14.0686   8.4296
 1.000000   5.0418   3.5675  10.5120   8.9912   3.5772   3.6779   3.6787   6.5459   3.3641   3.7317  10.4978   3.7801   3.8665   3.6104   3.2909   3.3091   6.9064   3.7326   7.8229   6.1650   3.5700   9.2045   7.3699   3.5261   6.8660   3.5593   3.9152   8.1003   2.9291   8.7127   4.3596  10.6878   3.8187   5.5288   3.4181   8.1963   6.1291   6.3757   3.6978   3.3433   2.7503   3.8006   9.5112   3.7850   8.1446   3.0317   6.1554   6.7766   3.4316   9.8898   2.6783   8.8129   3.5971   5.5974   8.4308   3.7830  12.2656   5.9362   5.2723   4.6823   4.8533   6.4066   2.8227   8.4780   4.9946  14.2537  15.1440  13.8899   8.7729
 2.000000   5.2103   3.1983  10.0695   8.5966   3.6581   3.8427   3.5564   6.6077   3.1466   3.4300  10.4613   3.5631   4.0322   3.4221   3.4390   3.0933   6.5445   3.6987   8.0684   6.9518   3.4391   9.1980   8.1262   3.1437   6.8577   3.6358   3.9419   8.3153   3.0493   9.4432   4.4713  10.9030   3.6535   6.2623   3.5239   8.9386   6.8001   7.3923   3.7316   3.6769   2.8400   3.5570   9.6160   3.5720   8.1873   2.7698   6.1012   6.6019   3.7097   9.0147   2.9124   8.3015   3.5645   5.2569   9.5870   3.3620  11.8954   6.1372   5.5809   4.8206   5.2827   6.8208   2.7752   8.7458   3.8965  14.8024  15.6479  14.5020   8.5282
 3.000000   4.4921   3.3148  10.3477   8.6162   3.7145   3.3721   3.5176   6.7554   3.1297   3.8508  10.6715   3.7346   3.7883   3.9273   3.6553   3.2897   6.7170   4.0460   8.0713   6.7955   3.7062   9.3856   7.8574   3.5436   7.0567   3.5215   3.6710   8.2951   2.9480   8.8993   4.2880  11.0165   3.6758   5.5222   3.4656   8.3634   6.2214   6.6736   3.8253   3.6368   2.9684   3.6368   9.7926   3.6907   8.2144   3.1444   6.3036   6.8059   3.6858   9.3136   2.8572   8.3096   3.5322   5.6260  10.6109   3.2363  11.3728   6.1266   5.4862   4.8448   5.1427   6.8217   2.7042   8.7645   4.8058  14.5402  15.5341  14.5490   8.4751
 4.000000   4.8344   3.3917  10.3949   8.9657   3.9890   3.5483   3.4820   6.3668   3.4298   3.9916  10.6260   3.3333   3.9838   3.9677   3.5685   3.4416   6.5468   3.9948   7.8603   6.6422   3.6977   9.1750   7.9773   3.9863   6.5663   3.9304   3.8895   7.9310   3.0588   8.8874   3.9849  10.6562   3.6226   5.4971   3.7768   8.4289   6.4572   7.0125   3.6516   3.5130   2.9907   3.2533   9.4373   3.7910   8.0380   3.2975   6.1578   6.9459   3.5467   9.2992   2.9610   8.2426   3.4944   6.0503   9.2615   3.3896  12.4579   5.8726   5.2425   4.8833   5.0290   6.2639   2.6632   8.1725   4.0445  14.4662  15.3864  14.5823   8.9391
 5.000000   4.5256   3.2111  10.3596   8.8691   3.9552   3.6314   3.3294   6.5020   3.1437   3.6954  11.0411   3.1320   3.8325   3.6901   3.5277   3.1584   6.5730   3.6861   7.9823   6.4634   3.2023   9.1890   7.6750   3.4051   6.5379   3.5164   3.5754   8.0606   2.8766   9.1739   4.3435  10.8480   3.9164   6.0632   3.5779   8.7550   6.6890   6.8709   3.7782   3.6317   2.8891   3.5192   9.8911   3.8336   8.1675   3.0008   5.9227   6.5524   3.5261   9.3010   2.9335   8.0437   4.2278   6.2841   8.7128   3.3017  11.7854   5.9574   5.4402   4.8443   5.5476   6.7260   2.6992   8.7916   4.2230  14.5401  15.4270  14.1546   8.9238
 6.000000   5.0587   3.3388  10.0398   8.3859   3.9880   4.1534   3.5401   6.3725   3.3906   3.6290  10.5112   3.4174   3.7519   3.3365   3.5906   3.3562   6.7095   3.6772   8.2533   6.8539   3.3717   9.2790   7.6291   3.5843   6.2702   3.6804   3.7417   7.9113   2.8689   9.0009   3.6849  11.1578   3.6174   6.1665   3.5743   8.8604   6.6442   7.0918   3.6289   3.6515   2.9857   3.5746   9.5088   3.6808   8.3235   2.9525   6.2807   6.7926   3.5847   9.0247   3.1944   7.9177   3.4142   5.7711   7.7420   3.4445  12.0737   6.2073   5.6133   5.3278   5.7441   6.6181   2.7731   8.5400   4.5877  14.3330  15.2971  14.1011   9.7433
 7.000000   4.8171   3.2534  10.1364   8.5687   3.6808   3.8528   3.4279   6.3058   3.2259   3.7053  10.5599   3.6655   3.9994   3.7469   3.2224   3.4265   6.7352   3.8386   8.1198   6.7228   3.7302   9.4160   7.3577   3.8274   6.4594   3.7577   3.6886   7.9852   2.9040   8.5975   4.0795  11.2827   3.7234   6.0806   3.4681   8.6849   6.6163   7.2927   3.4769   3.6228   2.9494   3.5246   9.6185   3.7328   8.2607   3.0988   6.3889   6.8996   3.5208   9.4597   2.8262   8.1781   3.9146   5.9589   7.1338   3.7620  12.4174   5.8517   5.2315   5.1080   5.7413   6.5736   2.8529   8.6341   4.3741  14.1519  15.1754  13.8273   8.8263
 8.000000   5.2364   3.1857  10.3479   9.0011   4.0728   3.5551   3.4773   6.6779   3.2357   3.7430  10.9340   3.6296   3.7246   3.6630   3.4659   3.3676   6.5513   3.6176   8.0528   6.5763   3.5070   9.4159   7.8199   3.4470   6.4025   3.5527   3.9596   7.8988   3.0220   8.6304   3.7258  10.5837   3.7072   5.5418   3.5424   8.4568   6.6057   6.4730   3.6774   3.7419   2.9680   3.6328   9.4046   3.4208   8.1686   2.9081   6.2279   6.8912   3.6096   9.2496   2.7045   8.1204   4.1036   5.9101   7.0039   4.2045  12.4593   5.7733   5.0405   4.8621   4.7588   6.3001   2.7595   8.3543   5.1844  14.3350  15.1617  14.1152   8.8796
 9.000000   4.7019   3.5962  10.1619   8.3561   4.0024   3.5629   3.6902   6.4848   3.0270   3.7224  10.8057   3.6219   3.9062   3.2296   3.2991   3.2614   6.9338   3.7468   7.9571   6.8528   3.4234   9.2864   7.6665   3.7994   6.4979   3.5881   3.8039   7.6655   2.9942   8.8699   4.2555  10.7632   3.8005   5.7008   3.6058   8.3779   6.3279   6.5761   3.7506   3.2933   2.9198   3.5399   9.6130   3.9313   8.0239   2.9570   6.0587   6.9586   3.4555   8.8587   2.8647   7.9902   3.2832   5.6094   8.3975   4.6370  12.3138   5.8067   5.1549   4.8111   5.3260   6.1756   2.7604   8.1843   4.1597  14.5168  15.3162  14.1747   9.5870
 10.000000   5.1517   3.5461  10.2845   8.3349   3.4953   3.2273   3.4590   6.4169   2.9357   3.6449  10.8286   3.2079   3.8327   3.7672   3.4119   3.2276   6.7629   3.7897   7.7782   6.2152   3.4480   9.1435   7.6510   3.8557   6.7167   3.7492   3.8004   7.8738   2.8351   8.3474   4.3247  10.7795   3.8766   5.9488   3.4572   8.8444   6.7077   6.7629   3.6146   3.7440   2.8258   3.4092   9.8487   3.7404   8.3478   2.9340   6.4006   7.1411   3.4557   9.4850   2.8187   8.3159   3.5901   6.1498   7.9236   4.2584  12.2927   6.0684   5.4336   4.7082   5.7086   6.3749   2.8641   8.3545   5.4325  14.7234  15.4948  14.6763   8.9470
 11.000000   4.8538   3.5271  10.2066   8.7355   3.7352   4.1157   3.3846   6.7846   2.7867   3.4285  10.6994   3.3226   4.2011   3.6996   3.4917   3.4551   6.9185   3.7715   7.8942   6.8805   3.5037   9.2280   7.8883   3.6431   6.3267   3.8851   3.8182   7.8823   3.0447   8.4401   4.4672  10.6591   3.8397   5.8908   3.5496   8.4665   6.3022   6.6106   3.6630   3.4833   3.0679   3.9702   9.1771   3.4328   8.1111   2.9560   6.0346   6.7346   3.7040   8.8091   2.8958   8.0046   3.8024   5.6650   7.1192   3.9752  11.4062   6.1744   5.4082   5.4118   6.9235   6.0954   3.9906   7.9269   7.2100  14.3657  15.3128  14.4295   8.9755
 12.000000   4.6638   3.3769  10.1950   8.6203   3.8098   3.7167   3.8812   6.1531   2.9119   3.5027  10.9189   3.3529   4.0966   3.7621   3.5532   3.6589   7.3631   4.1700   7.7418   6.3098   3.7149   8.9879   7.5297   3.8868   6.4501   3.6642   3.9417   7.8171   3.1449   8.7137   4.1931  10.8739   3.9102   6.3327   3.6261   8.9622   6.7933   7.4600   3.6628   3.5775   2.8547   3.6921   9.3700   3.7498   8.1167   2.7680   5.9690   6.5032   3.3167   8.5674   2.8102   7.6701   4.0418   5.9481   7.1386   4.6005  11.3159   6.4457   5.6334   5.6950   7.1716   5.8381   4.7241   7.6674   6.8295  13.8669  14.6567  14.1365   8.8754
 13.000000   5.1262   3.3244  10.9274   9.0295   3.7950   3.3641   3.4036   6.6707   3.1798   3.4260  10.7538   3.7191   3.7445   3.5678   3.6175   3.2539   7.0211   3.5438   8.2262   6.7122   3.4117   9.6274   7.3485   3.9372   6.3420   3.5773   3.9717   7.9289   2.8082   8.9331   4.7013  10.9008   3.9826   5.7756   3.6474   8.7756   6.8930   7.0482   3.7695   3.5546   2.9786   3.5643   9.8104   4.0235   8.2488   2.8367   6.2141   6.7395   3.5114   9.6332   2.9712   8.6197   3.3034   5.5631   7.6929   4.0629  11.6478   6.3465   5.6491   5.5543   7.5074   6.4015   4.9662   8.1814   6.7394  14.7536  15.7682  14.3602   9.4215
 14.000000   5.1453   3.2740   9.7257   8.6864   3.7104   4.4539   3.6724   6.5179   3.2345   3.8279  10.7889   3.4460   4.3535   4.0080   3.6487   3.6725   7.3451   3.8629   8.2521   6.5296   3.3336   9.3870   7.4671   3.7819   6.4265   3.6033   3.9146   7.8759   3.1432   8.6926   4.1771  10.5466   3.7603   6.0125   3.5952   8.6453   6.5231   6.7504   3.6014   3.4392   2.7198   3.5986   9.5546   3.5839   8.0865   3.4088   6.1537   6.8468   3.8621   8.6497   3.1536   7.7526   3.8725   6.2030   7.2029   4.8706  11.3395   6.8115   5.9600   5.7654   8.9012   4.8270   5.0217   6.3229   7.0724  14.4414  15.4575  14.2429   8.4050
 15.000000   4.8997   3.2340  10.3262   8.6134   3.7453   3.8748   3.2962   6.5494   2.9979   3.3607  11.0594   3.3253   3.8183   3.5576   3.7438   3.2831   6.7351   4.0382   8.4175   6.9742   3.8655   9.4630   7.9642   4.1769   6.0914   3.7237   3.8520   7.6773   2.8690   8.3703   4.7309  10.8557   3.7593   6.1340   3.4583   8.6600   6.4668   6.8248   3.8139   3.4814   2.8952   3.7100   9.7134   3.8439   8.2212   3.1892   6.2112   6.8478   3.6983   9.1364   2.9747   8.1575   3.7163   5.8750   6.2477   4.6588  11.3695   7.0282   6.1421   5.7676   8.7632   5.2188   5.1204   6.7032   7.0278  15.0957  15.9116  14.4517   8.8743
 16.000000   4.8095   3.2911  10.2683   8.6531   4.2388   3.5644   3.3089   6.4684   3.3946   3.8399  10.9404   3.9535   3.4707   3.7066   3.2954   3.2972   6.7923   3.7710   8.2403   7.3210   3.3346   9.5983   8.1431   4.3852   6.5260   3.9695   4.0258   8.0107   2.9201   9.0189   4.2853  10.5505   3.4453   6.1803   3.4518   8.5465   6.4728   6.8920   3.6432   3.4645   2.7577   3.7877   9.6109   3.9970   8.2879   2.9786   6.1667   7.0107   3.3967   8.5692   2.8009   7.8488   3.3622   5.5449   6.7570   4.3136  11.0928   6.3347   5.6352   5.2264   7.7790   5.8162   4.5948   7.5447   5.8947  14.9895  15.7974  14.4306   9.5210
 17.000000   4.5788   3.4065   9.8690   8.8541   4.0650   4.3730   3.4288   6.6497   3.3210   3.8405  10.8228   3.8529   3.6206   3.6501   3.8180   3.6924   7.0605   3.8437   8.7801   7.2375   3.6277  10.2457   8.6092   4.3948   5.8451   4.0548   3.9644   7.3774   3.3320   8.7480   4.5142  10.9900   3.5798   6.2107   3.5129   8.2947   6.4526   6.7386   3.5806   3.3622   2.6777   3.4396   9.4042   3.5553   7.9932   3.5212   6.0347   6.8464   3.5543   9.1584   2.7331   7.8327   3.7768   6.1665   6.1646   4.4055  10.7692   6.1659   5.4351   5.3954   8.5256   5.5932   4.8768   7.2012   6.1623  14.5651  15.6322  13.9382   9.5399
 18.000000   4.6134   3.4022  10.3770   8.5142   3.9167   4.3128   3.5313   6.6809   4.1416   4.4585  10.2182   3.9565   3.7006   3.9129   3.3791   3.4505   6.5365   3.8852   8.3937   6.8289   3.7658   9.5805   7.8191   4.1702   6.2096   4.0204   4.1152   7.7559   3.1429   8.8600   4.4498  10.5505   3.7227   5.6976   3.9927   8.6000   6.6203   6.5922   3.6205   3.3197   2.8319   3.4045   9.4467   4.0690   8.2519   3.0211   6.2357   6.8301   3.6770   9.7218   2.8662   8.5061   3.4455   6.0048   5.9446   3.9889  10.1232   5.9505   4.9898   5.0446   7.6680   4.8741   4.9290   6.7320   7.2886  14.6582  15.6343  14.2674   8.8403
 19.000000   4.4850   3.4136   9.7815   8.7582   3.8386   3.8424   3.8623   6.4232   3.6701   4.4855  10.1771   3.8186   3.8836   3.6059   3.3845   3.8306   6.8921   3.8158   8.5985   7.0549   3.2807   9.8591   7.7272   4.3331   5.8374   3.9089   3.9745   7.2684   3.0798   8.3644   4.5125  10.8068   3.6642   5.9170   3.7970   8.4315   6.3987   6.5544   3.6177   3.3748   2.9296   3.9982   9.4535   3.7294   8.1693   3.2356   6.2434   6.7655   4.1126   8.9644   3.2378   8.1482   3.4754   5.7970   6.8268   4.5728   9.4591   6.6358   5.5899   6.1986   8.2073   5.0003   5.9584   6.4066   8.1156  14.6226  15.5635  14.0354   9.3122
 20.000000   4.8251   3.3979  10.2079   8.5729   4.3855   4.7517   3.5192   5.9892   3.6328   4.1936  10.3870   3.7939   4.0755   3.9676   4.0264   4.3816   6.9964   3.9066   8.1930   7.4255   3.7040   9.6102   8.1815   4.1252   6.2914   3.8644   4.0710   7.5967   3.1816   8.4951   4.3706  10.6331   4.1314   5.8554   3.5392   8.5816   6.3804   7.1753   3.7091   3.3463   2.8206   3.7655   9.4363   3.8149   8.0749   3.4098   6.0789   6.7755   3.6298   9.2547   3.0903   8.1616   3.6014   5.8439   8.0421   5.7203   9.7943   6.7969   5.8152   6.1695   8.6738   4.7157   5.9001   5.9062   7.7731  15.2788  16.0541  14.3629   8.5934
 21.000000   4.5194   3.5656  10.4305   8.5014   3.8062   4.2592   3.4155   6.6336   3.1123   3.1965  10.7184   3.8001   3.7996   3.6770   3.6219   3.4373   6.9100   3.7848   8.1539   6.8846   3.5585   9.6017   7.8545   4.0448   5.7147   3.7481   4.1554   7.0978   3.2571   8.4059   4.4007  11.0417   3.9714   6.4428   3.4594   9.1020   6.8402   6.9890   3.5334   3.5632   2.8316   3.4269   9.0217   3.9048   8.1254   3.2400   6.2033   6.8372   3.6011   9.3118   2.9197   8.3037   3.3672   5.8787   7.8639   6.1907   9.6711   7.4400   6.3452   6.5743   9.6594   4.8476   7.3805   6.0772   8.9491  14.5228  15.3905  14.3987   9.0996
 22.000000   4.9079   3.5823  10.6133   8.8170   3.7959   4.7969   3.3669   6.5929   2.7936   3.3707  10.8581   3.8281   3.8499   3.7091   4.5061   3.9080   6.4587   4.0875   7.9482   6.7267   3.4259   9.4186   7.5039   4.3230   5.1543   4.2506   4.0799   6.6730   3.8410   8.1080   4.8302  10.9876   3.9167   6.6391   3.2589   8.9191   6.8333   6.8538   3.7189   3.6420   3.1367   4.1397   9.6993   3.7295   8.3601   3.3455   6.2119   6.8661   3.9046   9.5640   3.0478   8.5889   3.4523   5.8473   6.7737   6.2698   9.3754   7.8547   6.7227   6.7737   9.8329   4.3406   7.1235   5.1316   9.2362  14.3416  15.2633  14.1905   8.8822
 23.000000   4.5012   3.3640   9.9520   8.0210   4.3431   4.2360   3.5357   6.6662   3.4139   3.6394  10.4403   3.6302   3.7707   3.6430   3.8418   3.6145   6.4593   3.7377   8.1938   7.1228   3.3102   9.6720   7.5705   3.7668   5.3999   3.8475   4.1737   6.9713   3.3864   8.4376   3.9645  11.0350   3.8157   6.9288   3.4268   8.8964   6.8098   7.1612   3.5895   3.4833   2.6372   3.7232   9.2836   3.9480   8.0669   3.1713   6.0640   7.1699   3.5566   9.5622   2.7324   8.1641   3.6755   5.8034   6.4818   5.9637   8.1677   7.5190   6.4638   6.4878  10.1082   3.9806   7.4717   4.7432   9.9114  14.7367  15.8369  14.5163   9.1029
 24.000000   4.6289   3.3663  10.2129   8.6693   4.7797   4.1307   3.5926   6.0752   3.1411   3.5963  10.3072   3.8422   3.7717   4.1692   4.1733   4.5041   6.0999   3.7064   8.1815   7.2190   3.2260   9.5335   7.7497   3.7983   5.8503   3.5817   4.1057   7.2493   3.4092   8.4528   3.8921  11.0805   3.9093   6.4485   3.5217   8.5867   6.4844   6.7249   3.6931   3.4824   2.8411   3.6602   9.4541   3.8589   8.2276   3.1713   6.3358   6.9645   3.7379   9.5439   3.3856   8.3844   3.6830   5.6651   6.3448   5.7315   9.5689   7.9801   6.9753   6.8608   9.8928   4.6540   7.6706   5.4102  10.2524  14.8286  15.5800  14.6275   8.7733
 25.000000   4.6540   3.4568  10.1689   8.8048   3.4245   4.1989   3.3078   6.7940   3.1099   3.3977  10.5683   3.4109   3.7792   3.7414   3.4510   3.5958   7.0341   3.7753   8.5036   7.3788   3.4419  10.0468   8.4329   4.2292   5.7479   3.8148   4.1844   7.0532   3.7069   8.0641   3.7731  11.3129   3.7724   6.1544   3.7630   9.2475   7.0159   6.6482   3.4053   3.7255   2.8985   3.5431   9.3767   4.0108   7.9886   3.0498   5.9377   6.8750   3.8322   9.4366   3.0171   8.3776   3.6304   6.1357   7.3158   5.5602   9.1066   7.8895   7.0096   7.0779   9.8654   5.3062   7.7132   6.3192   9.7635  14.1836  15.2921  13.9562   8.0683
 26.000000   4.5887   3.1389   9.8831   8.5581   3.8337   4.0396   3.2840   6.7389   3.1873   3.3136  10.9650   3.5971   3.6211   3.6024   3.4695   3.5489   6.7567   3.6799   8.7311   6.9147   3.5244   9.9660   7.4265   3.6493   5.6002   3.6877   4.2313   7.1913   3.1553   8.3539   4.3935  11.4603   3.8220   6.0446   3.7960   8.5804   6.4741   6.3168   3.8610   3.5672   3.1285   3.4846   9.5663   3.7273   8.2628   3.3035   6.3762   7.2385   3.8191   9.4610   2.9913   8.5530   3.6726   6.6408   6.7878   5.7304   8.6640   7.9425   6.9196   6.8343   9.6993   5.4434   6.8712   6.5832   9.5113  14.4093  15.3772  14.0995   9.0842
 27.000000   4.7775   3.3058   9.6505   8.5070   3.6779   3.8041   3.4551   6.5976   3.4201   3.5143  10.6585   3.6877   3.8544   3.3789   3.2650   3.8110   7.0501   3.8008   8.2938   7.2504   3.5796   9.5008   7.9070   4.1514   6.4627   4.1399   4.3209   7.8684   3.4549   9.1118   4.2667  10.9664   3.6173   6.7624   3.5095   8.8630   6.6560   7.0728   3.4114   3.2803   2.8098   3.5041   9.6629   3.8612   8.3143   3.1889   6.4026   7.4221   3.5722   9.4388   3.1060   8.4385   3.4095   5.9793   6.7643   5.7258   9.5815   8.2170   7.2797   7.0736   8.9254   4.9130   7.3458   5.8794   9.2677  14.5597  15.5614  14.6514   8.8208
 28.000000   4.8483   3.3431   9.9906   8.6868   3.4577   3.6973   3.8446   6.6256   3.2106   3.5375  11.1458   3.6865   4.2644   3.6988   3.2104   3.3881   6.9630   3.9220   8.3538   7.2674   3.8314   9.4957   7.7709   4.2159   6.4747   3.8469   4.2744   7.7723   3.2798   8.4773   4.1959  11.1727   3.5597   6.9962   3.8958   8.7271   6.5735   6.7149   3.7113   3.2637   2.7385   3.6696   9.7750   4.0604   8.4227   3.0846   6.3952   6.9944   3.5754   9.5940   2.7953   8.2343   3.7263   6.4816   6.0404   5.3924  10.2208   8.0941   7.1224   7.0787   9.1319   6.2235   6.7996   7.3045   8.4435  14.7980  15.5519  14.9400   8.9790
 29.000000   4.8535   3.2706  10.2567   8.4928   3.3979   3.9686   3.5019   6.6166   3.1533   3.3615  10.6597   3.5559   3.9879   3.6697   3.2834   3.2218   6.7236   3.5337   8.4552   7.1752   3.5679  10.0206   8.0728   4.0178   6.1581   3.8220   4.0940   7.7886   3.0517   8.6051   3.6718  11.0108   3.8099   6.2974   3.7378   8.6637   6.8616   6.7038   3.5662   3.6462   3.0993   3.4413   9.4149   3.5555   8.3089   3.0827   6.4417   7.2900   3.6344   9.6518   2.7884   8.1404   3.4912   5.8056   6.2970   5.4866  10.1439   7.9902   7.0786   7.0657   8.7777   6.5162   6.8520   7.5717   9.3898  14.5148  15.3767  14.5664   8.9940
 30.000000   4.7365   3.3004  10.2018   8.4562   3.8666   4.4295   3.5869   6.5129   3.1841   4.0368  10.6769   3.7736   3.9333   3.7225   3.5959   3.2105   6.4726   3.7202   8.1011   6.4640   3.2341   9.5829   7.6507   3.5871   6.2952   3.5251   4.3003   7.6082   2.8302   8.2997   4.2897  10.3272   3.6493   6.4200   3.9142   8.6090   6.4111   6.4509   3.8067   3.6407   2.8400   3.7825   9.6597   3.6668   8.4031   3.1098   6.4440   7.3721   3.6933   9.6076   2.9027   8.3926   3.8080   5.7735   6.9820   5.1183  10.4241   7.5712   6.4894   6.5207   9.3017   5.2236   7.0640   6.5936   9.7839  14.1470  15.0281  14.3581   7.8721
 31.000000   5.0558   3.6090  10.0348   8.3066   4.4662   4.2301   3.6242   6.8226   3.7153   4.2139  10.2530   3.6686   3.5486   3.4690   3.4954   3.5532   7.2204   3.7620   8.1077   6.9809   3.3550   9.4172   7.4011   4.1786   6.0626   3.7055   4.3427   7.5498   3.0594   8.4014   4.2698  10.9237   3.7284   6.1290   3.6524   8.4917   6.3283   6.8383   3.7349   3.3181   2.7259   3.3800   9.2589   3.8231   8.0868   3.0502   6.0530   6.8088   3.8611   9.7579   2.9624   8.1090   3.9470   5.6950   6.4213   5.3351  10.4745   7.8631   6.8548   7.0661   9.4613   5.1944   7.4081   6.3957   9.9167  14.6188  15.3102  14.5472   8.4180
 32.000000   4.6748   3.4800   9.9433   8.2486   4.5778   4.2547   3.4233   6.7211   2.9495   3.5434  10.4565   4.3190   4.0057   3.8492   3.5874   3.5791   6.9986   4.1597   7.6953   6.6877   3.4652   8.9619   7.5744   3.9567   6.0290   3.5104   4.3649   7.3330   3.1380   8.6200   4.3467  11.4174   4.0492   6.8020   3.5941   8.9976   6.9277   7.3508   3.7527   3.5934   3.0183   3.6588   9.8874   3.9306   8.3285   2.8854   6.1969   7.0080   3.6751   9.5876   2.9179   8.3649   3.4922   6.1517   6.5176   6.3059  10.9388   7.9401   7.0294   6.9879   9.9802   4.8772   8.4099   5.2686   9.7822  14.6045  15.3727  14.6391   8.5761
 33.000000   4.7366   3.3962   9.5544   8.1551   3.8067   4.8131   3.5589   6.5393   3.1261   3.7776  10.5753   3.5207   3.6959   3.6814   3.5741   3.6560   6.9927   3.7002   8.1644   6.9324   3.2715   9.7211   7.6998   3.7587   6.3578   3.6851   4.2822   7.5865   3.4251   8.8483   4.4434  11.0642   3.9608   6.5176   3.4717   8.7049   6.5868   7.0489   3.8597   3.6271   2.9022   3.4128   9.3098   3.7560   8.0614   3.1959   5.9825   6.4276   3.6315   9.2221   3.0053   7.8586   3.6139   5.6196   6.3594   6.8875   9.0734   8.2608   7.1174   7.3676   9.8643   4.2818   7.9617   4.9071  10.7665  14.5049  15.3051  14.6108   8.8420
 34.000000   4.6321   3.3804   9.7910   8.3995   3.8521   4.5531   3.6715   7.0679   3.1171   3.7717  10.4189   3.7206   4.0205   4.1500   3.8203   3.4577   7.5945   3.8034   8.3607   7.2412   3.3733  10.0182   8.2512   4.0365   6.4886   3.4627   4.2352   7.8051   2.9737   8.7882   4.7357  10.5986   3.6519   5.9810   3.4068   8.5130   6.4073   7.0237   3.5840   3.4661   2.9076   3.5358   9.9456   4.0276   8.6089   3.1990   6.6425   7.1446   3.7227   9.3157   2.8700   7.9920   3.5039   5.7735   6.0071   6.7697   9.3848   8.1533   6.9765   6.6758  10.0051   3.1760   8.2107   2.9106  10.0611  14.3501  15.1969  14.1660   8.9131
 35.000000   5.0213   3.3972   9.6768   7.9506   3.9659   4.4033   3.3069   6.5718   3.0366   3.9044  10.4223   3.9972   3.8014   3.7469   3.8136   3.7830   6.7973   4.0953   8.1035   6.7253   3.6113   9.5984   7.9603   4.1505   6.7738   4.3436   4.4817   7.8666   3.8700   9.1706   4.2708  10.8616   3.8447   6.3848   3.3663   8.8041   6.6194   7.0702   3.4563   3.5330   2.6179   3.4436   9.7529   3.7302   8.0856   3.1448   6.1706   7.2258   3.4873   9.5891   2.8385   8.2033   3.6787   5.7562   6.8567   6.9861   9.4155   8.4964   7.2944   6.9262   9.1707   3.2454   8.8696   3.2739  10.1041  14.1296  14.8283  14.1218   8.8519
 36.000000   4.5843   3.3198   9.5247   8.2814   3.6613   3.9237   3.6719   6.6189   2.7244   3.5512  10.5281   4.4002   4.4512   4.3910   3.8577   3.3673   7.7559   3.5015   8.1273   7.1493   3.6032   9.9009   8.2710   3.9617   6.4445   4.0557   3.9414   7.6802   3.6078   8.6429   4.2111  10.8941   3.8069   6.8243   3.4348   8.6405   6.4476   7.0359   3.6304   3.3690   2.8957   3.6635   9.6027   3.7826   8.3462   3.1534   6.2805   6.7633   3.7820   9.4833   3.0160   7.9883   3.6362   5.9273   6.4726   6.9368   9.4569   8.3878   7.2262   7.0970   9.5642   3.0972   8.8691   2.6835  10.3872  14.7061  15.4835  14.7559   8.6526
 37.000000   4.7171   3.1676   9.6199   7.9187   3.7810   3.7117   3.6778   6.3211   3.8347   4.4086  10.1035   4.0357   3.9167   4.1068   3.8410   3.9247   7.0606   4.1445   8.2248   6.6477   3.3376   9.4039   8.4558   3.7054   6.8840   3.5695   5.2358   7.9363   3.4399   8.8084   4.1427  10.7545   3.6827   5.7124   3.8370   8.1661   6.1400   6.2050   3.7932   3.2626   2.8244   3.3263   9.2402   3.7518   8.1934   3.3758   6.1471   6.6112   3.3868   8.9475   2.9838   7.6334   3.7633   5.7160   6.7764   6.3900   9.3225   7.9582   6.8643   6.5776   9.4040   2.9205   8.6640   2.9140   9.7217  14.1526  14.9548  13.7568   9.3147
 38.000000   4.5819   3.5888  10.5366   8.5078   3.6670   3.8357   3.3460   7.1033   3.2974   3.2969  10.7517   4.1286   3.6765   3.8020   3.6827   3.4831   7.2406   3.9171   8.3709   6.8439   3.4345   9.7537   7.7207   3.9455   6.2424   3.7843   6.3420   7.4295   3.2558   8.4749   3.7416  11.5861   3.7088   6.2460   3.8332   8.7326   6.4960   6.8578   3.8625   3.5854   2.9898   3.5019   9.4599   3.7474   8.2083   3.3541   6.3046   7.3224   3.5319   9.7640   2.8351   8.3493   3.4621   6.3169   6.5812   6.1490   9.1539   7.9917   6.9094   6.8041   9.0696   2.9516   8.6472   2.7308   9.5022  14.8537  15.5077  14.9203   8.8909
 39.000000   4.3287   3.4790   9.7685   8.2489   4.1574   3.1873   3.8277   6.7312   3.4115   3.9145  10.4937   3.3977   3.7447   3.6553   3.4425   3.5376   7.3292   3.7441   8.5880   7.2209   3.6737   9.9647   8.0749   3.7756   6.9225   3.7506   6.5192   8.1262   3.3632   8.9842   4.0753  11.1110   3.5767   6.0607   3.6662   8.4762   6.2270   6.3925   3.6094   3.3203   2.7673   3.4010   9.2547   3.7707   8.4077   3.0879   6.4396   7.1526   3.6753   9.3091   3.1079   8.4774   3.7149   5.5887   6.2178   5.7271   9.6264   7.8000   6.7495   6.5121   9.2963   3.1975   8.0238   2.8915   9.8317  14.9064  15.7621  14.7143   8.8961
 40.000000   5.4436   3.4572   9.8438   7.7900   5.0558   4.5306   3.5774   6.3292   3.5095   4.3875  10.0060   3.3820   3.8879   3.8172   3.6074   3.6981   7.4076   3.9413   8.4441   7.1004   4.1560  10.0503   8.6022   3.9459   6.9717   4.4555   6.3331   7.9394   3.8449   8.7650   3.6431  10.8237   3.7582   6.3117   3.5485   8.4480   6.2888   6.5893   3.8073   3.3959   2.8713   3.7593   9.4342   3.7937   8.0047   3.1442   5.8625   6.5346   3.5612   9.4429   3.0658   8.2507   3.9106   5.5035   7.5345   6.5064   8.5279   8.6871   7.5251   7.3853   9.7590   3.3361   9.0236   2.7777   9.8247  14.4519  15.2527  14.2333   9.2903
 41.000000   5.3526   3.4825   9.5981   8.0247   4.3487   3.6845   3.6626   6.4371   3.3166   4.2445  10.5440   4.3296   4.2365   3.8451   4.0369   3.8508   7.3133   3.8822   8.0207   7.2291   3.9420   9.4743   7.5877   3.8315   6.4401   3.6700   6.0033   7.7164   3.0576   8.5133   3.9806  11.1415   3.5580   6.3819   3.5731   8.8048   6.5441   6.8879   3.7154   3.6910   3.0557   3.6306   9.1954   3.7615   7.9171   2.9820   5.8420   6.8667   3.7014   8.6288   2.9717   8.0504   3.6749   6.0236   9.5226   8.1258   8.3165   9.0102   7.8226   7.6602   9.3778   3.4432  10.0632   2.9040  10.4203  14.3725  15.1417  14.3522   8.8812
 42.000000   4.5772   3.4230   9.8326   7.9655   4.7816   5.0412   3.6689   6.7876   3.4604   3.9552  10.2242   4.2343   3.9900   4.1939   4.0603   3.3126   6.9974   3.4973   7.6375   6.7171   3.5492   9.2152   7.6335   4.0431   6.0731   4.0232   6.5721   7.6542   3.2494   8.7493   4.2110  10.9886   3.6486   6.2805   3.5429   8.7350   6.6305   7.1179   3.6060   3.5298   2.9512   3.3806   9.3078   3.7661   8.1377   3.1510   6.1827   6.6550   3.5908   8.9446   2.7377   7.8214   3.3684   5.7833   7.9600   7.7610   7.0894   8.5834   7.5961   7.3134   9.6017   3.3148   9.6968   2.7613  10.7660  14.7055  15.5999  14.3343   8.8479
 43.000000   5.0723   3.2733   9.6011   8.0109   4.5548   4.2663   3.4668   6.7477   3.8105   4.4477   9.7569   4.4308   3.8623   4.1238   3.7535   3.3569   7.2353   3.5014   8.0991   7.1122   3.4696   9.7190   7.8305   3.9254   6.0280   3.9570   7.3497   7.5603   3.3565   8.5053   3.8636  10.8695   3.6621   5.8435   3.5795   8.2256   5.9762   6.7187   3.6137   3.3839   2.7861   3.7932   9.4733   3.9295   8.0904   3.2009   6.2441   7.0920   3.8978   8.7259   3.1894   7.8704   3.8943   5.3498   8.5053   8.1078   6.3842   8.9025   7.7123   7.4539   9.4429   3.5441   9.4612   2.9553  11.4298  14.8375  15.6150  14.3565   9.0042
 44.000000   5.6232   5.1104   9.1237   7.6722   4.4572   5.2729   3.8732   6.0025   3.7738   4.3967   8.5857   4.4673   4.2240   4.4775   4.0125   3.0935   6.7423   3.6972   8.1133   7.1490   3.5607   9.6972   7.8363   3.9800   6.0119   3.8769   7.3766   7.7051   3.2693   8.7621   4.4297  11.0251   4.0173   6.2320   3.5247   8.4715   6.3774   6.8450   3.8259   3.4992   3.0239   3.7279   9.3045   3.8054   7.9177   3.1599   6.0166   7.0435   3.9773   9.1019   3.3813   7.8795   3.5962   5.3977   9.5664   7.4919   5.8124   9.1685   8.0120   7.7685   9.6519   3.6262  10.3238   3.0740  10.9584  14.8973  15.5874  14.0665   8.8758
 45.000000   5.0106   3.3097  10.3940   8.5891   4.6636   4.7754   3.4269   6.5500   3.2582   3.7889  10.4921   4.2517   3.8729   3.6828   3.4216   3.6702   6.7151   3.9152   7.9901   6.9331   3.7957   9.5540   8.4160   3.7712   6.6220   4.1849   8.2086   7.9680   3.5129   8.9434   4.4150  11.3408   3.8004   6.3879   3.5916   8.6975   6.4099   7.0127   3.5759   3.3312   2.7479   3.5694   9.3430   3.7395   8.2706   3.1183   6.2632   6.8272   3.3089   9.6500   2.8797   8.3354   3.6881   5.1428   8.3268   7.9599   5.8601   8.7428   7.6010   7.7660  10.1039   3.2345  10.2919   2.7308  12.8140  14.3175  15.2288  14.0971   9.1975
 46.000000   5.6074   3.9383  10.1222   8.2688   3.7208   3.8178   3.7598   6.3256   2.8750   3.2705   9.8652   4.4139   4.1934   3.8069   3.5245   3.4140   6.8206   3.5517   8.6303   7.2976   3.5783  10.1005   8.6695   4.4686   5.9469   4.3715   7.7976   7.6840   3.4726   9.0420   4.5486  11.1985   3.7085   6.2312   3.7204   9.2602   7.0732   6.7267   3.7052   3.7423   2.9236   3.5870   9.2222   3.6831   8.2160   3.1996   6.3647   6.9803   3.6455  10.0479   2.9318   8.6980   3.9258   5.7886   8.7357   8.0993   6.0293   8.7533   7.5074   7.4891  10.0638   3.3273   9.9804   2.7377  11.8669  14.4343  15.3983  14.2354   9.3987
 47.000000   4.7082   3.3050  10.5362   8.9885   3.8706   3.8339   3.5102   6.5803   3.7361   4.3901  10.7965   3.4625   3.5339   3.6047   3.6324   3.2071   6.8703   3.5724   8.3556   7.0211   3.4554   9.7482   8.3342   4.0541   6.8842   3.9934   7.3707   8.2308   3.2909   9.3497   4.7461  10.2856   3.5986   6.0436   3.5869   8.5129   6.2947   6.9087   3.5035   3.4848   2.7877   3.6594   9.8343   3.7906   8.1623   3.2646   6.3019   6.9096   3.6584  10.1851   2.7837   8.6312   3.7964   6.2958   7.9280   6.5466   6.6901   8.5301   7.3882   7.0896   9.7997   3.3083   9.3053   2.7886  11.3391  14.6258  15.4182  14.2576   9.2827
 48.000000   4.6588   3.2829   9.7103   8.5526   3.8363   3.6210   3.6837   6.8513   3.0532   3.6692  10.3064   3.8957   3.7364   3.7008   3.5256   3.3992   6.9522   3.6413   8.3752   7.0064   3.5684   9.9635   8.2861   3.5913   6.5360   4.0132   7.1779   7.9162   3.5058   9.2478   4.5806  10.8097   3.7339   5.5532   3.5351   8.2611   6.1898   6.5380   3.5459   3.9728   3.4220   3.5272   9.3711   4.1119   8.0712   3.7359   6.2027   7.3822   3.5507   9.2460   2.7453   7.8507   3.5914   5.4151   8.6983   6.8912   6.3700   8.5300   7.4851   7.2308  10.1395   3.4087   9.1513   3.0488  12.6919  14.1873  14.7911  14.1197   9.3640
 49.000000   4.4536   3.1712  10.4887   9.1976   4.1748   4.0471   3.2208   6.8090   3.1037   3.6829  10.4742   3.8509   3.6700   3.5654   3.8505   3.4340   7.1210   3.7938   8.2899   7.0221   3.6929   9.7852   8.4117   4.0415   6.6055   4.0952   8.6606   8.0380   3.3131   8.6863   4.4699  10.9423   3.7569   5.9357   3.4300   8.5074   6.2533   6.3595   3.9835   3.4130   2.7268   3.5143   9.7746   4.1499   8.3382   3.1987   6.1394   7.1217   3.4619   9.7232   2.6755   8.3324   3.6916   5.5945   8.2723   7.6502   5.5021   8.4174   7.2962   7.0478   9.2338   3.2385   8.9826   2.8102  11.5347  13.9626  14.7913  14.1025   9.0887
 50.000000   3.9976   3.2756   9.9095   8.5991   3.6697   3.4294   3.4105   6.8244   3.1765   3.7486  10.1732   3.8515   3.9199   3.9070   3.8569   4.0785   7.4898   3.8130   8.3734   6.7518   3.4620   9.6593   8.4465   4.0741   6.2710   4.5732   8.6692   7.7662   3.9456   8.7733   4.5236  10.8768   3.6897   5.9506   3.7702   8.6437   6.5126   6.6474   3.7248   3.7325   2.8398   3.4124   9.4884   3.6936   8.2767   3.3355   6.3068   7.1143   3.6114   9.5786   2.7912   7.9163   3.9755   6.5882   8.7455   7.1432   6.4246   8.4361   7.2054   6.8021   9.6751   3.1719   8.9921   2.7694  11.9605  14.0522  14.8266  13.8922   8.3817
 51.000000   4.5143   3.4100  10.1242   8.7747   4.1681   4.1576   3.7065   6.7655   3.6862   3.6622  10.6004   4.0821   4.1362   3.8507   3.4474   3.4600   7.3310   3.6535   8.7598   7.7562   3.8743  10.2591   8.7674   3.9609   5.6293   3.8742   7.4995   7.3165   2.8910   8.5156   4.3464  11.0764   3.8348   6.1833   3.5668   8.8524   6.7180   6.8257   3.6424   3.4947   2.8446   3.5051   9.8213   3.7942   8.4163   3.0618   6.3687   7.3723   3.3595   9.4864   2.7338   8.0175   3.5336   6.0724   8.6085   7.8289   6.2107   8.8408   7.6553   7.4397   9.5357   3.4420   9.2797   2.8093  11.9981  13.2331  14.0586  13.4793   7.4620
 52.000000   4.3676   3.3050   9.6574   8.2681   3.9632   3.8639   3.7238   6.6104   3.4828   3.6095  10.6634   4.1860   3.9535   3.6614   3.5089   3.6728   7.4715   3.7832   8.1222   6.4501   3.3781   9.3989   7.9457   4.6446   6.0431   3.8959   7.8932   7.4849   2.8540   9.0788   4.6140  11.0467   3.7729   6.1159   3.4997   9.0166   7.0292   6.8877   3.6774   3.9287   3.2153   3.2711   9.5079   3.7980   8.0585   3.2353   6.0035   6.6889   3.4729   9.1731   2.8058   7.9023   3.1315   6.3568   8.6245   7.4735   6.1309   8.8343   7.6299   7.7087   9.7170   3.4312   9.6707   2.7716  12.4747  13.9460  14.7555  14.1169   7.5048
 53.000000   5.1606   3.1475   9.8290   8.0881   4.4562   4.3175   3.3929   6.7209   4.1081   4.6168  10.1475   3.4042   3.9708   3.8213   3.5971   3.7061   6.5636   3.8182   8.2583   6.7280   3.6331   9.6500   8.2698   3.6949   6.3258   3.6943   7.4434   7.6717   2.9025   8.6235   4.1764  11.0685   3.6667   6.6163   3.5829   8.5376   6.4362   6.9736   3.6589   3.3785   2.8529   3.5609   9.6649   3.8358   8.0104   3.2050   5.9543   6.5654   3.4139   9.3598   2.9897   7.7961   3.5867   5.8555   7.8267   7.7791   5.7050   8.8513   7.8609   7.6414  10.3738   3.6138   9.5952   2.9169  12.7607  13.6573  14.6009  13.9229   7.5685
 54.000000   4.6395   3.2679   9.8342   8.3173   4.0206   3.8970   3.3773   6.9523   3.5948   4.0896  10.5393   4.1339   3.6666   3.8480   3.8588   3.4398   6.8235   3.6784   7.4567   6.8360   3.3016   8.8985   7.8950   3.8126   6.2305   3.8572   6.8471   7.7083   3.0756   8.8163   4.2242  11.1792   3.7704   6.1859   3.6263   8.7976   6.7341   7.1550   3.7181   3.4424   2.8151   3.4655   9.7748   3.7900   8.5410   2.9950   6.4921   7.3656   3.4933   9.5589   2.7056   8.3632   3.2926   5.8650   7.5293   6.8816   6.7995   9.3395   8.2099   7.6430  10.1555   3.7849   9.5357   2.7448  12.1540  14.2839  15.0707  14.4007   6.8709
 55.000000   4.5941   3.2580  10.6578   9.3231   3.6453   3.4241   3.7348   7.0711   3.2493   3.1940  10.8269   3.9633   3.6336   3.7505   3.7777   3.6462   6.6827   3.7938   7.8654   6.8693   3.5807   9.2902   8.2590   4.2237   6.3054   4.0085   6.9707   7.6007   3.3244   9.2072   4.4294  11.4088   3.8002   5.8941   3.7084   8.6327   6.5647   6.9509   3.8763   3.6942   3.1242   3.2789   9.9463   3.8276   8.3815   2.8738   6.3244   7.2599   3.4972   9.6415   2.7535   7.9923   3.1508   6.0212   8.0709   5.8540   7.6665   8.2417   7.1691   6.7914   8.9531   3.1646   8.8859   3.1710  11.9356  14.3360  15.2005  14.7528   7.3297
 56.000000   4.3927   3.3161   9.9988   8.8571   3.7441   3.2265   3.4470   6.8967   3.2488   3.3765  10.7209   4.1129   3.8373   3.9554   3.8612   3.5636   6.4850   3.9964   7.8492   6.5877   3.2672   9.0280   7.9881   4.1307   5.8546   3.5859   6.6705   7.3176   2.9150   8.6322   4.4026  11.2806   3.5383   5.9437   3.5427   9.0653   6.8287   6.8630   3.5205   3.4577   2.8950   3.3095   9.8260   4.0512   8.3307   2.9416   6.2354   7.2617   3.5791   9.7816   2.8165   8.5763   2.9234   5.9165   7.9799   6.8327   8.4717   8.1536   7.0104   7.0075   8.7679   3.3588   8.3803   2.8904  12.0341  14.6094  15.5393  14.7530   7.3573
 57.000000   4.6863   3.3410  10.1800   8.5148   4.0121   3.5240   3.7006   6.9379   3.4630   3.2631  11.0136   3.9256   3.5743   3.5439   3.3090   3.3497   6.6240   3.9306   8.3064   6.7845   3.4811   9.6114   7.9864   3.5337   6.2297   3.4506   6.7082   7.4937   2.9633   8.9074   4.2034  11.2388   3.6906   6.1282   3.7733   9.0796   7.0174   6.9644   3.5909   3.6074   2.8984   3.6086   9.9967   3.6289   8.2826   3.0238   6.2441   7.1027   3.8373   9.7297   3.0895   8.5179   2.6878   5.4296   7.4656   6.4663   8.0320   8.3805   7.2023   7.0232   9.2994   3.3644   8.9103   2.9731  11.6810  15.2841  16.0563  15.3076   7.1547
 58.000000   4.5407   3.1219  10.2614   8.4981   4.0026   3.5865   3.8861   7.0142   3.2490   3.5886  11.2575   3.7967   3.5006   3.4949   3.3228   3.4261   7.1596   3.8345   8.4618   6.9259   3.3976   9.7093   7.8301   3.8207   6.5956   3.6195   5.3570   8.0305   3.0322   9.0404   4.5829  10.7355   3.7341   6.6151   3.6742   8.6776   6.5366   7.2772   3.6392   3.3629   2.8805   3.4496   9.7925   4.2334   8.5642   3.2127   6.5425   7.3391   3.5735   9.5364   2.7977   8.8291   3.6351   5.8576   8.6438   6.0863   8.7520   8.3762   7.2577   7.1416   8.7362   3.3918   8.8950   3.2238  12.1275  14.5805  15.5441  14.7152   8.0340
 59.000000   4.4736   3.4495  10.5536   8.6978   3.6844   3.5267   3.4706   6.7042   3.1386   3.8929  10.8076   4.1786   3.8938   3.9385   3.8144   3.0535   6.7468   3.6878   8.1434   6.4848   3.5286   9.3975   7.3881   3.9054   6.0236   3.7779   6.3353   7.4323   3.3432   9.0259   4.7369  10.9947   3.6061   6.1322   3.7093   8.6815   6.6058   7.1297   3.7356   3.4423   2.9516   3.5413   9.7236   3.5358   8.2084   3.4055   6.2194   7.2762   3.3963   9.7305   2.7727   8.4361   3.4138   5.7829   8.2109   6.6454   7.9273   8.4160   7.1621   7.0739   9.0706   3.3192   8.5478   2.7497  12.6305  14.1526  14.8782  14.4701   8.2460
 60.000000   5.1569   3.6465   9.8437   8.5913   4.2302   3.5327   3.7555   7.2400   3.8232   4.5380  10.1275   3.4195   3.8161   3.5609   3.2075   3.4112   6.7841   3.4920   8.4029   7.4052   3.5647   9.7838   8.5351   3.9303   6.4311   3.7951   6.8449   8.0098   2.9691   9.4907   4.7145  10.3364   3.7256   5.5398   3.5289   7.7172   5.6910   5.8425   4.0064   3.6073   3.2724   3.1927   9.2672   3.6758   8.1090   3.4582   6.0056   6.4383   3.4346   8.9083   2.7689   7.7475   3.2895   5.4222   7.6540   5.0760   8.3861   7.7878   6.8052   6.4007   8.3780   3.1477   7.9561   3.0383  12.0795  14.4912  15.4750  14.2212   8.2027
 61.000000   5.6263   3.4462  10.3734   8.2350   3.8289   3.6747   3.6496   6.6120   3.7134   4.3037  10.2927   3.8443   3.8073   3.7598   3.3093   3.2546   6.9921   3.8760   8.1583   6.3765   3.2771   9.1587   7.8207   3.6735   6.3951   3.7032   5.8841   7.7857   3.1984   9.1178   3.8866  10.6110   3.8101   5.7462   3.9041   7.7356   5.6491   6.1535   3.6899   3.3422   3.0515   3.5163   9.7912   4.0279   8.2548   3.3152   6.3947   6.9387   3.5911   9.4068   3.0791   8.3342   3.6293   5.5840   8.3604   5.3650   8.4538   7.9458   6.8264   6.9026   8.9911   3.1355   8.1957   3.0983  13.0583  14.5990  15.3236  14.3334   8.3590
 62.000000   5.2179   3.6213   9.8216   7.8643   3.7238   3.5412   3.6264   6.5915   3.3370   3.6964  10.4500   3.6983   3.9194   3.8506   3.6215   3.3968   7.1377   3.2563   8.4887   7.0956   3.3671   9.8770   8.3499   3.8982   6.6248   3.6269   5.6710   8.0874   2.8451   8.8855   4.1703  10.5603   3.6242   6.1415   3.6553   8.1714   6.1295   6.8957   3.7646   3.5987   2.8965   3.5597   9.4425   3.8420   8.2403   3.3277   6.2354   6.8432   3.7234   9.0435   3.0230   8.3938   3.7197   5.4211   7.6781   5.8693   8.6266   8.3834   7.3549   7.1834   8.6201   3.3713   8.5966   3.1002  13.1203  13.0950  13.9180  13.4178   8.2922
 63.000000   5.2855   3.5567  10.4319   8.2675   4.2870   3.6620   3.6909   6.6564   2.7811   3.4140  10.8861   4.0236   3.6104   3.6317   3.5077   3.1328   6.5564   3.5159   7.8552   6.6741   3.4849   9.4374   7.8752   3.7354   5.8650   3.7638   6.3264   7.3636   3.0895   8.4956   4.1330  10.6501   3.5328   6.4287   3.5946   8.9480   6.7471   7.0616   3.5973   3.6881   3.2178   3.6225   9.7835   3.9709   8.3572   3.0028   6.2831   7.0058   3.2919   9.6399   2.8227   8.6168   3.2348   5.8025   7.6690   5.2891   8.5530   8.3858   7.1807   6.9792   8.8180   3.4038   8.5556   3.0722  11.8242  13.8592  14.6670  13.8437   9.0232
 64.000000   5.8086   3.8391   9.9661   8.0095   4.0288   3.9365   3.5579   6.3216   4.6287   5.0131   9.4698   3.2636   4.0582   3.6986   3.4971   3.4219   7.0268   3.6890   8.4381   6.7624   3.3533   9.7936   8.6436   3.8867   6.2798   3.7117   6.4718   7.7217   3.0321   9.0726   4.6691  10.2523   3.6772   5.7819   3.8073   7.6526   5.6269   6.0260   3.7497   3.0801   2.8537   3.4701   9.4450   3.8120   8.0382   3.4053   6.2281   6.9253   4.0738   9.3484   3.6533   8.3517   3.9613   5.1314   7.7021   5.4859   7.8598   8.0585   6.9876   6.3791   9.3855   3.2947   7.9604   3.0837  11.4543  13.6004  14.3595  13.7981   8.5638
 65.000000   5.5218   3.5958   9.7619   7.9360   3.4852   3.9055   3.8112   6.6025   3.6336   3.9677   9.7774   3.6817   3.9294   3.6741   3.5923   3.0882   6.5411   3.4715   8.4986   6.8184   3.1660   9.8112   8.3523   3.8500   6.5034   3.8776   6.0892   7.8335   3.2031   9.3227   3.9746  10.5969   3.6579   5.6025   4.0523   7.9517   6.1502   6.1632   3.4121   3.3527   2.9027   3.6209   9.5387   4.1977   8.1536   3.0998   6.1922   6.6079   3.7432   9.0709   3.1148   7.9316   3.7814   5.1262   7.2926   5.1431   7.5762   8.2649   7.1904   7.0266   8.8649   3.3083   8.0240   3.1627  10.6983  14.2548  15.0997  13.9612   9.0340
 66.000000   4.7954   3.3995  10.0764   8.1334   3.2827   3.6811   3.6483   6.6366   3.4348   3.7899  10.4026   3.2915   3.7941   3.7342   3.9887   3.2340   7.0088   3.5637   7.8695   7.3628   3.3535   9.4015   7.9078   3.7608   5.8370   3.7252   6.4010   7.4847   2.9550   8.5681   4.3812  10.8642   3.6291   6.3005   3.7300   8.9404   7.0770   7.0664   3.4436   3.7168   2.7841   3.4574   9.4780   4.1381   8.4797   3.1103   6.3470   6.9133   3.6471   9.4119   2.8613   7.9025   3.5693   5.5356   8.2666   5.4469   8.2725   7.4824   6.5344   6.5188   8.2367   3.5874   7.4798   4.2211  10.9118  14.1314  15.0353  14.2399   8.7286
 67.000000   4.7757   3.5102   9.7159   8.4171   3.9326   3.7262   3.5472   6.5673   3.3089   3.6451  10.1550   3.9469   3.8444   3.9780   3.8463   3.2410   6.3933   3.8820   8.0781   6.3384   3.1492   9.1448   8.4005   3.8619   6.0520   3.7108   6.2042   7.6036   3.1067   9.2066   4.9904  10.9735   3.8242   6.6927   3.9558   8.4592   6.4727   7.3892   3.6196   3.3809   2.9500   3.7510   9.7363   4.0888   8.1366   2.8283   6.0206   6.7065   3.5379   9.1722   2.8622   7.7012   3.5523   5.5023   8.3183   5.4239   7.7897   8.0080   6.9079   6.9444   9.1653   4.6790   8.1715   5.3336  11.0532  14.5796  15.5032  14.4727   8.2662
 68.000000   5.3707   3.4708  10.4811   8.7668   3.6578   3.4217   3.3525   6.7928   3.1450   3.4494  10.5686   3.3269   3.7786   3.5218   3.4299   3.4338   7.7319   3.9836   7.8458   6.9302   3.5566   9.1854   8.0645   3.7366   5.9860   3.7345   5.6880   7.5976   3.2171   8.9871   4.1683  10.8402   3.8109   6.6848   3.7347   8.9635   6.7216   7.3175   3.4454   3.5997   3.1416   3.6602   9.9291   3.8452   8.3881   3.2205   6.3833   7.0428   3.6531   9.6319   2.6984   8.4980   3.6109   6.0846   7.7976   5.2006   7.6621   7.9766   6.8628   6.5070   8.2911   4.6556   8.1290   5.3152  10.5252  14.5812  15.5273  14.4678   8.3258
 69.000000   4.7208   3.0858  10.4577   9.2227   3.5742   3.4494   3.3838   6.8881   3.4509   4.1595  10.9589   3.7389   3.8859   3.7399   3.6535   3.3548   7.0350   3.9170   7.8969   6.4097   3.4779   9.0325   7.4776   4.4725   5.7421   4.3574   5.7415   7.3420   3.1875   8.5985   4.3906  10.8037   3.5392   6.4425   3.3889   8.9919   6.7959   7.4978   3.4617   3.3446   2.8174   3.5421   9.9702   4.0977   8.4392   3.1977   6.4025   7.3378   3.6402   9.8260   2.8254   8.7485   3.3897   5.7340   7.2090   5.3949   8.0067   7.2789   6.0724   6.2269   7.5980   4.0604   6.9879   5.1824  10.3138  14.4610  15.3856  14.6664   8.1907
 70.000000   4.7198   3.6075  10.8533   9.1365   3.8131   3.4863   3.6607   6.6490   3.6348   3.9347  10.7175   4.5820   3.7616   3.7794   3.5543   3.0899   6.3373   3.6355   8.0141   6.5853   3.3729   9.5953   8.0475   3.6237   5.4929   3.7971   5.7808   7.3189   2.9762   8.5700   3.8587  10.7782   3.7790   6.3531   3.6609   8.2681   6.5415   7.2708   3.7108   3.7517   3.0149   3.9585   9.9356   3.9690   8.0582   2.9171   6.1194   6.6102   3.2638   9.6809   2.8112   7.9570   3.7368   6.1687   6.8498   5.7087   7.9293   7.9843   7.0030   6.8964   7.9459   4.9995   7.4779   5.6183  11.3893  14.2015  15.2367  14.2607   9.4825
 71.000000   4.4877   3.4532  10.5556   8.4877   3.9667   3.5945   3.4486   6.5486   3.0458   3.5232  10.8770   4.5752   3.7521   3.7568   3.5575   3.0149   6.5602   3.8354   8.0652   6.9677   3.8050   9.4051   7.8982   4.0487   5.6213   3.8082   5.4269   7.2341   3.0917   8.5555   4.4093  11.3948   3.8993   6.4973   3.5006   9.0296   6.9702   7.4582   3.5377   3.3195   2.7129   3.2786   9.7584   3.8469   8.3181   3.0521   6.3378   6.9652   3.3342   9.8542   2.8226   8.1239   3.6329   6.2147   7.2502   5.8227   7.8602   7.9479   6.9929   6.8144   8.2615   4.1370   7.4886   4.9213  11.8858  14.3565  15.4021  14.1934   8.0567
 72.000000   4.6207   3.3138  10.3557   9.0295   3.9181   3.4207   3.2940   6.2315   3.5240   3.5027  10.3420   3.8891   4.1569   3.9292   3.6572   3.2021   6.7409   3.5951   7.9845   6.4914   3.0863   9.3360   8.0999   4.1227   5.8553   3.4761   5.1243   7.4576   2.6906   8.5476   4.7625  10.7664   3.9543   6.4330   3.6195   8.8780   6.8209   6.9392   3.6784   3.4939   2.9521   3.7305   9.8515   4.0348   8.3592   3.0729   6.4489   6.8867   3.6394   9.7584   2.8700   8.3536   3.2468   5.0705   7.9833   5.1937   8.3191   8.2023   6.9928   6.8171   7.7139   4.9223   8.1166   5.6155  12.3328  14.6107  15.4508  14.2928   8.4401
 73.000000   4.1872   3.2029   9.8935   8.4074   4.5907   4.3692   3.5832   6.4579   4.0148   4.4119  10.6522   3.9155   3.8724   3.7821   3.4458   3.1847   6.5170   3.8865   7.5817   6.5111   3.2836   8.8940   7.9550   3.8722   6.0459   3.9246   5.2636   7.6496   2.9936   8.8398   4.1729  10.7592   3.6105   6.1362   3.6140   8.5244   6.4723   6.9606   3.6979   3.4031   3.0267   3.5421   9.6474   4.2809   8.0508   3.2158   6.1555   6.7826   3.4588   9.2578   2.9633   7.9376   3.5253   6.0133   7.4287   5.8908   7.8949   8.3242   7.1548   7.0051   8.1511   4.7064   7.7856   5.2177  12.2817  14.7211  15.5289  14.2130   8.7701
 74.000000   4.3494   3.3737  10.4983   9.0581   4.2144   3.5566   3.9430   6.4660   3.3156   4.0304  10.7747   4.0855   3.8396   3.8943   3.9710   3.3323   6.9402   3.7878   8.1805   6.7924   3.3081   9.5039   8.3962   4.1188   5.2114   3.9300   5.8300   6.9853   3.1176   8.6872   4.4806  10.6857   3.7005   6.2466   3.6621   8.5164   6.6591   7.1853   3.5251   3.3943   2.7661   3.5758   9.8702   4.0039   8.3999   3.0821   6.4062   6.9988   3.4042   9.7002   2.7115   8.0865   3.3226   6.0204   7.1000   5.6981   7.6619   7.5792   6.3868   6.0895   8.2220   3.9361   7.6731   4.9067  12.1021  14.7180  15.4531  14.3203   8.9118
 75.000000   4.4711   3.2932  10.0839   8.6286   4.3550   4.1751   3.6865   6.7629   4.4717   4.9216   9.7865   3.8707   3.7574   3.9664   3.4325   3.3590   7.1190   3.6629   7.8978   6.4485   3.2187   9.2101   8.2337   3.7726   5.7552   3.6265   5.8330   7.3562   2.8783   8.8514   4.3131  10.8376   3.9633   5.9430   3.6985   8.3943   6.2497   6.2542   3.7875   3.3990   2.8502   3.5250   9.7684   3.3842   8.2605   3.2040   6.2756   6.8492   3.6085  10.0734   2.9340   8.1969   3.6574   5.8961   7.2475   6.0163   7.3213   8.2575   7.2093   7.0141   8.4596   4.9550   7.3057   5.2771  11.4212  14.6783  15.6984  14.4864   8.8760
 76.000000   5.7417   3.7323  10.0613   8.1930   4.5138   4.4791   3.8537   6.6231   3.9881   4.4377  10.0718   3.8258   3.4200   3.6851   3.2331   3.0480   6.3648   3.8683   8.1967   6.8605   3.2620   9.7362   8.5346   3.5196   5.9234   3.9044   5.6252   7.4580   3.1369   8.8310   4.3966  10.3956   3.7058   5.6912   3.7306   7.5890   5.3598   5.9536   3.9807   3.5052   3.4071   3.5010   9.2741   3.5786   7.7768   3.5965   5.7478   6.6473   3.6385   9.7696   2.9042   8.7603   4.1868   4.9262   7.3480   5.7908   7.4353   7.9295   6.7882   6.4998   8.0014   4.4202   7.4805   5.0958  11.3699  14.6313  15.5781  14.2544   8.3475
 77.000000   4.3965   3.2648  10.2317   8.4810   3.7220   3.8927   3.4789   6.5352   4.3022   4.8612   9.7009   3.6017   3.6376   3.5432   3.3151   3.1227   6.6684   3.8343   7.6177   6.8073   3.2678   9.1880   7.9270   3.3495   5.9277   3.6402   6.9222   7.4804   2.9197   9.0670   4.2065  10.1583   3.4871   5.7515   3.8634   8.0743   5.9903   6.4557   3.9871   3.4576   2.7958   3.7210   9.7753   4.1801   8.2777   3.0596   6.1649   6.9466   4.0527   9.5019   3.3023   8.3096   3.9919   5.1765   7.5609   5.6758   8.0623   8.0133   6.9316   6.9589   7.7678   4.5638   7.7973   5.2609  12.0042  14.2114  15.1568  14.1308   8.7722
 78.000000   4.2976   3.4979  10.0075   8.8734   3.3686   3.8382   3.4757   6.2647   3.9028   4.0852   9.5212   3.6857   3.9987   3.7127   3.4437   3.2536   6.9672   3.5915   7.8034   6.7839   3.3554   9.2906   7.7783   3.8634   5.6743   3.5294   6.5353   7.2691   2.8421   8.5339   4.5582  10.8165   3.8398   5.7882   3.4777   8.2633   6.1574   6.2039   3.8210   3.5206   2.9371   3.4856   9.3080   3.7689   8.0967   3.0384   6.1043   6.9354   3.3492   9.5109   2.8146   8.0233   3.9396   5.3537   7.6489   5.6404   7.2894   7.5240   6.3497   6.3785   7.6773   4.5134   7.6241   5.3846  11.5547  14.5487  15.3760  14.4493   9.1290
 79.000000   4.7786   3.2722   9.9586   8.4950   3.7041   3.8610   3.6349   6.8864   3.8844   4.6024  10.0552   4.4143   4.1691   4.0075   3.9430   2.9601   6.5590   3.4589   8.3788   7.1106   3.5036   9.9660   8.6570   3.8656   6.5227   3.8929   5.8997   8.0573   3.0553   9.1603   4.5368  10.2377   3.7128   5.6799   3.6396   8.1953   6.0204   6.1936   3.8312   3.3673   3.1304   3.5362   9.1424   3.6584   8.1794   3.3082   6.2301   6.6066   3.6398   9.4637   2.9016   8.0652   3.5562   5.1683   7.7024   5.7192   7.3399   7.1259   5.9746   6.3606   7.3726   4.2350   7.0040   5.2317  11.4476  14.5337  15.2409  14.3122   8.8937
 80.000000   4.5258   3.5369   9.6921   8.8096   4.2154   4.0404   3.3879   6.8382   3.9453   4.4860   9.8449   3.7356   3.5839   3.6051   3.2314   3.5273   7.1219   3.6676   8.0462   6.7106   3.0557   9.3597   8.4640   3.7097   6.6821   3.6648   6.0015   8.1844   3.0987   9.1256   5.1076  10.3505   3.8592   5.7487   3.7063   8.2175   6.0794   6.0589   3.8350   3.4305   3.1811   3.7201   9.2084   3.7902   8.2848   3.2711   6.2614   7.0974   3.7738   8.9034   3.0655   7.7277   3.4607   5.5694   7.9404   5.6803   6.8785   7.3642   6.3258   6.4222   7.6425   4.9110   7.3117   5.7773  11.3670  14.9395  15.8084  14.4940   8.9058
 81.000000   4.8225   3.4293   9.2483   8.1061   5.2815   5.0742   3.5374   6.1819   3.8209   4.4466   9.2045   4.1883   3.3125   4.0112   3.3345   2.8875   6.6890   3.5558   8.0169   7.1822   3.4515   9.5551   8.1898   3.9598   6.0959   3.7043   6.2364   7.7715   2.8968   8.8607   4.5102  10.6427   3.8181   5.6530   3.7051   8.0943   5.8759   6.1408   3.8951   3.5078   2.9914   3.8836   9.3717   3.9157   8.2621   3.2167   6.3937   6.7527   4.0572   8.8833   3.6970   7.9042   4.0519   4.8020   7.8962   5.6073   6.5479   7.5253   6.3566   5.9689   7.5992   3.4876   7.5949   4.3598  11.4763  14.5698  15.3433  14.0991   8.1662
 82.000000   5.1909   3.4754   9.0372   8.0877   4.7686   4.2566   3.5531   6.2257   4.2766   5.2481   9.0603   3.7860   3.7303   3.8411   3.4623   3.1446   6.6858   3.4351   7.9604   6.9427   3.1420   9.4377   8.2415   3.8574   6.3372   3.7492   5.7438   7.9088   3.0870   9.4058   5.0251  10.2268   3.5651   5.6064   3.6134   8.1165   5.9088   6.3284   3.8230   3.2620   3.0067   3.3438   9.2131   3.6179   8.0243   3.2473   6.0049   6.6448   4.1137   8.7283   3.3995   7.7261   3.9308   4.7278   8.5029   5.4897   6.7780   7.5760   6.4509   6.5776   8.7654   4.7233   7.2810   5.6122  11.0855  14.3008  15.2211  13.8882   7.1208
 83.000000   4.9414   3.7985   9.3890   7.7383   3.9268   3.5987   4.1133   6.5254   4.6287   4.9329   9.1414   3.2951   3.8278   3.6454   3.2946   3.3368   7.2594   3.4989   8.7849   7.0924   3.2767  10.3371   8.9347   3.6585   6.4752   3.5842   5.8688   8.1380   2.8050   9.3377   4.3259  10.7213   4.2103   5.8645   3.4865   7.8281   5.4924   5.8272   3.8768   3.0443   2.8488   3.4078   8.9621   3.5293   7.8487   3.2047   5.7909   6.4442   3.6458   9.4659   3.1093   7.7254   4.1497   4.7892   7.7484   5.2179   8.4581   7.7502   6.5292   6.3458   8.6720   3.9910   7.1932   4.9758  11.8036  14.9151  15.9040  14.5332   8.0376
 84.000000   4.8108   3.5476  10.0785   8.4686   4.1787   4.2528   4.1607   5.7515   4.9617   5.3588   8.6508   3.3314   3.4863   3.5287   3.3488   3.1703   6.4744   3.7726   8.1007   6.7787   3.5028   9.5586   9.0944   3.7237   6.2862   3.6829   6.4760   7.8361   2.9646   9.1226   4.1442  10.5131   3.6604   5.7287   3.9783   7.8693   5.6118   5.9699   3.9665   3.1754   2.8831   3.5139   9.2025   3.7557   8.1247   3.0857   6.1982   6.5089   3.8440   9.3613   3.3243   8.1034   4.4486   5.3505   8.0087   5.6836   7.3641   7.3252   6.3456   6.3300   8.4532   4.3525   7.3165   5.3852  11.8011  14.4503  15.2523  14.1561   7.7798
 85.000000   4.7829   3.3522   9.8601   8.2661   4.3435   4.2659   3.9710   6.5076   4.1782   4.6744   9.4801   4.0768   3.9315   3.6021   3.4466   3.0592   6.7748   3.6887   7.9639   6.5293   3.4194   9.5227   8.0901   3.9323   5.3111   3.5288   6.0358   6.9594   2.9814   8.4714   4.5228  10.7507   4.1364   5.7961   3.5642   8.6240   6.4574   6.8246   3.5692   3.2936   2.9007   3.5056   9.4680   4.1301   8.1438   3.1448   6.2218   7.1772   3.9537   9.6807   3.0875   8.4717   3.3967   5.6722   7.7227   5.7577   7.3567   8.1999   7.1199   6.9974   8.2337   4.1961   7.7890   4.9954  12.6729  14.3869  15.1290  14.2913   7.5296
 86.000000   4.7454   3.4138   9.6596   8.3180   4.1483   3.8969   4.2197   5.9128   3.5747   4.5857   9.2457   3.5212   3.6438   3.6480   3.3367   3.3271   6.7588   3.7665   8.9039   7.2559   3.6965  10.3646   8.9805   3.4633   6.5813   3.7087   5.5679   7.9517   2.8074   9.0956   4.1655  11.0215   4.0278   5.8852   3.4921   8.0137   5.8709   6.1326   4.1838   3.4323   3.0838   3.4505   9.1401   3.6285   8.2056   3.0217   6.2906   6.7868   3.9151   8.9328   3.2244   8.0519   4.0890   5.4496   7.6430   6.2568   7.8958   8.2478   7.1847   6.7744   8.2478   4.2275   8.0236   4.7132  13.4379  15.0839  15.7456  14.6539   7.1114
 87.000000   5.1676   3.9464   9.5617   7.8803   4.4584   4.7127   3.7744   6.5864   3.9078   4.5066   9.0644   3.6209   3.6020   3.7421   3.2285   3.3575   6.5331   4.2639   8.0058   6.2134   3.9439   9.4906   8.7972   3.5985   6.1765   3.6881   6.0110   7.5537   2.9140   8.6392   4.0947  10.9648   3.9875   6.5698   3.6197   8.8172   6.6457   6.7575   3.7619   3.5279   2.8055   3.1758   9.0937   3.7047   7.9847   3.1889   6.2478   6.7616   4.0097   8.7167   3.2753   8.1761   3.8979   5.2598   7.5649   6.8990   8.2580   8.1974   7.0730   6.8453   8.1406   4.1983   7.9566   4.7443  12.7451  15.1607  16.0854  14.3222   8.0391
 88.000000   4.9632   3.4848   9.8401   8.2840   4.0860   4.2286   3.9499   6.0480   3.6847   3.7003   9.9062   4.2914   4.0540   3.8303   3.6933   3.0390   6.6779   3.7124   7.6124   6.1146   3.5611   9.2136   8.1655   3.4267   5.9389   3.7402   6.0319   7.5434   3.0109   8.6534   4.2153  11.1246   3.7186   6.5475   3.7332   8.8117   6.5947   6.6233   3.3960   3.5633   2.8706   3.6111   9.7214   3.6282   8.3455   2.9774   6.3741   7.1226   3.6385   9.2233   2.7502   7.7857   3.6548   5.8028   7.8523   5.9709   8.4046   7.6147   6.5217   6.4780   9.1511   3.9288   8.1954   4.9626  13.5965  15.2065  16.0627  14.5105   8.4483
 89.000000   4.4102   3.3056   9.6942   8.5712   4.5637   3.7647   3.6257   6.5632   3.6779   4.0484   9.5388   4.1120   3.6705   3.7636   3.3707   3.3224   6.6411   3.7787   8.2986   6.6903   4.0106   9.7971   8.1764   4.2002   6.4025   3.5902   5.9288   7.5607   2.7588   8.7290   3.8925  10.9677   3.7060   5.8217   3.4813   8.3753   6.2791   6.6228   3.7268   3.4705   2.8104   3.4701   9.4874   3.5332   8.2816   3.2229   6.5076   7.3625   3.8446   9.0001   2.8746   8.0622   3.1584   5.8543   8.0290   6.5115   7.3950   8.4051   7.2399   6.8544   8.5324   4.1323   9.0276   4.6892  13.4152  14.8953  15.7090  14.7294   8.9644
 90.000000   4.6964   3.1305   9.5589   8.0219   4.9628   3.7134   4.0078   6.9458   3.9201   4.7222   9.1880   3.8806   4.1326   3.9112   3.2898   3.5189   7.2518   3.7313   7.8708   6.0018   3.6988   9.1044   8.2665   3.3225   6.3447   3.7120   5.5389   7.7469   2.8403   8.4267   4.1666  11.0309   3.6635   6.1951   3.5121   8.7840   6.5421   6.7559   3.5269   3.2705   2.9492   3.3451   9.4781   3.9639   8.3921   3.1777   6.3485   7.3730   3.8229   9.6056   3.0071   8.2315   2.6801   5.6304   9.4762   7.4214   6.3740   9.0061   7.8755   7.7606   8.6809   4.6856   9.4829   4.8531  15.3734  14.5718  15.4224  14.2072   8.9728
 91.000000   4.5821   3.4051   9.7044   8.0358   5.1502   4.5367   4.0330   6.2940   3.8518   4.3274  10.2280   3.9952   3.7846   3.9875   3.3832   3.0606   6.9204   3.9658   7.8365   6.1949   3.6585   9.2689   7.5835   4.3774   5.7879   4.0714   5.4490   7.1390   2.9189   8.1806   4.0701  10.9069   3.6282   6.4532   3.5204   8.8900   6.7755   6.9059   3.6253   3.3187   2.6392   3.5287   9.4752   3.8203   8.1675   3.2084   6.2422   7.1048   3.7951   9.1614   3.1657   8.2415   3.9734   6.0735   9.0348   7.4628   5.9282   9.1690   7.9858   7.8083   8.3775   5.1427   9.5520   5.2850  14.5664  14.8451  15.8178  14.2231   9.1028
 92.000000   4.8330   3.3307  10.2225   8.1271   4.6260   4.4191   3.7248   6.2105   3.6710   4.1031   9.7275   3.4367   3.6653   3.6120   3.4463   3.1143   6.3888   3.8497   8.2693   6.4254   3.9611   9.7470   8.0359   4.2462   6.2923   3.9465   6.3929   7.7484   2.8862   8.3606   3.4498  10.9413   3.8374   5.8263   3.4367   8.5081   6.3603   6.7816   3.5686   3.3620   3.0712   3.9399   9.8951   3.7815   8.4978   3.1396   6.6262   7.3244   3.9472   9.7955   3.0253   8.8922   3.7111   5.4129   9.2955   7.6109   6.4599   9.0967   7.9347   7.5278   8.2799   4.7802   9.6470   5.0239  14.1366  14.6324  15.6540  14.1918   9.1697
 93.000000   5.1685   3.6320   9.1585   7.4390   5.0860   4.7795   3.8159   6.1616   4.7335   5.4510   8.3532   3.2587   3.8012   3.5836   3.3016   3.5496   6.4526   3.7366   8.1907   6.1842   3.4124   9.7230   8.8712   3.8256   6.4011   3.6597   6.3155   7.8170   2.9989   8.8695   4.1084  10.8799   4.0165   5.9949   3.6161   8.1759   6.0773   6.5136   3.9759   3.5106   3.0273   3.5668   9.2837   3.7157   8.0478   2.9385   6.1665   6.9697   4.1631   8.6579   3.7823   8.2601   3.8224   5.3008   9.8625   8.0993   6.4508   9.2368   8.0203   7.9448   8.4587   4.3269  10.0052   4.5569  14.2335  14.4154  15.4038  13.6340   8.7869
 94.000000   5.1970   3.4861   8.9203   7.3786   4.7713   4.8548   4.0498   6.2412   4.4130   4.9669   8.7986   3.4706   3.4949   3.6708   3.4864   3.2250   6.2300   3.7912   8.5652   6.6038   3.4936   9.9563   8.5116   3.4858   6.2443   3.6012   6.1810   7.8162   2.7626   8.5869   3.6097  10.4056   3.8022   5.4646   3.6293   7.8337   5.7968   6.4176   3.8213   3.4383   3.4259   3.8730   9.1367   3.9531   8.2046   3.1741   6.3413   7.0401   4.7484   8.5365   4.1700   8.3144   3.4989   5.2125   9.3881   7.9795   6.1832   8.9468   7.8507   7.5237   9.1568   4.9978   9.8233   4.8933  13.8625  14.2549  15.3355  13.6547   9.0504
 95.000000   4.4093   3.6069   9.5182   7.8830   4.9080   4.9900   3.6772   6.3067   3.9190   4.5719   9.5274   4.0858   3.5962   3.8558   3.7174   3.1738   6.7714   3.9121   8.0771   6.3464   3.8574   9.4863   8.3901   3.6350   6.5780   3.6859   5.8797   7.8455   3.5005   8.9933   3.3008  11.0913   3.8752   5.7326   3.7433   8.3540   6.0855   6.4440   4.1717   3.5664   3.1383   3.5284   9.1318   4.0917   8.3020   3.0102   6.2954   7.2672   3.8668   9.2551   3.5208   8.2272   3.6724   5.7725   8.9362   7.9067   6.1387   8.8609   7.8060   8.3289   9.2908   4.5524   9.5004   4.4992  14.1238  14.5206  15.4239  13.8211   9.5078
 96.000000   4.9853   3.7523  10.0440   8.1910   4.5508   4.6874   3.5565   6.6824   3.9360   4.5820  10.0391   4.3569   3.9837   3.7904   3.5525   2.8933   6.4143   4.2451   7.6075   5.9143   3.8902   9.0254   7.7911   3.7810   6.2577   3.6986   5.8992   7.5099   3.1285   8.3090   3.8118  10.4163   3.6794   5.9330   3.4333   8.3284   6.2445   6.5609   3.9769   3.2979   2.8224   3.6257   9.5034   3.8455   8.1253   2.8653   5.9781   6.7351   3.6891   9.4064   2.8237   8.2429   3.7655   5.4898  10.0391   8.1196   6.4999   9.8518   8.7695   8.7514   9.4664   5.1599  10.3186   4.8607  15.0021  14.4635  15.0913  14.4503   9.3167
 97.000000   5.7299   4.2646   9.2749   7.6567   3.9162   5.0201   4.0047   6.4760   4.3993   5.2035   8.6837   3.8428   4.2715   3.8333   3.3613   3.1960   6.8115   4.1557   7.9881   6.3367   4.4836   9.3944   8.5051   4.0593   6.1828   4.3219   5.9239   7.5195   3.9509   8.4069   3.8574  10.9644   3.8648   5.8424   3.6059   8.3692   6.1968   6.7338   3.7528   3.3596   2.7171   3.4182   9.3307   3.9810   8.1247   3.1468   6.2256   6.8892   4.2634   8.8151   3.8595   7.9599   3.5437   5.4877   9.9335   8.2791   5.6307   9.1647   8.0359   8.1171   8.4381   4.2243  10.0530   3.9271  14.5057  14.2699  15.0395  13.8191   9.2993
 98.000000   5.4199   3.4795   9.6640   7.9323   4.3276   4.0926   3.5828   6.3466   4.2560   4.7563   9.7142   3.3876   3.7753   3.3747   3.3403   3.2534   6.5266   3.7475   8.3806   6.7060   3.7027   9.9061   8.1777   3.7977   6.0857   3.5752   5.8584   7.6491   3.0740   8.6132   3.8965  10.7735   3.9245   5.1650   3.4486   7.8871   5.9401   6.6538   3.7612   3.3463   3.1932   3.6253   9.4773   3.6171   8.2211   2.8988   6.1240   6.7874   3.9124   8.2787   3.1847   8.0299   3.6352   5.3956  10.0481   7.4612   5.9116   9.1659   8.0401   7.8228   8.6342   4.2060   9.5468   4.2844  13.5828  13.9698  14.7987  13.4519   9.0583
 99.000000   5.2288   3.6010   9.0566   7.7980   3.7886   4.0020   3.5272   6.8490   4.0810   4.7423   9.3583   4.4929   3.9975   3.6384   3.4842   3.1050   6.7504   3.5633   8.6801   6.9067   3.2541  10.2015   8.1969   4.0406   5.9963   3.7023   6.5064   7.5810   2.9357   8.5068   4.2407  10.8995   3.8104   5.1030   3.8468   8.1594   6.1876   6.5319   3.9012   3.4940   3.0369   3.4066   9.4827   4.1072   8.2235   3.0027   6.2562   7.1124   3.8069   8.6480   3.1964   7.7943   3.7384   6.1001  10.0764   7.3249   6.0120   9.1849   8.0664   8.1106   8.8400   4.7205   9.9060   4.6751  15.0693  13.9727  15.0177  13.4261   8.7479
 100.000000   4.3566   3.4096   9.9512   8.1434   4.2607   3.9691   3.7847   6.1048   4.0227   4.1472   9.8710   3.9857   4.1264   3.8521   3.5005   3.1031   6.9687   4.3200   8.1058   6.2160   3.9732   9.4424   8.6559   3.7929   6.3185   3.9306   7.2811   7.6335   3.0091   8.4400   3.6858  11.1768   3.5452   6.2365   3.5063   9.0547   7.0446   7.4787   3.5954   3.3668   3.0104   3.3252   9.6177   3.7078   8.6244   3.0781   6.6661   7.1264   3.4629   9.3685   2.8676   8.0183   2.9432   5.7654   8.9430   7.6532   5.7973   9.8170   8.7489   8.4045   9.5949   5.3114   9.9978   5.2733  14.2535  14.6601  15.6209  14.0055   9.1659
 101.000000   5.5111   4.2097   8.9123   7.3421   3.9853   4.9167   3.8100   5.7066   4.4921   5.1532   8.1588   3.4970   3.9560   3.5852   3.6399   3.1476   6.6212   3.5976   8.0643   6.6359   3.5435   9.7314   8.6857   3.7081   6.2109   3.8402   7.2637   7.6610   3.0397   9.1125   3.8037  10.3757   4.1731   4.9014   3.6585   7.7378   5.9693   6.1695   4.0345   3.5518   3.7233   3.4888   8.9571   3.6977   8.0611   3.5178   6.3255   6.6901   4.3231   8.6593   3.8154   7.3793   3.2959   5.1421   9.2971   7.8198   5.8146   9.0299   7.8375   7.7384   9.1614   3.9766  10.0982   3.7239  13.9280  14.5225  15.4078  13.7574   9.4246
 102.000000   6.1205   4.6311   9.2563   7.6941   5.1766   4.9728   3.9770   5.6315   4.9743   5.5576   8.6555   3.4800   3.7507   3.7151   3.6626   3.1552   7.2394   3.5231   8.3000   6.8042   3.5002   9.9081   8.6354   3.6561   6.2186   3.6801   7.5905   7.8301   3.0986   8.9627   4.3806  10.2696   3.7673   5.2185   3.5681   8.1402   6.2218   6.6740   3.7911   3.8010   3.6438   3.4778   9.2093   3.6857   8.2550   3.3090   6.4165   7.1731   4.0936   8.6987   3.5890   7.6636   3.2507   5.9239   9.6507   7.5515   6.1718   8.5375   7.4530   7.4690   9.6325   4.3644   9.6053   4.5966  13.5658  14.4084  15.1882  14.0411   9.3257
 103.000000   5.9731   4.8269   9.7446   7.9083   4.6877   5.4414   3.8943   5.7704   4.8290   5.6523   8.2773   3.6648   3.7874   3.7260   3.6373   3.2674   6.8971   3.9108   8.2386   6.5863   3.7648   9.6352   9.0375   3.6174   6.6396   3.9748   7.2355   8.0078   3.3168   8.9038   3.7090  10.4918   4.2605   5.1551   3.7395   7.5199   5.3758   6.1950   4.2980   3.1824   3.2073   3.7444   9.2455   3.7411   8.1845   3.2587   6.6125   6.7365   4.5738   9.0003   4.0478   7.8298   3.7914   5.5233   9.6106   8.4903   4.2322   9.0930   7.8489   7.6358   9.2396   4.2282   9.9328   4.0387  14.6606  14.2077  15.2187  14.1781   9.3118
 104.000000   5.8462   4.2748   9.6586   7.7561   5.4108   4.7383   3.7633   6.1828   4.3006   5.2579   8.1826   3.2516   3.6999   3.9661   3.8376   3.1432   6.4849   4.0150   8.5524   6.6273   4.6435   9.9208   8.7140   3.7911   6.4999   3.9941   7.3518   7.8629   3.3681   8.4776   4.2850  11.1722   4.0050   6.1675   3.4660   8.7894   6.7093   7.5687   3.6290   3.3611   2.8842   3.5627   9.5663   3.6185   8.3159   3.4737   6.7130   7.2742   4.9969   9.2397   4.5303   8.2923   3.3535   5.6152   9.5291   8.5127   4.1397   9.5149   8.3298   8.2349   9.6291   3.9112  10.3387   3.1247  15.5061  14.6262  15.6007  13.6524   8.8056
 105.000000   4.4022   3.7536   9.3991   7.6821   4.1638   4.4990   3.7674   5.9488   4.4939   4.5484   9.0937   4.4689   3.8755   3.8739   4.0427   3.1437   6.5962   3.8857   8.2144   6.9048   3.5472   9.6748   8.3821   3.5644   6.4866   3.7820   7.5580   7.8497   3.1567   8.7211   3.6344  11.4464   3.7590   6.3123   3.5692   8.6216   6.4382   6.9518   3.7409   3.2448   3.0418   3.7271   9.5881   3.8114   8.4838   3.0834   6.5929   6.7404   3.9958   9.1868   3.2539   8.2848   3.4536   5.5251   8.7433   7.6294   4.0500   9.1899   7.8972   7.6480   9.9819   3.6763   9.9574   2.8956  14.8263  14.5046  15.5208  13.9259   8.5176
 106.000000   4.7314   3.4903   9.7120   8.0356   3.9980   3.9566   3.9011   6.5405   3.7874   3.8486   9.8532   3.9469   4.0962   4.0110   3.6854   3.1244   6.8206   3.8138   7.5465   5.8233   3.6679   8.8848   8.5561   3.7885   5.8158   3.6423   6.9171   7.3195   2.9848   8.2852   4.1277  10.9579   3.9948   6.1724   3.4467   8.7176   6.4736   6.8575   3.8916   3.5854   2.8509   3.8914   9.5121   3.8104   8.1849   3.2512   6.2959   7.1509   3.7966   9.3472   3.0262   8.2036   3.4405   5.4262   8.4554   8.3866   4.1225   8.8805   7.5838   7.6172   9.6893   3.4668   9.6935   2.8814  14.5596  14.5148  15.5637  14.2501   8.4389
 107.000000   4.5214   3.3030   9.8168   8.3891   3.7291   3.6111   3.9179   6.4100   4.0507   4.0142  10.1552   4.0025   3.8980   3.6447   3.6480   3.2665   6.5324   3.9355   8.7845   6.8441   3.8708  10.2165   8.2760   3.8671   6.0804   3.7250   6.3450   7.4111   3.1906   7.8807   4.4107  10.8654   3.8887   6.1377   3.3820   8.7306   6.6887   7.3889   3.9370   3.5320   3.2282   3.8516   9.6474   3.7997   8.3287   3.1761   6.3093   7.2533   3.7840   9.3135   2.7736   8.2196   3.1515   5.7868   8.7169   7.9661   4.9577   8.6159   7.3834   6.9927   9.1202   3.2338   9.2512   2.7480  13.3936  14.9319  15.9133  14.3562   7.8558
 108.000000   4.7293   3.1884   9.9314   8.8368   4.3323   4.7333   3.9737   6.2482   4.0311   4.2125   9.8942   4.1394   3.9592   3.7366   3.5693   3.3010   6.4482   4.1054   8.1717   6.5781   4.0206   9.4387   8.4039   3.4940   6.0861   3.7304   6.3320   7.6326   3.2955   8.4821   3.0267  11.4524   3.8026   6.5201   3.6229   9.0948   6.9906   7.3612   3.7909   3.5080   2.9899   3.6828   9.6135   3.8491   8.2311   2.9889   6.3493   7.1112   3.7620   9.8545   2.8323   8.2449   3.1739   6.1460   8.5146   8.0989   4.2468   8.6654   7.3844   7.0842   8.0902   3.4805   9.7102   3.1992  13.9517  14.9206  15.7978  15.0085   8.4797
 109.000000   4.9120   3.5226   9.6816   7.9398   4.1025   4.5401   4.0096   6.0876   3.7511   4.3334   9.8731   3.6555   4.0659   3.9353   4.1284   3.3742   6.3905   4.0643   8.9071   6.7419   4.2918  10.2086   8.2656   3.8361   6.0729   3.9856   6.3207   7.6136   3.3291   8.5211   3.1579  11.1429   4.0369   6.4136   3.4830   8.4611   6.3267   7.2492   3.8116   3.5566   3.0638   3.5834   9.4385   3.6392   8.0869   3.0387   6.3160   7.0386   3.7606   9.1348   3.0564   7.9319   3.7545   5.7879   7.6300   8.2409   4.1073   8.5349   7.4495   7.3069   9.0344   3.5047   9.2777   3.0619  13.8993  15.2650  16.0793  14.7100   7.9003
 110.000000   5.0390   3.2853  10.0664   8.3557   3.2691   3.9658   3.7830   6.3432   3.8770   4.1545   9.8009   4.1982   4.0127   4.0457   3.6879   3.2476   7.1646   4.0843   7.9271   6.5594   3.9056   9.1987   8.1703   3.8084   6.2822   3.7391   5.6254   7.5819   3.1017   8.5117   3.2905  10.9799   3.6510   6.1285   3.3590   9.0526   6.9622   7.4587   3.7701   3.5576   2.9045   3.7384   9.6800   3.8632   8.1002   3.1246   6.3629   7.1423   3.7829   9.1029   3.0806   8.2486   3.3799   6.0544   7.5851   8.0865   4.2659   8.2968   7.0619   6.9815   8.7581   3.0840   9.0802   2.9020  12.7997  15.3806  16.3080  15.0547   8.8642
 111.000000   5.0848   3.2257   9.8188   8.5016   4.5572   4.5863   3.8089   5.9282   4.3418   4.7054   9.5837   3.8134   3.8434   3.7073   3.3654   3.3598   7.1973   3.9543   8.1779   7.0307   4.3978   9.6199   8.1318   3.8957   5.8857   3.6997   5.8655   7.4312   2.9295   8.3158   3.9435  11.0845   3.8640   6.2628   3.4611   8.8173   6.6898   7.1840   3.8695   3.3466   2.8031   3.6945   9.5835   3.6386   8.3562   3.0925   6.4506   6.9784   4.0127   9.1504   3.3968   8.3423   3.7850   6.0129   7.6735   8.3969   4.3547   8.5333   7.2763   7.1698   9.6441   3.3272   9.3649   2.8550  14.3068  14.4855  15.3662  14.4100   8.6030
 112.000000   5.6013   3.4259   9.8779   8.1768   3.8026   4.5003   3.8241   6.3852   3.8929   4.3288   9.9939   3.8733   4.1700   4.0460   3.6708   3.5492   7.0635   3.8709   8.3850   6.5217   3.5849   9.6673   8.0457   4.2985   6.3377   4.2866   6.0079   7.7192   3.3022   8.8670   3.6629  10.7338   3.6800   6.2130   3.5356   8.6027   6.5864   7.7716   3.7923   3.4188   3.1526   4.1091   9.6769   4.2006   8.4018   3.2108   6.3290   6.7526   3.6531   8.8359   3.2254   8.0891   3.6764   6.0715   7.8003   8.8761   4.2816   8.8625   7.5710   7.6739  10.5095   3.5714   9.5339   2.9321  13.3226  14.7935  15.8508  14.4048   8.8652
 113.000000   4.7682   3.2540   9.9703   8.4044   3.8294   3.7340   3.3783   6.3390   3.3608   3.8737  10.4150   3.9757   3.9731   4.0774   3.7753   3.2435   6.9251   3.8535   7.8985   6.0371   3.4334   9.1993   7.6568   3.8213   5.9256   3.4163   5.7479   7.4539   2.8283   8.7842   3.2480  11.0732   3.7060   6.7470   3.6413   9.0715   7.0559   7.8311   3.5431   3.3903   2.8196   3.5788   9.5387   3.7641   8.5837   3.0639   6.5715   7.0291   3.6862  10.0186   2.9866   8.5287   3.3349   5.8821   8.6366   7.7786   4.2223   8.4748   7.2768   6.9539  10.3905   3.2195   9.2758   2.8055  13.4028  15.0177  15.8262  14.6138   9.1054
 114.000000   4.3360   3.1995  10.8874   9.2963   3.7128   3.8621   3.5824   6.3786   4.2235   3.4402  10.1016   4.1377   4.2607   3.8981   3.6623   3.2808   6.8987   3.7697   8.4082   7.0166   3.6350   9.9048   8.4913   4.2843   5.8240   4.0766   5.9381   7.1977   3.2111   8.2850   3.1962  11.3257   3.7381   6.6634   3.5016   9.1751   7.1483   7.3445   3.6042   3.7903   2.9707   3.3042   9.5508   3.5850   8.2424   2.9671   6.2916   7.2149   3.6518  10.3860   2.8935   8.7339   3.3324   5.8844   7.4432   8.3538   3.9730   7.8883   6.7076   6.9586  10.4116   3.4433   8.6440   3.5341  13.8038  15.4329  16.2490  14.8362   8.9168
 115.000000   4.5942   3.4626  10.5762   9.2006   3.2991   3.8598   3.0311   6.7472   3.4033   3.6158  11.0720   4.5663   4.1993   3.9697   3.4232   3.4580   7.4118   4.1155   7.8088   6.5150   3.3535   9.1122   8.6022   3.6738   6.1089   3.8468   6.7229   7.5294   3.3438   8.5860   3.2120  11.0390   3.7709   6.9066   3.2685   9.4028   7.3530   7.7166   3.8128   3.8128   2.7098   3.3959   9.6416   3.6504   8.3551   3.0019   6.2669   6.9136   3.5620   9.9360   2.7102   8.6958   3.3805   5.5910   6.4111   8.1505   3.9600   8.6498   7.4195   7.3354  11.5117   3.6013   8.4517   2.8822  13.0093  15.4761  16.4035  15.2532   8.7065
 116.000000   5.1118   3.2176  10.8131   9.4805   3.9052   3.3682   3.2668   7.1403   2.9251   3.4182  10.8826   3.8855   3.8303   3.6909   3.6407   3.1271   6.2874   3.5594   8.6176   7.0804   3.7262  10.2877   9.0901   3.8256   6.0735   3.6345   6.6410   7.6635   3.0051   9.0172   3.4188  10.9449   3.5150   6.5450   3.6182   9.1058   7.0353   7.1951   3.6102   3.7271   3.0013   3.6536   9.7179   3.4815   8.4131   3.0424   6.4151   7.4703   3.4774   9.6206   2.7356   8.3329   3.0385   5.7882   6.4498   7.6424   4.0817   8.4390   7.2491   7.0872  10.2402   3.3027   8.2364   2.8804  12.6228  15.0154  15.9995  14.5168   9.1376
 117.000000   4.7522   3.3108  10.7411   8.9586   3.6894   3.1574   3.5449   6.4369   3.0740   3.4160  10.9719   3.8738   4.1724   4.0650   3.7757   3.3191   7.2251   3.9818   8.3409   6.2971   3.9204   9.5484   8.2186   3.8483   5.9717   3.7978   6.1538   7.4021   3.0437   8.5447   3.2392  10.8198   3.7845   6.5049   3.4239   9.3621   7.1342   7.7501   3.5594   3.6714   2.8753   3.5451   9.3559   3.5383   8.1094   2.9955   6.0364   6.9320   3.2435   9.8959   2.7545   8.6700   3.2389   6.2807   5.9926   8.4125   4.1641   8.4166   7.2278   7.3072  10.7933   3.3971   8.2055   3.0874  13.1042  15.0279  16.0822  14.4891   8.8618
 118.000000   4.8154   3.2095   9.9831   8.5300   3.9610   3.5797   3.4111   6.4376   3.1477   3.5744  10.8034   4.7756   4.3965   4.1275   3.9034   3.5384   7.5286   3.8014   8.1132   6.7064   3.5693   9.6525   7.9972   4.3429   6.0859   4.0451   7.1827   7.5483   3.0028   8.1841   2.7647  11.2380   3.7985   5.4756   3.7819   8.3671   6.7141   7.7118   3.7384   4.2526   3.8644   3.9738   9.5292   4.2436   8.6726   3.2041   6.5956   6.8791   4.0243  10.0195   2.9752   8.3932   2.8419   6.4235   6.1888   8.4092   3.9820   8.5008   7.2225   7.4110  11.0369   3.4023   7.8935   2.8801  12.0373  14.8704  15.9182  14.4627   9.7078
 119.000000   4.8718   3.1570  10.7438   8.6230   3.5830   3.5461   3.4593   6.7816   3.3421   3.4462  10.9116   4.9645   4.2548   4.0988   4.1246   3.4286   7.2244   4.2478   8.4379   6.5152   4.2684   9.6632   7.9180   4.3164   6.0112   3.8713   6.7476   7.3733   3.1001   8.3865   2.9749  11.0947   3.7960   6.6124   3.5923   9.2820   7.1405   8.0483   3.6690   3.4775   2.8587   3.7002   9.6898   4.5050   8.4867   3.0744   6.3592   7.0961   3.5445  10.4554   2.8294   9.0118   3.8659   6.9524   6.1894   8.4895   4.3666   8.7453   7.6167   7.6415  11.4162   3.6375   8.5822   3.0709  12.7028  15.2939  16.2140  14.7281   9.3404
 120.000000   4.2777   3.2543  11.1395   9.1603   3.9935   3.9481   3.4295   6.7604   3.2278   3.5370  10.5955   4.4319   3.7927   3.9350   3.7070   3.1997   6.9342   3.6564   8.3971   6.8409   3.3037   9.8974   8.0685   4.3104   6.2872   4.0922   5.9060   7.8933   3.0718   8.9699   3.4259  10.9183   3.4970   6.2875   3.4906   9.0657   7.0965   7.6195   3.6713   3.5485   2.8440   3.4583   9.4527   3.6877   8.4979   3.2375   6.4017   6.8171   3.2536  10.6344   2.6875   8.8050   3.0954   5.9423   6.1060   8.3039   5.0211   9.0434   7.9762   7.5118  11.9328   4.6665   8.5402   4.5092  12.5718  15.1414  16.1096  14.6846   9.3719
 121.000000   4.4267   3.1170  11.7136   9.5322   3.7129   3.5607   3.3148   6.3484   3.2325   3.4482  11.9457   3.9689   4.0057   3.8887   3.7631   3.1186   6.6058   3.9706   8.5308   6.3781   3.5578   9.8197   7.9809   3.7323   6.4671   3.6586   6.3336   7.8266   2.9305   8.6929   2.8400  11.3173   3.5201   6.3921   3.6681   9.2357   7.1399   7.4315   3.5898   3.4976   2.9467   3.5190  10.0821   3.7610   8.5209   2.9306   6.3739   7.2503   3.3774  11.6387   2.7180   9.5357   3.7923   6.9329   6.5383   8.4072   4.6494   9.6683   8.4205   7.9241  11.0502   5.6870   8.2040   5.4713  12.2624  14.6234  15.5911  14.4890   8.5534
 122.000000   3.8818   3.4220  11.3789   9.1314   3.8105   3.2418   3.5135   6.8711   3.2663   3.4484  11.0101   4.3922   3.9445   3.9717   3.4764   3.2838   7.1241   3.7715   8.2496   6.7583   3.5169   9.7870   8.1462   4.0329   5.8134   3.6005   6.2557   7.5296   2.8798   8.4572   2.8475  11.2848   3.5371   6.5706   3.6089   9.0462   6.8731   7.1305   3.5536   3.6992   2.6638   3.4966  10.1014   3.6465   8.5504   3.0505   6.4826   7.5358   3.3913  11.1129   2.8346   9.4895   3.7039   6.0576   5.5899   7.7616   5.4305   8.7912   7.7192   7.3156  11.1823   4.9493   6.8187   5.3973  11.1904  15.3186  16.3628  15.3073   8.7739
 123.000000   4.3951   3.3597  10.9593   8.6449   3.4379   3.5033   3.4423   6.9441   3.4232   3.6269  10.7512   4.0055   4.0909   3.9228   3.5914   3.1083   7.1755   3.7703   8.1077   6.9530   3.6171   9.4351   8.1389   3.9363   5.9987   3.4187   4.9442   7.4764   2.9406   8.7552   3.2216  10.8044   3.5951   6.3350   3.4594   8.7315   6.7259   7.7775   3.6782   3.4160   2.7901   3.7595  10.1371   4.0417   8.6282   3.0666   6.6798   7.3710   3.4026  10.6074   2.7798   9.1014   3.3544   6.3434   5.9510   7.3128   6.0345   8.6034   7.4726   6.7593   9.7154   5.1158   7.3272   5.6981  12.5056  15.7928  16.6798  15.1564   9.3709
 124.000000   4.5751   3.3698  10.9252   8.8063   4.3171   3.6834   3.7870   6.8159   3.5220   3.9705  10.7328   4.4088   3.9588   3.9764   3.4274   3.0386   7.0623   3.9335   8.1883   6.5868   3.7920   9.6827   7.7041   3.9801   6.1352   3.8730   6.2106   7.6578   3.2620   8.9115   2.9163  10.8458   4.1323   6.6688   3.4420   9.1662   6.9591   7.7684   3.6994   3.3192   2.7422   3.7019  10.1345   4.0493   8.4884   3.1436   6.4759   7.5002   3.4129  10.8941   2.7957   9.3109   3.6125   6.6077   5.1781   7.8862   5.3269   8.3118   7.1761   6.7531   9.8048   4.4408   7.0592   4.6646  11.5498  15.3084  16.2786  14.9759   9.4853
 125.000000   4.6528   3.2614  11.1065   9.1418   3.8805   4.0252   3.5910   6.7899   2.8360   3.1612  11.0803   3.9151   3.7865   3.7679   3.5256   3.3520   7.1854   3.6639   7.9004   6.8078   3.3924   9.5430   7.5932   4.3872   5.7526   3.9176   5.9896   7.4448   2.9864   8.4248   3.4673  11.0335   3.7529   6.8673   3.3348   9.2196   7.1098   7.3184   3.6303   3.6152   2.8333   3.4222   9.7415   4.1655   8.4096   3.3506   6.3863   7.2637   3.4001  11.2123   2.7788   9.0655   3.2170   5.8268   5.9885   8.5872   5.6641   8.6265   7.6568   6.8877   9.9679   5.0673   7.3561   5.3718  12.2907  15.2394  16.2352  14.8707   9.3016
 126.000000   4.4838   3.1417  11.3174   9.2944   3.5194   3.6107   3.6442   6.7631   3.1238   3.2332  10.9214   3.9874   3.6440   3.6797   3.5308   3.2198   7.3415   3.4732   8.2821   7.1004   3.5855   9.8338   7.9379   3.4923   5.7239   3.8130   5.7145   7.4768   3.3450   8.6631   3.3927  11.3710   3.4815   6.7967   3.3382   9.8559   7.7056   7.2420   3.7378   3.7814   2.9137   3.3060   9.8046   3.7725   8.2923   3.0722   6.2849   7.2488   3.2439  10.6003   2.7328   8.9436   3.1611   6.3096   6.1830   7.5899   6.1910   8.6459   7.5565   6.5287   9.5927   5.2731   7.4355   5.7634  11.9162  15.1054  16.0929  14.9224   8.4254
 127.000000   4.4554   3.1761  11.2373   9.5591   4.0023   4.2418   3.7419   6.6546   3.3525   3.5394  11.3508   3.7677   4.0562   3.9436   3.3651   3.2022   7.1742   3.5103   8.1877   7.5040   3.4496   9.6996   8.1576   3.6565   6.0647   3.6223   6.2013   7.7481   3.3942   9.1066   3.0053  11.0517   3.8037   6.4822   3.7649   9.2407   7.2106   7.1276   3.5900   3.5139   2.9367   3.5788   9.9221   4.2127   8.5978   3.2175   6.5264   7.4516   3.4179  10.2087   2.8043   9.0255   2.8109   6.4610   5.5672   7.7192   6.2316   8.2762   7.1879   6.6180   9.2720   4.8693   6.5768   5.5665  11.6014  15.5801  16.5338  15.1611   9.0270
 128.000000   4.5271   3.3963  11.3499   9.4140   3.5073   3.5887   3.6684   6.7392   3.0061   3.4714  11.1024   4.2977   3.8483   3.8744   3.3876   3.1706   6.8626   3.6258   8.7347   7.3515   3.6613  10.2483   7.9822   3.6218   6.0128   3.4498   5.9937   7.5297   3.0400   8.5028   4.2561  10.7112   4.0693   6.8792   3.4769   9.4471   7.4231   7.3604   3.4679   3.6621   2.7109   3.5140   9.7873   3.7399   8.5126   2.9572   6.4289   7.4741   3.5152  10.3911   2.7384   8.7441   3.7450   6.3933   5.9702   7.0259   6.4260   8.1162   7.0919   6.3810   8.8434   5.3834   6.3694   6.7316  10.6600  15.1893  16.0349  15.4834   8.1820
 129.000000   4.2226   3.3476  11.8605   9.7056   3.2883   3.5263   3.5288   6.4871   3.0993   3.4918  11.1492   3.7580   3.9616   3.8234   3.6792   3.0277   6.7145   3.6933   8.4751   7.1176   3.7261   9.8822   7.9703   3.8698   6.2870   3.8491   6.2189   7.8602   3.1850   8.7831   3.9038  10.8836   3.5929   6.6890   3.4400   9.2832   7.1083   7.1421   3.5990   3.6241   2.8134   3.7389  10.0519   3.8714   8.6654   3.1980   6.7499   7.3697   3.7173  11.0467   2.7933   9.3305   3.1996   6.2866   5.7189   7.0649   5.7666   7.9648   6.9092   6.3523   9.2099   5.9586   5.9432   7.3346  10.7180  15.6406  16.5299  15.4877   8.0701
 130.000000   4.3484   3.5344  11.0511   9.0478   3.4368   3.7725   3.5001   6.4901   3.0687   3.3917  11.3182   3.8638   3.9982   3.9607   3.5998   2.9072   7.0448   3.7730   8.5938   7.2349   3.5646   9.9519   8.1065   4.0841   5.7824   3.8874   5.8145   7.2828   3.0438   8.1793   4.3215  11.2061   3.6526   6.7672   3.2070   9.0228   6.8521   7.0073   3.5497   3.5483   2.6943   3.4236   9.7288   3.8118   8.4579   2.9709   6.3108   7.2517   3.3804  10.5294   2.7469   9.2787   3.6104   6.7477   6.1427   6.3470   6.2043   7.7676   6.7876   5.9997   8.7532   5.9636   6.0146   7.5006  10.7507  15.7288  16.6453  15.7425   8.2356
 131.000000   4.2181   3.4173  11.1364   9.1362   3.8366   3.3584   3.6291   6.8139   3.4468   3.8205  10.9579   4.1962   3.9073   3.6125   3.5779   3.2724   6.9923   3.7329   8.5907   6.7642   3.3097   9.9522   8.0714   3.9887   6.1545   3.9945   5.3686   7.5576   3.1857   8.5185   4.1692  10.8855   3.7429   6.5788   3.5107   9.1936   7.0197   7.4768   3.6790   3.6039   2.7263   3.6153   9.6918   4.1376   8.5417   3.0552   6.5898   7.4160   3.5330  10.9779   2.7387   9.6779   3.4746   6.2569   6.1127   5.0173   6.9382   6.7693   5.8245   5.1453   8.6069   5.7822   5.4954   7.4307  10.9400  15.9889  16.8976  16.0238   8.1250
 132.000000   3.7496   3.3561  10.5940   8.7523   3.6031   3.3370   3.7276   6.6645   3.2746   3.6227  11.0246   4.1715   3.6186   3.8761   3.7031   3.4931   6.5737   3.8124   7.8766   6.9451   3.3812   9.2720   7.4526   3.8075   5.4346   3.7045   6.1382   7.1322   2.7728   8.1150   4.0981  11.2412   3.5600   6.5020   3.2845   9.1436   6.9239   7.2348   3.4835   3.4837   2.7665   3.4122   9.4275   3.7532   8.3844   3.2730   6.4390   7.1515   3.2213  10.1819   2.8158   8.8984   3.3213   6.1187   5.9797   4.0636   6.7939   7.3810   6.4098   5.4574   8.6961   5.8990   4.9632   7.5495   9.8510  15.8946  16.8207  15.8051   8.2856
 133.000000   4.2335   3.3426  11.1035   8.9129   3.6611   3.8523   3.6943   6.9351   3.3948   3.5660  11.2587   3.9446   4.1534   3.9620   3.6440   3.1078   6.8119   3.5357   7.9976   6.5988   3.2550   9.5453   7.6728   4.1007   5.8329   3.8739   5.5403   7.3719   2.8665   8.4913   3.9579  11.1936   3.8809   5.9766   3.4519   8.8611   6.6601   6.5843   3.5705   3.6502   2.8239   3.6660  10.1288   3.9455   8.7894   2.8921   6.6770   7.0171   3.3043  10.4360   2.8127   9.0197   3.5761   6.0666   5.8837   5.3325   8.5658   6.7947   5.6822   5.1998   8.5204   5.5942   5.1573   7.2976  10.5351  15.7361  16.5144  15.6392   7.4492
 134.000000   3.8659   3.2891  11.2038   9.1622   3.6019   3.7758   3.9291   6.2233   3.3300   3.7860  11.0017   3.8472   4.1932   3.9140   3.8497   3.4020   6.6731   3.5932   8.0739   6.7835   3.5933   9.6805   7.6089   4.1140   5.8962   4.1030   5.2495   7.4231   3.2102   8.7652   3.7495  11.0501   3.6470   6.1854   3.2036   8.4133   6.4009   6.7953   3.6769   3.7311   2.9479   3.4720   9.4691   3.7533   8.1016   3.0838   6.1716   7.1138   3.6305  10.8533   2.7969   9.5233   4.0344   5.6474   7.0774   5.8970   8.4670   8.1067   7.0239   6.2543   9.2305   6.0744   5.1262   7.5905   9.8333  14.8852  15.6404  14.9449   7.2624
 135.000000   3.9066   3.2215  10.8991   9.2833   3.9815   3.7228   3.3338   6.6582   3.4065   3.4601  11.3288   3.7860   3.7716   3.7911   3.5770   3.6919   7.1306   3.7806   7.5565   6.6568   3.2618   8.9963   7.5366   3.7335   6.4482   3.9949   5.6880   7.9863   3.2108   9.5867   4.2711  11.1642   3.7935   6.7449   3.3699   9.3196   7.2442   7.2129   3.5992   3.7411   2.7581   3.7349  10.1364   3.9905   8.4271   2.8277   6.2820   7.0097   3.3413  10.7101   2.6468   8.8990   3.2861   6.0186   6.0281   4.3535   7.5897   7.7040   6.7858   5.7790   8.9996   5.8901   5.5106   7.2502  11.0525  15.1709  16.0394  14.7280   7.5012
 136.000000   4.4676   3.2795  11.0372   9.0962   4.1057   4.0681   3.3551   6.4327   3.3783   3.5381  10.3919   3.7292   3.7907   3.7044   3.4365   3.1865   6.5734   3.5754   8.5566   7.3462   3.9978  10.0627   7.5713   3.9954   5.9820   3.7632   5.0153   7.5638   2.8864   8.5062   4.3242  11.0691   3.7283   6.5077   3.1763   8.7080   6.5674   7.0684   3.7502   3.4345   2.8202   3.6676   9.6896   3.7075   8.2617   3.1775   6.3034   6.9531   3.5448  10.5727   2.8946   9.2328   3.4609   6.1776   6.1016   4.6052   7.7460   7.1468   6.1627   5.1609   8.5991   5.6522   4.9143   7.0623  10.3862  15.1604  16.1202  15.0525   7.5434
 137.000000   4.2153   3.4581  10.9314   8.7588   3.3855   3.2675   3.6116   7.1482   3.5834   4.1993  10.8825   4.6372   3.7478   3.9578   3.5820   3.6175   6.6095   3.5489   7.6458   6.6220   3.5574   9.1019   7.4098   3.8190   6.4539   3.7142   4.9847   7.8540   3.0773   9.2222   4.5316  10.8802   3.9891   6.0056   3.2313   8.6734   6.6971   6.8429   3.8375   3.7314   3.0716   3.6276   9.7146   4.0225   8.5466   2.8839   6.4212   7.3256   3.5571  11.1076   2.7915   9.1874   2.9813   5.8741   7.3792   4.9991   8.3010   7.9432   6.9447   5.4340   7.7690   6.2387   4.2512   7.5814   9.9732  15.3029  16.0984  14.8623   6.9855
 138.000000   4.5796   3.1470  11.4333   9.7197   3.5308   3.7229   3.7535   6.4621   3.5217   3.8861  11.5669   3.2915   4.1275   3.7051   3.3742   3.1579   6.4451   3.5296   8.1559   7.2982   3.4737   9.6732   7.7384   3.6460   6.2462   3.5578   4.1994   7.7528   2.7009   8.9915   4.1712  11.0031   3.4346   6.2346   3.3164   8.7723   6.4839   6.9780   3.6788   3.4045   2.8038   3.3614   9.3712   3.8722   8.4688   3.3491   6.4207   7.0345   3.6318  10.9311   2.8279   9.0741   3.1378   6.2857   7.8987   4.6956   9.2272   6.5726   5.8004   5.7058   5.9292   6.5844   4.9059   8.4355  10.8056  15.8488  16.7442  15.1329   7.0682
 139.000000   4.7290   3.4856  11.0700   9.3847   3.5553   3.6797   3.7205   6.2903   3.4100   3.7972  10.7297   3.8000   4.0276   3.6622   3.2828   3.4323   7.1363   3.4993   8.5736   7.3993   3.2827  10.0688   7.6499   4.0436   5.8093   3.8089   3.9677   7.4155   2.9238   8.8094   4.4405  11.1960   3.6813   6.1595   3.4805   8.7393   6.7167   6.8130   3.2912   3.4877   2.8203   3.7434   9.8992   3.8551   8.3076   2.9661   6.3039   7.1296   3.5356  10.2091   2.9001   8.8750   4.0499   6.1138   8.0182   4.0933  10.0194   7.4134   6.6516   5.5316   5.9460   7.6621   4.3905   9.4174   9.8891  15.1550  15.8848  15.0019   7.5567
 140.000000   4.7841   3.7188  11.1020   9.1573   3.6768   3.6192   3.2071   6.6536   3.2597   3.4451  10.8095   3.1833   3.9258   3.6316   3.4806   3.2717   6.6615   3.6063   8.4783   7.0360   3.5473   9.9418   8.1173   3.6891   6.3444   3.7212   4.2817   7.8291   3.0335   8.9049   4.4140  11.0608   3.7885   5.9760   3.3099   8.4588   6.3582   6.1750   3.5651   3.4835   2.9961   3.7699   9.9198   3.5467   8.3426   3.4245   6.3512   6.9047   3.4666  10.0085   2.7513   8.6773   3.6661   5.4245   8.0288   4.8355  10.2754   7.0390   6.3685   5.7750   6.9578   6.9560   4.8908   8.7318  10.5663  14.9120  15.8821  14.6783   7.5306
 141.000000   4.9772   3.1960  11.0096   8.6889   3.3612   3.6138   3.6905   6.9851   3.3872   3.3790  11.3596   3.6443   3.7789   3.5235   3.4738   3.1977   6.8161   3.3846   8.1576   7.0249   3.3636   9.9191   7.9340   3.7599   5.9322   3.6637   4.0455   7.5560   2.9459   8.9212   3.9504  11.3514   3.6372   6.1124   3.3559   9.0574   6.9734   6.8572   3.5699   3.5432   2.7291   3.6562   9.8146   3.6937   8.4739   2.7941   6.3926   7.2044   3.5665  10.6386   2.7426   9.4093   3.1991   6.1354   7.1681   3.6184  10.0445   6.2075   5.4964   4.7668   6.2378   6.3634   3.4323   8.3105   9.0252  15.4167  16.4463  15.2550   7.2486
 142.000000   4.7706   3.1906  11.6998   9.3632   3.6770   3.9441   3.3986   6.5857   3.2798   3.8464  10.6697   3.9331   3.7399   3.8517   3.4259   3.1487   7.3899   3.6059   7.9847   6.8802   3.3668   9.5270   7.7115   3.5621   6.2150   3.7874   3.7169   7.9423   2.9891   9.1373   4.5918  10.9329   3.9117   6.3857   3.4107   8.7690   6.5975   6.1889   3.7317   3.6753   2.8389   3.4337   9.5015   4.1159   8.4384   2.9434   6.3904   7.3649   3.3741  10.6188   2.6746   9.0976   3.4521   6.0952   7.0813   3.6981   9.9203   6.5123   5.8971   4.4336   6.0543   7.3924   2.9978   9.4641   8.5224  15.3823  16.2740  15.3793   7.6162
 143.000000   4.5056   3.5312  11.1897   9.4889   2.9940   3.6968   3.3297   6.9967   3.4471   3.5051  10.9899   3.7296   3.8618   3.6667   3.1844   3.3526   6.6165   3.4851   8.8743   7.5898   3.9347  10.4034   8.1112   3.7660   6.6001   4.0213   3.6916   8.1358   3.4622   9.2421   4.1940  11.2206   3.8957   6.1698   3.4354   8.9783   6.9043   6.4934   3.8896   4.0155   3.0884   3.4106   9.4795   3.7448   8.2072   3.2369   6.2475   7.2041   3.2800  10.2117   2.7862   8.7887   3.1824   6.1781   7.9942   3.5065  10.8094   6.7961   6.1975   4.7157   5.3129   7.7178   2.9439   9.7718   8.4475  15.4504  16.3005  15.5226   7.3974
 144.000000   4.5564   3.0879  11.1033   9.4505   3.1448   3.3040   3.4579   6.8793   3.2895   3.6167  10.7764   3.8775   3.8779   3.8437   3.4925   3.0278   6.5086   3.7004   8.1189   6.6958   3.4651   9.6864   7.5531   3.5469   6.2009   3.4905   3.6001   7.7212   3.0713   9.2634   5.2225  11.2165   3.5105   6.1373   3.5184   8.5706   6.3632   5.9516   3.3945   3.4999   2.7272   3.4740   9.9395   3.7336   8.5761   3.1308   6.7076   7.3172   3.8471   9.8460   2.8387   9.2859   3.7640   6.2314   7.3144   3.4215  10.6536   6.1557   5.6180   4.6755   4.9471   7.1844   2.9139   9.1582   8.8243  15.0786  15.9425  15.0380   7.8992
 145.000000   4.5425   3.3175  11.4725   9.7888   3.4788   3.1051   3.6871   7.2393   3.0092   3.4746  11.0048   4.1851   3.9897   3.9814   3.8007   3.3726   6.9701   3.5894   8.0218   7.1713   3.4405   9.3624   7.0553   3.8004   5.8738   3.2650   3.5416   7.4788   2.8146   8.9142   4.4616  11.4292   3.5514   6.4012   3.9559   8.8267   6.8429   6.9863   3.5130   3.6779   3.1650   3.4826   9.6407   3.9113   8.5477   3.3523   6.5909   7.5398   3.6764  11.2358   2.8494   9.3983   3.4132   5.6325   6.9155   3.8994  10.6482   6.4558   5.9802   5.0096   5.8885   7.5132   3.0915   9.5106   8.7030  15.1685  16.1119  15.4164   8.6348
 146.000000   4.7624   3.6450  10.8162   8.9872   3.5468   3.1550   3.8244   7.1235   2.9153   3.4282  11.1304   4.5216   3.9252   4.0418   3.4428   3.3896   7.0930   3.6393   7.8003   6.8339   3.5014   9.4285   7.4071   3.8933   6.2968   3.6498   3.7488   7.5951   2.9079   8.7225   4.3641  11.2381   3.3911   6.0554   3.5471   8.6469   6.4209   6.2244   3.5007   3.2353   2.7332   3.3615   9.5301   3.6720   8.2472   3.0585   6.2907   7.2335   3.6869  10.1534   2.8162   9.1717   3.4407   6.0558   8.1354   3.2484  11.2690   6.6023   5.9725   4.5081   5.6730   7.3535   2.7812   9.4739   9.0115  14.9198  15.8221  15.1541   7.6539
 147.000000   4.3751   3.4376  11.1208   9.2107   3.1929   3.4363   3.5786   6.3763   3.1718   3.4323  11.2511   4.2307   3.8115   3.8260   3.3918   3.1818   6.8749   3.4804   8.2635   6.8969   3.2773   9.6173   7.4315   3.7215   6.3838   3.5968   3.7888   7.8907   2.8360   8.8478   4.2813  10.9393   3.5094   6.3902   3.2730   8.8545   6.6699   6.6604   3.4825   3.5493   2.7957   3.4637   9.7594   3.7740   8.3086   2.9425   6.3217   6.8172   3.5118  10.7370   2.8463   9.3990   3.4707   6.5180   7.5087   3.7800  12.4509   6.2628   5.6735   4.7666   5.1565   7.7098   2.9965   9.7708   8.2558  15.2927  16.0460  15.3303   8.4969
 148.000000   4.2712   3.0830  11.2163   9.4216   3.6972   3.4218   3.5363   6.6035   2.8026   3.3813  10.9814   3.3323   4.1642   3.5559   3.3323   3.6662   6.7749   3.6850   7.8967   6.9237   3.4996   9.2723   7.6087   4.0631   6.2533   3.8077   3.4838   7.7233   2.7872   8.7606   4.0886  11.6822   3.4911   5.8567   3.5721   8.6278   6.6446   6.5086   3.4497   3.4829   2.8638   3.5246   9.7397   3.9865   8.4956   2.9362   6.5346   7.1518   3.7353  10.6167   2.7862   8.9774   3.6468   6.4598   7.8245   3.1942  12.0549   6.0842   5.5853   4.7881   5.0160   7.2220   2.8456   9.2252   7.4947  14.9987  16.0275  15.1332   7.4416
 149.000000   5.0212   3.6075  10.9311   9.1595   3.6590   4.2147   3.4577   6.6377   3.1148   3.7491  11.0251   4.3849   3.4981   3.6787   3.8943   3.3055   6.5023   3.6236   8.1863   7.3544   3.3871   9.7009   7.9595   3.9384   6.4297   3.8154   3.5480   7.8018   3.0830   8.8108   4.0949  10.5936   3.8154   5.9130   3.4429   8.6107   6.6094   6.5855   3.5780   3.6863   3.1464   3.7315   9.6463   3.7790   8.0912   3.1751   6.1606   7.0750   3.7651  10.3264   3.0946   9.2003   3.4151   5.9552   7.3790   3.6386  11.3996   5.9080   5.3583   4.8654   6.6118   6.6938   3.4630   8.6818   6.8807  15.4301  16.3649  15.2985   8.3833
 150.000000   4.1640   3.3789  10.7452   8.9780   3.5743   3.3985   3.7230   6.8071   3.7230   4.1225  10.5790   3.3345   4.2435   3.6917   3.9083   3.4457   6.5686   3.6728   8.3903   7.3833   3.5429  10.0019   8.0423   3.7065   6.6001   4.0175   3.3047   7.9308   3.1492   9.1686   3.9006  11.1774   3.9423   5.9426   3.4170   8.4010   6.2405   6.6202   3.8090   3.2692   2.7719   3.5827   9.5326   3.3821   8.0080   3.1580   6.0199   6.8922   3.5184   9.9839   2.8431   8.6061   3.4974   5.7951   7.1598   4.0562  11.6271   5.8042   5.2523   4.4909   6.4209   6.4222   2.7297   8.5073   7.7400  15.6516  16.4914  15.9224   8.4128
 151.000000   4.3867   3.5408  10.3025   9.2786   3.7258   3.5163   3.9528   6.6896   3.2328   3.8220  10.5060   3.7244   3.9571   3.8151   3.7907   3.1497   6.8542   3.8603   8.7480   7.1164   3.9394  10.0864   8.7591   4.1097   6.5973   4.0729   3.8370   8.0307   2.9952   8.3285   4.1308  11.1788   3.7449   6.7794   3.6868   9.0016   6.7452   6.9405   3.6532   3.6309   2.9211   3.4532   9.2055   3.9739   8.2343   2.8655   6.3039   7.4403   3.9404   9.1562   3.1997   8.3830   3.4102   5.5755   7.2809   4.4279  11.6292   6.0972   5.4199   4.6476   6.6054   6.0854   2.9995   8.2792   7.7536  15.7454  16.7097  15.4304   7.7627
 152.000000   4.7376   3.1559  10.3903   9.1172   3.5743   3.5696   3.5515   6.6849   3.2946   3.9487  10.6083   3.3693   3.8407   3.4113   3.4621   2.9592   6.7604   3.6380   7.7989   6.7109   3.3511   9.3451   8.2000   4.0107   6.7270   3.8028   4.1983   7.9535   2.8857   9.0672   4.3757  10.7927   3.4710   6.3291   3.4830   8.5798   6.4064   6.6485   3.7194   3.4808   2.8098   3.6154   9.9949   3.8559   8.5273   2.9859   6.5184   7.1786   4.0406   9.8062   3.1469   9.0808   3.4506   6.3314   7.6827   4.5165  11.1116   6.4019   5.6839   5.0650   5.7692   6.4117   2.8073   8.4617   7.2272  15.7661  16.6069  15.4633   8.1808
 153.000000   4.5420   3.4043  10.3234   9.0400   3.4276   3.5556   3.4777   6.0604   3.1797   3.7468  10.3741   3.5564   3.9177   3.8387   3.6478   3.2788   6.8529   3.5220   8.0401   7.1154   3.5590   9.5695   8.1709   3.3761   6.2503   3.7081   3.6609   7.8988   2.9379   9.0974   3.6846  10.8710   3.8286   6.0952   3.3113   8.3501   6.2348   6.7317   3.5980   3.6437   3.2202   4.0246   9.7083   3.7648   8.2354   2.8478   6.2439   6.6301   3.6514   9.5846   3.1150   8.3953   3.5768   5.5326   7.6494   4.9513  11.0782   6.6266   5.8600   5.3497   6.7845   6.2012   2.6750   7.9506   7.1585  15.5195  16.3779  15.6699   7.5556
 154.000000   4.5693   3.4187  10.5129   8.9860   3.3199   3.4716   3.3239   6.6666   3.3039   3.9705  10.8809   3.8447   3.6992   3.6709   3.2779   3.6532   7.1181   3.4801   8.2282   7.2746   3.5600   9.7453   8.1161   3.9756   6.3200   3.6762   4.0211   7.9618   2.8758   8.9738   3.6445  10.5291   3.9631   6.0182   3.6013   8.3965   6.2232   6.1288   3.8285   3.2929   2.7330   3.2747   9.5321   3.7174   8.2326   3.0296   6.2283   6.6737   3.8300  10.1072   3.0146   8.6193   3.6764   5.8803   6.3486   5.0807  10.5166   7.1838   6.2116   5.2827   6.9439   6.6195   3.0870   8.4802   7.6920  15.1969  15.8289  14.6593   8.1895
 155.000000   4.5966   3.2644  10.4909   8.6435   3.4926   3.7579   3.6567   6.9309   3.4051   4.1431  10.9210   3.6425   3.9344   3.7131   3.8584   3.5353   7.0518   3.6276   8.2163   6.9762   3.5095   9.6074   7.6193   3.5562   6.1219   3.6493   3.8430   7.7444   2.7384   8.4972   3.9881  10.8075   3.6766   5.8943   3.4681   8.4739   6.3052   6.4563   3.4810   3.3594   2.8075   3.6323   9.6486   3.6008   8.2573   3.0799   6.1499   7.0180   3.7089   9.4553   2.8888   8.6383   3.6145   5.8036   7.4635   4.6571  10.5789   6.8593   6.0471   5.0964   6.2686   6.5049   2.7557   8.2741   6.3221  15.2400  16.1926  15.1704   8.5760
 156.000000   4.7486   3.2678  10.5072   8.8163   3.2391   3.2456   3.3212   6.7746   2.9498   3.8185  10.7123   3.4606   4.0290   3.8904   3.8643   3.4454   6.8243   3.8979   8.1489   6.7803   3.4000   9.4186   7.7835   3.6536   6.2159   3.8375   3.9762   7.6610   3.0998   9.0587   3.9024  10.8084   3.8560   6.2305   3.1735   8.6146   6.4209   6.3522   3.9154   3.1704   2.7973   3.5328   9.4680   3.8341   8.2345   3.1952   6.2344   6.7632   3.5284   9.6462   2.7743   7.9898   3.2967   5.8679   7.3669   4.2082  12.3897   6.2338   5.5270   4.8791   6.4575   6.4387   2.7449   8.3422   6.0683  14.7814  15.5791  14.4048   7.8049
 157.000000   4.3507   3.3152  10.0353   8.5065   3.2836   3.2982   3.7897   6.3280   3.0922   3.5710  10.7212   3.7085   3.6403   3.7877   3.5295   3.2126   6.9431   3.5570   8.5371   7.0287   3.3775   9.9395   7.9678   3.9558   5.9555   4.1314   3.8808   7.6552   3.0421   8.8006   3.9682  10.8238   3.5954   5.8405   3.3915   8.5734   6.4706   6.4984   3.8498   3.3135   3.0462   3.4967   9.3127   3.7228   8.1425   2.9787   6.1327   6.9117   3.6488   9.7810   2.8845   7.9835   3.2339   5.5142   7.6498   3.9899  11.8606   6.0564   5.3221   4.6736   6.4391   6.3904   2.7886   8.2592   7.3757  15.0346  15.8814  15.0169   9.0369
 158.000000   4.2532   3.1803   9.6473   8.2305   3.0492   3.2800   3.5154   6.3989   3.5461   3.7952  10.2062   3.3274   3.9781   3.8826   3.7353   3.3625   6.8382   3.5075   8.2566   7.3511   3.6281   9.7917   7.4678   3.6625   6.6044   3.7457   4.2557   8.2183   2.8175   8.9927   3.8346  11.0899   3.7310   6.4421   3.7765   8.8694   6.7283   6.5412   3.7809   3.4445   2.9023   3.4885   9.2943   3.7049   8.1764   2.9754   6.1441   6.7138   3.4839   8.8503   2.9298   7.4302   3.8004   5.4574   8.0710   3.9489  11.4757   5.6057   4.8538   4.2383   6.4808   6.1720   2.8528   8.1229   6.7787  14.4348  15.3710  14.3574   8.8219
 159.000000   4.7395   3.1747   9.8287   8.6294   3.5843   3.2772   3.5476   6.6443   3.3208   4.0198  10.3945   3.3699   3.9089   3.7356   3.6709   3.4963   6.8394   3.9964   8.4214   6.8065   3.5935   9.6550   7.8567   3.8961   6.0069   3.6983   3.8437   7.4433   2.7959   8.0098   4.2220  10.8476   3.7310   6.1861   3.6408   8.7020   6.4467   6.7282   3.7703   3.4661   2.7759   3.6416   9.3288   3.5617   7.9953   3.2864   5.9634   7.1236   3.5014   9.0278   2.9390   7.8146   3.9761   5.8801   7.4313   3.7411  11.8385   6.1369   5.4898   4.9966   6.2532   5.8965   2.8835   7.8006   7.1171  14.5441  15.3458  14.2484   9.1064
 160.000000   4.4656   3.4049  10.1465   9.1056   3.4919   3.4818   3.5463   6.4784   3.8212   4.2732   9.9497   3.7126   3.5821   3.5822   3.4816   3.1718   7.4169   3.4663   8.2387   7.1764   3.5161   9.8233   8.1259   3.8572   5.8331   3.6425   3.6994   7.3872   3.0728   8.6378   3.6468  10.7734   3.5938   6.1093   3.6912   8.6175   6.5816   6.4661   4.0192   3.5462   2.7549   3.5561   9.8549   4.1545   8.6076   2.8604   6.5347   7.3075   3.5802   9.3681   2.8407   8.0336   4.1034   5.9775   8.3876   3.9868  12.0919   6.5477   5.8634   4.8886   5.9434   6.5332   2.8045   8.5546   6.8636  14.4421  15.3446  14.0824   8.6903
 161.000000   5.2704   3.3491   9.5489   8.6981   3.2316   4.0074   3.6553   6.6623   3.8895   4.1331   9.9281   3.9069   4.0293   4.0084   3.4964   3.5918   7.4270   3.6353   8.9171   7.6952   3.8065  10.2910   7.8646   3.5633   6.6895   3.6119   3.9555   8.0655   2.9582   9.1266   4.3272  10.5382   3.9802   6.1751   3.4793   8.3763   6.1577   6.3756   3.7324   3.3826   2.9609   3.6842   9.7195   3.8459   8.3767   2.9832   6.3566   7.2089   3.8147   9.2101   3.0361   8.0839   3.8356   5.6001   8.3462   3.8181  11.6821   6.4327   5.6140   4.7649   5.9274   5.8243   2.9565   7.7203   6.5519  14.3616  15.2884  14.2800   9.0276
 162.000000   5.0709   3.4109   9.4349   8.3893   3.5571   3.3458   3.6063   6.2993   4.1278   4.9238   9.6954   3.4892   4.2089   3.8010   3.4886   3.6641   7.4414   3.8194   8.8273   7.3535   3.8026  10.2645   8.0307   3.6370   6.1271   3.5633   3.8837   7.5317   2.8312   8.3832   3.8247  10.7070   3.8916   6.3434   3.3393   8.1772   6.0778   5.9711   3.8138   3.2628   2.8948   3.6190   9.4373   3.8472   8.2798   3.2047   6.2677   7.1889   4.0696   9.2763   3.2616   7.6780   3.4221   6.0440   7.8378   4.3299  10.9504   6.1849   5.4262   5.2588   5.6046   5.8311   2.8677   7.7417   6.9153  14.7622  15.7604  14.4815   9.0853
 163.000000   4.6994   3.2606  10.2882   8.8494   3.4150   3.5872   3.5130   6.7167   4.0097   4.3724  10.2000   3.7284   3.6425   3.6100   3.5466   3.5534   7.3656   3.5816   8.2464   7.3938   3.6695   9.7881   7.8833   3.5535   6.1607   3.3861   3.8097   7.7899   2.8111   8.6536   4.1270  10.8245   3.7734   6.0889   3.4976   8.3983   6.1919   6.5086   3.6564   3.1898   2.8045   3.4461   9.6105   3.6400   8.2384   3.0209   6.2457   7.0738   3.4870   9.2758   2.8127   7.9159   3.8483   5.6160   8.0348   4.3354  11.0393   6.4309   5.7303   4.9668   5.5097   6.2580   2.9437   8.1515   7.9304  14.4969  15.3077  14.1518   8.5193
 164.000000   4.4036   3.1499   9.8641   8.6638   3.5126   4.2984   3.6702   6.3519   3.7828   4.0979   9.6975   3.7182   3.9176   3.6712   3.5240   3.1264   6.6652   3.6818   8.0925   7.4035   3.8251   9.5368   7.9579   3.8321   6.6078   3.6065   3.9805   8.0641   2.7602   8.7851   4.3742  10.6866   3.8153   6.0371   3.4000   8.4746   6.4303   6.6000   3.9387   3.4705   3.0670   3.9000   9.6148   3.6035   8.0497   2.9523   6.1444   6.8970   3.8268   9.4558   2.9133   7.7990   3.4534   5.3688   7.8376   4.4423  11.7955   5.7462   5.1443   4.8259   5.5627   6.0462   2.9512   8.2275   8.0624  14.2166  15.2299  13.8619   9.0559
 165.000000   4.5368   3.2523  10.3929   8.6439   3.1829   3.6627   3.2659   6.5795   2.9470   3.2907  11.0877   3.3543   3.6820   3.6871   3.6775   3.5347   6.9712   3.5642   8.3195   7.1488   3.2215   9.7786   8.2605   3.8356   6.7161   3.5651   3.8638   7.9320   2.9098   9.1427   4.0672  10.8980   3.9348   5.9653   3.8039   8.8694   6.9310   6.1072   3.5873   3.7587   3.1020   3.5357   9.4107   3.6547   8.0174   2.9568   5.9106   6.4105   3.4034   9.2768   2.6279   7.8054   3.0050   5.8145   7.4481   3.9349  11.2674   6.4593   5.9278   4.7784   5.1405   7.3500   2.8376   9.2732   6.1714  15.0935  15.9447  14.8799   8.8128
 166.000000   4.7970   3.3660  10.5269   9.4816   3.5630   3.7482   3.4977   6.4238   3.5967   4.1151   9.8641   3.7999   3.7323   3.6382   3.6454   3.1611   6.9829   3.8373   7.5706   6.7788   3.3007   8.9045   8.0496   4.2398   6.8544   3.7808   3.9096   8.0746   3.0841   9.0528   4.3789  10.8024   4.1375   5.5356   3.2336   8.2433   6.3871   6.4851   3.6782   3.6000   3.6540   3.4729   9.2028   3.4671   8.0866   3.3882   6.1813   6.6736   3.2896   9.0108   2.7536   7.5043   2.6744   5.7143   7.6158   3.8560  11.2026   5.8040   5.1677   4.7527   6.1211   6.2448   2.7146   8.1047   5.8612  15.5085  16.3980  14.7893   8.2499
 167.000000   4.5995   3.4095  10.0271   8.6704   3.4389   3.5883   3.6224   6.5983   3.5606   4.0949  10.0420   4.0032   4.2740   3.7962   3.6850   3.4205   7.0386   3.4458   8.2516   6.3531   3.5701   9.7885   8.2281   3.4955   6.3297   3.6179   3.6302   7.8817   2.8315   8.5296   3.8442  10.7679   3.8157   6.1862   3.7144   9.0440   6.9774   6.2468   3.7874   3.4993   2.9544   3.4607   9.3432   3.6218   8.2931   2.8427   6.3903   6.7606   3.4247   9.4575   2.8979   7.7951   2.8931   5.7043   7.5006   3.5622  11.6807   6.0777   5.5126   4.7404   5.4870   6.9459   2.8173   8.8997   6.9949  14.7353  15.5331  14.5734   8.0727
 168.000000   4.1077   3.1029  10.1050   8.3317   3.7023   3.5118   3.5732   6.6338   3.5882   3.7722  10.5673   4.1507   4.2585   3.9661   3.7592   3.5496   6.8144   3.8193   8.5994   7.2073   3.3905   9.9321   7.7779   3.6250   5.8961   3.5032   3.6148   7.6271   2.8843   8.8353   3.4899  10.8090   3.9135   6.1933   3.7608   8.7444   6.6264   6.5664   3.8644   4.0610   3.6929   3.6051   9.2314   3.7936   8.0123   3.0840   6.0946   6.6719   3.4874   8.9419   2.7827   7.7434   2.8251   5.7185   8.0353   3.8029  11.3813   6.1401   5.3929   4.6907   6.4275   6.4845   2.7930   8.4009   6.3582  14.5442  15.5370  13.9623   8.7867
 169.000000   4.6271   3.3252  10.1466   8.4834   3.6040   4.3032   3.7689   6.6322   3.4999   4.0847   9.5524   3.9511   4.0750   3.8124   3.4811   3.5716   6.9744   3.5320   8.3836   7.4662   3.5613   9.8626   7.7638   3.7403   5.8162   3.8191   3.6807   7.4198   3.3656   8.8555   3.7422  10.9239   3.7825   5.8891   3.2516   9.1890   7.0609   7.1503   3.6710   4.8240   4.5004   3.7595   9.6260   3.7251   8.4439   3.1860   6.4512   6.9590   3.7165   9.3832   3.0052   8.0982   2.8751   5.6879   7.6987   4.5399  11.2549   5.9578   5.1244   4.8393   6.4386   6.1064   2.8415   7.9865   7.2392  15.4800  16.3437  15.1448   8.4642
 170.000000   4.9968   3.7429   9.4786   8.2030   3.4489   3.8531   3.6740   6.5465   4.0030   4.3898   9.0070   3.6548   3.9420   3.7412   3.5706   3.3783   7.1507   3.8215   8.7899   7.4184   3.5857  10.0788   7.9590   3.3443   6.3537   3.8607   3.5712   7.8515   3.5438   9.0305   4.1263  10.8408   4.0243   5.9709   3.5245   8.7027   6.7240   6.8859   3.6995   4.1949   3.7174   3.9050   9.4608   3.5359   8.5792   3.1438   6.7930   7.2496   4.0409   8.9435   3.5097   7.8435   3.2300   5.1735   7.2991   4.0696  10.7933   6.3336   5.4522   5.1578   6.2871   5.9206   2.6733   7.7752   6.4956  15.2525  15.9924  14.7134   7.8971
 171.000000   4.6694   3.7537   9.6874   8.2726   3.5462   4.3151   3.9414   6.1546   4.1181   4.2585   9.3060   4.1313   4.0906   3.8606   3.5303   3.3583   7.2441   3.7040   8.2108   7.0384   3.4721   9.5525   7.5756   4.4885   6.2546   4.0311   3.4839   7.6741   3.1991   8.9279   3.9540  11.2085   3.7608   6.4487   3.4979   9.0858   7.0900   7.1117   3.5507   4.3503   4.1113   3.7351   9.3472   3.7740   8.3175   3.1761   6.2975   7.2396   3.6106   9.0635   2.9447   7.9036   2.9798   6.1531   7.7138   5.6166   9.7768   5.9287   5.0860   4.9642   6.3428   5.4841   2.8008   7.5839   7.3817  14.9372  15.8229  14.4477   8.1497
 172.000000   4.6129   3.6983   9.7568   8.3954   3.6427   4.3359   3.6636   6.6102   3.7070   4.0358   9.6368   4.0120   3.4285   3.7041   3.6990   3.1527   6.5799   3.8605   7.7335   6.7970   3.2804   9.2131   7.4137   3.7877   6.0542   4.1392   3.4182   7.5430   3.3757   8.5297   3.8033  11.0957   4.0864   6.5235   3.5608   8.8843   6.8071   6.5883   3.6847   3.4424   2.9173   3.5476   9.6293   4.2833   8.5316   3.0142   6.5547   7.1982   3.7791   8.9967   2.8408   7.9444   3.5436   5.5895   7.0329   4.9189  10.3834   6.5170   5.7588   4.8620   6.8076   6.5434   2.9590   8.5253   6.9972  14.3610  15.3919  14.3961   8.2900
 173.000000   4.5532   3.2154  10.5958   8.4885   3.7181   3.5592   3.4314   6.5027   3.3593   3.8143  10.7811   3.8923   3.5948   3.6131   3.4719   3.4858   6.9232   3.6629   8.3597   7.3898   3.3276   9.8120   7.6700   3.9831   6.3558   3.5395   3.8275   7.7621   2.9237   8.9096   4.2446  10.8013   3.7247   6.7118   3.4236   8.6598   6.3330   6.4894   3.6302   3.1476   2.7499   3.7511   9.7401   3.6408   8.1762   2.8978   6.1829   6.8049   3.4105   9.4477   2.7066   8.4962   3.3713   5.9253   8.0497   4.8966  10.1008   6.3699   5.7904   4.7601   5.1441   6.9706   2.7563   8.9047   6.4883  14.8491  15.7293  14.6405   8.6016
 174.000000   4.3399   3.2744  10.1126   8.8966   3.4076   3.1375   3.1541   6.8699   3.6086   3.8998  10.1224   3.3083   3.6928   3.1955   3.5297   3.2269   7.2249   3.3065   8.4456   7.1582   3.0898   9.9742   7.9401   4.1395   6.0277   3.6780   3.8180   7.4382   2.9999   8.7249   4.0877  11.0597   3.5899   6.8147   3.4245   9.0445   6.8852   6.7350   3.4932   3.5991   2.9085   3.5753   9.5882   3.5851   8.2467   2.8733   6.3040   6.8007   3.5230   9.2016   2.8241   8.3911   3.1831   5.7141   7.8160   3.8390  10.2843   5.9838   5.5386   5.1362   5.7189   6.8813   2.6698   8.8223   6.5024  14.8018  15.6376  14.6833   8.2649
 175.000000   4.5089   3.2257   9.8060   9.1602   3.3604   3.5500   3.5432   6.5765   3.8918   4.5541   9.8388   3.7553   4.1701   3.9971   3.3083   3.3619   7.2401   3.7559   8.5858   7.5271   3.6139  10.0288   7.4952   4.2077   5.8901   4.2956   4.1746   7.5245   3.3325   8.8586   4.5352  10.9445   3.6982   6.8975   3.4926   8.8895   6.6520   6.9155   3.6437   3.5216   2.7690   3.9820   9.8119   3.6080   8.2546   3.1258   6.2620   6.8042   3.7433   8.9630   3.0348   8.3627   3.9911   6.0095   8.8966   4.5263   9.9124   6.9375   6.3774   5.3675   5.3472   7.0559   2.7737   8.8764   6.2515  14.6500  15.5395  14.2624   8.2712
 176.000000   5.0455   3.5942   9.6096   8.0591   3.5547   3.6754   3.8683   6.5285   4.5881   5.2764   8.9017   3.5319   3.8078   3.3299   3.3157   3.7683   7.5524   3.9955   8.5301   7.1916   3.3584   9.7839   7.4089   4.3149   6.3297   4.1342   4.0118   7.7975   3.1464   8.6804   3.9702  10.7096   4.0778   6.1147   3.5239   7.8714   5.7815   5.8184   4.0475   3.1271   2.8753   3.5666   9.1228   4.0541   8.2320   3.0554   6.4616   7.1165   4.4417   9.5617   3.5989   8.1932   3.8963   5.7016   7.6082   5.3553  10.3871   6.0448   5.2805   4.9609   6.1429   5.9121   2.7742   7.8705   7.4425  14.5999  15.5094  14.2791   8.5613
 177.000000   4.9517   3.5981   9.6775   8.4994   3.5824   3.8570   3.8077   6.5789   4.5156   4.9970   9.1599   3.7748   3.9191   3.7613   3.7003   3.6500   7.3691   3.6612   8.3009   7.0265   3.1216   9.6994   7.6668   4.1655   5.9515   3.9000   3.7824   7.3968   3.1509   8.7528   3.9825  10.8604   3.6771   6.7807   3.3746   8.7712   6.5027   7.4003   3.7405   3.3473   2.6738   3.4602   9.3372   3.7306   8.2738   2.8575   6.3128   7.4338   4.1015   9.3213   3.3758   8.0259   4.0950   4.8344   8.2605   4.6749  10.3377   6.6774   5.7993   4.9092   6.4898   5.9758   2.7702   7.8445   6.4785  14.5655  15.6848  14.0185   7.8174
 178.000000   4.7899   3.2261   9.1508   8.7778   3.8418   3.9318   3.9174   6.3944   4.3152   4.6540   9.4669   3.8999   4.0688   3.6222   3.3533   3.3921   6.9928   3.8238   8.2991   6.8987   3.5718   9.4448   7.2055   3.7981   5.9986   3.7925   3.6655   7.6549   2.9911   8.6584   4.1591  11.4240   4.0584   6.0642   3.5665   8.7151   6.5633   6.7794   3.7112   3.6992   2.8430   3.7339   9.7154   3.9369   8.2711   2.8890   6.2861   7.3395   4.1279   8.9936   3.2514   8.1080   4.4167   5.6569   7.7714   4.4991  10.9294   6.4646   5.6402   4.9591   7.2136   5.7495   2.8249   7.4001   6.8280  14.9712  15.7751  14.5246   7.8446
 179.000000   5.1435   3.2374  10.4338   8.6396   3.7145   4.0249   3.3290   6.7846   3.9120   4.3874   9.8925   3.6428   3.7159   3.5630   3.8446   3.4084   6.9030   3.5894   8.0116   6.8987   3.4609   9.5565   7.4210   4.0318   5.4238   3.9298   3.8129   7.1303   3.1439   8.2769   3.0258  11.1588   3.8004   6.4374   3.2847   8.7660   6.5739   7.1631   3.7047   3.3648   2.6857   3.6740   9.7729   4.1262   8.4797   3.1248   6.4372   7.3377   3.6823   9.7683   3.0269   8.5907   3.6213   5.6863   7.5913   4.8104  10.2355   6.3741   5.6105   5.1987   6.3132   5.9124   2.6724   7.7529   7.0071  15.0359  16.0638  14.2586   8.4790
 180.000000   4.7120   3.1818   9.9117   8.7459   3.8047   3.9828   3.8071   6.7183   3.6047   3.9169  10.4384   3.5206   3.5924   3.5700   3.7667   3.0376   6.6487   3.7819   8.1303   7.2294   3.2621   9.5361   7.8789   3.9838   5.8813   4.0612   3.9362   7.2393   3.2007   8.2010   3.9201  11.4637   3.8569   6.5892   3.5861   8.7148   6.6593   6.6261   3.6801   3.6066   2.9737   3.7709  10.0355   3.9468   8.4239   3.1021   6.3335   7.2645   3.6706   9.5953   2.8039   7.9394   3.6304   5.2806   7.8964   3.9250  10.6895   6.6078   5.8869   4.6090   5.7862   6.2109   2.7517   8.1474   6.9671  15.2482  16.2010  14.9188   7.3132
 181.000000   4.3459   3.2749  10.3002   9.0399   3.5861   4.0654   3.5030   6.5847   3.8785   4.0062  10.1161   3.8903   3.6751   3.6872   3.7098   3.1720   6.8780   3.8170   8.0621   7.0992   3.2611   9.5563   7.4200   3.8127   6.1688   3.7932   3.9933   7.7642   3.3148   8.8816   3.4817  11.2164   3.5579   6.3976   3.5409   8.8391   6.7644   6.5640   3.6231   3.3826   2.7255   3.4358   9.9649   3.7743   8.3934   2.9752   6.3360   6.8389   3.3039   9.2142   2.7928   8.2100   3.4239   5.4362   7.1878   4.2041  11.9501   6.6885   6.0740   4.5452   5.0392   7.3482   2.5690   9.2041   7.0251  15.2430  16.1339  15.2137   7.2363
 182.000000   4.7410   3.4652   9.9194   8.9313   3.3455   4.3770   3.6203   6.6698   4.1027   4.7542   9.8180   3.9513   3.6936   3.8139   3.5738   3.0645   7.0629   3.3912   8.0897   7.3089   3.2690   9.4301   7.2370   4.1372   5.9420   4.1111   3.3835   7.4429   3.5309   8.7911   3.8751  11.1202   4.0425   6.5609   3.4629   8.3778   6.3492   6.5128   3.7691   3.3450   2.9013   3.5658   9.6209   3.7150   8.2933   3.3091   6.3526   7.2557   3.6720   8.8065   2.9543   8.1408   3.2638   5.5689   7.3668   4.0658  12.1814   6.4997   5.7914   4.6398   5.8719   6.4039   2.7820   8.3443   7.1676  15.7189  16.6224  15.4196   7.5128
 183.000000   4.3462   3.1346   9.6236   9.1200   3.5238   3.1375   3.3165   6.5221   3.3836   3.9474  10.1968   3.3937   3.7250   3.4949   3.2740   3.2764   6.6512   3.7609   8.7435   7.4864   3.3982  10.0531   7.8748   4.1879   5.7080   3.9236   3.9724   7.2831   3.0019   8.5578   3.9098  11.2690   3.6114   6.2830   3.4083   9.0325   6.7864   6.9451   3.6804   3.5753   2.8017   3.5329   9.4479   3.9224   8.7649   2.9091   6.7482   7.1427   3.4399   8.8629   2.7338   8.2157   3.4319   5.6915   8.1136   4.0956  11.9251   7.0943   6.5442   4.6746   4.5644   8.0079   2.7653   9.8411   6.7728  15.2355  16.2714  14.8010   7.2685
 184.000000   4.6970   3.2205   9.6432   9.5426   3.5774   3.3564   3.6531   6.8533   3.7305   3.9820  10.0430   3.9254   3.8005   3.5774   3.8575   3.6568   7.0637   3.6251   8.6421   7.1517   3.3633   9.9483   7.8189   3.8123   6.5489   3.9252   3.4976   7.8869   3.5459   8.8253   4.1262  11.0681   3.5149   6.5167   3.5345   8.6599   6.5077   6.3814   3.4482   3.6031   3.0108   3.3987   9.4087   3.7473   8.3194   3.2535   6.3134   7.5001   3.4055   9.8650   2.7799   7.9707   3.3802   5.5486   7.9174   3.8205  12.3541   6.4314   5.6586   4.7804   4.8414   6.6677   2.6846   8.5456   6.1125  15.4855  16.4213  14.7573   7.6482
 185.000000   4.2833   3.3556   9.6050   9.4525   3.3468   3.2072   3.2893   6.5541   3.4535   3.5102  10.8529   3.8971   3.6092   3.2866   3.1637   3.1939   6.7839   3.7722   8.7493   7.1723   3.4239  10.0008   8.1490   3.8001   5.8685   3.8428   3.6048   7.7403   3.2943   8.8163   4.2674  11.5003   3.7802   6.3206   3.6711   8.9920   6.8531   6.3519   3.4261   3.6962   2.8973   3.4644  10.0493   3.7579   8.5807   3.1506   6.4910   6.9813   3.4619   8.6174   2.7833   7.9006   3.1513   5.2663   7.4937   3.6996  12.4163   6.6153   6.0354   4.4227   5.0775   7.6475   2.6861   9.6759   6.5772  14.6549  15.5555  14.5715   7.7762
 186.000000   4.5489   3.3236   9.5891   8.9928   3.6840   3.7321   3.4459   6.6334   3.3796   3.5945  10.1931   3.9355   3.7695   3.3010   3.3168   3.1081   6.5179   3.6947   8.0793   6.8694   3.4183   9.4240   7.8183   3.9078   6.1856   3.8395   3.2641   7.8823   2.9933   8.8855   4.4323  11.0890   3.7783   6.4692   3.3511   9.1249   6.9464   6.9629   3.5598   3.6243   2.8605   3.5586   9.8199   3.7676   8.7356   2.8826   6.5570   6.8826   3.5844   9.0490   2.9174   8.4072   3.1395   5.0834   7.7777   3.6371  12.0700   6.4142   5.8255   4.7279   4.7573   7.5602   2.7067   9.4562   5.2845  14.9192  15.6279  14.6799   7.2446
 187.000000   4.5624   3.2287   9.9085   8.5836   3.4079   3.6316   3.4077   6.7202   3.7986   4.2682  10.2028   3.4993   3.9733   3.3938   3.4129   3.2962   7.0955   3.5663   8.1419   7.0506   3.2156   9.5273   7.9812   4.2662   6.4170   3.5544   3.6476   7.8929   2.7466   9.0410   4.0561  11.2965   3.9646   6.7875   3.3512   9.1420   6.8905   6.3571   3.4789   3.3380   2.7198   3.5301   9.8509   3.6166   8.1874   3.1168   6.2359   7.0237   3.5025   9.3968   3.1472   8.3530   3.4539   5.4474   7.8156   3.6897  12.5762   6.2879   5.7841   5.0323   5.4235   7.6328   2.8362   9.6200   5.5387  14.8222  15.7878  14.3172   7.3620
 188.000000   4.0103   3.2737  10.8268   9.3943   3.1105   3.5917   3.3813   6.6607   4.0973   3.6295  10.6981   3.8206   3.5179   3.3884   3.3995   3.3864   6.8979   3.4577   8.4279   6.9028   3.3926  10.0006   8.0232   4.0164   6.6169   3.7317   3.2685   7.8687   3.0343   8.8516   4.3164  11.5167   3.4479   6.3819   3.5156   9.0744   6.8020   6.6359   3.4891   3.5490   2.8403   3.3472  10.1617   3.4861   8.7309   3.0948   6.7080   7.5391   3.6419   9.9400   2.8551   8.7906   3.0541   5.9164   7.7107   3.4485  12.3047   6.2177   5.7282   4.6107   4.7662   7.5836   2.7827   9.5187   6.6604  15.4680  16.2475  15.1792   6.9163
 189.000000   4.8525   3.3482  11.4169   9.2563   3.5172   3.8410   3.5802   7.0490   2.9124   3.1876  10.8064   3.7302   3.4893   3.4714   3.5701   3.1712   6.2851   3.7766   8.1611   6.5218   3.4374   9.5415   7.9059   3.9642   6.4709   3.9186   3.6724   7.9206   3.1261   8.7702   4.3138  11.5063   3.7818   6.4410   3.4520   8.9611   6.8019   6.3007   3.6552   3.3629   2.7662   3.5302   9.2850   3.6450   8.1325   2.8587   6.0591   6.8693   3.6526  10.9948   2.7332   9.6889   3.4769   5.7111   7.8636   3.6520  12.5522   5.9195   5.2813   4.2646   5.3798   6.4768   2.7175   8.6187   6.8497  15.3676  16.4242  14.5595   6.7410
 190.000000   4.5019   3.4532  10.7494   8.6108   3.5760   3.6353   3.5725   6.8578   3.7851   3.7417  10.0368   3.6603   3.9068   3.7486   3.9807   3.4807   6.7705   4.0206   7.8578   6.0873   3.5312   9.1065   7.7878   4.3594   6.8153   4.0141   3.7923   7.9522   3.2887   8.7299   4.4843  11.2842   3.8580   6.1220   3.4417   8.9488   6.7634   6.7712   3.6964   3.6835   2.9036   3.3519   9.4503   3.8523   8.3901   2.8995   6.4050   7.1905   3.8984  10.4559   2.8649   9.2023   3.5754   5.5261   7.4292   3.9757  12.2685   6.5660   5.9130   4.6023   5.2012   7.4397   2.8496   9.2974   6.5444  15.2035  16.1086  14.6456   7.1178
 191.000000   4.3756   3.2867  10.3682   8.8538   3.4012   3.2252   3.8370   6.6205   3.0863   3.4551  10.4984   4.1115   3.6700   3.6990   3.2609   3.4693   6.7557   3.3417   7.8079   7.4994   3.4592   9.6550   7.7880   4.5115   6.6910   3.9730   3.9539   7.9884   3.1982   8.6375   4.0072  11.2282   3.8030   6.3542   3.4844   8.9928   6.7491   6.5888   3.5697   3.4635   2.8629   3.7528   9.2716   4.1405   8.2707   3.2935   6.3049   7.5367   3.6697  10.0650   3.0358   8.9198   3.4938   5.6348   7.8677   3.8725  12.1204   6.5510   5.8083   4.7644   4.8895   6.8888   2.8609   8.8192   6.5488  14.7611  15.6268  14.4496   6.4707
 192.000000   4.3233   3.4530  10.4410   8.9422   3.3080   3.4178   3.5015   7.0739   3.3236   3.7016  10.4368   4.1225   3.7907   3.8797   3.7072   3.1423   7.0750   3.4956   8.0111   6.6237   3.4080   9.5031   7.6201   3.5947   6.5751   3.6342   4.1694   7.9504   3.0399   8.8588   4.2693  11.1464   3.7329   6.8180   3.4956   8.8594   6.6798   6.7362   3.6849   3.5031   2.6942   3.3453   9.3027   3.7902   8.0161   2.8972   5.9925   6.7760   3.5413   9.5715   2.9986   8.3228   3.7911   6.0930   8.0717   3.5495  12.0701   6.8267   6.0749   4.6673   4.2982   7.0065   2.7541   8.9299   6.3471  15.2467  16.1750  14.9729   5.9518
 193.000000   4.8826   3.3075  10.6806   9.0703   3.4862   3.3867   3.7132   6.4629   2.9782   3.5037  10.7330   3.9156   3.5614   3.6657   3.6039   3.3494   6.5497   3.7466   8.2457   7.0238   3.6782   9.5532   8.3701   4.2135   6.9412   4.1987   3.6794   8.4420   3.0092   8.9234   4.1793  11.3222   3.5897   6.5315   3.2883   9.0318   6.9596   6.4642   3.6783   3.4760   2.8340   3.5316   9.5321   3.6770   8.3261   3.0758   6.3875   7.1294   3.5789   9.5378   2.9752   8.5657   3.5226   5.4459   8.2447   4.8576  11.8744   6.1676   5.5820   4.8957   4.9626   6.4409   2.9296   8.3557   6.2614  15.3553  16.1520  15.2412   5.9565
 194.000000   4.6300   3.0051  10.3823   8.9353   3.4458   3.6808   3.3560   6.5460   3.4080   3.9933  10.7070   3.9373   4.0031   4.0033   4.2505   4.1709   7.1637   3.6883   8.5990   7.1635   3.4479   9.8895   7.9121   4.1812   6.2498   3.9593   3.6218   7.7380   2.9543   8.8969   3.8612  10.8705   3.8359   6.7666   3.4222   9.0053   6.8851   7.2660   3.6572   3.6282   2.8718   3.5041   9.4859   3.8493   8.1181   2.9365   6.0972   6.8851   3.6666   9.8203   3.0970   8.3538   3.3107   5.9996   7.6998   4.7074  12.0494   6.0153   5.3995   4.6044   5.3134   6.4632   2.9014   8.3849   6.4365  14.9771  15.9826  14.7372   6.9314
 195.000000   4.6033   3.1696  10.3105   8.8170   3.1673   3.3498   3.5752   6.7351   3.2059   3.9448  10.2473   4.0083   3.9930   3.7165   3.5391   3.6385   7.0077   3.7514   7.8846   6.9699   3.3455   9.4161   7.8701   3.6724   5.8763   3.9441   3.5326   7.3835   3.2011   8.5608   3.9642  11.1094   3.5709   6.4859   3.4611   8.6453   6.4144   6.7142   3.5578   3.5815   2.7405   3.5149   9.7600   3.8305   8.6097   3.0601   6.6544   7.4423   3.5113   9.8963   2.8739   8.5345   3.7306   6.4994   7.4448   4.7942  12.0811   6.3484   5.7025   4.6836   5.7764   6.3775   2.6992   8.2726   5.7170  15.0851  16.0447  14.6631   7.3100
 196.000000   4.6769   3.1731  10.2211   8.6121   3.6926   3.4109   3.7909   6.4567   3.0088   3.5508  10.6774   3.5612   4.0682   3.6430   3.5683   3.0935   6.5811   3.9065   7.9825   6.0349   3.2148   9.2221   7.9247   4.1088   6.2882   4.0424   3.6115   7.8257   3.1516   9.1482   4.2927  10.9753   3.6521   6.1218   3.4163   8.9532   6.8987   6.7731   3.6186   3.8430   3.3254   3.4543   9.5301   3.9118   8.2222   3.1539   6.2324   6.8514   3.5754   9.3424   3.0765   8.2506   3.8870   6.5315   7.3111   3.5369  11.0244   6.0375   5.3463   4.7149   5.9241   6.2054   2.7203   8.0758   6.1698  15.4293  16.2380  14.8867   7.3309
 197.000000   5.1293   4.0783  10.2162   8.6241   3.5957   3.6367   3.7260   6.3644   4.2050   5.0407   9.7747   3.8770   3.6355   3.6802   3.6125   3.2151   6.6318   3.9913   7.8802   6.4004   3.6224   9.1216   8.2028   3.9619   6.5593   4.0820   3.6737   7.9072   3.5331   9.3529   4.2820  11.3228   3.6375   6.5147   3.5851   8.7867   6.5814   6.7665   3.8101   3.5235   2.8126   3.4663   9.7188   3.6407   8.1456   3.1000   6.2585   6.4028   3.4757   8.9627   3.0299   8.0040   3.7417   6.0798   7.0698   4.8667  11.2844   5.7559   5.1809   4.8573   6.2589   5.6889   2.8026   7.5768   5.9512  15.3217  16.1590  14.8037   7.5633
 198.000000   4.6412   3.2855  10.0607   8.2778   3.7823   4.1238   3.5537   6.3677   3.9388   4.5865  10.2045   3.6045   3.9124   3.6339   4.1280   3.4948   6.2896   3.7261   8.5136   7.1539   3.6285  10.0246   8.1806   3.9062   6.3130   4.0258   3.8574   7.8404   3.3698   9.1472   4.7357  10.7755   3.7854   6.1745   3.2780   8.3152   6.1412   6.5456   3.4627   3.3486   2.6698   3.5233   9.4233   3.7207   8.2185   3.1127   6.2142   6.6542   3.9413   9.2320   3.0416   8.2965   4.1564   6.0562   7.2680   4.5975  10.3780   6.1843   5.4342   4.9698   6.6853   5.8954   2.6417   7.7837   7.2089  14.4619  15.2333  14.4540   8.4084
 199.000000   4.7611   3.5361   9.9526   8.4166   3.3994   3.3674   3.8804   6.9581   4.3276   4.9457  10.1194   3.5936   3.7038   3.6748   3.3564   3.2366   7.0292   3.5593   8.1149   6.8385   3.3925   9.4730   8.0066   4.2093   6.3819   3.6462   3.7837   7.8045   3.0440   8.5514   4.3609  11.0829   3.6303   5.8796   3.4798   8.5403   6.4073   6.9490   3.7147   3.7203   2.8360   3.5527   9.5081   3.8769   8.5444   3.0406   6.5359   7.1805   3.8051   9.1527   3.0414   8.1732   4.0992   6.4419   7.4284   4.5741  11.0771   6.2631   5.4076   4.6073   6.4169   5.9912   2.7024   7.9541   5.4359  14.5401  15.2548  14.7509   8.4238
 200.000000   4.6042   3.5175   9.8578   8.0308   3.9283   4.7927   3.6434   6.5871   4.3454   4.5285  10.1180   3.8719   3.9787   3.9454   3.6969   3.1406   6.1371   3.7712   8.1705   7.1187   3.4407   9.6840   7.4215   3.6876   6.5191   3.9636   3.8718   7.9549   3.3389   9.0969   4.5775  11.1964   3.5817   6.0061   3.5012   8.6146   6.4333   7.0286   3.8557   3.7438   2.7194   3.8012   9.6354   3.7221   7.8888   2.9865   5.8482   6.4789   3.4987   8.8126   2.6979   8.0470   3.9027   5.9860   7.9849   5.7286  11.2074   5.9892   5.4068   4.8376   5.6533   5.9118   2.8457   7.7620   7.0191  14.7603  15.6639  14.8090   8.6257
 201.000000   4.2334   3.6173   9.4581   8.0549   3.3729   3.6625   3.8461   6.8443   4.3775   5.0831   9.7414   3.5719   4.5334   3.5557   3.4429   3.5426   7.1662   3.9850   8.4530   6.3708   3.3080   9.4445   7.9991   3.5933   6.4780   3.7275   4.0450   7.9255   3.3355   9.0562   3.9640  10.9534   3.7202   6.0236   3.4420   8.2612   6.1835   6.6607   4.0607   3.4344   2.8239   3.7136   9.6794   3.6799   8.1697   3.0867   6.0841   6.7395   3.8070   8.7779   2.8173   7.7995   3.9810   5.7474   8.2120   4.7326  11.2281   6.6084   5.7935   5.0575   6.7492   5.5978   3.2001   7.4726   6.8687  15.0769  15.9524  14.6395   9.1495
 202.000000   4.7487   3.5538   9.5995   7.5114   3.7934   4.4336   3.7378   6.0494   4.9967   5.3780   9.0062   3.7614   3.9254   3.4907   3.4298   3.4084   6.7294   3.8329   8.7185   6.7563   3.4208   9.9573   8.5458   4.1162   6.6519   3.5913   4.4003   7.9678   2.8705   8.3911   4.4337  10.7072   3.7435   5.5630   3.4909   8.2854   6.2783   6.7284   3.8260   3.4974   2.8334   3.8204   9.4853   3.4533   7.9587   2.9208   5.9654   6.2474   3.7531   9.8899   3.3489   8.0939   4.5933   5.8871   8.4984   5.2023  10.7151   6.3341   5.5105   5.7248   6.4730   5.1061   2.8728   7.0073   6.7002  14.8328  15.6899  14.5164   8.8506
 203.000000   4.4493   3.3598   9.4338   7.8073   3.1790   4.1164   3.6521   6.7710   3.7613   4.8614   9.4510   3.9073   4.1804   3.8331   3.5364   3.0755   7.6008   3.8414   8.2214   7.0536   3.9437   9.6641   7.7241   4.3434   6.6558   3.7828   4.1297   7.9058   3.0561   8.6029   4.1585  11.0213   3.7757   5.8375   3.6150   8.2264   6.3331   6.4292   3.6687   3.4338   2.8636   3.8689   9.2104   3.7243   8.1143   3.0177   6.1252   6.6598   3.6540   9.1176   2.9197   7.6004   4.0824   5.4533   8.0355   4.9951  10.5234   5.8822   4.9589   5.5434   7.0945   4.7179   3.3719   6.6808   7.0380  14.9066  15.6830  14.7137   8.2110
 204.000000   4.8626   3.6659   9.4536   7.8254   3.7712   4.1476   3.7119   6.4434   4.5519   5.3829   9.1121   3.6492   4.0659   3.7250   3.8095   3.6473   6.9226   3.7170   8.2338   6.9105   3.6685   9.6730   8.0438   3.7496   6.4580   3.9378   4.0024   7.8730   3.1974   8.8397   4.4718  10.9284   3.7508   5.3073   3.5442   8.1988   6.2258   6.9271   3.8039   3.6672   3.0540   3.5502   9.1320   3.9446   8.2139   3.3443   6.2744   7.0049   3.6275   9.1251   2.8913   7.5779   3.6554   6.0656   6.7444   5.2605  10.2951   6.6447   5.8155   5.2347   7.1644   5.8980   2.6508   7.6795   6.9046  14.7084  15.5307  13.9669   8.5334
 205.000000   4.6977   3.6193  10.2070   8.5052   3.5424   4.0046   3.8719   6.6538   3.7721   4.4954   9.6789   3.6190   3.6336   3.3510   3.6782   3.5027   6.9451   4.1693   7.7734   6.2473   3.7142   8.8961   8.1279   4.0842   6.4682   3.6851   3.7976   7.6604   2.9090   8.1399   4.2788  10.5602   3.5292   5.9728   3.4971   8.3405   6.2043   6.3896   3.5909   3.5599   2.8557   3.6750   9.3142   3.6211   8.0519   3.1635   6.1739   6.6338   3.6535   9.2466   3.0906   8.1123   3.5829   5.7361   6.7180   4.7443  10.3943   6.7133   5.9241   5.2514   7.3151   6.0948   3.0278   7.8340   6.4204  14.8854  15.8811  14.4853   8.9321
 206.000000   4.9371   3.9537  10.4201   8.4875   3.5900   3.4416   3.7991   6.2881   3.8281   4.6667   9.5847   4.0483   4.0380   3.8404   3.6226   3.2953   6.8443   3.8505   8.2980   6.2273   3.7401   9.4310   8.4729   3.8142   6.2677   3.9761   3.8605   7.5947   3.2665   8.4808   4.0310  10.3907   3.7855   5.7080   3.8136   8.2781   6.0928   6.5879   3.6885   3.2844   3.0904   3.6714   9.2770   3.6352   7.9885   3.2117   6.1532   6.8806   4.0048  10.1232   2.9216   8.4357   3.8676   5.6233   6.4456   4.7110  10.5166   6.3459   5.5330   5.4419   7.7446   4.9649   3.3380   6.7825   6.7838  15.0532  16.0251  14.6408   9.0259
 207.000000   4.8014   3.2887  10.2405   8.7613   3.3298   3.7892   3.9409   6.6718   3.4056   3.7534  10.3478   3.3724   3.8737   3.5581   3.2891   3.3121   6.6240   3.8790   8.0294   6.4412   3.6124   9.2727   8.0275   3.7873   6.5422   3.5191   4.1993   7.9917   2.9841   8.6114   4.3072  10.7749   3.5737   5.3309   3.5431   8.3213   6.2455   6.2952   3.6434   3.7242   2.9217   3.5788   9.6069   4.1076   8.3266   3.0181   6.2556   6.6769   3.6251   9.6025   3.1036   8.3116   3.3993   5.6339   5.9852   5.3257  11.0388   6.1166   5.1531   4.3893   6.6367   5.7029   3.2283   7.7541   6.7837  14.7827  15.6760  14.3651   8.4537
 208.000000   4.7352   3.4831  10.0112   8.2492   3.3427   3.6465   3.5489   6.4971   4.0140   4.6282   9.3170   3.6956   3.9289   3.4592   3.6790   3.4115   6.8881   3.8313   7.8212   6.2866   3.3732   8.9728   7.8091   3.8270   6.4286   4.0487   6.3037   8.0430   3.0731   8.9217   4.2345  10.4778   3.6811   5.6529   3.4390   8.4854   6.4508   6.3316   3.8167   3.4905   2.8367   3.5001   9.8350   4.0422   8.4825   3.3530   6.8094   7.4261   3.6833   9.1447   2.8593   8.1602   3.6095   6.0965   6.7481   5.0537  10.8596   6.3178   5.4122   4.7065   7.0687   5.4218   2.9833   7.4119   7.1678  15.2581  16.1017  14.7943   8.6070
 209.000000   5.0501   3.5804   9.4451   7.8968   3.3854   4.1853   3.7378   6.0737   4.1643   4.3427   9.1191   4.0211   3.9572   3.9416   3.3975   3.1735   7.2000   3.6842   7.5069   6.4749   3.3752   9.2755   7.4680   4.0002   6.3830   3.8155   6.5295   7.8191   3.4176   9.0232   4.4455  10.6904   3.8882   5.5996   3.5614   8.3788   6.1965   6.1560   3.6779   3.4018   2.8121   3.7255   9.3551   3.8682   8.2033   3.0563   6.3210   6.8195   4.0424   8.8525   3.6027   7.9328   3.6207   4.8409   7.2300   4.9892  10.7220   5.9242   5.1527   4.7465   5.9430   6.0341   2.7241   7.9900   6.4257  15.0529  16.0650  14.1694   8.6797
 210.000000   5.3536   3.2699   9.3040   8.0844   3.8130   3.6465   3.9037   5.7207   4.1599   4.7345   8.7994   3.8183   3.6098   3.4274   3.4067   3.3863   6.5538   3.5575   7.3066   6.3705   3.4849   8.9373   8.1931   4.5036   5.7001   5.1108   6.6218   7.3408   4.1611   8.5051   3.6311  10.8475   3.7763   6.0024   3.5659   8.2092   6.1598   6.7200   3.8155   3.2915   3.0289   3.5250   9.3238   3.9591   8.3206   2.9904   6.4415   6.8489   4.4252   9.1579   4.2978   8.2753   3.6487   5.3547   6.1999   5.0870  10.5737   6.5121   5.6435   4.9502   7.1955   5.5027   2.7555   7.3852   7.3800  14.7589  15.6712  14.1532   9.4068
 211.000000   5.0264   3.8329   9.4924   7.6836   3.9637   3.8793   4.1766   6.8015   4.1176   4.8659   8.8578   3.9585   4.2630   3.6510   3.6003   3.2221   7.1390   3.6036   7.5517   6.6554   3.8375   9.1155   7.6465   4.2531   5.5380   4.8708   7.9557   7.3073   3.9160   8.1300   3.6899  10.9232   4.0006   5.4636   3.6665   8.1544   6.0793   6.4441   3.9258   3.3166   3.0929   3.6241   9.7304   3.8534   8.4543   3.1534   6.7200   7.6171   4.8193   9.9181   4.0828   8.7221   3.2910   5.4185   6.1348   5.0506  10.7103   6.3477   5.6223   5.0553   6.5960   5.5201   3.2737   7.3939   6.3260  15.0354  16.0011  14.2269   8.9615
 212.000000   5.0786   3.9682   9.4125   7.6838   3.7193   4.2491   4.2362   6.4110   4.1491   4.7340   8.9327   3.7639   4.0032   3.8287   3.6228   3.4501   6.9528   3.8740   7.5151   6.7252   3.8440   9.0812   7.8144   4.0423   5.6537   5.1675   7.4363   7.4044   4.3808   8.4811   4.3064  10.9703   3.7848   5.9780   3.3860   8.5164   6.3280   6.7877   3.7147   3.3515   2.8712   3.8829   9.4112   4.2067   8.5371   3.1524   6.7040   7.1580   4.5019   9.1685   3.8541   7.6714   3.5394   4.9010   6.8260   5.1302  10.2298   6.6786   5.7494   5.2267   7.3789   5.2398   3.0724   7.0618   6.6566  14.5589  15.4331  14.1186   8.8147
 213.000000   4.8696   3.4234   9.1383   7.8424   3.7093   4.0863   3.8056   6.4254   4.3158   4.8519   9.0642   3.5106   4.2591   3.7894   3.6321   3.1361   6.7962   3.7813   7.3773   7.2991   4.2214   9.1562   8.1221   4.5660   5.7105   5.4483   8.0974   7.4747   3.9410   8.7344   3.7780  10.6816   3.7867   5.5024   3.3782   8.1062   5.9036   6.1725   3.7013   3.2420   2.9300   3.3942   9.4571   3.6008   8.0158   3.2020   6.1103   6.8987   4.3902   9.4572   3.9855   7.7417   3.6881   5.0254   6.8232   5.6794  10.9445   6.3984   5.6030   5.1323   7.4574   5.1168   3.0848   6.9763   6.7936  14.8432  15.6250  13.9175   8.3883
 214.000000   4.6863   3.5489   9.5753   7.8797   3.7764   4.2863   3.5268   6.0756   3.9102   4.3410   9.6011   3.8599   4.0731   3.9235   3.5082   3.5050   7.1874   3.7661   7.5272   6.3438   3.7523   8.7448   7.4845   3.9043   5.9786   4.2873   8.0559   7.6277   3.3365   9.1428   3.4892  11.3758   3.6694   5.5294   3.7498   8.4450   6.4299   6.8638   3.9505   3.7269   2.9790   3.6360   9.3460   3.7425   8.3140   3.1422   6.4958   7.2361   4.5444  10.0916   3.6313   8.2798   3.6180   5.3080   6.8560   4.2039  10.0306   6.0636   5.3759   5.4388   7.4209   5.2588   3.1471   7.0232   6.4998  14.9100  15.5880  14.8504   9.3566
 215.000000   4.8039   3.5558   9.7760   8.0379   3.4288   4.3100   3.6863   6.3822   4.1446   4.5467   9.4401   3.7949   4.2887   3.7822   3.6981   3.3663   6.7499   3.7709   7.2806   6.5871   3.5754   8.9028   7.7711   3.9223   5.9272   4.0943   8.3538   7.4149   2.9367   8.8693   3.6949  10.7948   3.5928   5.4237   3.3755   8.2660   6.0956   6.7890   3.6311   3.5196   3.3707   3.3287   9.1749   3.9227   8.2302   3.1780   6.2728   7.0114   3.9222   9.8378   3.3690   8.4334   3.5444   5.1404   6.3776   4.7529  10.4544   6.2024   5.3810   4.6955   6.9048   5.1058   2.9338   6.9981   6.6954  14.0546  14.8690  14.0464   9.0659
 216.000000   5.0485   3.7896  10.0508   8.2035   3.7903   4.0761   3.9532   6.2818   3.3512   3.6871   9.5753   3.6176   3.9390   3.7882   3.5134   3.2675   7.1946   3.7107   8.0494   6.4784   3.6205   9.4702   7.7823   3.8218   5.5638   3.7285   9.0092   7.3391   2.9242   8.8376   3.6777  10.9891   4.1274   5.8361   3.5941   8.1585   6.0840   5.9849   3.7142   3.3963   2.8605   3.6607   9.1580   3.5508   8.4168   2.9446   6.5886   6.8965   3.5597   9.5478   3.3301   8.0400   3.7478   5.5040   7.6642   5.3703  10.7844   6.0241   5.1763   5.0757   7.3883   5.1622   2.9045   7.1497   7.4198  14.7087  15.5132  14.7860   9.3803
 217.000000   5.1962   3.4976   9.4621   8.0399   4.5179   3.8168   3.5924   6.3278   4.1020   4.3946   9.4927   3.4654   4.2207   3.3749   3.7102   2.9753   6.5078   3.6327   8.0426   6.8085   3.7025   9.6483   8.0961   3.6790   5.8184   4.2259   9.1200   7.3080   3.7957   8.6325   4.0566  10.2872   3.7955   5.8319   3.6826   8.5129   6.4177   6.6320   3.7013   3.5019   2.8768   3.7638   9.3645   3.8115   8.3017   3.5922   6.6485   6.9623   4.3638   9.3282   3.8137   8.1729   3.4637   5.1064   6.6268   4.8400  11.1308   6.0177   5.1357   5.1468   7.1011   5.2536   2.7841   7.0779   6.2341  14.4296  15.2272  14.2522   9.6189
 218.000000   5.3104   3.6958   9.8815   8.0415   3.9258   4.5859   3.5535   6.3088   4.1959   4.8733   8.7197   3.6568   4.5292   3.7548   3.6027   3.2493   7.3912   3.6662   7.8476   6.7125   3.4653   9.2283   7.8726   3.6882   5.6820   4.1465   8.7436   7.4680   3.3616   8.9061   3.8111  10.6046   3.9169   5.7991   3.6799   8.0504   5.9900   6.3620   3.4792   3.2166   2.8154   3.6901   9.1714   3.9330   8.3211   3.1159   6.4114   6.9190   3.9801   8.7763   3.5813   8.2093   3.6258   5.8846   6.5550   5.4949  10.7526   6.1706   5.1653   4.7989   7.7801   5.2656   3.1432   7.1859   6.3821  14.2464  15.0765  13.8639   9.3830
 219.000000   6.3662   3.8077   9.3796   8.1260   3.6702   4.1756   3.9637   6.0988   3.8103   4.8390   8.7367   3.7585   4.1129   3.5307   3.4182   3.4211   7.3083   3.9203   7.8111   6.2581   3.8192   9.0879   8.1067   3.8263   6.0868   3.9584   8.4859   7.4641   3.2326   8.4408   4.2712  10.4846   3.8128   5.2838   3.5438   8.0130   5.9915   6.6705   3.6340   3.4541   3.0839   3.8720   9.4645   3.6757   7.9898   3.3453   6.2971   6.7955   4.3336   8.9022   4.0366   8.1489   4.3672   4.9724   7.1392   5.5947  11.0766   6.4382   5.4675   5.4526   7.6723   4.7082   2.8494   6.4536   6.9070  14.5482  15.5520  14.0948   8.6328
 220.000000   5.4723   3.4188   9.2603   7.8453   4.0457   4.1450   3.8315   6.4825   4.1249   4.7942   8.8773   3.6464   3.9626   3.7441   3.7855   3.4829   6.8083   3.6255   8.1449   6.6038   3.4659   9.6890   8.1351   3.7818   6.5694   3.8185   8.6017   8.0265   3.1888   9.3055   4.6205  10.6992   4.0482   4.9078   3.6378   8.1468   6.2284   6.4138   3.9719   3.6144   3.5229   3.6505   9.1715   3.7467   7.9957   3.0965   6.1670   7.0278   4.3908   9.5923   3.9578   8.4012   3.8605   5.7072   7.1475   4.9056  10.7266   6.1460   5.3065   5.9664   7.1845   4.4867   2.7318   6.3308   6.9321  14.2912  15.3666  13.7427   9.0642
 221.000000   5.3415   3.6350   9.8104   8.2878   4.1232   4.3665   3.8869   6.5618   4.1324   4.4864  10.3490   3.6640   4.0027   3.5519   3.4558   3.3747   6.6925   3.8398   7.7420   6.3431   3.9850   9.3701   8.0752   3.6271   6.2025   3.8218   8.3887   7.5995   3.0304   8.6207   4.2752  10.6924   3.4709   5.5055   3.5829   8.1375   5.9806   6.4268   3.8313   3.4912   2.9797   3.9436   9.8143   3.9418   8.1396   3.0810   6.3271   7.1904   4.3478   9.0674   4.0362   8.2926   3.7233   5.7111   7.0604   4.8850  10.4718   6.1289   5.3679   5.6475   7.1970   4.9402   2.7299   6.8767   6.6744  14.4232  15.3417  13.9453   8.6047
 222.000000   4.9643   3.1681   9.8698   8.3196   3.9633   4.3378   3.6991   6.8093   3.3373   3.9596  10.5056   4.3063   4.0939   3.7125   3.6064   3.4435   7.1651   3.8011   7.7406   6.8987   3.4428   9.3177   8.0291   3.7193   5.5951   3.8174   8.0522   7.2388   3.5459   8.6183   4.1838  10.7703   3.6351   6.4618   3.4070   8.6417   6.3335   6.5737   3.5704   3.3933   2.6959   3.6642   9.4664   4.4060   8.3588   3.0479   6.2667   7.1603   3.7993   9.3402   3.0576   8.2649   3.8749   5.7167   6.5146   3.9714  11.2280   6.2246   5.4800   4.7058   6.4296   6.0744   2.9706   8.0055   6.6298  14.1205  15.1381  14.0463   9.2016
 223.000000   5.3272   3.3391   9.9078   8.4429   3.4979   3.6838   3.9116   6.2433   3.0564   3.9157  10.4847   3.4647   4.3109   3.8458   3.4418   3.3812   7.1268   3.7619   8.0002   6.9418   3.6683   9.2558   8.1395   3.6541   6.6967   3.8547   9.4642   8.0694   3.0122   9.1730   4.1954  10.8842   3.6820   5.6739   3.2797   8.3407   6.1463   6.2665   3.9120   3.6340   3.1046   3.5635   9.4100   3.6515   8.0556   3.2035   6.0269   6.6288   3.6239   9.9095   2.9777   8.3676   3.9276   5.9563   7.1426   4.2036  12.0693   5.7588   5.0297   4.6155   6.3111   5.6798   2.8862   7.6856   6.6757  14.3594  15.3106  13.7455   8.6313
 224.000000   5.2890   3.2312   9.9926   8.5865   3.1363   3.7804   3.5810   6.5346   3.0277   3.4521  10.8546   3.9861   3.8055   3.6993   3.1669   3.4656   7.6744   4.4098   7.4120   6.2524   3.4668   8.6611   7.9418   3.8695   5.8189   4.0950   8.9808   7.3885   3.3715   8.7817   4.5586  10.9522   3.6136   5.3754   3.5934   8.4681   6.4045   6.6608   3.7213   3.5044   2.8280   3.4444   9.4886   3.7807   8.2470   2.9806   6.2853   6.6597   3.8785   9.5745   3.0320   8.8658   4.1468   6.5777   7.1763   3.9813  11.7809   6.2376   5.5248   4.7226   6.6767   6.3063   2.6127   8.0906   6.8267  15.1064  16.0107  14.5475   9.6513
 225.000000   5.2928   3.3252  10.1815   8.5535   4.1550   4.3502   3.6997   6.5311   3.1081   3.3974  10.6723   4.4094   3.8224   3.8561   3.5007   3.2961   7.0809   3.6577   7.4210   6.6463   3.4768   8.6864   7.0923   4.2114   5.9929   4.1530   8.7145   7.5629   3.2815   8.5163   4.6429  11.2734   3.5371   6.1822   3.4400   8.9266   6.8954   6.4278   3.5717   4.3858   3.9718   3.4732   9.6396   3.6911   8.2650   2.9965   6.3055   7.0828   3.8703   9.9174   3.1075   8.4713   3.6408   6.4051   6.8221   4.4413  12.0237   5.3720   4.6962   4.5622   6.1136   5.9168   2.9033   7.9456   7.1546  15.3220  16.2991  14.2495   9.9144
 226.000000   5.4270   3.4205   9.7877   8.1070   3.3574   3.2797   3.6381   6.4545   2.8810   3.4720  10.4926   4.5876   3.7949   3.5322   3.3448   3.2523   6.9477   3.7045   8.2808   6.8736   3.6755   9.6756   8.1439   3.6866   6.7637   3.9063   8.9449   8.1489   3.2166   9.1604   4.6692  11.5628   3.5935   6.3885   3.6618   9.0417   6.9328   6.9110   3.5028   3.6942   2.7717   3.7682   9.7969   3.6492   8.3553   3.1057   6.3868   6.8551   3.6545   9.4543   3.0781   7.9856   3.7188   6.2741   7.7020   3.7294  11.7885   5.9577   5.4021   4.4921   4.7910   6.6393   2.6714   8.5602   6.4310  14.6841  15.6093  14.2823   9.9613
 227.000000   5.0662   3.3574   9.9858   8.1370   3.4563   3.7401   3.8929   6.9535   2.9218   3.3373  11.0981   4.1436   3.6771   3.3450   3.3871   3.5197   7.2387   3.8768   8.2723   6.9159   3.5994   9.5273   7.9752   3.8050   5.8598   4.3228   8.8378   7.6193   3.6080   8.7713   4.7837  11.6492   3.5441   6.2041   3.5573   8.4338   6.3089   6.9846   3.6301   3.5976   3.1776   3.6946   9.5129   4.0708   8.1249   3.1073   6.1838   6.9736   3.6155   9.4378   2.9491   8.1542   3.7887   6.5989   7.9261   4.2811  11.9636   6.4263   5.7296   5.2037   5.3273   6.8593   2.8495   8.7795   6.6557  15.1761  16.0114  14.3286  10.2076
 228.000000   4.8502   3.4651   9.8516   8.6084   3.4281   3.3561   3.6800   6.5711   3.1992   3.4927  10.7459   3.3950   3.7423   3.6757   3.7974   3.2522   6.3516   4.1505   8.1817   6.8868   3.5398   9.1434   7.5250   3.5185   6.5916   3.6268   8.5615   7.8864   2.8771   9.1975   4.3774  12.8215   3.4597   6.7921   3.4076   8.7602   6.5326   6.6043   3.8368   3.6790   2.8941   3.7943   9.5087   3.8331   8.4434   3.1089   6.4736   7.4938   3.5551   9.1330   2.7561   7.9648   3.4835   6.0095   7.7949   3.5254  12.3223   6.0546   5.4290   4.4978   4.3073   7.2597   2.8294   9.3794   6.0298  14.9260  15.7610  14.4795   9.8078
 229.000000   4.5544   3.6302  10.1169   8.5135   3.6692   3.6870   3.8881   6.7626   3.6215   3.7833  10.8300   3.5099   3.8287   3.8222   3.9923   3.5045   6.6399   3.7987   8.2677   6.7668   3.3205   9.2135   7.9991   4.2379   5.9460   3.7080   8.7128   7.4539   3.0008   8.9167   4.4888  10.7566   3.6225   6.3845   3.4763   8.8578   6.7186   6.4422   3.3868   3.5843   2.7658   3.4600   9.6190   3.8936   8.4908   2.9712   6.3638   6.9677   3.6916   9.3940   2.8650   8.4009   3.4799   6.3341   7.4669   3.4551  12.4162   6.1403   5.5700   4.8266   4.9488   7.1306   2.9502   9.2088   5.8734  15.0619  16.1981  14.4474  10.7296
 230.000000   4.7395   3.4308   9.8978   8.4855   3.6868   4.6475   3.4248   6.5436   3.3985   3.9445  11.2339   3.5894   3.6152   3.6532   3.9983   3.5235   7.2346   3.6028   7.9892   7.5266   3.5606   9.4731   8.1112   3.7389   6.2130   3.8474   8.4499   7.8086   3.3106   9.3628   4.7209  10.6219   3.6627   5.4189   3.6343   8.4272   6.3567   6.3641   3.5961   3.9689   3.3096   3.4610   9.6719   3.7040   8.2523   2.8983   6.2905   6.8319   3.6243   9.4148   2.9167   8.1195   3.7698   6.4849   7.9875   3.5153  12.8206   6.1862   5.6777   5.0665   5.3209   7.2564   2.8292   9.2884   5.2432  15.0257  15.8741  14.5611  11.0162
 231.000000   4.2345   3.2217  10.6470   9.2161   3.1025   3.5807   3.1745   6.8253   3.1221   3.7070  11.6768   3.7340   3.6206   3.5057   3.6553   3.3747   6.7536   3.6379   7.7081   7.1472   3.3119   9.3221   8.4606   3.8906   6.2033   3.8591   8.0821   7.7186   3.0134   9.2308   4.6627  10.8745   3.7472   5.6598   3.4497   8.7981   6.5684   6.3017   3.7696   3.9546   3.0536   3.6322  10.0312   4.0211   9.1123   3.1212   7.0108   7.4887   3.5834   9.9547   2.7441   8.6652   3.7817   6.6960   8.5720   3.2779  13.2117   6.7916   6.3554   5.1129   4.6407   8.6182   3.1707  10.5736   5.7900  14.6798  15.5428  15.0164  11.2822
 232.000000   4.3290   3.2379  10.4344   9.1163   3.0914   3.5741   3.3331   7.2720   2.9696   3.5710  11.4443   3.6298   3.7947   3.3409   3.6805   3.5129   7.1519   3.7515   8.1772   6.7064   3.3642   9.3455   8.1082   3.8812   6.7425   4.3579   7.1512   8.0885   3.8027   9.6270   4.4603  10.7350   3.8889   5.4966   3.5284   8.4499   6.4014   6.2949   3.8862   3.4999   3.0753   3.5647   9.8730   3.8001   8.3758   2.8279   6.3002   7.3591   3.5573   9.2905   2.6588   8.2198   3.6626   6.6065   8.5352   3.7065  12.5351   6.5670   6.0670   4.4769   4.2832   8.0046   2.8628  10.0719   6.0773  15.3607  16.2280  15.0835  11.1734
 233.000000   4.6322   3.4140  10.0220   9.2774   3.2224   3.7549   3.3848   7.0637   3.1013   3.3204  11.4649   3.9125   3.8545   3.5531   3.6416   3.6724   6.8659   3.7935   8.2698   6.7017   3.1758   9.4027   7.8196   3.7674   6.4926   4.4617   7.9549   7.8853   4.0698   9.6168   4.6875  11.3383   3.5322   6.3910   3.3655   8.8810   6.6982   6.3658   3.5463   3.9261   2.8511   3.5879  10.0231   3.7337   8.6505   2.8111   6.7026   7.5683   3.5206   8.9617   2.7579   8.2992   3.7177   6.6951   8.4169   3.2575  12.6518   6.7748   6.4498   4.8666   4.3651   8.5324   2.7477  10.3184   6.3707  14.9440  15.5370  14.6169  11.0492
 234.000000   4.7326   3.1009   9.9317   9.7855   3.3296   3.9808   3.1223   6.7302   3.2437   3.7878  11.0543   3.7744   3.7513   3.7145   3.7517   3.3936   6.6218   3.5445   7.9608   7.3166   3.4267   9.4490   7.6673   3.8896   6.2468   4.2052   7.7057   7.7758   3.5307   9.0011   4.4925  11.2485   3.7696   6.1434   3.3574   8.8589   6.6361   6.4439   3.6379   3.8005   2.9889   3.5311   9.7355   3.7466   8.4917   2.8939   6.3312   6.6398   3.4947   9.1790   2.8598   7.8816   3.6306   6.5848   8.1989   4.1609  12.9207   6.2851   5.7752   4.7176   4.5334   8.0951   2.8767  10.1793   6.0718  15.2946  16.0847  14.7924  11.1541
 235.000000   4.9468   3.2869   9.5504   9.4048   3.4968   3.5411   3.3134   6.9026   2.8806   3.5852  11.1521   3.5650   3.4259   3.4774   3.6220   3.1914   6.7125   3.4910   8.1760   7.1756   3.1179   9.6814   7.8502   4.0979   6.2323   3.7390   7.8167   7.7717   3.2114   9.3724   4.6279  10.6361   3.8553   5.9659   3.7755   8.5530   6.3857   6.2518   3.4123   3.5685   2.9858   3.6816   9.7931   3.9318   8.2753   2.7842   6.1299   6.7774   3.4286   9.1355   2.7635   7.8128   3.4709   6.3357   8.1634   4.0148  13.6754   6.1015   5.5743   4.5614   4.6478   8.1136   2.7928  10.1984   6.3578  15.6647  16.5666  14.9487  11.2644
 236.000000   5.0680   3.4117   8.6747   8.9389   3.5230   3.6439   3.1245   6.8768   3.2734   3.8153   9.7483   3.5500   3.6571   3.6993   3.6218   3.3743   6.2794   3.8084   8.4799   7.2334   3.6003   9.6145   8.1884   4.4467   6.3498   4.2651   8.0248   7.8796   3.2626   8.8242   4.6465  11.0966   3.4801   5.8812   3.3554   8.6730   6.5558   6.7547   3.6856   3.4808   3.0073   3.3711   9.6824   3.6658   8.1844   2.8488   6.2615   7.3407   3.8697   8.5350   2.7525   7.5177   3.0515   5.9598   8.0170   3.7235  12.7423   6.4956   6.0616   4.5184   4.8372   7.9999   2.9336  10.0200   5.9419  15.0862  15.9455  14.4346  11.0124
 237.000000   4.6285   3.3378   9.5349   9.1707   3.8906   3.5382   3.2449   6.8081   2.9726   3.6140  11.0797   4.0935   3.6181   3.6648   3.4112   3.5003   6.3454   3.6887   8.3642   7.0783   3.5139   9.8462   8.0929   4.2675   6.4377   4.0818   7.7060   7.8600   3.2225   8.8400   4.5323  11.1428   3.7253   5.7279   3.5040   8.4078   6.3277   6.4807   3.7085   3.5760   2.9259   3.7817   9.8076   3.9081   8.6055   3.1510   6.7054   7.2742   3.5494   9.1025   2.8767   7.5092   3.7747   6.7698   7.9105   3.3795  13.0218   6.9242   6.4734   5.0837   4.6608   8.4788   2.9132  10.4214   6.1512  14.5128  15.2070  14.3880  11.0737
 238.000000   4.7458   3.3413   9.8553   9.7217   3.4921   3.6991   3.4101   6.4184   3.0377   3.5355  11.6452   3.5872   3.6423   3.6792   3.3350   3.3117   6.5059   3.6009   8.1723   7.1059   3.4926   9.6681   8.4360   3.6148   6.3858   3.6861   6.8253   7.8843   3.2496   9.3942   4.4669  11.0611   3.7241   6.0739   3.6210   8.8728   6.6588   6.6787   3.6905   3.6488   2.8226   3.5428   9.8088   3.7435   8.3518   2.8550   6.1712   6.5715   3.4220   9.0678   2.7602   7.7149   3.6204   6.7354   7.6488   3.5733  12.6019   6.1403   5.7907   4.4925   5.0577   8.4250   2.8629  10.4265   6.6794  15.1384  15.9109  14.9472  10.9627
 239.000000   4.6443   3.2784   9.5772  10.0456   3.3336   3.3813   3.2352   6.9583   3.0364   3.2576  12.0081   3.3864   3.8627   3.4027   3.6288   3.3987   6.7775   3.6099   8.4704   7.3064   3.2970   9.9103   8.5122   3.8942   6.6275   4.2178   6.8022   8.1961   3.4678   9.3918   4.4458  10.7529   3.4387   6.5161   3.5085   9.0659   6.7823   6.5511   3.6714   3.6021   2.8728   3.2541   9.7983   3.6551   8.5206   3.2477   6.4708   6.9946   3.2986   8.6708   2.7709   7.0818   3.2141   6.2965   7.9557   3.7254  12.9222   6.3618   5.9139   4.5840   4.1005   8.3277   2.7214  10.2225   5.6296  15.2876  16.0455  14.8657  11.8135
 240.000000   4.1169   3.3521   9.9057   9.7401   3.2490   3.6865   3.4405   6.5633   2.7752   3.5645  10.9054   3.4643   3.6270   3.5094   3.4613   3.2147   6.6913   3.8934   7.9154   6.9078   3.3210   9.4486   7.7921   3.8333   6.0808   4.0125   6.7529   7.7610   3.1699   8.9549   4.4248  10.7752   3.6666   6.2773   3.6640   8.9040   6.7073   6.6387   3.4642   3.5534   2.7909   3.5139   9.6765   3.9572   8.4843   3.2107   6.5119   6.6080   3.3075   8.9795   2.7173   7.8053   3.5268   6.4323   7.6302   3.7721  13.5116   5.4964   5.1203   4.5063   4.9940   7.8902   3.1128  10.0302   5.2011  15.3059  16.2112  14.8896  10.9423
 241.000000   3.7589   3.0715   9.8298   9.8826   3.4174   3.8975   3.3142   6.6199   2.9818   3.4545  11.2414   3.9150   3.7704   3.7967   3.4352   3.7166   6.6613   3.6848   8.0194   6.9186   3.3197   9.3430   7.7351   3.8882   6.5781   3.8120   6.2085   8.0672   3.2117   9.0935   4.7503  10.6052   3.7401   5.9488   3.7041   8.7065   6.5069   6.4515   3.5646   3.5706   3.0827   3.2756   9.5382   3.6253   8.2557   3.1555   6.3008   6.8457   3.4762   9.1498   2.7762   7.5516   3.0787   5.8466   8.1627   3.8126  13.0325   6.0330   5.5257   5.0958   4.8993   7.7947   3.0407   9.8840   5.1288  15.7107  16.4907  14.7573  10.3443
 242.000000   4.4521   3.0457  10.1915   9.7038   3.9986   3.7806   3.3695   6.4084   2.7585   3.3152  11.3978   3.5011   4.1328   3.7564   3.5611   3.7939   6.4908   3.7011   8.0784   6.8926   3.4296   9.3347   7.7956   3.6281   5.9833   4.2033   7.0002   7.6912   3.4324   8.6460   4.4239  10.6061   3.7003   6.3345   3.6650   8.7218   6.5981   6.8681   3.6069   3.4799   3.0136   3.6329   9.7992   4.0017   8.4173   3.1636   6.3985   6.6539   3.6421   9.1459   2.9736   7.8052   3.5552   6.2483   7.5342   3.7898  12.5383   5.0812   4.5602   4.2175   4.7184   7.0702   2.8192   9.2538   6.2135  15.5193  16.4118  14.9421   9.8736
 243.000000   4.2093   3.3603  10.2190  10.2368   3.3264   4.0276   3.6383   6.4491   3.1108   3.2960  10.9708   4.4934   3.6708   3.8503   3.4537   3.3640   5.8617   4.0878   8.2228   7.0851   3.6585   9.6960   7.8277   4.4615   7.0084   4.2848   6.5094   8.0194   3.4052   9.2139   4.6516  10.9098   3.9893   6.5018   3.4262   8.7580   6.6841   6.5749   3.8962   3.7243   2.8043   3.6045   9.9603   3.8909   8.1806   3.0016   6.0756   6.9575   3.4748   9.4428   2.8741   7.8301   3.2201   6.2381   7.4525   3.7989  13.1937   5.4607   4.9340   4.4973   5.4366   7.2022   2.8644   9.3151   5.7756  15.3109  16.3457  15.2040  10.3151
 244.000000   4.3837   3.2546   9.6257   9.2264   3.5464   3.2420   3.3954   6.5133   2.8980   3.4434  11.8611   3.4686   3.7704   3.4468   3.4637   3.5210   6.2654   3.6427   8.6736   7.4231   3.2710   9.9646   8.1442   3.6502   6.3549   3.9251   6.2850   8.0564   3.0760   9.1736   4.6432  10.7109   3.5457   5.8154   3.4994   8.5961   6.5601   6.8575   3.4322   3.5920   3.0102   3.7763   9.5373   3.6923   8.1990   3.2793   6.0697   6.4233   3.4426   8.8895   2.7499   7.7887   3.5055   6.6016   8.2614   3.6556  12.9732   5.5721   4.9425   4.5001   5.5294   7.0551   2.8725   9.1040   5.6060  14.6065  15.5003  14.2009   9.4956
 245.000000   4.0769   3.4296   9.9435   9.5749   3.2558   3.3894   3.4464   6.7699   2.7706   3.4605  11.5322   4.0059   3.8752   3.5636   3.5791   3.4714   7.0233   3.6290   7.9896   6.9417   3.1926   9.3463   7.9300   3.7318   6.3921   3.6644   5.8412   7.8405   2.9247   9.0870   4.5223  10.4389   3.6316   5.9741   3.6272   8.7717   6.7357   6.6918   3.6804   3.8614   3.2857   3.6277   9.8149   4.0180   8.3116   3.1056   6.3678   6.6807   3.5471   9.1863   2.8623   7.8308   3.3556   6.5647   7.5418   3.7444  12.4267   6.0022   5.6409   4.7576   5.6910   7.9860   2.9674   9.9252   7.3603  15.0222  15.9928  14.6005   9.9436
 246.000000   4.3966   3.7095  10.2186   9.7698   3.7099   3.4909   3.3225   6.7110   3.1817   3.6369  11.3379   3.7075   3.6888   3.4662   3.5589   3.5182   6.9053   3.6423   8.3375   6.7580   3.4753   9.8284   8.2762   3.7579   6.6324   3.5560   6.2636   7.9979   3.0566   8.9975   4.6478  10.7586   3.7944   5.8667   3.4733   8.7869   6.7775   6.5597   3.8084   3.7381   2.9452   3.6197   9.7550   3.7072   8.2306   3.2431   6.2386   6.8339   3.2588   9.4860   2.7876   7.6429   3.4391   6.5426   8.0272   4.4070  13.3088   6.1521   5.4830   4.5073   5.5268   7.7345   3.0098   9.7719   6.6967  15.3923  16.2184  15.1239   9.6910
 247.000000   4.2369   3.3742   9.4439   9.2172   3.2307   3.3714   3.4036   6.4885   2.9473   3.6683  11.1813   3.8771   3.8745   3.5476   3.5952   3.2312   6.3840   3.6171   8.1020   7.3758   3.3908   9.6994   8.1419   4.3348   6.2855   4.5980   5.7310   8.0118   3.5831   9.0451   4.3049  10.6637   3.8680   6.5073   3.6591   8.6097   6.4000   6.7235   3.7291   3.4793   2.8481   3.4742   9.6541   4.0842   8.2002   3.2702   6.2404   6.5841   3.4348   8.8516   2.8873   7.4598   3.7298   6.2232   7.8815   3.9268  12.7016   5.9469   5.3673   4.6815   6.0656   7.0552   2.6856   9.1816   6.2265  15.0660  16.0821  14.9763  10.1072
 248.000000   4.1009   3.3375   9.6904   9.3042   3.1014   3.8459   3.6369   6.3771   3.0590   3.4649  11.1130   4.2858   3.9182   3.5052   3.7817   3.3800   6.8192   3.7087   7.9540   6.9559   3.3358   9.6460   8.2447   3.9879   6.1405   3.9224   6.1631   7.5967   3.0446   8.5347   4.5859  10.7055   3.6384   6.1506   3.7080   8.7436   6.6563   6.8196   3.7294   3.6068   2.8998   3.5054   9.3633   3.7888   8.1304   3.0102   6.1488   6.6500   3.3591   8.8579   2.9873   7.4184   3.4046   6.3351   8.1724   3.4953  12.6332   5.4783   5.0732   4.5863   4.2915   7.1327   2.8485   9.3196   7.3612  15.3321  16.3418  15.0319  10.6647
 249.000000   4.4955   3.7502   9.9377   8.9865   3.2081   4.2563   3.4745   6.7730   3.1969   3.2127  11.2668   4.0598   3.8314   3.8332   3.4491   2.8899   6.4290   3.8331   7.9322   7.0327   3.3226   9.4687   8.6307   3.8494   6.2906   3.7043   5.3443   7.7025   3.1845   8.7493   4.7073  10.7213   3.7409   5.7230   3.7826   8.5855   6.5835   6.7656   3.6658   3.5970   3.0017   3.3264   9.3246   3.7638   8.2006   2.9000   6.1525   6.9414   3.7672   9.2123   3.0032   8.3763   3.7455   6.5003   7.6275   4.3373  12.6468   5.3022   4.7387   4.3391   4.9784   6.7967   2.6304   8.9836   7.7153  15.2862  16.1777  14.6205  10.0372
 250.000000   4.4088   3.5602   9.4740   9.3919   3.2004   3.4292   3.1832   6.7395   4.0702   4.6785  10.6431   4.1415   3.9267   3.9864   3.3533   3.2170   7.1699   3.6538   8.4093   7.1479   3.4814  10.0174   8.2308   3.5521   6.5188   3.7253   3.7416   7.7791   3.6177   8.8630   4.3510  10.6304   3.7062   5.7897   3.3631   8.0458   5.9058   6.5816   3.8258   3.3230   2.8205   3.6882   9.8132   3.8304   8.3979   3.1534   6.3303   7.0384   3.5566   8.8234   2.8076   7.8526   4.0177   5.7918   6.6553   4.6234  12.3832   6.3181   5.5671   4.6991   5.7997   6.8655   2.7596   8.7849   7.7673  14.5623  15.4822  14.4112   9.2753
 251.000000   4.8734   3.2910  10.7289   8.8688   4.1084   4.1640   3.3383   6.9728   2.8722   3.5012  11.0056   3.3051   3.7716   3.3753   3.4078   3.5668   6.5012   3.9031   8.4892   7.2057   3.4180  10.0109   8.5901   3.8869   6.4108   3.7067   3.6273   7.5291   3.2555   8.8618   4.1312  11.0072   3.6630   6.3575   3.6122   8.7741   6.5862   6.6401   3.8044   3.7045   2.7929   3.8608   9.8952   3.8644   8.3252   2.8768   6.2302   7.0766   3.7001   9.4869   3.0552   8.5765   3.8309   6.8826   7.7050   3.5100  12.5938   6.0903   5.4188   4.6211   6.1149   6.7111   3.0749   8.5968   6.8479  15.0410  15.9995  14.5582   9.9744
 252.000000   4.7792   3.2621  10.3985   8.6925   3.4614   3.5191   3.3562   6.7985   3.4911   3.5463  10.8951   4.4792   3.7685   3.9760   3.3300   3.3261   7.0677   3.8349   8.2783   6.8943   3.2252   9.5445   7.8276   4.1289   6.4391   4.1551   3.6359   7.7590   3.6477   8.9241   4.4145  11.0024   3.5428   5.5355   3.4798   8.9800   6.8949   6.8264   3.5863   4.3177   3.8669   3.7834   9.7046   3.9248   8.3804   2.9949   6.3067   6.9392   3.6333   9.4443   2.8339   8.1102   3.5653   6.6141   7.7976   3.3603  12.1396   6.3226   5.6695   4.5978   6.3978   6.8421   3.0297   8.9152   7.4161  14.4691  15.5403  14.2652  10.9223
 253.000000   5.0865   3.6631  10.8886   9.1381   3.9265   4.5274   3.3067   6.9709   2.9915   3.6764  11.6299   3.5905   3.8459   3.7140   3.2079   3.2148   7.0320   4.0821   7.9001   6.7040   3.3903   9.3124   7.5291   3.5977   6.0448   3.6588   3.6152   7.3162   3.0228   8.5000   4.7595  10.5153   3.7886   5.5047   3.2835   8.3949   6.2265   6.5967   3.5077   3.6636   3.1767   3.1825   9.5851   3.8263   8.2331   2.9340   6.1702   7.1843   3.5916  10.0600   2.7598   8.3472   3.3417   6.4873   7.0161   4.2424  11.1875   6.0378   5.3391   4.4664   6.0376   6.5704   2.8839   8.4943   7.4194  14.6468  15.7595  14.2318  10.1499
 254.000000   4.6544   3.1580  10.5678   8.8303   3.9181   4.1782   3.3313   6.9509   3.5196   4.0204  11.2138   3.6574   3.6752   3.7114   3.6422   3.2316   6.7274   3.7004   7.7370   6.7738   3.4925   9.3897   7.7689   4.5281   6.0964   4.1423   3.5165   7.4893   3.2575   8.2865   4.3935  10.7528   4.0895   5.8264   3.4233   8.4112   6.2469   6.7616   3.9004   3.4316   2.7327   3.3813   9.7129   4.0780   8.5282   3.3560   6.5916   7.4492   4.0895   9.6449   3.0083   8.3360   3.9182   6.6291   7.8148   4.0260  11.9279   5.5171   4.9519   4.0626   5.3824   6.4794   2.8890   8.5881   7.2553  14.8978  15.8871  14.6633   9.5893
 255.000000   4.7968   3.7481   9.7121   8.3947   3.5372   4.5223   3.4891   6.1891   2.8458   3.7166  10.8413   3.6592   3.8524   3.6251   4.0074   3.2086   6.6076   3.8172   7.8284   7.2442   3.4732   9.4314   7.6191   3.6974   6.0159   3.8254   3.6890   7.3564   3.3190   8.6503   4.6314  10.8199   3.7862   6.5619   3.5040   8.3334   6.1774   6.4115   3.7723   3.5094   3.0029   3.6774   9.2986   3.9547   8.2719   2.8743   6.1635   6.8015   3.3460   9.0313   2.8582   8.0664   3.8117   5.5906   7.5158   3.5223  11.9061   6.2954   5.5568   4.7094   4.9088   6.3875   2.8077   8.3377   7.8414  15.0997  16.1103  14.4403   8.9684
 256.000000   4.8720   3.5201  10.1481   8.7275   3.4532   4.0510   3.3962   6.9345   3.7396   4.0749  10.5204   3.6496   4.3385   3.8782   4.0248   3.3950   6.7109   3.6862   8.2180   6.9726   3.7318   9.8278   8.0332   4.1263   6.0382   4.0380   3.5652   7.4036   3.4833   8.6444   4.5067  10.8384   3.7954   6.2087   3.4205   8.6484   6.5707   6.5719   3.7103   3.5755   3.0255   3.5223   9.3642   3.7807   8.0900   3.0350   6.0593   6.9434   3.5227   9.2840   3.1221   8.2456   3.7502   5.8810   7.6805   3.9731  11.5384   6.1020   5.4103   4.9112   5.7322   5.9209   2.9047   7.8422   8.2303  15.1313  16.0606  14.3706   9.1713
 257.000000   4.3811   3.0167   9.6499   8.2927   3.9433   3.4361   3.5624   6.4956   3.6346   3.8713  10.5681   4.1760   4.1901   3.6812   3.6931   3.0886   6.7064   3.7915   7.7915   6.8022   3.5141   9.5965   8.2409   3.6864   6.3192   4.0468   4.1721   7.6391   3.3408   8.5557   4.5999  10.6585   3.6141   5.8008   3.5182   8.4148   6.2605   6.3451   3.6103   3.8421   3.2735   3.6486   9.4752   3.7977   8.3496   3.1722   6.3674   7.0191   3.6554   9.4561   2.9935   8.3002   3.7414   6.1990   7.1443   4.7002  11.0342   6.1735   5.4981   4.6858   5.9402   6.0010   2.8715   8.0445   7.1842  14.6541  15.5818  13.6870   9.2296
 258.000000   4.4421   3.3997  10.3273   8.6597   3.4918   4.1339   3.6663   6.9178   3.2753   3.8658  11.2018   4.3131   4.0142   3.5629   3.2995   3.3235   7.3476   4.0521   8.0787   6.7551   3.3986   9.4624   7.8366   3.7462   6.2955   4.0898   3.5029   7.7919   3.0771   8.4744   4.7559  10.6480   3.5673   5.6290   3.6790   8.3580   6.3500   6.8593   3.6893   3.9167   3.1186   3.5997   9.5415   3.8183   8.1772   2.9037   6.0547   7.4354   3.5124   9.6117   2.9116   8.2192   3.8817   6.6803   6.8857   3.8600  11.7146   6.3982   5.5854   4.5824   5.7475   6.2938   2.7701   8.2250   6.1877  13.9584  15.0877  13.5004   9.3545
 259.000000   4.5512   3.3398  10.4662   8.6769   3.7379   3.6095   3.4592   7.1957   3.7857   3.6912  10.7490   3.8809   4.0175   3.6903   3.8381   3.1059   6.7273   4.0588   8.0033   6.5320   3.3993   9.4403   7.6632   4.1292   5.6049   3.5156   3.3897   6.8926   2.8708   7.8782   4.6476  10.8381   3.6266   5.9319   3.5643   8.2517   6.1474   6.4595   3.6336   3.3502   2.8412   3.4955   9.2793   4.1899   8.2561   3.1022   6.2655   7.0640   3.8619   9.9271   3.0639   8.4284   3.7129   6.0074   7.7054   4.2293  12.1723   6.0985   5.4216   4.7730   5.7038   6.0505   2.8550   7.9971   6.3711  14.4648  15.6092  14.2088  10.1763
 260.000000   4.5338   3.4618  10.1495   8.5782   3.6465   4.0053   3.3912   6.7155   3.5914   4.0321  10.5831   3.7658   3.8568   3.6216   3.5099   3.1875   6.7964   3.9212   7.9618   6.6695   3.4908   9.4377   7.9015   3.4735   6.6617   3.8439   3.4981   7.8881   3.3460   9.0124   4.7609  10.7114   3.5454   6.2283   3.1826   8.5349   6.2967   6.3268   3.7631   3.2986   2.8556   3.6312   9.4842   3.9353   8.2394   3.0602   6.1976   6.8591   3.7954   9.0541   2.8484   7.9138   3.8417   6.2329   7.7455   4.0971  12.4627   5.7570   5.1236   4.7191   5.5729   6.4427   2.7806   8.4526   5.2255  15.3015  16.1959  14.6071   9.6684
 261.000000   4.7268   3.7784   9.8761   8.4817   3.5248   4.1556   3.9745   6.3478   3.9249   4.5011  10.5779   3.6667   4.2186   3.6763   3.9679   3.4342   6.5550   4.0322   7.7390   6.3352   3.4611   9.2189   8.0673   3.8042   6.4620   4.1151   3.5712   7.8349   3.6076   8.7919   4.7212  10.4835   3.5720   6.2251   3.5458   8.1050   5.9668   6.4730   3.6806   3.3525   3.1433   3.7405   9.6511   4.2536   8.1262   3.0770   6.0272   6.9987   3.4705   8.7508   2.9461   7.9538   3.3406   5.7495   6.6611   3.8298  11.9349   5.7719   5.2088   4.3612   5.9344   5.9770   2.8417   8.0449   6.2595  14.5119  15.4655  14.1824  10.5574
 262.000000   4.8878   3.8970   9.9288   8.0426   3.7099   4.1376   3.6351   6.6607   4.3222   4.7956  10.0259   3.9694   4.3583   3.6926   3.4990   3.3598   7.4367   3.7430   7.6628   6.6308   3.2406   9.3346   8.2206   3.6448   6.2653   4.1198   3.2859   7.7479   3.3968   8.7250   4.6268  10.7312   3.8693   6.2254   3.5114   8.4847   6.4189   6.4517   3.8458   3.7079   2.9886   3.9192   9.7108   3.5982   7.8777   3.4408   6.0178   6.4716   3.5709   9.4359   2.8369   8.0541   3.9022   5.9576   7.1723   4.4054  12.0736   6.0492   5.1698   4.6476   5.8249   5.5935   2.7654   7.5881   6.3222  14.3569  15.4841  13.9429  10.9644
 263.000000   5.9246   3.8989   9.7962   8.0397   3.8332   4.5057   3.3715   6.1994   4.0769   4.2518   9.7114   3.6581   4.0385   3.6822   3.5623   3.1208   6.6282   3.4085   7.8422   7.2805   3.5519   9.6854   8.0897   4.2466   6.1611   4.2263   3.6026   7.6571   3.3141   8.6496   4.4016  10.8134   3.7695   5.5124   3.1907   7.9931   5.9479   6.3785   3.5627   3.5246   3.4184   3.5738   9.6612   4.0124   8.2667   3.2108   6.2012   6.8114   3.8661   9.6623   3.1447   8.4561   3.5242   5.8354   6.3868   3.7310  11.7774   5.8578   5.1300   4.8879   6.7853   5.1774   2.8737   7.0659   7.9411  14.6157  15.5455  14.1596  10.8769
 264.000000   5.3420   3.7228  10.5600   8.7019   3.8814   4.5765   3.6439   6.4701   4.1235   4.3769   9.9248   3.7881   4.3199   3.7535   3.3821   3.1118   6.8277   3.5714   7.8211   7.1086   3.5905   9.5674   8.3040   4.0246   6.4516   3.8131   3.2985   7.7692   3.1732   8.7913   4.7532  10.5326   3.6552   6.1271   3.5824   8.5168   6.3289   6.3463   3.6482   3.6245   2.9084   3.6210   9.4106   3.5802   8.0243   3.0380   5.9432   6.5475   3.4762   9.9797   2.8435   8.4945   3.4894   5.6767   7.3159   4.2572  12.1570   5.8018   4.9875   4.8300   6.4668   5.3364   3.0613   7.1702   8.3657  14.9054  15.8456  14.4010  11.0433
 265.000000   4.7279   3.4754  10.6144   8.6372   3.6881   4.2069   3.5327   6.5715   4.0342   4.2334  10.5205   3.2548   3.8876   3.5802   3.6580   3.2296   6.7046   3.4817   7.6703   7.2721   3.6733   9.4471   8.0828   4.1631   5.9986   3.5680   3.4104   7.2297   3.0320   8.4929   4.5939  10.8922   3.7929   5.8968   3.4414   8.2141   6.0335   6.6726   3.4988   3.2161   3.0367   3.7670   9.5278   4.3062   8.0423   3.1324   6.0465   7.0044   3.7186  10.8739   3.1490   8.9727   3.8239   5.6093   6.1145   4.4766  12.3390   6.3078   5.5529   5.1162   7.1255   5.4294   3.7448   7.3301   7.9517  14.7812  15.6535  14.0237  10.5070
 266.000000   5.0784   3.7387  10.9294   8.8756   4.2570   5.2072   3.7491   6.0873   3.6267   4.1562  10.0198   3.6660   3.8393   3.8324   3.4452   3.0928   6.3531   3.7189   7.5571   6.8936   3.5019   9.2898   7.8068   3.5293   6.1598   3.8211   3.4309   7.5183   3.3057   8.5722   4.5468  10.9333   3.7055   6.3084   3.4794   8.8337   6.6351   6.7502   3.5122   3.3669   2.8435   3.6057   9.2994   3.8032   8.3533   3.1829   6.3377   6.6923   3.7552   9.8876   3.1399   8.4752   3.3919   5.9241   5.8948   5.1525  12.4962   6.2398   5.3238   4.5912   5.8315   5.2814   4.4181   7.1463   7.4239  14.9713  15.9600  14.2465   9.9071
 267.000000   4.2839   3.1028  10.2981   8.7186   3.9620   5.0118   3.6052   6.5253   3.5065   3.7116  10.4808   3.5053   4.0713   3.7000   3.4853   3.1599   6.8857   3.6670   7.9412   7.4177   3.8263   9.6896   8.6161   4.3439   6.6143   4.4281   3.6547   7.9517   3.2970   8.4594   4.5590  11.0770   3.7737   6.6929   3.3905   8.5863   6.2367   6.3102   3.7002   3.7216   2.9339   3.7939   9.5256   4.1820   8.3240   3.0158   6.3015   7.1302   3.7883   9.8943   2.9656   8.6549   4.2178   5.8406   6.5944   5.5363  12.4445   6.5041   5.7834   4.6518   6.3908   6.5729   4.7990   8.5548   7.7408  14.6020  15.5515  14.6087   9.5106
 268.000000   4.9534   3.3337  10.5985   8.9850   3.8984   4.7446   3.7359   6.8233   3.4489   4.1421  10.0867   3.8303   4.1795   3.6430   3.0772   3.3985   6.9175   3.5790   8.0933   7.1580   3.5875   9.8810   8.4430   3.4699   6.2234   4.0024   3.3707   7.5191   3.4488   8.5453   4.2625  11.0506   3.7126   6.5653   3.4010   8.9300   6.7512   7.0559   3.4760   3.5059   2.7878   3.3660   9.3278   3.7880   8.2025   3.0848   6.1924   7.1914   3.5478   9.6213   2.8273   8.2010   3.9087   6.0870   6.1919   5.0575  12.0148   6.1450   5.3588   4.5132   6.5892   6.2174   5.3025   8.1095   7.9992  15.2086  16.0565  14.6026   9.0953
 269.000000   4.7210   3.5966   9.9664   8.4447   4.3853   5.3324   3.5202   6.5782   3.9399   4.2773   9.9770   4.2058   4.3476   3.6538   3.6693   3.1290   6.8294   3.8852   7.4131   6.8122   3.3076   8.9334   7.8351   4.1770   6.3390   4.0586   3.4231   7.6432   3.2524   8.9817   4.0542  10.6502   3.6815   6.3908   3.6386   8.6352   6.2990   6.8563   3.9539   3.5562   2.8375   3.6648   9.1762   3.8068   8.0709   3.4172   6.2181   7.1887   4.3214   9.7055   3.4700   8.2327   4.2469   5.2553   6.1179   4.7347  11.5677   6.4990   5.5719   4.8877   6.9876   5.9065   5.5317   7.7634   7.9442  14.7355  15.7085  14.5544   9.3053
 270.000000   4.9951   3.4363  10.3261   8.1777   4.6575   4.8345   3.4971   6.0941   3.9785   3.9771   9.7254   3.2110   3.9136   3.5875   3.5127   3.1276   6.7183   3.5115   7.7104   6.9723   3.3013   9.5338   8.5579   3.8743   5.9788   4.1043   3.6348   7.5148   3.4799   8.7128   4.0757  10.8509   3.8592   6.0078   3.4900   8.6816   6.4555   6.3306   3.7046   3.5888   3.1296   3.8753   9.3101   3.6846   8.2044   3.0266   6.2998   6.9596   4.2268  11.2946   3.7145   9.0190   3.3089   5.6413   6.1059   5.2467  12.2449   6.4155   5.7446   4.7616   6.8540   5.9785   5.3425   7.7651   8.7438  14.8776  15.8301  14.2772   9.0419
 271.000000   4.8977   3.8369  10.0535   8.1308   4.2637   5.7196   3.7892   6.6796   3.9011   4.3026   8.9159   4.3033   4.1865   3.9354   3.7227   3.0235   6.8277   3.5662   7.1416   6.7456   3.4044   8.9743   7.9070   3.6316   6.0804   4.3142   3.9340   7.5162   3.6858   8.7379   3.7615  11.0426   4.1568   5.6518   3.5280   8.4610   6.4584   6.5951   3.7548   3.7348   3.2481   3.6644   9.4338   3.6493   8.3415   3.3446   6.7288   7.1954   4.1512   9.8481   3.5837   8.5622   3.4852   5.0278   5.7047   5.3320  11.7598   6.5102   5.7218   5.0199   7.5146   5.5393   4.6015   7.2553   8.2322  14.5379  15.5625  14.0546   9.4425
 272.000000   5.5021   3.5320   8.9772   7.6611   4.0680   5.3066   3.6810   6.5776   4.0307   4.8856   9.0302   3.6400   4.7506   3.5626   3.4801   3.3523   7.1857   3.9493   7.5000   6.7884   3.6744   9.3166   8.1799   4.1549   6.8683   4.1996   3.6431   7.9330   3.3836   8.7882   4.0312  10.4941   3.8996   5.1999   3.4725   7.8895   5.9454   6.0880   3.9099   3.3646   3.1035   3.4809   9.3750   3.8659   8.1857   3.0777   6.2508   6.7304   4.1815   8.6421   3.5157   8.0511   3.8056   5.3782   6.1727   5.0941  11.2378   6.0972   5.2414   5.3265   7.7669   4.7622   6.2196   6.5651   8.1041  14.2925  15.1943  14.0814   9.6131
 273.000000   5.5142   4.1211   9.6345   7.3346   4.5084   5.7805   3.9453   6.0308   4.5689   4.8370   8.5262   4.0545   4.4946   3.7510   3.6829   3.0091   6.7287   3.9745   7.8070   6.7413   3.5949   9.3436   8.6009   4.0630   6.4063   4.0620   4.0074   7.7452   3.1906   8.9509   4.0943  10.8240   3.8776   5.8020   3.6932   8.2330   6.1703   6.6232   3.9319   3.6750   3.0963   3.7432   9.3042   3.8524   8.2491   2.9832   6.5413   7.1054   4.6957  10.2245   4.3036   8.3004   4.0024   5.3481   6.3103   5.4247  11.0959   6.1867   5.3191   4.5562   7.5024   5.0324   6.2298   6.7338   8.0043  14.4603  15.4811  13.8500   9.3912
 274.000000   5.7557   3.5038   9.0507   7.3873   4.6763   5.3844   3.8395   5.9979   4.4332   4.9212   8.3405   3.8906   4.5757   3.8254   3.5931   3.5874   6.6101   3.8379   8.4008   6.7298   3.5340   9.8902   8.8987   3.5074   6.6695   4.1754   3.7748   7.8708   3.6083   9.2459   3.9420  10.8699   4.4670   5.8896   3.3556   8.4813   6.3301   6.3890   4.6342   3.5188   3.0830   3.4776   9.1377   3.5537   7.8931   3.0165   6.0445   7.0758   4.8745   9.8713   4.0031   8.0266   3.9041   4.8261   8.5550   4.6297  11.6451   5.9227   5.1096   4.7956   7.4709   5.0206   7.9379   6.8744   8.2166  14.8001  15.8486  14.1357   8.3209
 275.000000   5.1690   4.1353   8.0736   6.7241   4.2512   6.0505   3.6170   6.2147   4.0637   4.6779   7.9952   3.7425   4.1756   3.5602   3.5322   3.3508   6.9760   3.8527   7.7472   6.6682   3.3082   9.3551   8.5470   4.1147   6.3999   3.7002   3.7827   7.6689   3.0543   8.8905   4.4857  10.5818   3.6200   5.4664   3.2509   8.0799   5.9012   6.3393   3.7686   3.5955   3.1514   3.4059   8.8715   3.4969   8.0099   3.5328   6.4821   7.1997   5.6450   8.6637   4.9509   7.7655   3.6971   4.7837   7.3447   5.3733  10.8470   5.8907   4.9774   4.4231   7.8113   4.7087   7.2353   6.6155   8.1606  14.4817  15.5528  13.2914   8.8434
 276.000000   5.9890   4.8705   8.8860   7.3137   4.6439   5.8994   4.0842   5.9619   4.9341   4.7793   7.9729   3.3358   4.0384   3.8003   3.3623   3.3505   6.7150   3.5671   8.7323   7.3453   3.5193  10.4227   9.0322   3.8374   6.6505   3.9588   4.0306   7.9046   3.4359   8.9829   4.3360  11.1825   3.9245   6.0723   3.2993   8.3218   6.1326   6.2833   3.8435   3.5998   2.9195   3.5864   9.1968   3.9157   8.4502   3.2828   6.8472   6.9721   5.9049   8.4423   5.7369   7.6341   4.2060   4.7039   8.7338   5.3286  11.4208   6.3228   5.3174   4.8738   8.5377   4.8304   8.7391   6.5612   7.9678  14.2995  15.3308  13.9441   9.0506
 277.000000   6.0914   4.6544   9.2660   7.4141   4.4365   5.6973   3.9313   5.5663   4.3372   4.7413   7.9742   3.7878   4.3979   4.0278   3.5148   3.2660   6.6390   3.9474   8.2868   7.1904   3.8588  10.0285   8.7116   3.7294   6.2255   3.6953   4.2171   7.4951   3.0755   8.5554   4.4613  11.0484   4.1067   6.4050   3.5572   8.6464   6.4257   6.7057   3.7310   3.5384   2.8152   3.7655   9.2673   3.8416   8.4681   2.9775   6.7258   6.9058   5.8541   9.6496   5.4831   7.9395   3.9001   5.3001   8.7446   5.0513  10.9527   6.7860   5.9318   4.8055   7.6841   5.4259   8.6560   7.2739   8.3136  14.0367  15.0253  13.6359   9.1100
 278.000000   5.8134   4.6425   9.3158   7.7972   3.9846   4.9669   3.5044   5.8568   3.8445   4.1698   8.3264   3.4665   4.5511   3.9044   3.2432   3.6471   7.4259   3.6986   8.5085   7.3325   3.5940  10.0632   8.7963   3.8923   6.2637   4.3263   3.4848   7.8234   3.6651   9.2455   4.4492  10.7266   3.8052   5.7702   3.8652   8.4038   6.2881   6.4559   4.0965   3.5065   3.1593   3.6951   9.2579   3.9616   8.4290   3.0345   6.8800   6.9989   6.0031   8.8588   5.9181   7.9416   3.7295   4.9778   8.3321   5.6156  10.7535   6.3984   5.3947   5.0332   8.7417   5.0529   8.6030   6.7007   8.7393  14.3881  15.2588  13.9175   9.6286
 279.000000   5.5564   4.3309   9.3773   7.5650   4.3552   5.1175   3.6325   6.1550   4.1782   4.2267   8.6565   3.5119   3.8890   3.3451   3.0547   3.5311   7.2032   3.4832   8.2326   7.5767   3.7154   9.9725   9.1304   3.6852   6.9393   4.4178   3.6907   8.2112   3.6740   9.1489   4.8743  10.7933   3.9335   6.2701   3.3563   8.5470   6.4425   6.3702   3.7290   3.6092   2.8932   3.7971   9.6067   3.8980   8.2874   3.1553   6.5570   7.1844   4.7154   9.7267   4.0879   8.4817   3.1313   5.4795   7.5002   5.3860  10.9670   6.2666   5.3946   4.7956   7.3054   5.1633   7.8888   6.9056   8.7557  14.3430  15.4359  13.4220   9.4309
 280.000000   5.0847   3.9927   9.3486   7.6157   3.8521   4.5017   3.4939   5.7602   4.0506   4.7233   8.3832   3.6599   4.0680   3.5855   3.1924   3.5518   7.1163   3.4384   8.4872   7.5161   3.7196  10.2654   9.2676   4.0427   6.6380   3.9306   3.6944   8.2020   3.1405   8.7823   4.6994  10.5731   3.7322   5.7986   3.5790   8.5664   6.4504   6.4985   3.6045   3.7140   3.0412   3.5742   9.1272   3.6062   8.1107   3.2910   6.5018   7.4475   4.9624   9.2185   4.4669   7.6106   3.5097   5.2078   7.5746   5.1129  10.3983   6.7793   5.7723   4.8082   7.7110   4.9992   7.9457   6.6146   8.5344  14.3455  15.3403  13.6743   9.1703
 281.000000   5.3343   3.8843   9.8346   7.8520   4.3152   4.5980   3.5508   6.4404   4.5605   4.8728   9.3307   3.3905   4.0063   3.6566   3.7754   3.8805   7.2946   3.5088   8.1952   7.4591   3.3222   9.9354   8.5469   3.7205   6.9057   4.0931   3.5201   8.2441   3.3687   9.1067   4.8468  10.8709   3.9438   6.0724   3.4013   8.4834   6.2695   6.6816   3.7402   3.3185   2.8882   3.3746   8.9932   3.8684   8.0989   3.2835   6.1602   7.1163   4.0558   9.7001   3.5278   7.9069   3.7924   5.0829   7.8797   5.0501  10.9984   6.7809   5.8569   5.1845   7.4742   5.6057   8.2811   7.2793   8.6423  14.4040  15.5181  13.6699   9.0612
 282.000000   5.6565   3.8488   9.0386   7.4434   4.1002   4.8962   3.2014   6.4411   4.2619   4.7926   9.3210   3.4161   4.0395   3.4276   3.3142   3.5302   7.1966   3.8054   8.3408   7.2024   3.5836  10.0053   8.6288   3.9599   6.8471   4.1496   3.6044   8.0670   3.3950   8.9503   4.1364  11.2425   3.9040   5.8436   3.7722   8.3183   6.0839   6.3376   4.1856   3.6241   2.9663   3.5985   9.3039   3.6062   8.0286   3.3223   6.1029   7.0436   4.0260   9.3644   3.6690   8.0201   4.2131   5.0491   7.1963   4.8683  10.7850   6.3881   5.3811   4.9580   8.1758   4.8724   8.5756   6.5673   9.1197  15.0541  16.1376  14.1186   9.2761
 283.000000   5.3162   3.5343   9.5342   8.0835   3.8436   3.8903   3.5119   6.6192   4.0781   3.9584   9.9915   4.0488   4.5521   3.9483   4.0122   3.1984   6.9206   3.6799   8.3822   7.5874   3.6892  10.0375   8.9962   3.6774   6.7513   4.3391   3.9534   7.8289   3.7145   8.8238   4.3552  11.0883   3.5170   6.2650   3.4052   9.0179   6.8533   6.7686   3.7862   3.7128   2.9016   3.4956   9.4099   3.2523   8.2141   3.2622   6.4308   7.4293   4.3204   9.5132   3.8918   8.3307   3.2228   5.1973   7.7682   5.3286  10.7162   6.8250   5.8816   5.4704   7.6148   4.8177   8.6873   6.5892  10.1218  14.7495  15.6839  13.6339   9.2968
 284.000000   4.8893   3.7481   9.1580   7.9473   4.2106   4.8210   3.6327   6.8863   4.0744   4.2313   9.2993   3.6053   3.8523   3.7357   3.4236   3.3887   6.5667   3.6719   8.1940   7.1152   3.7292   9.8895   8.1356   3.9785   6.1870   4.1434   4.1238   7.4367   3.3710   8.6334   4.5781  11.0844   3.6529   6.0132   3.5036   8.6802   6.4532   7.0828   3.7193   3.5230   2.9437   3.5546   9.6014   3.9298   8.3416   3.1034   6.5918   7.5771   3.7673   9.6022   2.9561   8.1880   4.2834   5.3936   8.9777   5.1571  10.3031   6.4075   5.6708   4.8915   7.7896   5.0500   8.7451   6.8763   9.2740  14.3500  15.4565  13.7019   9.5176
 285.000000   6.0310   4.1478   8.9040   7.5596   4.1942   4.5665   3.8106   5.8298   4.4936   4.5590   8.2728   3.6692   4.0825   3.6575   3.3669   3.2524   7.0189   3.7450   7.5876   6.2032   3.3188   9.1096   7.6564   4.0646   6.6615   4.0368   3.7309   7.8775   3.4551   9.2963   4.6991  10.9669   3.9728   5.6231   3.4823   8.3493   6.1524   5.8982   3.9959   3.5248   3.1536   3.6541   8.9523   3.5705   8.1994   3.3219   6.7573   7.4276   4.5156   8.8975   4.1473   7.5622   3.4806   5.0553   9.0939   4.8387  11.1844   7.0315   6.0070   5.3708   7.5799   5.5594   8.8575   7.1755   8.7983  14.6771  15.5746  14.0303   9.3107
 286.000000   5.4018   3.7429   9.3306   7.5457   3.7714   4.5005   3.3789   6.2858   3.8501   4.4423   9.7261   3.5652   3.8860   3.4845   3.2373   3.4721   6.8162   3.9219   7.5541   6.5061   3.3733   8.7902   7.8372   3.9663   6.4978   3.7059   3.3971   7.9546   3.1495   9.1804   4.6146  10.5724   3.6526   5.6923   3.4550   8.1024   6.0015   6.4657   3.8393   3.5056   2.7466   3.3675   9.3664   3.9350   8.3511   3.1948   6.5413   7.3157   4.6795   9.4581   4.0415   8.5183   3.7262   5.6443  10.3292   5.6756  10.5895   6.0085   5.1888   5.0403   7.7903   5.3410   9.3445   7.2051   9.1688  14.2621  15.3908  13.4656   9.1259
 287.000000   5.6685   3.4352   9.8188   7.8367   3.9668   4.1744   3.5370   6.4917   4.4104   4.6823   9.6139   3.6817   4.0532   3.6608   3.7722   3.2413   6.7847   3.5206   8.0261   7.2392   3.3412   9.6262   8.1678   4.5571   6.3934   4.5362   3.3935   7.8902   3.6084   9.2943   4.5532  10.8922   3.8493   5.8061   3.9327   8.5906   6.5025   6.6816   3.7360   3.5371   3.0909   3.7318   9.0798   3.5705   8.0736   3.4354   6.2639   6.8770   3.8278   9.4953   3.2318   8.0952   3.7322   5.7344  10.0562   4.8659  10.4832   6.2718   5.4366   5.7143   7.8628   4.8949   9.1162   6.8155   9.6600  14.7340  15.7059  13.9215   9.9694
 288.000000   5.3115   3.2920   9.7310   8.0026   3.7721   4.2017   3.5520   6.9218   3.6199   4.0150   9.6132   3.5749   3.9182   3.6097   3.5490   3.5546   6.9727   3.7587   7.5543   7.0576   3.4225   9.1026   8.1298   3.8226   6.3654   3.8796   3.6781   7.7027   3.3911   8.8795   4.5168  10.5484   3.5159   5.9091   3.5095   8.7224   6.6724   6.4993   3.5041   3.6332   2.9308   3.5173   9.6809   3.6418   8.4163   3.0277   6.5243   7.0204   4.0116   9.2966   3.3874   8.1178   3.5729   5.4681  10.0218   4.3452  10.0995   6.1999   5.3869   4.9524   6.9216   5.8147   8.4506   7.6796  10.5003  14.4886  15.5380  13.8498  10.0657
 289.000000   5.3982   3.3552   9.6572   8.0283   4.3962   4.2888   3.2860   6.4432   4.1717   4.2461   9.1924   3.5378   4.1539   3.6141   3.0368   3.2142   7.2596   4.0253   8.0402   7.2499   3.2911   9.6079   8.0132   3.8296   6.7302   3.8677   3.7077   7.7048   3.4508   9.0873   4.4017  10.7630   3.7120   6.0683   3.3536   8.1665   6.0780   6.4522   3.7019   3.6447   3.0943   3.6574   9.3811   3.4392   7.9473   3.0072   6.0313   6.9224   4.0549   9.5953   3.6593   8.0314   3.4232   5.2045   9.4584   4.7555  10.1362   6.1853   5.3498   4.8752   7.5362   5.4436   8.4369   7.2285   9.7347  14.7530  15.7894  13.8852   9.5230
 290.000000   5.4068   3.3916   9.9633   8.3238   4.2851   3.6849   3.5180   6.6278   3.4753   3.6221   9.8356   4.0902   4.2961   4.0614   3.2527   3.2023   7.1334   3.9967   7.2950   6.4542   3.2971   8.6824   7.8931   3.5617   5.8497   3.4305   3.5430   7.1141   2.8174   8.4581   4.2532  10.8472   3.7160   6.1556   3.3098   8.5737   6.4282   6.5971   3.5244   3.3887   2.7992   3.4108   9.1363   3.7109   8.1246   3.1567   6.3237   7.2780   4.0339   9.6776   3.2406   8.0879   3.5341   4.9919   8.7714   5.2223  10.3655   6.2738   5.4287   5.1075   7.4051   5.4015   8.0571   7.2144   9.9833  14.4022  15.2635  14.1328   9.6404
 291.000000   5.4522   3.6341   8.9579   7.5204   3.8645   4.0315   3.3195   6.4961   3.8325   4.2533   9.1531   4.0420   3.9208   3.5827   3.4391   3.0361   6.3141   3.8580   6.7602   6.4967   3.2122   8.5281   7.9976   3.6485   6.3515   3.5499   3.6156   7.4166   3.0507   8.6609   4.7927  10.5251   3.7298   6.1131   3.6995   8.6870   6.6514   6.5992   3.5358   3.8192   2.9356   3.3906   9.0580   3.7888   8.3365   3.0076   6.3328   6.9221   4.1248   9.0240   3.5122   7.8367   3.8733   5.4511   7.9470   4.5508  10.8857   6.4556   5.7137   5.0675   6.7915   6.1313   7.8462   7.9867  10.0325  14.3533  15.2639  13.5819   9.1603
 292.000000   5.5145   3.7730   9.1197   7.7067   3.8748   4.6997   3.5797   6.0944   3.8136   4.2190   9.2936   3.8163   4.1445   3.7190   3.8362   3.4540   6.1535   3.7983   7.4451   6.9905   3.4573   9.1762   7.9419   3.8392   5.5492   3.6276   3.4914   6.9949   2.9231   8.2958   4.5794  10.7910   3.7760   5.9243   3.2886   7.9956   5.8305   6.1943   4.0019   3.4417   2.6816   3.3209   9.1183   3.7219   8.1804   3.1064   6.3262   6.6114   3.7222   9.1420   3.4581   7.2392   4.0834   5.7624   8.5910   4.4160  10.4912   6.6800   5.8690   5.2992   7.8469   5.6108   8.0095   7.5090   9.0471  14.7135  15.8122  13.8003   8.7622
 293.000000   5.0951   3.7189   9.2570   7.7821   4.2178   4.1239   3.6079   6.4079   4.2227   4.7067   8.9092   3.8390   3.9891   3.5507   3.3986   3.4573   7.1468   3.9470   7.6936   6.8578   3.2732   9.3477   8.3616   3.9662   6.4941   4.1805   3.3995   7.5977   3.6080   8.8943   4.6544  10.8105   3.4822   6.0242   3.6299   8.3195   6.1934   6.2276   3.6399   3.4318   3.4097   3.8382   9.2252   3.6793   8.1697   3.1282   6.2327   6.9809   4.2006   9.3694   4.0692   8.2625   3.7176   4.8381   8.4375   4.5563  11.0710   6.4939   5.8135   4.6160   7.0198   6.1040   7.5006   7.7926   8.7782  14.8148  15.8708  13.6567   8.4417
 294.000000   5.5582   3.7393   9.5833   8.0303   3.6184   4.0541   3.4375   6.8170   4.0617   4.3173   9.4646   3.7785   4.2867   3.8398   3.3890   2.9895   6.7217   3.8199   7.8832   6.7880   3.3331   9.3347   8.4062   4.0032   6.5794   3.6370   3.6930   7.8877   3.1656   8.9942   4.6622  10.8124   3.7526   5.9184   3.5189   8.1609   6.0819   5.9734   3.7439   3.4277   2.8736   3.4228   9.2166   3.9103   8.3710   2.8171   6.3440   6.8784   3.7452   8.9123   3.0307   7.7063   3.6503   5.4241   9.1044   4.7960  10.4879   5.9768   5.1423   4.8844   7.0438   5.6697   8.0728   7.4547   8.2616  14.8036  15.7514  14.1453   8.7188
 295.000000   5.7525   3.7623   9.4874   7.9315   3.4594   3.7821   3.1585   6.6664   4.4870   4.5931   9.2743   3.6176   4.5452   3.7112   3.2070   3.3956   7.1432   3.4575   8.0821   7.2688   3.2884   9.7217   8.6049   3.6270   6.3307   3.8916   3.5362   7.7484   3.5683   8.9480   4.7041  10.3420   3.6360   5.7453   3.4684   8.2170   6.0064   5.9789   3.5839   3.3860   2.8480   3.4621   9.4148   3.5503   8.2906   3.3220   6.4541   7.2062   3.9573   9.2047   3.1892   8.2826   3.8159   5.2876   8.5424   4.4514  10.7049   6.2518   5.4075   4.5934   6.6967   5.7899   7.7578   7.8419   8.2241  14.7082  15.7207  13.8351   8.7044
 296.000000   5.7789   3.6348   9.8816   7.9555   3.8756   3.6821   3.4159   6.3312   3.4588   3.8260   9.7170   3.8743   4.5031   3.7873   3.1384   3.2978   7.1914   3.9494   8.0998   7.1816   3.5212   9.8479   8.5038   3.7085   5.8608   3.8394   3.7494   7.2254   3.1988   8.3669   4.4395  11.3254   3.6471   6.5275   3.4680   8.8499   6.5304   6.3721   3.5265   3.6444   2.8987   3.5697   9.2860   3.6124   8.0687   3.0374   6.2094   7.0065   4.0142   9.3783   3.1001   7.9687   3.7631   5.3904   9.1055   5.0005  10.6402   6.4211   5.7180   4.7342   6.4145   6.0767   7.6490   8.1373   8.2924  14.5925  15.5028  13.9358   8.7789
 297.000000   5.3876   3.7623   9.5245   7.8855   3.8836   4.1811   3.3011   6.2937   3.7301   4.3452   9.1824   3.4347   3.9187   3.6851   3.1438   3.0279   6.3153   3.7150   8.2046   7.3253   3.5665   9.9585   8.3273   3.9477   6.4887   4.0177   3.4630   7.8555   3.1977   8.7648   4.5479  10.9242   3.8612   6.0067   3.5347   8.6861   6.5588   6.5126   3.5464   3.5020   2.8433   3.6097   9.3103   3.7253   8.3044   3.0268   6.3812   6.8585   4.1922   9.2591   3.5010   8.0570   3.7001   5.5033   8.1947   4.7521  10.6833   6.3906   5.5779   4.6810   6.0575   6.1797   7.5665   8.1098   8.0712  14.3110  15.4138  13.7597   9.0049
 298.000000   5.2335   3.4776   9.2932   7.7399   3.7206   3.6077   3.5386   6.6741   3.7160   4.1225   9.4554   3.3870   3.7501   3.6460   3.3292   3.1644   6.6439   3.4092   8.5057   7.7378   3.5950  10.2266   9.0723   4.1788   6.1834   4.3663   3.2950   7.9171   3.3744   9.4210   4.5673  11.0244   3.5837   6.0159   3.6098   8.3514   6.3266   6.4899   3.7309   3.6054   2.9435   3.7530   9.5427   4.0312   8.5265   3.0346   6.5710   7.5210   4.1284   8.5137   3.2390   7.5054   3.7922   5.5382   8.9114   4.4863  10.8804   6.2589   5.5081   4.5459   6.8094   6.0885   7.8480   7.9469   8.2916  14.0408  15.0904  13.5176   9.0540
 299.000000   5.2602   3.5627   9.4032   7.7410   3.8131   4.4370   3.6685   6.5644   3.9915   4.1809   9.6522   3.7134   4.0945   3.6656   3.5289   3.4537   6.8983   3.6747   7.9847   7.9149   3.8074   9.5670   8.4336   3.7998   6.3891   3.8082   3.5627   7.8614   3.0702   9.3263   4.4600  10.6451   3.5538   5.9297   3.4832   8.2019   6.0083   6.2570   3.7005   3.5358   2.8893   3.6546   9.4464   3.6135   8.2514   3.1322   6.2721   7.2478   3.8167   8.9622   3.3708   7.9511   3.7572   5.4917   8.2354   4.6692  11.4241   6.6892   5.8912   4.9410   7.2450   6.0346   7.7997   7.8976   8.8518  14.7002  15.5827  13.8547   9.2126
 300.000000   5.6047   3.7523   9.0633   7.5916   3.9260   4.8894   3.5301   6.6696   4.4588   4.9198   9.2117   3.7043   4.1572   3.7033   3.5126   3.0691   6.9649   3.5752   7.9698   7.4336   3.7414   9.6762   8.6202   3.9290   6.0652   3.6174   4.2681   7.4785   3.1556   8.6945   4.4477  10.2734   3.6876   5.8503   3.4550   7.8100   5.8380   6.2027   3.7584   3.5579   2.9820   3.3954   9.3551   3.9893   8.2095   3.2115   6.2595   7.2847   4.0295   9.0710   3.8591   7.7236   3.8142   5.3556   7.4290   4.9117  10.7094   6.7074   5.8190   4.8322   7.4223   5.3812   7.5453   7.0874   8.8595  14.3959  15.4077  13.6274   8.2358
 301.000000   5.8169   3.6904   9.8099   8.0011   4.1437   4.3098   3.4538   6.2041   4.1622   4.7253   9.7673   3.4809   4.0452   3.6547   3.4033   3.2713   6.7969   3.6566   7.8149   6.9394   3.7970   9.4634   8.2728   3.7065   5.9783   3.6294   3.6272   7.4652   3.1055   8.3318   4.8653  10.2878   3.6099   5.6913   3.6867   7.9090   6.0687   6.3147   3.6366   3.3263   3.0904   3.4036   9.1855   3.5004   8.0059   3.0659   6.1106   6.8302   3.7494   9.0790   2.9959   7.8305   3.5281   5.9676   7.5279   4.7341  11.3132   5.7697   4.9995   5.0159   7.5064   5.0405   7.6940   7.0594   8.6958  13.5812  14.7185  13.1496   8.9199
 302.000000   5.3009   3.6726   9.6556   7.8630   4.0168   4.1151   3.6425   6.3762   4.2766   4.9116   9.1801   3.9682   4.1875   3.6079   3.3197   3.8565   7.0555   3.5314   8.2759   7.6431   3.8061  10.0580   8.6047   4.0197   6.3630   4.0482   3.3982   7.7927   3.4005   9.0548   4.7201  10.9272   3.5705   6.1154   3.5684   8.5833   6.3074   6.7241   3.6372   3.5675   2.8656   3.4706   9.2326   3.9129   8.0359   3.3870   6.1219   6.8703   4.0647   9.6044   3.6525   8.5546   4.1445   5.0624   7.8780   4.6817  11.4638   5.8794   4.9809   4.7926   7.5687   5.0349   7.7185   6.9743   9.6948  13.7022  14.7417  13.1198   8.9319
 303.000000   5.7755   3.4791   8.7660   7.6742   4.5250   5.3881   3.8078   6.9862   4.2919   4.8530   9.0849   4.5581   4.7172   3.8469   3.3023   3.3994   6.9176   3.5537   7.8767   7.6242   3.6268   9.7741   8.1893   3.9184   6.2511   3.6385   3.5966   7.5944   3.1581   9.1363   4.3524  10.7953   3.5448   5.5517   3.4816   7.8691   5.8387   5.9661   3.5596   3.1756   2.9808   3.5086   9.1268   3.5511   8.0836   3.4146   6.3796   7.3784   4.4005   8.5962   3.8003   7.9768   4.0416   5.2758   8.5881   4.4175  10.8174   6.0504   5.2796   5.0234   6.6877   5.2114   8.1410   7.0335   8.5618  13.9455  14.8524  13.4106   8.8189
 304.000000   5.7658   3.8307   8.6420   7.6247   4.9863   6.9402   3.6972   6.8895   4.6405   5.6142   8.3844   3.2482   5.0291   3.3792   3.4413   3.5819   6.8109   3.7910   7.8279   6.9326   3.6114   9.4935   8.3760   3.7058   6.2879   3.8197   3.9014   7.8733   3.1305   9.0323   4.6221  10.6498   3.6842   5.6309   3.5172   7.9039   5.9222   6.1251   3.8614   3.6789   3.2183   3.7548   9.4100   4.1311   8.7075   3.0302   6.7307   7.5613   4.4156   8.2498   3.8329   7.9177   3.5240   5.3943   7.5066   4.2559  11.3576   5.7945   5.2371   5.8451   7.8314   4.9986   7.7868   7.0267   8.3537  14.3965  15.2038  13.9553   9.2076
 305.000000   5.5474   3.8072   9.3933   7.7903   4.2882   5.5670   3.7841   6.7848   4.3022   4.9625   8.9210   4.0209   5.0770   3.9438   3.5605   3.9476   7.2235   3.5971   8.0217   7.2889   3.2128   9.8189   8.3293   4.1078   6.7592   3.8876   4.1085   8.0688   3.1163   9.1959   4.3339  10.8927   3.6137   6.0706   3.5773   8.3696   6.3770   6.8567   4.0739   3.5075   2.9186   3.8636   9.4685   3.7571   8.1196   3.2924   6.1570   6.9150   4.2322   8.9470   3.6517   8.1463   3.8261   5.5844   7.4774   4.8159  10.6379   6.6226   5.7029   5.4695   7.5628   4.7398   7.7954   6.4644   9.6154  13.9309  14.9465  13.3780   9.0037
 306.000000   6.3779   3.4712   9.5090   7.9210   5.1653   6.5879   3.4746   6.6471   3.9264   4.7620   8.9305   3.8567   4.8830   3.7477   3.3067   3.6761   5.8554   3.6628   7.7370   6.6906   3.6750   9.3842   7.6357   4.2473   6.1421   3.8120   4.1842   7.5317   3.2256   8.7407   4.9252  10.3957   3.5101   6.3081   3.7288   8.5551   6.3910   6.7868   3.9562   3.6871   3.0668   3.5798   9.1652   3.8812   8.3969   2.9216   6.4947   7.2903   4.6309   9.3634   4.1622   7.9899   3.5997   5.2336   7.6497   4.9250  10.5845   6.3266   5.4489   5.5011   8.0506   4.9608   7.8446   6.8106  10.0997  14.1762  15.2696  13.5431   8.8611
 307.000000   6.3075   4.1874   8.4462   6.9213   5.5449   6.4259   3.2788   6.1332   4.3257   4.5821   8.6358   3.7884   5.3245   3.8276   3.5273   3.1604   6.9060   3.6101   8.0567   6.9205   3.6367   9.4687   7.9967   3.6852   6.4864   3.6881   3.7696   7.8015   3.1262   9.3303   4.4833  11.0599   3.6064   6.2852   3.5627   8.3094   6.0826   6.4337   4.0106   3.4685   3.0857   3.6060   9.1484   3.7838   8.3504   3.0312   6.5125   7.5220   5.1565   9.4247   4.7622   8.5088   3.7847   5.0711   9.5670   4.6159  10.9947   6.2069   5.4030   4.7918   7.1599   5.1003   8.2735   6.8086   8.6482  15.0335  16.1168  14.3089   8.7707
 308.000000   6.2352   4.4282   9.1081   7.5855   5.3966   7.6270   3.4588   6.4216   5.0610   5.3967   7.6454   3.8399   5.6973   3.9192   3.1432   2.9304   6.8838   3.7063   7.9074   6.5519   3.3712   9.3718   8.3830   4.1202   5.7666   3.9019   4.0562   7.3399   3.2740   8.6415   4.6671  10.3733   3.5551   5.5633   3.5415   8.1322   5.9288   6.1147   3.8437   3.6006   3.3148   3.5427   8.8584   4.1398   8.4268   3.2555   6.5974   7.1666   5.6081   9.0708   5.3383   7.9712   4.0746   4.5278   9.6395   4.9374   9.7931   6.5261   5.6269   5.0204   6.8727   5.1404   8.1529   6.7872  10.1479  14.9286  15.9371  13.9828   8.4640
 309.000000   6.2141   4.9465   9.1314   7.1237   5.2898   7.4678   3.8890   6.0534   4.2399   4.6135   8.4161   3.1623   4.9001   3.6159   3.6371   3.3200   6.4507   3.5245   7.7926   6.9057   3.5360   9.5389   8.4828   4.3711   6.6645   4.4405   4.0534   8.0184   3.6195   9.4245   4.5216  10.9296   3.5322   5.8697   3.5852   8.1183   5.9400   6.5008   3.8753   3.2743   2.9635   3.7240   8.8399   3.8240   8.4612   3.2169   7.1034   7.0995   6.5578   9.0517   6.2319   7.9754   3.9084   5.3615   9.7002   5.2455   9.6196   6.5584   5.6438   4.9658   7.1949   5.4833   8.7618   7.1855  10.9494  14.6127  15.6323  13.6212   9.1607
 310.000000   6.0703   4.9675   8.8053   7.2334   5.6065   7.0871   3.2284   5.8271   5.0752   5.1421   7.9695   3.2469   5.0810   3.5297   3.3393   3.1957   6.6497   3.8624   7.9578   6.6854   3.4471   9.4425   8.5545   4.0208   6.5622   3.9793   4.0578   7.8869   3.2599   9.3348   4.6637  10.6614   3.5765   6.2437   3.6357   8.3568   6.1665   6.7636   3.8664   3.6309   3.0359   3.5855   9.1767   3.9119   8.6640   3.2960   7.0133   7.0463   6.7244   9.2253   6.5148   8.3685   3.7841   4.5754   9.8443   5.3148   9.2324   6.3581   5.3502   5.4159   7.2896   4.9209   9.2216   6.6356  11.9290  14.5301  15.4785  13.3797   8.9782
 311.000000   5.9410   5.2406   8.3828   6.7843   5.3053   7.1136   3.3650   6.0846   5.1276   5.0539   7.8947   3.1865   5.5518   3.6961   3.4303   3.4683   6.7484   3.6856   8.0217   6.5190   3.1701   9.2484   8.4952   4.3119   6.2169   4.1746   4.3637   7.8696   3.2031   9.0681   4.6852  11.3358   3.6145   6.7985   3.3919   8.8734   6.6932   6.2215   3.9082   3.5349   2.9827   3.3872   9.0078   4.0316   8.7227   3.4519   7.1275   8.1050   6.2840   9.0113   6.0843   8.3755   3.5285   4.3619   9.8961   4.7347   9.5007   6.2497   5.4060   5.4108   7.1616   5.1116   9.0802   6.9667  10.5034  14.5330  15.4960  13.4954   8.9547
 312.000000   6.2474   5.0416   9.1534   7.5147   5.5093   6.7823   3.5792   6.3666   4.2261   4.5704   8.3789   3.5575   5.5842   4.2235   3.5500   3.1327   6.2032   3.5551   7.3008   7.2881   3.6164   8.9857   8.1932   4.1886   6.4861   4.4044   3.9403   7.9980   3.4725   9.1939   4.5190  10.9919   3.9168   6.0953   3.7833   8.0682   5.8754   5.8838   4.1362   3.3220   2.6998   3.3676   9.0959   4.1186   8.7114   2.9784   7.1008   7.9511   6.6273   8.7708   6.1252   7.5652   4.0107   5.3453  10.7757   4.8707   9.7513   6.1943   5.2889   5.5366   7.0615   4.8199   9.4263   6.3597  11.6752  14.4968  15.5220  13.5568   8.3790
 313.000000   5.7253   4.9487   8.8598   7.3067   5.5976   7.0134   3.3393   6.0018   4.2368   4.2356   8.1848   3.8651   5.3053   4.0080   3.7505   3.5296   6.3187   4.0506   7.2672   6.8469   3.5290   8.8367   7.5752   4.1398   6.6589   3.8096   3.6148   7.7251   3.2919   9.0698   4.5904  10.7661   3.7196   6.1766   3.2998   8.3962   6.2021   6.1833   3.7634   3.3508   2.8031   3.3960   9.3275   3.9786   8.7925   3.1285   6.9911   7.4917   6.1180   8.8609   5.8337   7.7846   3.7561   4.9080  10.1211   4.6229  10.6483   6.1174   5.2126   5.4160   8.0152   5.0704   9.0819   6.8524  10.7860  14.2329  15.2533  13.4579   8.0496
 314.000000   5.0980   4.9720   8.8950   7.2013   6.3711   8.1302   3.2562   5.8181   4.4216   4.7327   8.3645   3.8060   6.1559   4.1377   3.6730   3.4703   7.1535   3.8171   7.6312   7.5280   3.5754   9.1067   7.8353   4.4353   6.4377   4.1866   3.7014   7.7013   3.5044   8.9411   4.8148  10.6163   3.7012   6.2955   3.6145   8.4907   6.3537   6.4937   3.7531   3.5361   2.8030   3.7283   9.3225   4.1998   8.8557   2.9403   7.1023   7.0676   6.2355   8.4709   6.0728   8.1375   3.6601   4.9097   9.0425   5.5211  10.5069   6.6530   5.7749   5.2955   8.2097   4.8548   9.3517   6.5788  10.3119  14.5885  15.6212  13.8681   9.0978
 315.000000   5.8361   5.3205   8.7648   7.1144   6.6467   9.4097   3.2311   6.2890   4.4642   4.8685   7.3991   3.7652   6.6185   4.1674   3.8143   3.2425   6.6032   3.3627   7.8281   7.4149   3.3551   9.5387   8.1832   4.5153   6.8886   4.5042   3.7230   8.1219   3.5439   9.4692   4.6498  10.7983   3.7668   6.2625   3.3915   8.3122   6.1199   6.5262   4.0125   3.3324   2.9898   3.6279   9.2113   3.7766   8.6717   3.3372   7.4076   7.7742   6.9927   8.8423   6.9262   7.9591   3.4166   5.1640   9.5971   5.1033  10.4685   6.4500   5.7125   5.8905   8.0494   4.9516   9.1887   6.5977  11.1232  14.5820  15.5318  13.8197   8.5400
 316.000000   5.6457   4.9718   9.3721   7.6222   5.4233   6.8143   3.8161   6.2282   3.7192   4.1888   7.9977   3.8805   5.1967   3.9679   3.6235   3.3544   6.9076   3.7404   7.3972   7.1657   3.1525   8.8021   8.0638   3.7646   6.3348   3.8336   3.8678   7.9033   3.1705   9.2278   4.8481  11.0411   3.4588   6.4467   3.3395   8.6527   6.4044   6.6114   3.7109   3.4632   3.0167   3.8904   9.0657   3.9360   8.5802   3.2429   6.8343   7.1719   5.7897   9.0781   5.5491   7.8411   3.6386   4.8367   9.6747   4.3502  10.9163   6.3570   5.4790   5.2286   7.7253   5.3078   9.1553   6.8735  11.1198  14.4386  15.4084  13.5634   8.6804
 317.000000   5.6632   4.6657   9.4694   7.4837   6.2142   7.4286   3.3098   5.5379   4.8439   5.1269   7.4481   3.8175   5.5719   4.0302   3.0989   3.6970   7.1359   3.6252   7.8514   7.1152   3.3173   9.1991   8.0534   3.9488   6.7163   3.6321   3.7392   7.9404   3.1713   9.3669   4.7278  10.7174   3.7439   5.4955   3.4258   7.8983   5.7823   6.1327   3.9205   3.6023   3.0899   3.5936   8.9089   3.9292   8.4981   3.3562   6.8534   7.1329   5.5763   8.8311   5.5135   8.0093   3.6799   4.8637  10.3462   4.3308  11.2019   6.5484   5.6306   5.3601   7.1352   5.4846   9.2457   7.2886  11.5727  14.6658  15.6154  13.8087   8.8957
 318.000000   5.6421   4.8328   9.5089   7.7760   6.0611   7.4801   3.5196   6.5012   3.6953   4.4984   8.2970   3.5609   5.0394   3.7867   4.1270   3.5037   6.9697   3.7503   8.0705   7.6654   3.3370   9.3955   8.5283   3.8597   6.8231   3.4386   3.7485   8.2176   2.8127   9.3344   4.7422  10.9103   3.7402   6.0327   3.6198   8.0770   6.0911   6.0290   3.7516   3.4929   2.8158   3.5705   8.9300   3.7477   8.3464   3.3143   6.7375   7.8562   5.8772   9.4688   5.5314   8.0438   4.0593   5.0254   9.9942   4.1655  11.2246   6.2236   5.4095   4.7637   7.7327   5.3574   8.9964   7.1940  10.8899  14.0241  14.8911  13.3913   8.6056
 319.000000   5.7989   4.3500   9.4367   7.5330   5.8508   6.7281   3.5091   6.0070   3.9629   4.3412   8.3482   3.4541   4.8272   3.8739   3.1263   3.1627   6.7504   3.5890   7.8078   7.3157   3.3246   9.3458   8.6197   4.0115   6.8959   3.7941   3.9662   8.3179   3.4646   9.7408   4.7326  10.4056   3.4903   5.5094   3.5508   7.8731   5.6988   6.0540   3.5750   3.3057   2.8894   3.4210   9.4058   4.0015   8.5090   3.0847   6.7559   7.1402   5.8951   9.1595   5.7218   7.5863   3.5074   4.6794   9.2848   4.1376  10.6520   6.4217   5.6383   5.0282   7.5044   6.0602   8.6703   7.9687  10.8285  13.9274  14.6889  13.5284   8.8054
 320.000000   6.5376   4.9419   9.4528   7.7708   6.1347   6.6026   3.6964   6.2731   3.9039   4.7655   8.0018   3.4427   5.4334   3.7383   4.0713   3.2356   6.3408   3.5202   7.6280   6.9163   3.3698   9.0486   7.7330   3.6615   6.5436   3.5994   3.5042   7.7613   3.1563   8.9908   4.6451  10.4978   3.6884   5.9739   3.5054   8.6207   6.4324   6.6326   3.9523   3.3691   2.8380   3.5777   9.1998   3.5540   8.4067   3.4878   6.9332   7.3656   6.1644   8.6670   5.9105   8.2004   3.3477   4.8589   9.5238   4.0496  10.8556   6.1608   5.4654   4.7997   6.5952   5.9199   7.8450   7.7717  11.3492  14.5479  15.5894  13.9164   8.5325
 321.000000   5.6797   4.7606   9.2922   7.5683   5.5991   6.3273   3.6164   5.5616   3.8213   4.3872   7.9725   3.3056   5.2122   3.6782   3.2853   3.5263   6.9199   3.7808   7.5314   6.7807   3.3078   8.9763   8.2307   4.4748   6.0153   3.9878   3.6519   7.5421   2.9759   9.0373   4.8023  11.2243   3.5866   6.1757   3.7902   8.2759   6.1757   6.5128   3.6097   3.3505   2.8390   3.7854   9.2431   3.6150   8.4896   2.8627   6.8081   6.6692   5.6563   9.1913   5.5247   7.7068   3.9070   5.1359  10.6187   4.5609  11.4812   6.7122   5.7405   5.0890   6.9805   5.5482   9.3893   7.4734  12.3689  14.3993  15.3312  13.4433   8.6707
 322.000000   4.9693   4.5374   8.4799   7.1399   5.8860   6.8449   3.4649   5.7772   4.1319   4.4635   8.2319   3.5531   5.4366   3.8950   3.5066   3.2771   6.7252   3.5477   7.5273   7.2847   3.4632   8.9517   7.8632   4.3483   6.5557   3.7904   3.7044   7.8795   3.0085   9.1106   4.9387  10.6762   3.6834   6.1456   3.3004   8.4791   6.2600   6.8951   3.6767   3.3603   2.8056   3.5455   9.2725   3.6636   8.3478   3.1436   6.8091   7.1929   6.2519   8.1762   6.3169   7.9710   4.1489   5.2406  10.9555   4.8969  10.3951   6.5721   5.5798   5.4885   7.5556   5.2178  10.0655   6.9557  12.3265  14.7673  15.8254  13.7013   9.0705
 323.000000   4.9472   4.4287   8.6674   7.5336   5.6492   6.4931   3.5844   6.1222   3.7194   4.2393   8.2496   3.3364   5.5859   3.9320   4.0426   3.5743   7.1437   3.6491   7.1368   7.0589   3.5541   8.6037   7.6134   3.6849   6.5454   3.5605   3.6729   7.7673   3.1404   9.0480   4.8556  11.3086   3.6984   6.3591   3.4511   8.7112   6.5442   6.8683   3.5231   3.4844   2.8773   3.6670   9.1927   3.9371   8.7991   3.4042   7.3870   7.3646   6.7086   9.2443   6.1848   8.2472   3.8307   4.9164  10.8884   5.6241   8.1865   6.8919   6.0384   5.9442   7.9461   5.0766  10.1827   6.5209  12.1491  14.7548  15.7716  13.9286   8.8429
 324.000000   5.2073   5.1156   8.2395   6.9597   5.9151   6.6559   3.8831   6.4474   4.2842   5.1202   7.7247   2.9333   4.9704   3.8526   3.8534   3.3312   7.3502   3.6845   6.1862   6.2910   3.3595   7.6888   6.5589   4.4577   6.7485   3.8875   4.0903   7.9463   3.0809   9.0402   4.6099  10.6280   3.7746   5.6440   3.5691   8.1916   6.0621   6.3596   3.8018   3.7599   3.3731   3.7424   9.3806   3.9818   8.5583   3.1443   6.9545   7.4610   6.0150   8.1375   5.9630   7.8064   3.3733   6.2876  11.8073   6.1835   8.1320   7.8739   6.9219   6.3073   8.7918   5.1322  10.8771   6.2427  13.5113  14.3121  15.3597  13.8576   9.2218
 325.000000   5.1881   4.5688   8.3904   7.2995   5.7444   5.6468   3.5099   6.0427   4.3697   4.9159   7.5595   3.1488   4.9583   3.8995   3.5808   3.3757   6.8894   3.5964   6.9978   6.3172   3.3923   8.5339   7.6912   4.1223   6.9800   4.0237   4.0714   8.0057   3.1982   9.4061   4.6015  10.9921   3.9133   5.7391   3.4293   7.9518   5.7611   6.2194   4.0547   3.5935   2.8623   3.6440   8.7907   4.0955   8.7481   3.6093   7.2595   7.2067   6.3289   8.3028   5.9679   7.6773   4.4152   4.7873  13.7500   6.3717   8.1348   7.4893   6.4800   6.5798   8.5510   5.0467  11.9281   6.4156  14.3093  14.3407  15.3122  13.8407   9.9559
 326.000000   5.6607   3.7907   8.4764   7.1526   5.5256   6.2687   3.7615   6.0310   4.0213   4.8682   8.2043   3.4309   4.8223   3.9715   3.9641   3.4847   6.5950   3.6928   6.8252   6.7760   3.2692   8.2447   7.1771   4.0064   6.8934   3.9309   3.8916   8.2213   3.2921   9.4012   4.9327  10.3715   3.7300   5.9232   3.5961   8.4222   6.1573   6.8587   3.7628   3.5890   2.9260   3.8370   9.4696   4.6402   8.6548   3.2354   6.9131   7.0651   5.8528   8.7007   5.5218   7.8798   3.8382   4.9881  13.6864   6.8565   8.3001   7.8089   6.7704   6.8201   8.2485   4.8803  12.0345   5.9497  14.0310  14.3413  15.1396  13.8867  10.0900
 327.000000   4.7899   4.0484   8.5257   7.2805   5.7444   7.5020   3.3779   6.3838   3.5831   4.1070   8.5619   3.0963   5.3501   4.0087   3.8431   3.4562   7.5528   3.4962   7.1745   7.1174   3.3909   8.6272   7.9605   3.7599   7.3410   3.8449   3.5080   8.2823   3.8364  10.3060   4.6142  10.8888   3.7535   6.4391   3.7470   8.5514   6.3464   6.7080   3.8024   3.3882   2.7129   3.6756   9.1571   4.0430   8.8228   3.2096   7.4146   8.2781   6.7541   9.0085   5.9869   8.0253   4.4713   5.7003  12.1381   6.6435   9.2245   7.8791   6.8077   6.5145   8.1041   4.2718  11.5127   5.2633  13.9212  14.6457  15.4919  13.6844  10.1394
 328.000000   5.0941   4.4162   8.3456   6.8633   5.5059   7.4645   3.3474   5.7718   4.0561   5.1401   7.8286   3.4993   5.2693   4.0364   4.0433   3.3855   6.9423   3.6441   7.4345   7.0958   3.5123   8.9071   7.7264   4.1915   7.0158   4.5559   4.3360   8.3478   3.7298   9.5071   4.6149  10.9250   3.8436   6.3109   3.5840   8.0807   5.9106   6.1870   3.7669   3.3376   2.7668   4.2659   9.8802   3.9847   8.7977   3.2700   7.2830   7.8182   6.4826   8.3606   6.2627   8.1987   4.1638   4.6576  10.6475   6.8285   9.3037   8.0428   6.9618   6.7141   8.7983   4.4650  10.9289   5.2191  12.7461  14.6836  15.7290  13.6358  10.5608
 329.000000   4.9248   3.5702   8.2872   7.4800   5.4243   6.1437   3.7718   6.4656   4.1779   4.9874   8.1832   3.2421   4.6843   3.6581   4.1555   3.4881   6.8441   4.0140   7.1344   7.3702   3.5721   8.7658   7.9893   4.0959   6.2924   4.2315   4.3131   7.8289   3.6468   9.4985   4.4703  10.6307   3.5935   5.5292   3.7191   8.1062   5.8693   6.8277   3.9102   3.4982   3.0263   3.7471   9.7521   4.4545   8.9271   2.8923   7.2083   8.3266   5.8096   8.6056   5.3827   7.9610   4.1000   5.3603  10.6655   6.7553   9.0925   7.8588   6.8179   6.5468   7.7502   4.6834  10.4313   5.4103  14.5075  15.5107  16.2085  14.3172  10.3475
 330.000000   4.7252   3.7241   8.9997   7.5082   5.3886   6.9751   3.5199   5.9560   3.7999   4.2488   9.2452   3.1167   4.9677   3.7932   3.5623   3.1635   6.8034   3.5122   6.6032   6.4681   3.0762   8.2791   7.1637   4.4858   6.5336   4.1882   3.8413   7.8657   3.1817   9.1297   4.5873  10.7300   3.5506   6.2636   3.7142   8.3111   5.9998   6.4365   3.8135   3.4483   2.8695   3.9394   9.6358   4.1275   8.9635   3.1723   7.4623   7.6313   5.9551   9.3439   5.5023   8.0243   4.3863   5.7635  11.1234   6.7913   9.4825   7.7768   6.6487   6.4212   7.8832   4.9933  10.6787   6.1438  13.6595  14.9878  15.8514  14.3974  10.3302
 331.000000   5.5530   3.1202   9.2941   7.3940   5.1542   6.2492   3.5185   5.9572   3.7487   4.4678   9.2191   3.5747   5.0959   4.0530   4.1217   3.4329   6.9704   3.5554   7.3760   6.8669   3.2631   8.8666   7.3373   4.3602   6.7081   3.8025   3.8478   8.0377   3.1649   9.1351   4.7474  10.8177   3.6347   5.9580   3.4707   8.4560   6.3940   6.9175   3.6973   3.6910   2.9641   3.9816   9.7455   4.0841   8.5772   3.0572   6.9013   7.1107   4.8276   9.7185   4.5256   8.2874   3.9052   5.5252  10.0126   7.0465   9.7281   7.5677   6.5235   6.1383   8.5807   4.8202   9.8482   5.8421  12.3998  14.5208  15.3534  13.5865  10.1250
 332.000000   6.0772   3.1889   9.9083   8.2453   5.1970   6.3618   3.6897   6.5513   4.5073   4.8331   8.9999   3.3431   5.1058   3.9461   4.0324   3.3608   6.8915   3.8034   6.5950   6.5184   3.3352   8.2111   7.2525   3.7689   6.6763   3.8873   4.0490   7.8619   3.4730   9.4354   4.6168  10.6455   3.5923   5.8267   3.8103   8.6087   6.4610   6.6708   3.5149   3.6192   2.8926   3.4503   9.6393   3.7632   8.3532   2.8447   6.4389   7.0611   4.6054  10.3509   3.6151   8.6329   3.9788   5.0293   9.7029   6.7464  10.4026   8.3467   7.3111   6.7155   8.1584   5.1005  10.4740   5.9547  12.4453  13.9628  14.8331  13.6849   9.4430
 333.000000   5.0898   3.0639   9.9984   8.2234   5.2682   5.9333   3.3642   6.4356   4.0580   3.9152   9.6183   2.9864   4.7682   3.7384   3.5943   3.2550   7.0573   3.7454   6.8290   6.8111   3.3919   8.3515   7.1971   3.7452   6.6935   3.5171   4.0571   8.0316   2.9017   9.0264   4.7496  11.2177   3.6361   6.3070   3.6058   8.8019   6.5096   6.6415   3.4088   3.3075   2.7998   3.4565   9.2278   3.6435   8.1308   2.9928   6.4141   7.3569   4.5106  10.3553   3.5901   8.6504   3.5126   5.6350   9.8104   6.4155  10.3407   7.7519   6.6238   6.4677   7.9922   4.7975  10.3255   5.6655  11.7249  14.4764  15.3684  13.7597   9.8542
 334.000000   5.2531   3.6011  10.2878   8.1242   5.3461   6.8811   3.4253   6.5093   3.6256   3.8126   9.0842   3.2952   5.2474   3.6162   3.3371   3.4220   7.2020   3.6846   7.1565   7.1755   3.8254   8.6877   7.5695   4.5402   6.7078   4.4023   3.9136   8.1039   3.2895   9.3957   4.5992  11.1294   3.4894   5.9811   3.4819   8.3798   6.2926   6.5461   3.6064   3.5770   3.3473   3.3754   9.4080   3.6802   8.4090   3.1879   6.7269   7.3071   4.5852  10.7310   3.7432   8.8606   3.2844   5.2636   9.8385   6.0270  10.2691   7.8404   6.8227   6.5158   7.8588   5.3697  10.3368   6.4876  12.3210  14.9317  16.0147  13.9079   9.1502
 335.000000   5.9308   3.4025   9.7457   7.8202   5.1491   7.1440   3.3584   6.5195   4.0789   4.2955   8.6194   3.5482   5.2134   3.8804   3.2915   3.4374   7.0882   3.6753   6.6749   6.9107   3.4350   8.1567   7.4319   3.7740   6.9723   3.4810   4.1417   8.0702   3.0120   9.2680   4.7704  10.9192   3.5922   6.2572   3.5506   8.7843   6.6702   6.1528   3.6196   3.7548   3.2771   3.7289   9.4436   4.1484   8.7869   3.0973   7.0418   7.8728   5.0816  10.6645   4.1139   8.7660   3.2658   5.5032  10.2438   5.2661   9.9722   7.7309   6.7965   6.4763   6.9497   4.6559   9.6378   5.9067  11.9858  14.3752  15.3202  13.7036   8.5134
 336.000000   5.4372   3.4947   9.6205   8.1090   5.4343   7.3129   3.2360   6.6835   3.8854   4.7038   9.1588   3.3457   4.9444   3.7312   4.0741   3.1004   6.4655   3.6901   6.7258   6.8034   3.5239   8.3395   7.4057   3.5870   7.1151   3.8152   4.1376   8.2611   3.1950   9.2708   4.6541  11.0147   3.6645   6.6063   3.3816   8.7791   6.6791   7.1366   3.5383   3.4289   2.9363   3.7059   9.6103   3.7938   8.7147   3.3013   6.8489   7.8011   4.6805  10.5472   3.7357   8.8635   3.4708   5.7667   9.9611   5.4835  10.2281   7.6929   6.7053   6.5215   7.8183   4.7069  10.0739   5.7655  12.8951  14.8178  15.7309  14.1118   9.0683
 337.000000   5.6599   3.7888   9.5886   7.5421   6.0610   7.6314   3.2233   6.3210   4.3943   4.7702   8.6472   3.3146   5.1636   3.6969   3.5490   3.4670   6.6700   3.5491   7.1716   6.7907   3.3741   8.7664   7.6932   3.9871   6.9408   3.9911   4.0432   8.1410   3.3948   9.4967   4.8540  10.5835   3.6878   6.4068   3.4314   8.3090   6.1240   6.5904   3.6474   3.3639   2.9109   3.4095   9.6072   3.9198   8.3244   3.2331   6.4847   7.3304   4.9701  10.6367   4.3529   9.2038   3.5531   5.8181  10.0525   5.7993   9.7041   7.8026   6.6422   6.4879   7.6615   4.2546  10.4727   4.9562  12.6529  14.1474  15.0368  13.1214   9.2787
 338.000000   4.9674   3.4030   9.2870   7.4315   5.5514   7.2202   3.5705   6.2085   4.7140   4.9109   8.8563   3.3228   4.5639   3.6657   3.3800   3.1767   6.4820   3.5449   6.8058   7.8520   3.5364   8.4462   7.9963   3.5696   7.4081   4.5406   4.1754   8.6854   4.2574  10.6694   4.4876  11.0826   3.7943   6.6000   3.4633   8.8967   6.5432   6.4396   3.6279   3.2290   2.7108   3.6127   9.5114   4.1797   8.3467   3.2856   6.6108   7.2409   4.4092   9.9282   4.1159   8.6964   3.6591   4.5958  11.8406   5.6376   9.3206   7.8883   6.7776   6.7696   8.0376   4.6375  11.4264   5.5035  13.1471  14.6688  15.5808  14.0298   9.2711
 339.000000   5.3531   3.7259   8.9788   7.3167   5.7744   7.2931   3.6128   6.5811   4.2998   5.2813   8.1560   3.2896   5.0119   3.6274   3.7884   3.4070   6.4855   3.8706   6.4723   7.0872   3.4298   8.1079   8.0595   3.8118   7.9395   4.1295   4.0586   8.7196   3.7791  10.3518   4.2143  10.7458   3.7621   5.7784   3.5492   8.2222   6.1375   6.3849   3.7429   3.3674   2.9562   3.3862   9.3423   3.6467   8.4143   3.1965   6.6654   7.4802   4.8609   9.4560   4.4163   8.3585   3.4349   5.0518  12.4508   4.9096   9.9305   7.6349   6.5300   6.3886   8.3950   4.9015  11.3434   5.7270  13.1026  14.7163  15.6627  13.5913   8.7847
 340.000000   5.9371   3.5669   8.4389   7.4327   6.1759   8.5114   3.1526   6.4105   4.3579   4.8587   8.7681   3.3237   5.5862   4.1263   3.3950   3.2602   6.7626   3.4741   6.9902   6.9882   3.4586   8.6003   8.2976   3.6069   7.9215   3.8091   4.0531   8.7908   3.4697  10.1851   4.6034  10.4222   3.7231   5.6928   3.9053   8.0562   6.1296   6.6775   3.8128   3.2619   2.8686   3.8868   9.4393   3.9862   8.2901   3.1329   6.3542   7.7886   5.2212   9.1122   3.9853   8.0781   3.7158   4.6265  11.7009   5.4339   9.7232   7.8966   6.8363   6.5210   8.7044   4.8905  10.6221   5.9016  13.3977  14.1138  15.0896  13.6223   9.9978
 341.000000   5.3572   3.3805   9.1878   7.5577   6.2298   8.0267   3.4283   6.1906   5.0674   5.4422   8.2845   3.8644   5.3746   3.7209   3.7175   3.2863   6.8347   3.6858   7.1244   7.1711   3.8899   8.6263   8.1177   3.5214   7.8581   4.2966   4.0276   8.9450   4.2809  10.5517   4.5219  10.8171   3.6948   6.3325   3.5275   8.6883   6.4937   6.6772   3.8612   3.6992   3.0011   4.0421   9.8551   4.2085   8.6263   3.1426   6.8122   7.6778   5.0372  10.5766   4.1971   8.6392   3.7752   5.3248  12.3383   5.6939  10.0223   8.2781   7.3873   7.2997  10.0392   5.2030  12.1091   6.0098  13.9198  14.4460  15.2493  13.7506   9.4092
 342.000000   5.4888   3.6664   8.6552   7.5164   6.0258   8.0751   3.2401   5.8240   4.5035   5.1381   8.3433   3.4498   5.7288   3.6648   3.2769   3.3895   7.1810   3.4903   6.8064   6.7489   3.3944   8.4703   8.2942   4.1898   7.5667   3.8861   5.5646   8.3036   3.7347  10.0102   4.4533  11.1301   3.6174   6.4011   3.7386   8.5881   6.4753   6.7026   3.8300   3.6777   3.1240   3.7290   9.7082   3.8032   8.4055   2.9737   6.6326   7.0833   5.2789   9.8214   4.3648   8.5051   3.5793   5.7739  12.7407   6.3780   8.1858   7.9808   6.7367   6.5845   9.4682   4.3555  11.8230   4.9044  14.3584  14.5160  15.4239  13.4704   8.9163
 343.000000   5.1343   3.5231   8.8824   7.4089   6.0833   8.3711   3.8269   5.9770   4.4987   4.8044   8.5711   3.4992   5.5838   4.0417   3.6948   3.1102   7.0725   3.5530   6.8054   7.4609   3.3993   8.3321   8.0465   3.7979   7.1212   3.9287   6.3669   8.3056   3.6250  10.0622   4.9934  10.7359   3.6103   6.0797   3.5467   8.3449   6.1760   6.8362   3.5916   3.2895   2.8621   3.7323   9.2489   3.7839   8.4311   3.0494   6.5941   7.3983   5.6619   9.9495   4.6092   8.8623   3.8630   5.4096  13.3281   6.9046   8.4971   7.9216   6.8589   6.7452   9.9402   4.3453  12.3831   4.9555  13.3081  13.3661  14.5096  12.7827   9.0562
 344.000000   5.9699   3.6507   8.1518   7.0893   5.9790   7.9545   3.7439   6.5217   4.9957   5.7286   8.6462   3.4741   5.1969   3.6327   3.6131   2.9684   6.6790   3.7575   6.5386   7.1755   3.5427   8.3322   7.6752   3.7841   7.1147   3.7813   6.4483   8.0515   3.4112   9.4200   3.9920  10.5421   3.6307   5.9240   3.7148   7.8941   5.7986   6.3985   3.8040   3.4651   2.8677   4.0079   9.8407   3.7562   8.5239   3.4596   6.6980   7.7476   5.6136   9.6298   4.8686   8.6334   3.9138   5.2378  12.8111   6.4582   8.2219   8.1260   6.8929   7.0579  10.0297   4.4328  12.5380   5.0531  13.4145  13.9113  14.7692  13.0692   9.1518
 345.000000   6.3933   3.6164   9.6381   8.0217   6.4657   8.9751   3.4795   6.1633   4.4710   4.8832   8.6786   3.1909   5.3752   3.9517   3.7625   3.4204   6.6719   3.5731   6.5967   7.5206   3.6684   8.2879   7.4429   3.9295   7.1521   4.0468   6.9929   8.2129   3.3773   9.4022   4.3810  10.7834   3.8149   6.4080   3.7689   8.4320   6.2899   6.7862   3.6887   3.8128   3.0589   3.8754   9.9275   3.7307   8.5325   3.0589   6.8523   7.6047   5.5753   9.8244   4.8854   8.5802   3.7344   5.3954  11.9961   5.9971   7.9688   7.9277   6.7946   6.5629   9.7436   4.3589  11.7650   4.8422  14.1010  14.3077  15.1833  13.6742   9.1434
 346.000000   5.2929   3.5719   9.6713   7.8192   6.0019   8.5846   3.8524   5.9163   3.8398   4.3949   8.9187   3.3823   5.1768   3.4970   3.6877   3.3607   6.9304   3.7982   7.0105   6.7138   3.5329   8.6332   7.7091   3.8862   6.8695   3.9916   8.1064   7.9359   3.1481   9.3068   4.7346  10.6600   3.8409   5.9589   3.8388   8.4226   6.3770   6.9020   3.5841   3.5522   3.1103   3.6647   9.6624   3.8788   8.5392   2.9807   6.8622   7.6610   4.9530  10.3868   4.2367   8.6789   3.8682   5.3693  12.9485   5.7920   9.0604   8.4158   7.2929   7.2679   9.8433   4.6928  12.4599   5.2687  13.8674  14.2900  15.0552  13.7757   9.4330
 347.000000   5.2855   3.3183   9.4378   7.7557   5.5662   7.8127   3.3151   6.2351   4.4366   4.7933   8.6539   3.7230   4.9105   3.6869   3.5449   3.0717   6.2394   3.7131   6.4818   6.9262   3.3325   8.0770   6.8789   3.9822   6.4939   4.2039   7.2636   7.8139   3.6135   9.4096   4.6676  10.7316   3.6167   5.9257   3.7315   8.1483   6.3265   6.6452   3.6699   3.4578   3.0911   3.2696   9.3953   3.6069   8.5628   3.0047   6.7685   7.8588   5.4093  10.3413   4.5871   8.7238   3.3451   5.3345  12.6359   6.0691   8.8972   8.4900   7.4626   7.3624   9.4179   5.3182  12.5371   6.0070  14.0696  15.0258  15.9324  14.2857   9.4141
 348.000000   4.9263   3.2380   9.0182   7.6008   5.4531   7.1623   3.6600   6.3089   5.0487   5.6731   8.5020   3.2885   5.1002   3.7864   3.6777   3.4137   6.0134   3.6212   7.4603   7.4805   3.8908   9.1217   7.7477   3.6490   6.8740   3.6356   7.3737   8.0905   2.9466   9.1696   4.6796  10.7835   3.8465   5.7804   3.6734   8.2100   6.1536   6.6981   3.4021   3.2455   2.7214   3.6336   9.6482   3.6598   8.4841   3.0394   6.5486   6.9948   4.8845   9.8812   4.0152   8.3610   4.0196   5.5152  12.5080   5.9523   8.8509   8.1658   7.0814   6.9576   8.9440   5.2343  12.2513   6.2778  14.4182  14.0431  15.0329  13.2788   9.8460
 349.000000   5.3177   4.2477   8.0926   6.8308   5.9589   8.3716   3.9843   5.8285   4.9782   5.7814   7.7357   3.8241   5.2895   3.6590   3.6508   3.4374   6.3865   3.6198   7.2307   6.7492   3.5316   8.8503   7.5613   3.7235   5.9194   3.7266   7.7574   7.4778   2.9481   8.5916   4.5579  10.3972   3.7221   5.2904   3.6245   7.7303   5.7778   6.1710   3.7370   3.5389   3.1190   3.5063   9.0964   3.3623   8.1775   3.2744   6.5723   7.1954   5.9172   8.8602   5.5118   7.7928   4.0766   5.1114  11.9167   5.4084   8.7266   7.5254   6.5536   6.8705   9.1828   4.7737  11.5695   5.8312  14.4229  14.1301  15.1697  13.1938   9.3509
 350.000000   5.3418   5.0432   7.1997   6.3375   5.3706   7.0264   3.7641   5.8433   4.4430   5.3908   7.3524   3.2265   4.9026   3.8371   3.7168   3.2920   6.1576   3.6231   6.8737   6.3803   3.7267   8.5456   7.4142   4.1921   6.3335   3.8690   7.1559   7.7251   3.0318   9.0250   4.4770   9.8969   3.4693   5.6328   3.9422   7.6754   5.7221   6.1433   3.9404   3.2290   2.9601   3.6869   9.3782   3.7870   8.2534   3.1250   6.5937   7.0147   6.7268   7.8641   6.7377   7.4949   3.5165   5.5687  11.7410   5.8034   8.7984   7.5769   6.5554   6.8151   8.8829   4.8694  11.4389   5.9170  13.7732  14.4223  15.6183  13.1151   9.3619
 351.000000   5.5334   5.0120   6.3978   5.9303   5.2195   6.1847   3.2086   5.8406   4.4966   5.1538   7.8004   3.5727   4.6057   3.7185   3.3459   3.1216   6.1335   3.5714   6.6883   7.6331   3.4184   8.2894   7.6225   4.2317   7.6181   4.2579   6.9340   8.7577   3.3304  10.0769   4.7749  10.2327   3.6738   5.4182   3.9972   7.9807   5.7752   6.3663   3.8694   3.2397   3.2568   3.7234   9.5388   3.8804   8.7081   3.0929   7.1913   6.9741   6.9480   7.5672   6.8296   6.6469   3.7726   5.2764  11.9611   5.2017   9.7933   7.2529   6.1937   6.4073   9.0197   4.7051  10.9926   5.8462  13.5446  13.9052  15.0385  12.8826   9.1934
 352.000000   5.6092   5.1080   7.4838   7.0312   5.2938   5.1305   4.0824   5.9919   4.4728   5.1141   7.9888   3.5469   4.1219   3.8423   3.4999   3.1033   6.2807   3.6058   7.1761   7.6162   3.4676   8.6975   7.9673   3.7291   7.3974   3.7192   5.9971   8.5261   3.6032   9.9111   4.4511  10.2475   3.6209   5.5823   3.7838   7.7363   6.0107   6.1205   3.5766   3.1717   2.7840   3.6741   9.2111   4.0477   8.9898   3.2126   7.5649   7.4166   7.1469   8.1332   7.0398   7.3280   3.4670   5.6732  11.3453   5.1507   9.9064   7.4734   6.4650   6.4123   8.5837   4.9425  11.0399   6.1870  13.7075  14.1402  15.3126  12.9696   9.4882
 353.000000   5.6353   4.7835   7.9910   6.4507   4.8675   5.0839   4.0030   5.8774   4.9260   5.2907   7.6760   3.1989   4.1698   3.6328   3.8112   3.3849   6.6730   3.5340   6.2909   6.7013   3.3905   7.8937   7.3697   3.4700   7.3113   4.0448   6.4458   8.3925   3.7853   9.8749   4.3705  10.5710   3.5169   5.7490   3.9116   7.8763   5.7811   6.2232   3.8974   3.5537   3.1940   3.7412   9.1912   3.6676   8.3159   3.1980   6.7913   6.6771   6.0049   8.6986   5.9724   7.6516   3.1692   5.9054  11.9821   5.7159   9.7518   7.7102   6.6156   6.6273   8.5496   5.0367  11.8190   6.0820  14.2416  13.9118  15.0224  12.9915   9.1658
 354.000000   5.8819   4.7790   7.7698   6.8019   5.2715   5.6996   3.6301   5.7230   4.1872   4.9532   7.9541   3.2258   4.5821   3.7580   3.8903   3.1067   6.6700   3.5593   6.2600   6.8549   3.3406   7.7510   7.0391   3.7381   6.6470   3.8371   5.3038   8.1049   3.4466   9.6782   4.5936  10.5424   3.7524   5.9613   3.5390   8.3234   6.2328   6.6284   3.6338   3.2114   2.8209   3.7401   9.5575   4.2299   8.8541   3.0640   7.2467   7.3414   6.3080   8.5926   5.9575   7.3009   3.9238   5.0680  11.5673   5.1486   9.3220   7.8332   6.7573   6.5046   8.5350   5.1946  10.9138   6.2771  14.4904  14.1895  15.1555  13.2385   8.8972
 355.000000   5.9965   5.2288   6.9683   6.3286   4.2612   4.5787   3.6152   6.0215   4.4257   4.9993   7.5974   3.5283   4.3277   3.8246   3.6995   3.2528   6.7698   3.6045   6.9757   7.2615   3.2903   8.5217   7.4795   3.8082   6.6806   3.9175   4.4429   8.0805   3.3801   9.3302   4.3292  10.5919   3.7765   5.5797   3.7458   7.5641   5.5572   6.1072   3.7939   3.1579   3.0703   3.6150   9.1014   3.8631   8.7733   3.2588   7.2323   7.3325   7.0860   7.9041   6.9220   6.5482   3.6860   4.9010  12.4676   5.1238  10.0202   7.5433   6.5366   6.5043   8.7752   5.1377  11.7627   6.5298  14.2123  14.0941  15.0814  12.8326   8.9209
 356.000000   5.8149   3.7465   8.0037   7.4953   5.0410   5.6515   3.7738   6.3690   4.5828   5.5123   8.2820   3.4160   4.1004   3.6352   3.4667   3.5525   6.4025   3.4822   6.9173   7.4731   3.4176   8.5235   7.7007   3.8129   7.0832   3.7965   3.9398   8.4514   3.1304   9.5920   4.4426  10.6399   3.7523   5.6262   3.9556   8.2471   6.2776   7.0816   3.8749   3.3998   2.9076   3.7289   9.4617   3.7486   8.6754   3.4330   7.0554   7.5695   5.6065   8.5442   5.2582   7.5788   3.6890   5.6955  10.4084   4.7236   9.4892   7.4000   6.5261   6.1528   8.9483   4.9463  10.4646   6.1746  14.3408  14.9934  16.0697  13.8560   9.5499
 357.000000   5.8135   4.4975   7.3423   7.6248   4.7937   5.3323   3.3378   5.5514   3.6628   4.7531   8.4130   3.5566   4.4477   3.7547   3.4890   3.2649   6.5920   3.7369   7.4106   6.8251   3.7673   8.9737   7.8747   4.2183   7.0106   3.8872   3.4582   8.0796   3.2119   9.0314   4.4867  10.6330   3.6343   5.4646   3.6114   8.2469   5.9824   6.3930   3.7468   3.3352   3.0182   3.7801   9.4645   3.5220   8.3240   2.9469   6.5845   6.9532   5.6507   7.9692   5.3057   6.5389   3.7106   4.9723  11.6894   5.2221   9.0597   7.1770   6.7630   6.4369   9.1123   4.8589  11.2615   5.9400  14.7941  13.8353  14.7469  13.0071   8.7710
 358.000000   6.1306   4.8347   7.4568   7.4121   4.6137   6.4687   3.7392   5.5100   4.3469   4.8117   8.1832   3.2328   4.4038   3.6578   3.8428   3.1095   6.6154   3.8553   7.1895   6.3205   3.4328   8.8690   8.0449   4.1833   6.8758   3.8873   3.6141   7.9694   3.1639   8.7507   4.6239  10.5952   3.8097   5.2684   3.7704   8.2206   6.2177   6.2154   3.8215   3.9261   3.8062   3.8094   9.0917   3.5470   8.1955   2.9382   6.3964   6.5994   5.3882   7.6350   5.2486   6.1448   3.2929   5.0772  12.3576   4.4436   9.4330   7.5487   6.4549   6.2141   8.4837   5.3873  10.8228   6.6789  15.2065  14.6065  15.5375  13.9761   8.8540
 359.000000   5.4651   4.9175   6.8163   7.1361   4.9239   6.3514   3.4872   5.6219   4.8069   5.9805   6.9582   3.4644   4.5217   3.9820   3.1658   3.3832   6.3881   3.6193   6.7165   6.6430   3.7146   8.4180   6.9933   3.8333   7.2044   3.7761   3.7759   8.3634   3.1742   9.2174   4.9320  10.1941   3.5107   4.8643   3.6448   8.2861   6.5558   6.1866   3.7756   4.9472   4.7618   3.8204   8.7521   3.5672   8.4538   3.5816   6.8131   6.7863   6.0881   7.3274   6.0487   5.5467   2.8312   5.1627  10.9506   4.9880  10.4726   6.7002   5.6840   5.9206   8.9554   4.7884  10.0514   5.9902  13.1392  14.3680  15.3400  13.6581   9.1303
 360.000000   5.7132   5.3501   6.2397   6.7320   4.8070   6.3226   4.1130   5.7673   5.4415   5.9484   6.9851   3.3168   4.4672   3.4795   3.3663   3.2029   6.9168   3.6090   6.8795   6.7092   3.6145   8.5312   7.1956   4.4326   7.2697   4.0134   3.7705   8.1613   3.3068   8.7830   4.2985  10.4851   3.7001   4.9783   3.9936   8.4613   6.7507   7.0486   3.8705   4.9683   4.7992   4.3472   9.3575   3.7552   8.5721   3.2897   6.8958   6.4438   6.4457   7.3876   6.5787   5.7028   3.1216   4.8425  10.7384   5.0409   9.5258   7.3431   6.1390   5.8315   8.0613   4.8842  10.6548   5.9351  13.4366  14.1554  15.0972  13.5044   9.6843
 361.000000   6.1539   5.1537   5.9335   6.3556   5.9100   6.9055   3.6207   5.7538   4.2726   4.7420   7.2250   3.1420   4.8473   3.7949   3.6687   3.0301   6.8285   4.0294   7.1049   6.0373   3.7947   8.7534   7.8528   4.0866   7.3464   3.9444   4.2453   8.0411   3.6512   8.4555   4.6582  10.6174   3.7339   5.2023   3.7293   8.5809   6.8745   6.9603   3.6674   5.0113   4.5719   3.7294   9.1582   3.7531   8.4302   3.3358   6.6970   6.5259   6.4715   6.6101   6.7229   5.3352   3.7892   4.8467  11.6301   5.6310   9.2995   7.9970   7.0002   6.7854   8.8046   5.2466  11.2830   6.2192  14.2623  14.4401  15.3967  13.1944   9.6038
 362.000000   5.6478   5.1315   5.1930   5.6939   5.8246   6.8266   4.2336   6.0847   4.2018   5.0413   7.8261   3.4457   4.7618   4.0525   3.3654   3.3314   6.5662   3.8515   7.3228   6.4992   3.4538   8.8387   7.9108   4.4870   7.1329   3.6239   4.2374   7.9115   3.3353   8.4013   4.5186  10.5743   3.8501   4.9010   3.8127   8.6100   6.9271   7.0901   3.6661   5.2367   5.0365   3.7403   8.8498   3.8345   8.5084   3.0091   6.9059   6.9345   6.6082   5.9623   6.8932   5.2974   2.8565   5.0293  11.6104   5.8312   8.7025   7.4254   6.4413   6.3245   9.0101   4.7408  11.3753   5.7947  14.2213  14.5207  15.4962  13.2401   9.5319
 363.000000   5.1830   5.2738   5.3289   5.9421   7.2433   6.8630   3.8787   5.8608   4.2261   5.5210   7.4705   3.6572   5.2367   4.0163   3.8952   3.0796   6.8696   4.0285   7.2002   6.5267   3.8467   8.7312   8.4533   4.5620   7.2785   4.5928   4.4411   8.2791   4.0652   8.9437   4.6819  10.5056   3.7817   5.0519   3.7030   8.8177   7.3121   6.9017   3.7406   5.8314   4.9784   3.5796   9.1657   3.6324   8.3798   3.4046   7.0424   7.0534   6.6969   6.1275   6.5989   5.3833   2.7639   4.9414  12.1873   6.1843   9.0448   7.9286   6.7371   6.6151   8.7266   4.6240  11.9575   5.6242  14.5282  14.5356  15.5218  13.7261  10.0960
 364.000000   6.0212   4.9035   5.6889   5.9797   7.9690   7.3027   3.5619   6.0093   4.4958   5.6131   7.5724   3.7599   5.1618   3.9432   3.4844   3.2613   6.7676   3.9683   7.1485   7.0160   3.6060   8.7117   7.8435   4.9405   7.1200   4.5290   5.5069   8.2546   3.8851   8.8706   4.6002  10.7042   3.6244   5.1285   3.9653   8.7626   7.2203   7.5524   3.6933   5.3920   5.1218   4.0666   9.1675   3.7641   8.4567   3.1812   6.7895   6.9630   6.4862   6.5077   6.6060   5.4486   2.8770   5.1189  12.5489   6.2772   9.2694   8.2466   7.4405   7.1570   9.6506   4.9888  12.2607   5.9326  14.3657  14.4482  15.5431  13.3357  10.6452
 365.000000   5.4164   4.4445   5.2812   6.0058   7.1944   6.9283   3.7911   5.8453   4.1948   5.1817   7.5131   3.9040   4.8253   4.0771   3.9991   3.4467   7.3358   4.4884   6.9317   5.9812   3.6814   8.4294   7.8204   4.5199   7.1631   4.1672   5.7310   7.6967   4.2993   8.4991   4.7347  10.4435   3.6666   5.1312   3.8849   8.5145   6.8136   7.2002   3.8116   5.2680   4.8431   4.0899   9.3592   3.5862   8.7081   3.5485   7.1243   8.1689   6.0229   6.6842   5.7325   5.5198   2.8262   5.2802  13.0854   5.6392   9.4600   7.8013   6.8338   6.8647   9.6325   4.4646  12.4784   5.1491  15.3800  14.3726  15.2418  13.6337  10.2801
 366.000000   5.4753   4.2459   5.5452   6.0505   7.2842   6.9468   3.6277   5.9541   4.7372   5.1861   7.6703   3.5534   5.1630   3.8655   4.3899   3.3817   6.9010   3.9004   7.0686   6.5336   4.0261   8.6943   7.6516   4.2476   6.7097   4.0374   5.4327   7.7752   3.4727   8.1466   4.3844  10.8307   3.6902   4.7712   3.4637   8.5789   6.8217   6.6376   3.6936   4.9129   4.7948   3.9639   9.1412   3.4284   8.5553   3.2986   6.8909   7.2607   5.7864   6.2795   5.5423   5.8971   2.9742   4.9456  13.8382   6.4097   8.8686   7.8540   6.7854   6.7212   9.5269   3.8562  12.3707   4.5480  15.3499  14.4740  15.3666  13.6827  10.8581
 367.000000   5.8170   4.2544   5.2168   5.8643   7.2146   6.2159   4.0100   5.5455   4.4326   5.3068   7.1541   3.2663   5.0733   3.7180   3.6479   3.4126   7.2941   3.9166   7.4066   6.6810   3.7275   8.8044   7.7704   3.7792   7.6317   4.0024   5.0639   8.4878   3.6758   9.2448   4.6814  10.6697   3.6098   4.9286   3.5150   8.5718   6.7644   6.6262   3.8482   4.8176   4.5837   3.5534   8.7498   3.7739   8.1953   3.3277   6.5949   7.3068   5.3860   5.9001   5.2445   5.5293   3.1428   5.5742  12.8468   5.3897   9.6722   7.6076   6.4357   6.5706   9.4603   4.7765  12.3497   5.5668  15.3903  14.8951  15.8222  13.7727  11.0312
 368.000000   5.3018   3.5740   5.9194   6.6723   7.2076   7.1198   3.7324   5.6442   4.1004   5.0890   8.3538   3.6326   4.9334   3.8653   3.9811   3.2454   6.6106   3.9005   7.1832   7.0150   3.8082   8.6568   8.4419   4.1613   8.0497   4.1767   5.4638   8.7133   3.7760   9.7182   4.7148  10.5800   3.7873   4.9420   3.8751   8.6136   6.9005   6.3288   3.6740   4.8043   4.6435   3.8579   9.3717   3.6091   8.1524   3.3750   6.2762   6.7440   4.8335   6.8568   4.3546   5.5379   2.7307   5.2006  13.4494   5.4387   9.2032   8.2632   7.3162   7.1095   9.1830   4.8048  12.6453   5.5401  15.4473  14.6466  15.5135  13.5956  10.6336
 369.000000   5.7379   3.9766   6.1100   6.9402   7.8184   7.3133   3.8865   5.9624   4.3846   5.1136   7.3656   3.8046   4.7286   3.7077   3.8837   3.4539   7.0549   3.8440   7.3020   6.4321   3.6154   8.7802   7.7831   4.2902   7.0765   3.9679   6.4505   7.9967   3.7297   8.6470   4.6790  10.7411   3.9215   4.6907   3.5517   8.5429   6.9520   6.5474   3.5223   5.2107   4.9436   3.8174   9.4023   3.7523   8.4784   3.4644   6.7424   7.1347   5.3712   5.7252   5.3887   5.1600   2.9549   5.4018  14.8454   5.2606  10.0130   7.9589   6.8653   7.0209   9.2736   5.1389  13.0051   6.4035  16.4505  14.8341  15.8642  13.7612  10.4494
 370.000000   5.6306   4.0298   5.7704   6.4887   7.6851   7.1271   3.8852   5.1141   4.3920   5.1771   7.6573   3.8835   4.8264   3.7565   3.6071   3.2089   6.9347   3.9096   7.3782   7.0393   4.0416   8.9304   7.7924   4.2011   7.5422   4.3764   6.1015   8.6086   3.8786   9.3254   4.7608  10.6116   3.7311   4.4336   3.6576   7.9645   6.3332   6.7570   3.6449   4.6667   4.6371   4.2217   8.8831   3.4573   8.0130   3.7465   6.3378   7.0951   5.5912   6.8650   5.5142   5.3670   2.9060   5.1945  13.3020   5.6085   9.7160   8.1583   7.0895   6.7872   9.2406   4.8051  12.8259   5.6577  14.8560  14.8409  15.8397  13.6860  10.7392
 371.000000   5.8281   4.6330   5.9411   6.1532   7.3229   6.5530   3.3961   5.3365   3.7976   4.7595   7.5242   3.4775   4.7636   4.0786   3.5766   3.0741   6.7787   3.6567   7.4153   6.5570   3.5489   8.8024   7.4223   4.3380   7.0025   4.0119   6.0732   8.2506   3.3793   9.3738   4.5696  10.8586   3.7366   4.7012   3.6025   8.4525   6.8664   6.5351   3.6443   4.9065   4.9150   3.7073   8.8143   3.3660   8.0928   3.7637   6.5620   7.5763   5.3360   7.2176   5.1422   5.6519   2.9778   4.7936  14.2961   6.0288   8.9582   8.5549   7.5425   7.5144   9.8832   5.0172  13.4166   5.7744  15.9114  14.4306  15.4835  13.6323  10.2155
 372.000000   5.4992   4.2826   5.3014   5.9167   7.0581   6.5580   3.6353   5.3877   4.7485   5.6247   7.2977   3.2798   5.5603   4.2954   3.5126   3.0991   6.8884   3.7392   7.3617   7.0836   4.4992   8.8576   7.5292   4.2296   7.4117   4.3276   5.9694   8.7673   3.6509   9.5419   4.6926  10.8531   3.7246   5.0285   3.9830   8.6555   7.2079   6.7806   3.4676   4.9307   5.0385   4.0546   9.0802   3.4335   7.9065   3.6733   6.3733   7.0342   5.2502   6.7346   5.2477   5.3100   2.6767   5.4048  12.7066   6.3688   7.8139   8.6592   7.6236   7.5027  10.2087   4.8920  12.8742   5.5580  15.6763  14.4951  15.6328  13.2994  10.6292
 373.000000   5.9944   4.3605   5.6496   6.2769   7.3352   7.2387   4.0152   5.5241   4.9784   5.8972   7.5469   3.7897   5.3441   4.1175   4.0833   3.7183   7.4508   3.5764   7.2387   6.8798   3.8477   8.7454   7.1223   4.5771   7.3889   4.1451   6.9097   8.1966   3.5081   9.0977   4.6763  10.7123   3.7402   4.9925   4.0072   8.4088   6.8168   7.1104   3.7993   4.7996   4.8183   3.8185   9.3123   3.7619   8.3814   3.2235   6.7174   6.9292   5.5190   6.3352   5.4100   5.4253   3.7436   7.1686  13.9065   6.9719   7.5380   8.5017   7.3928   7.3482   9.5842   4.4842  13.1664   4.9383  15.2687  14.9591  15.9826  13.8005  10.4666
 374.000000   5.5036   3.5619   5.3478   6.0463   7.4191   7.5845   3.8227   5.6133   4.2607   5.1957   8.7415   3.8544   5.5935   4.0377   3.6931   3.3779   7.4396   3.3738   7.2559   7.2381   3.5535   9.0727   7.4891   4.4919   7.2520   4.0095   5.6889   8.4500   3.4247   9.3001   4.6959  10.3840   3.7420   5.2285   3.8584   8.6073   6.9604   6.6598   3.5299   4.8112   4.9404   3.8093   9.1613   3.7384   7.8479   3.3264   6.1577   6.7393   4.4866   6.4159   4.6550   5.4610   3.2539   6.6075  14.0459   6.5103   8.1138   9.1928   8.0613   7.9309   9.8596   4.7952  13.5532   5.2202  16.3616  14.7803  15.9491  12.9069  10.0770
 375.000000   5.5577   3.7009   5.2364   5.8002   7.9842   7.3446   3.9263   5.6531   4.6257   5.3914   8.3670   4.1945   5.6122   4.4989   3.8442   3.2257   7.2461   3.7726   7.4649   6.9646   3.4683   8.8068   6.9456   4.1565   6.7231   4.1903   6.6606   8.0439   3.8794   8.9365   4.6551  10.6373   3.7658   4.9731   3.6879   8.4469   6.8972   6.9101   3.5231   4.6022   4.5565   3.7755   9.6337   3.6154   8.2385   3.4869   6.5815   7.0184   4.6491   6.1787   4.4102   5.2907   3.3107   6.9781  14.2068   8.2533   6.6121   9.2197   8.1001   7.8568   9.6388   4.8159  13.5807   5.1600  15.5191  14.9653  16.0354  13.7265  10.6926
 376.000000   5.6270   3.2236   5.9907   6.5574   7.7360   8.1262   3.6227   5.7074   4.4360   5.2021   8.5423   3.6492   5.3899   4.0027   4.0373   3.4173   6.8348   4.0804   7.4732   7.4274   3.7067   8.8866   7.4730   4.1022   7.1302   4.3637   4.8735   8.3624   3.5269   9.6434   4.7019  10.7301   3.9331   5.1066   3.6085   8.5129   6.7846   6.9028   3.5090   4.6234   4.6894   3.6194   9.3024   3.7868   8.3649   3.3864   6.5797   7.1057   4.7738   7.7022   4.3869   5.6462   3.7666   6.9486  13.7846   7.0241   7.2171   8.7251   7.6567   7.8056   9.9468   4.9370  13.3421   5.3631  15.3387  14.3162  15.3333  14.1444  10.7416
 377.000000   5.2362   3.7887   5.7894   6.1877   8.1002   8.0325   3.7852   6.1445   4.2187   5.2582   8.0962   3.7114   5.7645   4.0095   3.4541   3.3540   7.2947   3.7525   7.3447   7.0098   3.6397   9.0131   7.7907   4.1409   6.9366   4.0779   5.7654   8.1647   3.2481   8.7022   4.6372  10.0539   3.9008   5.1266   3.4871   8.2548   6.5593   6.8560   3.6348   4.6196   4.7519   3.6065   9.2083   3.5762   8.1014   3.7930   6.6129   7.1966   5.0059   6.7129   4.5570   5.6704   3.0869   6.3289  13.9751   9.0484   6.4337   9.5268   8.4329   8.2212   9.9457   5.1337  13.6759   5.2229  15.0968  14.6743  15.8453  13.6755  10.6344
 378.000000   5.1323   3.5989   6.0032   6.9113   8.1665   8.4910   3.8072   6.2338   3.2146   4.2257   8.6680   3.6953   6.2526   4.2603   3.8106   3.0855   7.0117   3.9615   7.5366   6.7710   3.9601   8.9279   7.6167   4.8634   7.7217   4.4842   5.5884   8.5472   3.6729   8.9731   4.4662  10.7017   3.5216   5.5867   3.4648   8.6915   6.8257   7.2253   3.4006   4.5520   4.4035   3.7543   9.4280   3.4624   8.2186   3.3694   6.5888   7.5146   4.9698   7.2656   4.5358   5.6194   2.9963   5.6613  14.6565   7.4535   7.2970   8.5389   7.4163   7.6070   9.7251   4.5431  13.4463   5.0580  16.2272  15.0868  15.9997  14.3008  10.7253
 379.000000   5.3018   3.6565   5.4388   6.2005   7.9305   7.8759   3.8857   5.7490   4.2026   4.8763   8.1606   3.9418   5.5095   3.7347   3.6297   3.2928   7.2783   3.7002   7.6143   7.0372   4.0220   9.3276   7.8049   4.0044   7.2008   3.7316   4.9539   8.1622   3.2512   9.0724   4.6525  11.0152   3.8351   5.5625   3.5726   8.8958   6.9401   6.4814   3.5114   4.4628   4.5387   3.6264   9.0678   3.5173   8.1227   3.5452   6.4119   7.0576   5.1467   6.6228   5.0918   5.4415   2.7794   5.7813  14.3792   7.3399   7.5984   8.6270   7.6772   7.7168   9.9848   4.7504  13.0163   5.2831  16.1089  15.2735  16.2374  14.3258  10.7686
 380.000000   5.3521   3.7593   5.5184   5.9957   8.2178   8.6248   3.5968   5.4648   3.9898   4.9785   7.7767   3.9397   6.1197   4.2854   3.9207   3.1379   6.9950   4.1667   7.5982   6.9105   4.4387   9.1305   7.9953   4.2500   7.0099   4.4697   5.7384   8.0624   3.6228   8.6890   4.5893  10.5188   3.8030   4.5192   3.5265   8.1666   6.6847   6.5269   3.6916   5.2168   5.4795   3.8948   9.0487   3.4169   7.9779   3.6769   6.3113   7.1977   5.7720   5.7391   5.5673   5.1573   3.7406   7.0036  14.3450   6.5946   7.8880   8.5539   7.4046   7.1699   9.3890   4.0599  13.1513   4.6700  16.4369  15.3390  16.2172  14.0017   9.8743
 381.000000   6.0739   4.4956   5.6337   6.0541   8.0165   7.5002   3.6809   5.9243   4.1889   5.4536   7.7581   3.4109   5.5727   3.9221   3.8414   3.2848   6.7609   3.6085   7.6098   7.1243   4.2626   9.3781   8.0222   3.8930   6.6090   3.8844   5.9852   7.9256   3.2518   8.6140   4.6675  10.0127   3.6044   4.1848   3.7786   7.8370   6.2696   6.9609   3.7836   4.9802   5.0120   3.6628   8.9315   3.3448   8.2129   3.7816   6.5719   7.5274   6.1568   6.8901   5.8548   5.6312   4.4068   6.8117  14.3721   6.8318   8.3870   8.4231   7.3187   7.4789   9.6593   4.6005  12.9825   5.1743  15.5412  15.1497  16.1788  14.1246  10.1166
 382.000000   5.7744   4.3292   6.0152   6.0297   7.8949   8.2395   4.3027   5.2963   4.9865   5.8280   7.6912   3.5607   5.3470   3.9320   3.7934   3.2353   6.8414   3.4674   7.6123   7.1553   3.6491   9.3586   8.2513   4.1810   7.7033   3.6408   6.4169   8.8009   3.0926   9.6082   4.5798  10.1849   3.6749   4.1174   3.4317   7.3428   5.8410   6.4713   3.8753   4.8753   5.3877   4.2492   9.1047   3.5286   7.9938   4.1719   6.5835   7.3493   5.6355   6.5446   5.6555   5.9119   3.7897   6.2538  13.9794   6.1340   8.2253   8.0567   6.8792   7.0995   9.1518   4.5627  13.0123   5.3979  16.1883  15.2002  16.3471  14.0579   9.8751
 383.000000   5.7713   3.6872   5.9383   6.7226   8.4178   7.9856   4.2015   6.2364   4.2080   5.2035   8.7743   3.6958   5.6642   3.8697   3.8070   3.2107   7.4350   3.8170   7.8516   7.2714   3.5994   9.3557   8.2586   4.2180   7.5571   3.8808   6.2626   8.5733   3.1736   9.5770   4.4486  10.3160   3.6308   4.8827   3.8511   8.3735   6.5479   6.5427   3.7110   4.9609   5.1464   3.7149   9.3309   3.4939   8.0769   3.3764   6.5340   6.9614   5.1060   6.1331   5.1273   5.4076   2.9369   6.4054  14.0761   5.6298   8.7421   8.2517   7.3081   7.2725   9.3084   4.5192  13.0899   4.9372  16.3868  15.3117  16.4332  14.3051   9.2292
 384.000000   6.0278   3.8614   6.9362   6.9268   8.1277   7.8389   3.7638   5.7970   4.3526   5.2440   9.1345   3.5081   5.2114   3.8716   3.8459   3.2357   6.6916   3.4674   7.1584   7.1636   3.8036   8.8371   8.0098   4.2098   7.1903   3.8108   6.1211   8.4726   2.9289   9.4642   4.3369  10.6974   3.8511   5.4394   3.5812   8.2150   6.4657   6.9990   3.8350   4.3934   4.4729   3.9496   9.5173   3.7005   8.3396   3.5725   6.6750   7.4581   5.1713   6.7162   5.1602   5.9832   2.7862   6.0513  13.7822   5.5590   8.9003   7.8333   6.7433   6.9470   8.9972   4.8461  13.2355   6.1652  16.0689  15.6699  16.5063  14.8090   9.1420
 385.000000   5.9757   3.8830   6.0894   6.5215   8.2232   8.0342   3.7509   5.9280   4.3253   4.8213   8.4284   3.6355   4.8247   3.7328   3.5201   3.1183   6.0761   3.4623   6.7821   6.2068   3.1598   8.3240   7.3579   4.4092   7.1904   4.2043   5.6052   8.3896   3.3832   9.7368   4.4842  10.7130   3.6202   5.5654   3.8490   8.9462   7.0807   7.4651   3.7190   4.5672   4.6119   3.6601   9.0109   3.6552   8.2659   3.4367   6.6009   7.0356   5.5158   6.2405   5.1983   5.1538   3.1219   6.0314  13.6838   5.3536   9.6693   8.0082   6.9390   7.1269   9.1731   4.9198  13.0525   6.0723  15.9559  15.4413  16.2664  14.4017   9.9207
 386.000000   6.3888   3.5559   6.4016   7.0445   8.2173   7.6099   3.8050   6.1972   4.7675   5.5523   8.1626   4.0628   5.1265   3.6575   3.3844   3.4295   7.1442   3.4173   6.5850   6.5327   3.1371   8.1382   7.2878   4.2089   7.3906   3.7768   3.7939   8.4328   3.3790   9.8204   4.4617  10.5162   3.6399   4.8490   3.6786   8.3462   6.6878   6.8095   3.7236   4.8886   4.6637   3.4692   9.2845   3.4323   8.4990   3.7325   7.0996   7.3583   5.4737   6.4991   4.9928   5.4858   2.9878   5.5232  13.3952   5.7785  10.2070   7.7550   6.6666   7.0244   8.5104   5.1636  12.9002   6.2886  15.3309  14.4573  15.3347  13.5804   9.1790
 387.000000   6.2301   4.4002   6.6591   7.0358   6.8285   6.5765   3.8003   5.9376   4.2615   5.2695   8.1865   3.7726   4.7676   3.5592   3.3485   3.1051   6.7699   3.4677   7.5631   7.3625   3.8414   9.1737   7.5913   3.8211   7.4746   3.8861   3.9775   8.5833   3.2361   9.7656   4.9849  10.2828   3.8968   5.1150   3.8389   8.3040   6.9917   6.4221   3.6538   4.8932   4.6702   3.5048   9.0962   3.7618   8.4453   3.5032   6.8264   7.1589   5.5182   6.2654   5.3295   5.7241   2.8217   4.7401  13.6057   5.8441   9.3457   7.8568   6.8792   7.0241   8.4765   5.3504  12.0773   6.3770  16.0588  14.6474  15.6765  13.6671   9.2470
 388.000000   6.1913   4.9680   6.0601   6.6016   8.5420   7.6072   3.6817   5.3101   5.2828   6.1256   7.5674   3.9201   4.7341   3.6816   3.6429   3.0222   6.4787   3.4981   8.1258   8.2363   3.7235   9.5951   8.1287   3.9963   7.3830   3.9789   4.2411   8.9208   3.2730  10.1586   4.7101  10.3792   3.6401   5.1157   4.0226   8.5083   6.6692   6.3555   3.5088   5.1546   5.2514   3.8623   8.6275   3.4092   7.8606   3.4917   6.2007   6.6933   5.9678   6.0032   6.0797   4.9641   2.8386   4.8552  13.5695   5.1162  10.3148   7.4710   6.3840   6.8468   8.5050   5.0329  12.7860   6.3997  15.9961  14.4705  15.5591  13.3647   9.3035
 389.000000   5.9092   3.9648   6.1651   6.7492   7.7852   7.5840   3.7118   5.6520   5.6730   6.3571   7.4475   4.0156   5.3456   4.1599   4.0529   2.9184   6.2556   3.3606   7.5751   7.4328   3.6543   9.2183   7.6485   4.1567   7.8935   3.7026   4.1408   8.9624   3.1168   9.7615   4.5909  10.2184   3.6431   3.9658   3.7913   7.9469   6.7241   6.4863   3.5469   5.1148   4.9538   3.6872   9.0895   3.7239   8.2737   3.3973   6.6020   6.9220   5.3066   6.1055   5.5621   5.2315   3.1991   4.9664  12.7555   5.6466  10.2662   7.6776   6.6123   6.5826   8.3685   4.9879  12.3764   6.1270  14.9515  15.1022  16.1833  13.9614  10.7812
 390.000000   6.3735   3.7780   6.3893   6.9679   7.7476   7.1210   4.1936   5.7575   4.1916   5.7771   8.2241   4.3439   4.8629   4.0950   3.7439   3.0526   6.5085   3.4530   7.7766   7.2235   3.4606   9.3144   7.9908   3.7366   7.3689   3.8450   4.0859   8.5111   3.5391  10.0681   4.4474  10.3354   3.5355   4.3786   3.7130   8.3334   6.8567   6.6939   3.8526   5.4471   5.2719   3.8400   9.3459   3.4773   8.0812   3.4943   6.3947   6.9448   5.1187   6.1065   5.2402   5.1568   2.7280   5.2828  12.6402   5.7387  10.8000   7.7301   6.6169   6.6016   8.7070   5.1974  12.0535   6.1951  16.0116  14.8557  15.8133  13.8770  10.3086
 391.000000   5.5326   4.9747   5.8769   6.4132   7.5964   6.8786   3.7834   5.2803   4.6351   6.4786   6.8165   3.9115   4.7341   4.0848   4.0398   3.1239   6.7213   3.5076   7.8776   7.3478   3.4911   9.2282   8.2087   3.4972   7.8236   3.6971   4.1264   9.0837   3.4981  10.0886   4.8121   9.8183   3.5054   4.5523   3.6694   8.2590   6.6017   6.4569   3.7962   4.9264   5.0865   3.6933   8.7172   3.7188   8.1175   3.9320   6.6572   6.8257   6.4063   6.7227   6.3923   5.2285   5.3086   4.3886  13.9342   6.1024   9.7256   7.6928   6.4999   6.7180   8.2136   4.7622  12.8366   6.0672  16.5519  14.2809  15.3314  13.2481  10.1905
 392.000000   6.2323   4.2167   5.9391   6.7367   6.8516   6.0226   3.6879   5.4950   4.6547   6.0841   7.3544   3.7869   4.7725   3.7534   3.8070   3.1459   5.9666   3.5726   8.3833   7.8229   3.4145   9.5603   8.3321   3.6380   7.5074   3.6517   4.3388   8.6354   3.6837  10.1003   4.5372  10.2584   3.6217   3.9145   4.1107   7.6815   6.0856   6.2256   3.9169   4.7333   5.1252   3.6027   8.9582   3.3771   8.0807   3.4166   6.4250   6.6945   5.3534   6.4532   5.4011   5.4638   4.3344   5.3799  14.1557   5.2453   9.9345   7.7053   6.6686   6.6848   8.5908   5.0209  12.8080   6.2904  14.3685  14.2504  15.3444  13.3097   9.6405
 393.000000   6.1531   4.1203   5.8211   6.5533   7.0758   6.7741   3.7510   5.5915   4.6317   5.9094   7.7280   3.5810   4.8361   3.8645   3.8041   3.3141   6.9879   3.5135   7.9952   7.8184   3.3007   9.2643   8.9365   3.8897   7.8729   3.9020   4.1683   9.1296   3.3503  10.3176   4.7311  10.1424   3.6730   4.0240   3.8274   7.6911   6.1682   5.9957   3.7238   5.2888   5.5830   3.5794   8.7699   3.4660   7.8789   3.5638   6.3002   6.9632   5.2034   6.6896   5.4144   5.1089   4.9257   4.9548  14.6535   5.2481   9.1840   7.4539   6.3701   6.8975   8.1041   5.1759  13.2021   6.3859  15.3662  14.7470  15.8332  13.8102  10.6288
 394.000000   6.1037   4.5575   5.3082   5.9193   7.4091   6.1529   3.9072   5.5443   4.8943   5.9354   7.7612   3.4422   5.3391   3.9398   4.4301   3.8203   7.2396   3.6594   8.0411   7.8556   3.2916   9.2842   8.5970   4.0699   7.8395   3.7263   4.2334   8.9469   3.4792  10.1101   4.7644  10.3832   3.7423   4.0450   4.0026   8.1526   6.5553   6.1359   3.9036   5.6583   5.9030   4.1703   8.9261   3.5813   8.2326   3.7067   6.3251   6.6410   5.4568   6.6560   5.3975   5.0711   4.7591   4.7084  14.4204   5.4563   9.6637   7.9350   6.8074   6.7553   8.6479   4.9623  12.7098   6.0924  16.0596  14.4624  15.5864  13.2364  10.5776
 395.000000   6.2797   4.1445   5.8309   6.4062   7.8695   7.5293   3.6346   5.5037   4.9745   6.0487   7.2557   3.4440   5.2404   4.1475   4.1577   3.6297   6.9372   3.6149   7.7637   7.4963   3.3844   9.2079   8.3758   4.4327   7.3235   3.8884   4.1896   8.5555   3.1549   9.7276   4.4100  10.7290   3.9367   4.2126   3.6828   7.8641   6.2797   6.4113   4.0851   5.1484   5.5307   3.8351   8.6364   3.2756   7.9126   3.8277   6.3419   6.9547   6.1153   6.4244   5.8588   5.0744   4.5191   5.0854  13.5406   5.7579   8.7382   7.6639   6.8250   6.7347   8.8778   5.0269  11.6554   6.0615  16.2939  15.2542  16.1256  13.9764  10.4297
 396.000000   5.9377   4.7506   5.8012   6.1869   7.5457   7.2550   3.7508   5.3221   5.1329   5.8917   7.4007   3.7528   5.1847   4.0515   4.1064   3.6534   7.5149   3.5428   7.2400   7.3808   3.9163   9.0450   8.5539   4.2579   7.4759   3.9529   4.1588   8.4448   3.7923   9.5533   4.4986  10.7743   3.8302   4.2505   3.7634   7.9585   6.3802   6.7019   3.6960   5.3116   5.3960   3.7246   8.8825   3.4472   7.8871   3.4109   6.3774   6.8029   5.3631   6.5325   5.5504   5.5213   4.6023   5.6599  13.2572   5.8977   9.1118   7.6572   6.6129   6.5680  10.2452   5.1868  11.9404   6.1878  14.8000  14.6263  15.5189  13.7364  10.6413
 397.000000   6.3611   4.8091   6.9919   7.1063   6.7436   6.8346   3.6634   4.5430   5.4549   6.4105   7.1565   3.8589   5.2076   3.8322   3.6633   3.3635   7.8711   3.5291   8.1240   7.3731   3.3794   9.4987   8.5640   4.3079   7.6006   4.0314   4.0639   8.8065   3.4240  10.0524   4.7981  10.2477   3.6714   3.2150   3.7105   7.0758   5.8032   6.1119   4.1859   5.8046   6.4119   4.1056   8.8961   3.4810   7.9237   3.9738   6.2314   5.8809   5.4554   6.8254   6.0693   5.5484   5.6266   4.4861  13.1502   5.6660   9.6266   7.8775   6.7614   7.0762  10.0913   5.8844  12.3582   6.8596  15.4290  14.5444  15.5043  13.2971  10.2598
 398.000000   6.2026   5.0329   6.5634   6.6660   6.9748   6.4319   3.7255   5.6843   4.8976   6.4671   7.4252   4.1823   5.0562   4.0186   4.0111   3.5216   7.5312   3.4723   8.5835   8.0380   3.6771   9.9963   9.2084   4.3907   7.7919   4.0803   3.9523   9.0708   3.4822   9.9743   4.6022  10.1623   3.8557   3.1988   3.9740   6.8778   5.5895   5.9788   4.0805   5.8875   6.5781   4.1156   8.9742   3.2699   8.0266   4.2708   6.3767   6.5664   6.1229   7.4809   6.0308   5.9228   6.4249   3.9825  13.5532   6.1533   8.6032   8.0277   6.9473   7.0849   8.6374   5.3868  12.1930   6.4092  15.4428  14.4999  15.5046  13.3162   9.7593
 399.000000   5.7441   4.8758   6.5599   6.5033   6.5854   6.4889   3.8348   4.5465   4.6657   6.0751   7.0353   3.5932   5.2631   4.0382   4.0922   3.3084   7.2840   3.5607   8.3411   7.2685   3.5013   9.7851   8.7500   4.2006   7.4164   3.8352   4.0501   8.4398   3.1900   9.3744   4.5975  10.2387   3.8559   3.4663   3.5925   7.4656   6.1333   6.2972   3.7192   5.2894   5.5852   3.7681   8.3102   3.5031   7.9850   3.7637   6.3619   6.3709   5.5185   6.7557   5.8234   5.5398   5.1439   4.4226  13.2117   5.0872   8.9844   8.3972   7.4765   7.0334   8.7115   6.0835  11.7945   6.9395  14.0977  14.4283  15.5105  13.3828  10.7585
 400.000000   6.3315   4.8972   6.8296   7.0818   7.1225   6.4616   3.9663   5.6396   4.8377   6.1438   6.9879   3.3010   5.0176   3.9004   3.8057   3.5528   6.9669   3.5851   8.1049   7.8539   3.3771   9.5092   8.9066   3.9233   7.8290   3.6588   4.2014   8.8669   3.6910  10.2675   4.5361  10.0771   3.5622   4.1223   3.9520   7.9305   6.1879   5.9743   3.9634   5.0998   4.7824   3.7004   9.0262   3.8336   8.4307   3.4044   6.7498   7.4358   5.8244   6.4723   5.9519   6.0006   5.4926   4.3136  12.9826   5.0716   9.2463   8.3574   7.5300   7.4190   8.2599   7.0122  11.7684   8.1091  15.4900  14.6485  15.7072  13.6396  11.1906
 401.000000   5.8537   4.1786   5.8152   6.2690   6.7846   5.9470   3.5319   6.0154   4.3579   5.2905   7.9790   3.3918   4.8682   3.7250   3.5995   3.2200   7.3288   3.4904   8.3362   7.8197   3.5514   9.7395   8.8893   4.0453   7.8949   3.7437   3.8966   9.0758   3.4136   9.9965   4.4892  10.2267   3.6684   4.1979   3.7731   8.0176   6.3005   6.3096   4.0016   5.0794   4.5730   3.4135   9.2124   3.4820   8.4055   3.5677   6.8086   7.1463   5.6063   6.6092   5.5244   5.7150   4.8825   4.7437  12.6131   5.6353   8.8401   8.7685   7.8404   7.0945   8.4925   7.1155  11.8283   8.1874  15.0302  14.6930  15.6290  13.8146  11.3711
 402.000000   5.9370   4.7522   5.9492   6.2439   6.6485   6.0013   3.3028   5.5065   5.6315   6.8653   7.2211   3.4767   5.1317   3.9818   3.9967   3.3871   7.2085   3.7460   8.3997   7.7868   3.4893   9.7218   9.0705   3.7024   7.8558   3.7111   4.1613   9.1408   3.0902  10.0004   4.7006  10.3102   3.5845   3.9697   3.6654   7.6878   6.0357   6.5039   4.0071   5.1278   4.9784   3.4019   8.7444   3.8620   8.7012   3.8058   7.1451   7.3649   5.7545   6.9932   5.7143   5.6500   4.9076   5.3378  13.6077   5.2988   9.7784   8.7222   7.7548   7.1145   8.5345   7.3618  12.0500   8.6182  16.1233  13.9204  14.9825  12.8716  10.0569
 403.000000   5.9227   5.2578   5.1879   5.8865   7.0001   5.9355   3.5062   4.4591   5.4832   6.4133   6.8350   3.4540   5.3792   3.7095   4.1238   3.3754   7.6441   3.5986   8.1084   7.9070   3.5080   9.5531   9.6899   3.8596   8.1183   3.7016   4.3095   9.0913   3.6252  10.0730   4.6446  10.0939   3.4250   4.2964   4.5041   7.8087   6.2882   6.2165   4.3767   5.5226   5.6771   3.7397   8.7382   3.8184   8.1250   3.7629   6.5463   6.7675   6.0369   7.1205   5.9120   5.4808   4.8406   5.6629  14.3049   5.6461   9.3656   8.7505   7.9201   7.1963   8.1480   7.5942  12.4139   8.9358  16.2223  13.6417  14.7284  13.1101  11.5346
 404.000000   5.6953   4.2193   5.3776   6.3404   6.7809   5.8891   3.9934   5.7879   5.0264   6.2617   7.3856   3.5940   5.0620   3.7831   3.7679   3.2678   7.1805   3.8325   8.6823   8.1521   3.6511   9.9535   9.0370   3.5692   8.1828   3.8128   4.0549   9.3297   3.5555  10.5714   4.8472  10.6634   3.7886   4.7947   3.8990   8.1608   6.4883   6.0531   3.8068   5.7980   5.6774   4.2205   9.2005   3.5529   8.4294   3.3391   6.7632   7.2153   5.3915   7.3898   5.0806   5.3105   4.8361   4.9770  14.5614   4.4706   9.4651   8.7948   8.1822   7.5706   7.8906   8.1384  12.2319   9.5382  17.1574  14.0279  15.0965  12.9234  10.2387
 405.000000   6.1018   4.4616   6.0563   6.7068   6.8206   5.8480   3.5470   5.7833   5.1531   6.0080   7.4241   3.4322   4.9679   4.1039   3.4853   3.5653   7.0532   3.6959   8.2488   8.2318   3.5614   9.6500   9.0418   4.1659   8.5953   3.9610   4.1869   9.5029   4.0778  10.9631   4.4949  10.4816   3.6071   4.8026   4.2715   8.4595   6.6820   6.4012   4.0743   5.3291   5.3073   3.5728   8.9657   3.3999   8.3696   3.3046   6.7906   7.6006   5.5436   7.3778   5.1957   5.8342   4.6855   5.2404  13.9352   4.4648  10.4873   8.0654   7.3221   6.9228   7.4586   7.3886  11.5088   8.8601  17.1423  14.2789  15.2050  13.4429  10.6584
 406.000000   5.2178   3.6185   5.7071   6.8933   6.5739   6.2400   3.8627   5.8248   4.7050   5.6720   7.7680   3.3921   4.8846   3.8497   3.8775   3.5284   7.5845   3.5952   8.2635   8.0239   3.5652   9.4781   9.3181   3.5791   8.2900   3.8516   4.4186   9.2446   3.9709  10.5692   4.5236  10.6999   3.6199   4.6037   3.8940   7.8642   5.9500   6.0331   4.1343   5.0521   4.8756   3.7861   9.3675   3.5657   8.4351   3.1339   6.7509   6.9899   5.3926   6.5334   5.0695   5.3522   4.8628   4.6315  13.7841   3.7578   9.6259   8.8076   8.0125   7.2379   7.7799   7.8687  12.1983   9.4310  16.8322  14.1627  15.1400  13.3804  10.9171
 407.000000   6.1281   4.0796   5.9840   6.7992   6.8965   6.1920   3.6634   5.9284   4.9799   6.4436   7.2038   3.2626   5.1276   3.6593   3.5438   3.3476   7.2345   3.8973   8.0997   7.3246   3.6328   9.2954   9.3445   3.9962   8.0253   3.8412   4.1659   9.0598   3.4071  10.0471   4.5562  10.3962   3.5852   3.9407   3.9260   7.7073   6.2756   6.5632   3.6794   5.6327   5.6016   3.9623   9.6123   3.8191   8.7038   3.1852   6.9423   7.5320   5.4123   6.8766   5.2977   5.5320   5.5983   4.0594  13.4411   3.9126   9.9617   7.7221   6.9659   7.2972   8.0580   7.0597  12.1579   8.6803  16.2013  13.8335  14.8306  13.4354  10.5440
 408.000000   6.3223   4.6621   5.5593   6.2811   7.2022   6.5340   3.7413   5.7257   4.8493   6.0357   7.1232   3.1799   5.3093   3.7058   4.1414   3.5190   7.9621   3.5574   8.3625   8.4174   3.6894   9.7216   9.3953   3.8358   7.9919   3.7135   4.1202   9.1382   3.7892  10.8103   4.6824  10.2102   3.6376   4.2007   3.7641   7.5132   5.8385   6.0204   3.8349   5.5216   5.4071   3.6691   9.0384   3.6526   8.0329   3.4567   6.2918   6.9450   5.2866   6.9024   5.4219   5.3936   5.8411   3.9997  14.1516   4.0222  10.4277   7.9178   6.9494   6.9845   8.2155   6.8956  12.3353   8.6668  16.6272  14.1829  15.2184  13.3001  10.8592
 409.000000   5.6467   4.5809   5.3729   6.0034   6.9832   6.5528   3.7235   5.3879   5.2438   6.2910   7.2139   3.0903   5.2169   3.6863   3.7829   3.3559   7.2222   3.5685   8.4581   7.9177   3.5798   9.8454   9.1284   3.1884   7.6935   3.8470   4.5113   9.0111   3.8267  10.5516   4.4085  10.3629   3.6662   4.4718   4.2691   8.2667   6.4132   6.4267   4.0498   5.0899   5.0534   3.8555   9.4780   3.6719   8.3743   3.3391   6.6336   6.6718   5.0757   6.9272   4.8492   5.7505   4.4857   4.0733  13.6155   4.4428   9.6460   8.1210   7.2841   6.9718   8.2406   7.3777  11.8678   9.1938  15.4202  13.9629  15.0837  13.2150  10.6721
 410.000000   5.8803   4.5616   5.7868   6.3916   6.9719   6.3391   3.5285   5.6637   5.0640   6.0795   7.0887   2.9999   4.5029   3.2901   3.5847   3.1228   7.3750   3.6901   8.3340   7.5042   3.3056   9.5652   9.3355   3.5680   8.7481   3.9278   3.7079   9.4916   3.8558  10.9929   4.4311  10.1866   3.6103   3.9725   3.9009   7.3090   5.5006   5.7838   3.7833   5.1508   4.9527   3.9033   9.4483   3.9094   8.3250   3.2176   6.5420   6.8559   4.9238   6.6138   4.7776   5.5861   5.2253   4.4240  13.9261   4.5514  10.5933   8.3078   7.6158   7.2505   7.0908   7.9267  11.8345   9.6236  16.6433  14.3340  15.4203  13.7726   9.7474
 411.000000   5.9550   3.9861   5.4240   6.3776   6.7899   5.9621   3.8702   5.6748   5.0203   5.8740   7.2033   3.4659   5.0079   3.8837   3.6931   3.3145   7.2292   3.8543   8.4350   8.4472   3.9227   9.8778   9.3330   3.4144   9.0519   4.1093   3.8101   9.6290   4.1430  10.8801   4.6059  10.3343   3.8655   4.0930   3.7695   7.4026   5.7719   5.8037   3.9763   5.1331   5.1815   3.8314   9.5590   3.4463   7.9662   3.4361   6.4467   6.7185   5.7526   7.0734   5.4098   5.2347   4.6890   4.1156  14.5197   4.3500  10.7256   7.6086   6.7336   7.2946   7.2701   6.7083  12.8863   8.4259  15.9663  14.7041  15.6789  13.7189  10.7371
 412.000000   5.9561   4.3502   6.2343   6.6319   7.1298   6.2390   3.9728   5.7395   5.2418   6.4771   7.5164   3.9514   5.3638   3.9740   3.5909   3.3242   7.9245   3.6335   8.5521   8.6733   4.6266  10.1539   9.4818   3.3474   8.6314   4.4499   4.4116   9.5009   4.4806  10.7245   4.7366  10.2386   3.6857   3.7843   3.9242   7.7675   6.2826   6.4295   3.9591   5.0878   5.1472   3.5110   9.4268   3.7034   8.3450   3.6033   6.7321   7.1069   5.2679   6.2377   5.1337   5.9379   4.7924   3.9770  13.9443   4.3414  10.0868   7.6456   6.8061   7.1205   6.8806   6.8665  12.0018   8.4074  16.2898  14.6756  15.6567  13.9403  10.4481
 413.000000   6.5869   4.4879   5.8761   6.3912   5.5642   4.9964   3.5038   6.2462   5.1464   6.3951   7.2852   3.2184   4.4271   3.7458   3.5904   3.2003   7.5338   3.5468   8.7363   8.2095   3.6167  10.0015   9.8280   3.7387   8.1867   3.8102   3.8504   9.2337   3.7877  10.7454   4.7935  10.2635   3.5440   4.7518   3.9242   7.9587   5.9564   5.9983   3.6276   4.6599   4.5561   3.5211   9.3021   3.4706   8.5268   3.6629   6.8796   7.6977   5.3641   6.4328   5.0845   5.6409   4.9990   4.2140  13.6046   3.5945  10.8021   7.4204   6.7489   7.2532   6.9590   7.3896  11.5754   9.1030  14.4146  14.3737  15.3548  13.6121  10.3107
 414.000000   6.3431   4.3323   6.0921   6.7737   6.3699   5.0451   3.5895   6.0722   5.1729   5.9389   7.6607   3.3164   4.2185   3.5139   3.4387   3.3529   6.9210   3.7748   8.5352   7.9323   3.6627   9.7451   9.2512   3.9663   8.2715   3.7218   3.5296   9.1697   3.6342  10.9440   4.1210  10.9108   3.6851   4.7232   3.9686   7.6398   6.3152   6.0189   3.8348   5.2142   5.0221   3.8363   9.8363   3.7394   8.5009   3.3253   6.8922   7.6262   5.4528   6.7111   5.1892   5.7030   4.6785   4.1780  14.7831   3.8088  11.0958   7.2232   6.5169   6.8639   6.4560   7.3474  12.0032   8.9905  16.5990  14.5216  15.3782  13.4980  10.9985
 415.000000   6.1492   5.0391   5.8962   6.3643   6.3536   5.7386   4.1563   5.3975   4.6911   5.9914   7.0108   3.5752   4.7812   4.0153   3.5779   3.4386   6.8088   3.5382   7.8081   8.1200   3.8893   9.2530   9.4352   3.5543   8.5067   3.8332   3.6996   9.3512   3.7454  10.5881   4.3493  10.3761   3.6886   3.3399   4.4505   7.3774   6.0733   6.5514   4.3383   5.8956   6.4069   4.5137   9.3545   3.5860   8.3624   4.1028   6.8838   7.4393   6.0589   5.6576   6.2401   5.1287   6.3086   3.5193  14.7555   3.5216  10.8941   6.6505   5.9176   7.0383   6.7708   6.0677  12.4898   7.7028  16.9107  14.5691  15.5714  13.5971  10.7434
 416.000000   6.0785   5.2969   6.1813   6.7662   6.9683   5.7004   3.8163   5.4066   6.0423   6.9599   6.6388   3.4852   4.9837   3.7811   3.3693   3.5350   7.3273   3.6578   7.7476   8.1872   3.5738   9.0945   8.8233   3.8561   8.2657   3.9140   3.3857   9.1631   3.6966  10.7554   4.8964  10.5262   3.6616   3.3646   3.9598   7.3827   5.9208   6.1742   3.8675   5.7606   6.4063   4.4346   9.2872   3.8552   8.2545   3.7039   6.5603   6.7994   5.5791   6.1446   5.5532   5.4802   5.8628   3.6089  15.4612   3.4752  10.8057   6.6014   5.8884   6.4410   5.5069   6.5688  12.5722   8.4160  17.7050  14.8321  15.9294  13.8543   9.8848
 417.000000   6.5491   5.0430   7.2263   7.9713   6.3485   5.7587   3.4356   5.7312   6.7552   7.3986   6.7989   3.1664   4.3866   3.5146   3.2786   3.3619   7.2017   3.5523   8.1196   7.6634   3.3831   9.4101   9.3931   3.8418   8.0382   4.1367   3.2864   9.1769   3.4327  10.5607   4.6447  10.5113   3.6615   3.7372   4.0422   7.5521   5.9565   5.7933   3.9778   5.7346   5.8904   4.0235   9.5437   4.0231   8.7099   3.5219   7.0744   7.2044   5.3615   6.7891   5.5869   5.6373   6.0555   3.8418  14.2539   3.6502  11.6397   6.2603   5.5749   6.2229   4.9808   6.6397  11.8422   8.5537  17.0247  14.2864  15.3434  13.8147   9.8173
 418.000000   6.2765   4.4494   6.5767   7.1912   6.6097   5.8372   3.7746   5.7461   6.8302   7.5517   7.2151   3.2836   4.4881   3.5663   3.6569   3.6417   7.4744   3.6455   7.9964   7.8391   3.4858   9.3737   8.7682   4.3955   8.3433   4.1698   3.5213   9.2754   3.3101  10.4842   4.1850  10.3539   3.6157   3.8744   4.2946   7.8106   6.1438   5.9569   4.5030   5.0189   5.1210   3.6477   9.6964   3.4465   8.2875   3.2017   6.5016   6.5281   5.2126   6.4960   5.2371   5.7378   5.1438   3.7932  14.3825   4.4058  12.2169   7.0162   6.3746   6.8834   5.2481   7.4428  12.2310   9.2702  17.2740  14.3560  15.3899  13.9090  10.3097
 419.000000   5.5454   4.8829   6.4864   7.1644   6.5984   5.9885   3.7534   6.1928   6.5167   7.1674   7.0425   3.3780   5.0240   3.6403   3.3796   3.1954   7.2559   3.5334   7.6963   7.8607   3.3276   9.1188   8.4994   4.5715   7.4426   3.8323   3.9017   8.6115   3.2828  10.1313   4.7792  10.2856   3.6415   4.2179   4.3355   7.8254   6.0596   6.2902   4.4180   4.4923   4.4416   3.8145   9.8195   3.7524   8.8168   3.1871   7.0500   7.1126   5.0239   6.1342   5.2786   5.4843   5.2986   3.7846  14.9241   3.9116  12.1301   7.0375   6.5964   6.1908   4.8142   7.8220  11.4749   9.7970  17.5023  14.5108  15.5389  13.4425  10.5206
 420.000000   5.2392   4.6073   5.8972   6.5326   6.5057   5.6721   3.5034   5.6000   6.5656   7.4445   6.7878   3.4841   5.3673   3.8320   3.6040   3.5259   8.3902   3.5515   8.2277   8.0995   3.2853   9.5116   8.4518   4.0867   7.4784   3.7583   3.6565   8.5699   3.4331  10.1086   4.3521   9.9491   3.6703   4.2196   4.2746   7.2909   5.4850   5.6827   4.4050   4.4013   4.4892   3.8273   9.4055   4.3737   8.5230   3.5040   6.6930   7.4251   5.4097   6.5096   5.6016   5.5165   5.9471   3.4942  14.1499   4.2394  12.3321   7.1009   6.5278   6.5617   5.0682   7.7454  11.1278   9.7821  16.5764  14.4556  15.5853  13.5286  10.1268
 421.000000   6.4252   4.1454   5.8874   6.7253   6.7933   5.9386   3.4385   5.9513   6.1824   7.0021   7.3489   3.3178   4.9385   3.7730   3.2566   3.1703   7.2902   3.5204   7.7450   7.9801   3.4974   8.9687   8.4198   3.5545   7.7043   3.8218   3.3417   8.8701   3.5438  10.4632   4.6073  10.2782   3.6951   4.5127   3.9050   7.7922   5.9395   6.0005   3.8803   4.1402   4.4162   3.4442   9.2835   3.4118   8.5474   3.3688   6.8347   7.0612   5.1983   6.1420   5.2717   5.6010   5.3140   3.8918  12.9064   3.6518  11.8174   6.7859   6.2892   6.0776   5.7094   8.0474  11.0777   9.9554  15.2539  14.6442  15.6238  13.8636  11.1249
 422.000000   6.4192   5.1688   5.6582   6.4594   6.6394   5.9888   3.7896   6.1562   6.2965   6.9893   7.3459   3.4279   5.1538   3.9201   3.7757   3.2248   7.7569   3.4504   8.1091   7.7378   3.3954   9.5297   8.5395   3.4200   7.6437   3.5560   3.5407   8.9140   2.9906   9.9026   4.4156  10.5320   3.5271   4.2393   4.1725   8.0586   6.3111   5.9777   4.1311   5.2084   5.1116   4.1526   9.5097   3.7768   8.8020   3.6461   7.1007   7.5394   5.0823   5.8902   5.0325   5.4199   5.1546   3.6666  13.0356   3.5922  12.3276   7.3252   6.7059   5.9437   4.7933   8.1575  11.0848  10.1939  16.2882  14.4246  15.3412  13.3737  11.1028
 423.000000   6.5431   3.5908   6.7935   7.5522   6.7818   6.0150   3.7467   5.6506   6.1059   6.7755   7.3425   3.2382   4.9738   3.6405   3.4122   3.3348   7.2419   3.7892   7.8494   7.7193   3.7028   8.8441   8.7179   3.4287   8.0900   3.7127   3.7710   9.1573   3.2974  10.1599   4.4910  10.6943   3.5630   4.9140   4.0482   8.2080   6.3910   5.9313   3.7909   5.2041   5.2709   3.7852   9.6532   3.7004   8.2508   3.1841   6.6831   7.1737   4.8736   6.5166   4.9945   5.6336   4.9036   3.6542  13.7633   3.1676  11.8844   6.8851   6.3990   6.5420   5.1951   7.9602  11.2522   9.9472  16.2588  14.9024  15.7443  13.9346  11.4754
 424.000000   6.5789   4.4226   6.0106   6.8562   6.4986   5.8958   3.8669   6.7910   6.9398   7.4979   7.0213   3.4664   5.0478   3.9893   3.7203   3.3092   6.7182   3.5865   7.3972   7.6066   3.4309   8.8449   8.1546   3.6104   8.7958   4.0978   3.9053   9.7191   3.3382  11.0475   4.4983  10.6676   3.6489   4.2011   4.0984   8.0810   6.6934   5.9939   3.5719   5.4184   5.2879   3.9275   9.4662   3.8935   9.1607   3.8537   7.3781   7.5143   5.6413   6.6068   5.5042   5.5599   4.7211   3.8067  14.4263   3.8211  12.6431   6.8734   6.1954   6.2484   5.5353   7.2688  11.6814   9.2856  16.2315  15.0646  16.1291  13.9089  11.2588
 425.000000   6.0839   4.1289   5.7539   6.6038   6.9659   6.1394   3.7797   6.9427   6.5257   7.3430   7.4226   3.3285   5.2117   3.8314   3.4495   3.1077   7.1568   3.8262   7.6238   7.8768   3.7541   8.9095   8.5635   3.1580   8.2083   3.8596   3.6986   9.3243   3.4059  10.4354   4.5092  10.6257   3.5688   4.6971   4.4441   8.3574   6.8061   6.2860   3.5097   5.1203   4.9228   3.5139   9.4400   3.6716   8.5376   3.3208   6.7493   7.5064   5.2643   6.1070   5.0233   5.6324   4.3606   4.0368  13.8177   4.2398  12.4022   7.0973   6.5794   6.2317   4.5000   7.9916  10.7254  10.0451  16.0846  14.8844  15.9905  13.9935  10.4561
 426.000000   6.2930   4.3096   6.0469   6.7782   5.9259   5.3183   3.6409   6.0425   6.1906   6.8097   7.7002   3.2761   4.7119   3.4708   3.3360   2.9703   6.7201   3.7140   7.9771   7.4334   3.2213   9.2005   8.5775   3.6279   7.6867   3.8407   3.5064   8.8076   2.9370   9.7840   4.5118  10.6104   3.6105   4.2912   3.8792   8.3205   6.7075   6.5509   3.7144   5.5516   5.5664   3.4103   8.7896   3.5498   8.3119   3.4314   6.6411   7.2437   5.5899   6.5078   5.2923   5.7954   4.8783   4.4193  12.8352   3.4858  11.7491   7.0545   6.6046   5.9215   4.3932   8.6558   9.9032  10.8142  15.6201  14.5538  15.6047  13.6212  10.1573
 427.000000   5.1684   3.8223   5.8367   6.9014   5.5788   5.1234   3.5428   6.0559   6.1178   6.6523   7.8594   3.1861   4.2589   3.8319   3.7238   3.2247   6.1243   3.6648   7.5075   7.9216   3.4016   8.7844   8.8762   3.8317   7.5303   3.9013   3.2001   8.6036   3.5827  10.2828   4.7081  10.4891   3.6098   4.6611   3.5894   8.3071   6.8998   6.0664   3.6316   5.9895   5.8345   3.9428   9.3660   3.4578   8.4750   3.5693   6.6087   7.7054   5.2838   6.0887   5.1181   5.1217   4.7736   4.1869  12.9154   3.7843  11.5495   6.3764   6.0742   5.9311   4.1518   8.2584  10.2795  10.3602  15.0653  14.4396  15.4699  13.9336   9.7815
 428.000000   5.0990   4.6751   6.3926   6.9491   5.4825   4.8729   3.5103   5.7099   6.3804   6.4816   6.5378   2.9885   4.4538   3.4552   3.2702   3.2840   7.2241   3.3814   7.8670   7.8791   3.5469   9.3889   9.1288   3.2809   7.7498   3.8202   3.6692   8.8401   3.7160  10.6704   4.6455  10.7191   3.8070   4.1788   3.6922   7.9526   6.6357   5.9682   3.5934   5.1252   5.1945   3.6360   9.1762   3.5719   8.4966   3.5376   6.9616   6.9654   5.5206   6.7237   5.5789   5.4187   4.6635   4.0411  12.6278   3.6582  12.2305   6.7568   6.2089   6.1326   4.8897   8.3127  10.1387  10.3772  15.5194  14.2988  15.2595  13.4705  10.5494
 429.000000   5.3213   4.5300   5.8147   6.5323   6.1804   5.4761   4.6595   5.6217   6.5574   7.5413   7.2604   3.2930   4.2513   3.3128   3.5899   3.1024   7.0680   3.7355   7.8787   7.2035   3.6082   9.2522   8.4937   3.6058   8.1561   3.8658   3.8852   8.9715   3.0821  10.1660   4.4596  10.7811   3.7888   3.9861   3.7604   7.8842   6.9662   5.8857   3.9982   6.1681   6.2359   4.4821   9.1083   3.3845   8.0797   3.9513   6.5817   6.7242   5.3779   6.3272   5.3512   5.1116   4.7118   3.6619  13.4343   3.8292  11.9351   6.3717   5.8777   5.7228   4.6964   7.5581  10.1581   9.7003  15.3779  14.4726  15.5264  13.6527   9.6245
 430.000000   5.7761   5.1666   5.4697   6.1055   6.0985   5.7170   4.3361   5.5381   6.5826   7.6760   6.7508   3.3889   4.8730   3.9492   3.2333   2.9757   6.9130   3.6374   8.1100   7.6962   3.6824   9.1884   9.1602   4.0402   8.4227   3.7532   4.0348   9.2138   3.2753  10.4394   4.4678  10.7360   3.6410   3.4904   3.8406   7.2765   6.3731   5.9262   3.8559   5.8099   5.9760   4.2497   8.7645   3.6839   8.0637   3.6065   6.3489   6.1443   5.6430   6.4659   5.9772   5.1056   5.2137   2.9309  12.2455   3.8079  12.4595   6.5509   6.0821   6.7212   4.4707   7.5281   9.9026   9.4368  14.7662  14.6367  15.7170  13.9566   9.7903
 431.000000   6.2870   4.2841   6.1332   6.9194   6.7639   6.2047   4.0424   5.2979   6.7232   7.5946   6.7607   3.1367   4.7581   3.8281   3.5452   3.4866   7.0212   3.6548   7.8902   7.6326   3.5970   9.2114   9.1480   3.3534   7.7733   4.0503   3.5324   8.8779   3.8296  10.8409   4.9178  10.3258   3.7546   4.0002   3.6166   7.5593   6.5098   6.1227   3.6515   5.4832   5.3524   3.6834   9.1044   3.9771   7.8799   3.8072   6.4531   6.6306   5.2921   6.2480   5.3004   5.1670   4.3735   3.7654  11.0440   3.9544  12.3308   6.1800   5.4720   5.5689   5.5996   6.8769   9.7934   8.8083  14.7948  14.4252  15.5330  13.3994   9.3013
 432.000000   6.2262   4.7673   5.7799   6.5711   7.0431   6.2477   3.6865   5.4623   5.1620   6.3623   7.3557   3.5195   5.0622   4.0657   3.3321   3.1029   6.7494   3.8294   8.4255   7.7210   3.6982   9.2179   9.0565   3.8032   7.6272   4.1532   3.7257   8.8162   3.8111  10.3019   4.5726  10.7698   3.8776   4.4315   3.7079   8.1959   7.0117   6.2667   3.6219   5.6810   5.6516   4.5609   9.8381   3.8520   8.5833   3.4204   6.8010   6.9093   5.0705   6.2282   5.4464   5.2704   4.0956   3.9380  11.0074   3.5207  12.1319   6.0573   5.4077   5.9047   4.9041   7.2569   9.3749   9.4532  13.4694  14.8476  15.8521  13.9694   9.1695
 433.000000   6.1646   4.7188   5.9726   6.5636   6.4435   5.8980   3.6151   6.0026   5.1801   5.9572   7.4771   3.4560   5.3234   3.8974   3.6222   2.9994   6.9554   3.7630   8.2163   7.7540   3.6673   9.2880   8.6203   3.6597   8.2333   3.9289   3.8179   9.1036   3.2767  10.1646   4.6096  10.6832   3.8946   4.6142   3.6512   7.8739   6.7547   6.3238   3.7979   5.7926   5.5788   4.0758   9.1837   3.4469   8.4888   3.7538   6.6393   7.0159   5.3741   6.5748   5.3036   5.3852   4.7098   4.3094  11.1719   3.8405  12.7913   6.5119   6.1376   6.2910   4.8055   8.1297   9.2659  10.2483  14.1848  14.5996  15.6960  13.8272   9.5707
 434.000000   6.0764   4.8021   6.0600   6.6684   6.6809   6.1915   3.8629   5.5762   5.7674   6.3742   7.2083   3.2417   4.6654   3.7280   3.4755   3.1672   6.5242   4.2369   7.8394   7.8113   4.6117   8.9515   8.4768   3.8012   8.0814   3.7862   3.6012   8.8343   3.4430   9.6509   4.6662  10.6877   3.7431   4.4207   3.8735   7.8049   6.4000   6.1464   3.8237   5.0253   4.7022   3.9085   9.4173   3.4164   8.0676   3.6903   6.3602   6.6069   4.7148   6.0079   4.8594   5.2257   4.6145   4.1417  11.3886   4.3894  13.2384   5.9757   5.5351   5.6024   4.6083   7.8095   9.4129   9.9945  13.4260  14.6469  15.5800  13.8561   9.9947
 435.000000   5.8082   4.7180   5.9976   6.4940   7.5115   6.4103   3.8069   5.7536   6.7971   6.9004   7.1147   3.5178   4.6232   3.8028   3.6873   2.8779   6.4992   3.9530   6.8707   8.4227   4.2263   8.0227   8.1457   4.2248   8.1132   4.4637   3.6271   9.2590   3.3935  10.3898   4.7321  10.5492   3.8019   4.2686   3.9974   7.7345   6.3320   5.7490   3.8796   4.9440   4.7241   3.8295   9.4008   3.9302   8.3848   3.3300   6.8297   6.9154   5.4789   5.8762   5.5793   5.4326   4.7375   3.8125  11.9957   4.4587  12.6669   5.5554   5.0293   5.5666   5.2837   6.7427   9.7334   8.9768  13.7661  14.3089  15.4619  13.7204   9.6233
 436.000000   5.7110   4.4972   5.4776   6.3436   6.6922   5.7539   3.5146   5.6526   6.4374   7.2168   6.7776   3.3103   5.2321   3.6493   3.2805   3.0561   6.7704   3.8011   7.6546   8.1194   4.0429   8.8641   8.8216   4.2167   8.2457   4.2109   3.9693   9.0766   3.6591  10.4951   4.4734  10.3836   3.8511   3.9998   3.9964   7.8719   6.5536   6.4884   3.7244   5.2008   5.3270   3.7602   9.3464   3.6327   8.6382   3.6676   7.0967   7.6271   5.8826   6.4123   5.4696   5.3449   5.2665   4.0936  12.3756   4.4985  11.7469   6.0038   5.3593   6.0223   5.2426   6.1302   9.7183   8.2304  14.0092  14.5769  15.5352  14.1201  10.3921
 437.000000   5.8413   5.2461   5.2929   5.8334   6.9127   6.4490   3.6806   5.4234   6.3743   7.2212   6.8534   3.2326   4.9825   3.9799   3.5868   3.3303   6.9201   3.6278   7.5104   8.1647   4.1255   9.0302   8.4774   3.9248   8.0459   4.0513   3.7363   8.9456   3.1645   9.9026   3.8183  10.4264   3.9808   3.8388   4.0684   7.5189   6.2943   6.0174   3.8196   5.7069   6.0500   4.3067   9.7451   3.3964   8.4719   3.6773   6.9386   7.1584   5.7658   5.9337   5.6440   5.5274   5.3892   3.6194  11.6904   5.3272  12.6832   5.3657   4.6246   5.2874   5.1878   5.1516   9.3762   7.1927  14.1635  13.9222  15.0533  13.4864  10.1259
 438.000000   6.3657   4.5696   6.2508   6.5984   6.7607   5.7082   3.6011   5.8277   6.7846   7.1420   6.8884   3.3695   4.6529   3.7620   3.4120   3.2278   6.6765   3.7545   7.5145   7.7978   3.5627   8.7170   8.3437   3.5644   8.4825   3.8242   3.1962   9.3998   3.5966  10.7824   5.0131  10.0989   3.4743   3.8728   4.0724   7.4914   5.9309   5.8809   4.0409   5.4094   5.4238   4.0320   9.4024   3.5798   8.1394   3.4420   6.5378   6.6885   5.5604   5.9620   5.8462   5.2202   6.5751   3.6851  12.1387   4.6932  12.0875   5.9186   5.3451   5.8089   5.8338   6.0520   8.7449   8.0441  13.5185  14.7248  15.6808  13.9786  10.1260
 439.000000   5.4798   4.8180   5.7366   6.0928   6.6587   5.8142   3.9036   5.6046   7.4454   7.9598   6.5580   3.2322   4.7614   3.6340   3.6672   2.9947   6.4790   3.7744   7.3041   7.9237   3.9604   8.7055   8.3500   4.1899   8.5698   3.8879   3.7570   9.2787   3.4877  10.7482   4.5788   9.9072   3.6653   4.1755   3.8104   7.7082   5.9629   6.0502   3.9226   5.0116   4.8052   4.3101   9.7403   3.8131   8.3736   3.3480   6.5769   6.7318   5.0458   5.6541   5.5363   5.2264   6.0479   3.3341  11.2674   4.6947  12.4645   5.9108   5.2812   6.3781   5.9748   5.7376   9.0058   7.8398  13.8120  14.5656  15.6470  13.9623  10.0722
 440.000000   5.7365   4.6314   5.9378   6.3717   6.4861   6.1073   3.7057   5.6801   6.7218   7.1968   6.7482   3.4767   4.7968   3.6566   3.8033   2.8732   6.6829   3.6351   7.8775   8.0426   3.4399   9.0408   8.5962   3.9269   8.6689   4.2547   4.1746   9.5924   3.5525  10.8066   4.2968  10.2013   3.6827   4.2736   4.2563   7.9798   6.3245   5.9845   4.1519   5.1673   5.0239   3.5150   8.9149   3.5977   8.0995   3.6136   6.4945   6.7977   5.3880   5.9014   5.5410   5.5766   5.1987   4.3830  10.7763   4.4113  12.3213   5.4982   4.8186   6.0773   5.7497   5.2620   8.7674   7.2709  13.3775  15.3375  16.5052  14.0241   9.8028
 441.000000   5.8294   3.9456   6.0896   6.5980   6.6243   5.8166   3.5941   5.6402   6.5060   7.3118   6.9340   3.9707   4.8479   3.8999   3.4056   2.9913   6.1350   3.9784   8.0601   7.9844   3.7437   9.1311   9.0608   4.0856   8.1996   3.8561   4.2548   9.1311   3.1443  10.5289   4.3858  10.3471   3.7125   4.3228   4.0985   7.7261   5.9404   6.1987   4.1716   4.6800   4.7202   3.5963   9.1639   3.4134   8.1700   3.6074   6.5472   6.5801   5.1104   5.8479   5.3036   5.5855   5.3741   4.1517  11.6440   4.6206  12.0396   6.3804   5.7532   5.1869   5.7332   6.8674   8.1900   8.8221  13.3157  14.9659  16.0625  13.9046   9.1418
 442.000000   5.0028   4.4676   5.4746   6.1986   6.5902   6.0256   3.3949   6.2242   6.6432   6.9656   7.3913   3.3661   4.4077   3.6851   3.4942   3.2006   6.7700   3.7839   7.9223   7.9850   3.7890   9.1724   8.3417   3.5223   7.8317   3.9700   3.9014   8.9726   3.4130  10.4934   4.4145  10.4470   3.6209   4.9553   3.4999   8.1835   6.3407   6.3214   3.8644   4.2055   4.2484   3.8206   9.4253   3.7173   8.5837   3.5828   7.1378   7.7771   5.8422   6.3449   5.6514   5.4015   5.1597   4.3151  11.4976   4.5297  11.2849   6.2138   5.3803   5.1837   5.1567   5.6511   9.2054   7.3812  14.3924  14.6641  15.8048  13.5027  10.1992
 443.000000   6.3130   4.2918   6.2704   7.1779   7.1167   5.7938   3.5772   6.0957   6.9464   7.7150   7.0014   3.3884   4.6142   3.7502   3.7715   3.2742   6.6707   3.8132   7.9417   8.2500   4.3237   9.1963   8.4572   4.5778   8.0470   4.4701   4.0839   9.1170   3.4305   9.8887   4.1855   9.9043   3.5882   4.8800   3.9409   7.8625   6.5283   6.6673   3.6424   4.6829   4.6975   3.9325   9.4889   3.5923   8.5017   3.5848   6.9227   7.3866   5.1798   6.1722   5.0669   5.2035   4.8490   4.4006  10.8623   3.7779  10.9837   6.3462   5.5643   5.0893   5.7182   6.1687   8.6827   7.9387  13.5991  15.7166  16.6932  14.4052  10.2057
 444.000000   6.4657   4.0674   6.3189   7.1051   7.3421   6.6409   3.8241   6.0195   6.3000   6.7648   7.6892   3.3819   4.7990   4.0232   3.1481   3.0779   6.7614   3.7051   7.3950   8.0707   4.5562   8.7188   7.9648   4.0630   7.4290   4.4379   3.8456   8.8919   3.3049   9.8952   4.3600  10.3995   3.5446   4.3284   3.7186   7.6602   6.2369   6.5479   4.0367   5.2882   5.4228   3.9142   9.4329   3.7918   8.3899   3.6119   6.6275   7.1965   4.5175   6.4384   4.5900   5.4757   5.0361   4.4308  11.0198   4.8133  11.5309   6.0420   5.3719   5.1618   5.9250   5.6471   9.0787   7.4300  13.4129  14.6713  15.7487  13.6477  10.1650
 445.000000   6.2020   5.5562   5.6312   6.2422   7.3036   6.1367   3.7214   5.6854   7.2893   8.0235   6.1321   3.5102   5.1388   3.7496   3.5269   3.0496   6.8581   3.8196   8.3766   8.5301   4.6262   9.6405   8.2644   4.1596   7.3345   4.2041   3.9371   8.8162   3.2569   9.5724   4.1808  10.2630   3.6552   4.0707   3.8202   7.4415   5.9912   6.5373   3.7832   5.3778   5.4585   4.1528   9.2338   3.6951   8.2061   3.5028   6.5951   6.1973   6.2334   5.8298   6.5964   5.2022   5.7850   3.2737  10.9640   4.1996  11.4183   6.2153   5.2735   5.2714   6.0483   5.0843   9.7820   6.8295  13.8283  14.7962  15.9112  13.9483   9.7410
 446.000000   6.0219   5.1307   5.7784   6.5797   6.9104   6.3146   4.1401   5.4355   6.9115   8.3880   6.6488   3.3067   4.7710   3.5056   3.7024   2.9534   6.5312   5.0453   8.5405   8.5242   5.3100   9.6659   8.2875   3.8797   8.3213   3.8454   3.8712   9.1319   3.4986   9.8281   4.0667  10.1007   3.6636   3.8288   3.6728   7.3036   5.9988   6.4535   3.8031   5.2499   5.6079   4.2539   8.8381   3.5315   8.4231   3.9782   6.7889   6.4798   5.8002   5.9794   6.1122   5.1491   6.5440   3.4898  10.2609   4.4233  12.3777   5.8061   4.9438   5.2443   5.5262   5.0761   9.0282   6.8487  13.4561  14.7597  15.8384  14.0252   9.7030
 447.000000   6.0238   5.0602   5.0287   5.7987   6.9511   6.1847   3.8382   5.7269   7.4825   8.4142   5.8161   3.3076   4.7811   3.8382   3.7086   3.1770   6.7793   5.8782   7.1961   8.6061   5.3083   8.6350   7.4068   3.2631   8.5649   3.6060   4.0385   9.4577   3.0160  10.0106   4.2143   9.9106   3.6555   4.2707   4.2834   7.6416   6.0026   6.5001   4.1905   4.7449   4.6062   4.0765   9.4412   3.6523   8.3773   3.1347   6.7598   6.7476   5.9166   5.8573   5.9599   5.0857   6.9587   3.7900  11.1544   4.8462  12.4697   5.7921   4.8318   4.8485   5.9405   5.4677   8.7565   7.3283  13.3132  14.5932  15.6754  13.4804   9.9902
 448.000000   6.3905   5.2397   5.5040   5.9371   7.0146   6.3196   3.9825   5.7363   7.4104   8.4196   5.6168   3.9245   4.6933   3.6104   3.5185   3.2854   7.4134   5.4522   7.6725   8.3406   5.1469   8.8563   7.1253   3.7801   8.8642   3.7514   3.6395   9.5793   2.8914   9.8917   4.3170  10.4385   3.5658   4.1095   4.0186   7.7224   6.0318   6.4577   3.7800   4.7325   4.7382   4.0571   9.6657   3.7017   8.2951   3.4834   6.6571   6.7353   5.6556   5.6610   5.8130   5.4664   7.1824   2.9046  11.7890   4.3141  12.7127   5.8381   5.1050   5.4228   5.4827   5.7325   8.8348   7.6633  13.0029  14.5073  15.6769  13.6190   9.3474
 449.000000   6.3386   4.3383   5.6590   6.4451   6.7230   5.6974   3.5646   5.5274   7.4539   7.9869   5.8521   3.3005   4.5149   3.6815   3.2833   3.0562   7.1536   5.0699   7.4554   8.8468   5.0729   9.0190   7.7605   3.7229   8.7814   3.9350   4.3659   9.6931   3.1825  10.2351   3.9984  10.4104   3.8462   4.8138   3.8620   8.0070   6.1587   6.2677   3.8100   4.3532   4.4984   3.9052   9.5127   4.2163   8.4216   3.0835   6.6182   7.2530   5.1813   6.0831   5.4525   5.1124   6.5947   3.2908  12.3303   4.0560  12.0726   5.6786   4.7145   4.8810   5.9989   5.4706   9.7239   7.3267  13.8175  14.6052  15.7207  13.7463  10.2027
 450.000000   5.4343   5.2851   5.1687   6.1352   8.0267   6.7163   3.6953   5.6065   7.1085   8.0772   5.6946   3.3355   5.1466   3.5494   3.5077   2.8667   6.9617   4.1449   7.7922   8.7424   4.8344   9.1111   8.0547   4.0671   8.7400   4.1196   4.4086   9.5250   3.6752  10.0623   4.2739  10.0170   3.7151   4.0339   4.1374   7.5788   5.7885   6.0983   3.8672   4.8832   5.0555   4.3367   9.8444   3.9236   8.6616   3.3263   6.8939   6.8982   6.0270   5.9565   5.8369   5.2219   7.3785   3.7315  12.9232   4.1601  11.7593   6.0517   5.0983   5.8654   5.7743   5.1628   9.3245   7.2077  13.8472  14.8395  15.9573  13.7974  10.0054
 451.000000   6.1093   4.7813   4.6900   6.1335   7.7367   6.9425   4.3811   5.7621   7.1490   8.1803   5.6299   3.1259   5.0524   3.6701   4.0214   3.5098   7.2505   3.9523   7.8040   8.4364   4.5400   8.9326   8.0417   4.2585   8.7225   3.6985   3.8268   9.5503   2.9546   9.9525   4.2877  10.0476   3.8892   3.6764   3.7094   7.2042   5.7208   6.3357   4.0773   5.7046   5.8702   3.9812   9.1243   4.3400   8.2119   3.4876   6.4864   7.3712   5.6285   6.1008   5.6624   5.0207   8.2124   3.3651  12.1473   4.2544  10.5274   5.9340   4.9031   5.2189   6.0589   4.9569   9.4210   6.8335  14.3904  14.7092  15.6390  13.7963  10.2223
 452.000000   6.5604   4.5980   5.8592   6.4372   7.3875   6.3188   3.9465   5.5914   7.0685   8.1579   5.9078   3.4977   5.2269   3.8499   3.3696   2.9607   6.7985   4.1338   7.8278   8.2154   4.5978   9.0737   8.1905   4.3896   8.6215   4.0339   4.9138   9.3168   3.3311   9.5157   4.7145   9.7240   3.5720   4.1284   4.0181   6.7708   5.1614   5.8074   4.1509   5.1861   5.9641   3.9661   9.7042   4.1506   8.3760   3.8056   6.7699   6.9511   5.4904   5.5579   5.6741   5.0811   8.3592   2.9655  11.5852   4.4971  11.1377   5.9844   4.9578   5.3243   5.1923   5.0749   9.4693   6.9269  13.4851  14.6194  15.5655  13.4702   9.6323
 453.000000   6.3838   4.5401   5.2590   6.1182   7.3745   6.7754   3.8385   5.8911   7.1121   8.2139   6.0307   3.5681   4.7463   3.9760   3.4086   3.4199   6.3819   4.6456   7.2631   8.0804   4.5977   8.6452   7.8101   3.9247   8.2804   3.8268   3.8933   9.0992   3.5651   9.7658   4.2893  10.2401   3.6785   4.2176   3.6510   7.1190   5.4467   6.2096   4.0414   4.6957   5.2195   4.1696  10.0734   4.2796   8.7305   3.7727   6.8956   7.1702   5.4873   5.7594   5.6867   5.7328   7.6093   3.0382  12.3744   4.4861  11.0489   6.1681   5.1451   5.3207   4.8370   4.9833   9.4547   6.7861  14.2766  14.5120  15.6502  13.8248   9.4576
 454.000000   6.2056   4.2896   5.8720   6.7655   6.9620   6.1635   3.8273   5.7330   7.0063   8.0219   6.0641   3.2346   4.9140   3.7014   3.6078   3.3998   6.6984   3.7613   7.6465   8.2689   4.3472   9.0616   8.0565   4.2093   8.2885   3.4263   3.6082   9.3854   3.0443  10.0546   4.4466  10.0135   3.4352   4.3461   4.0635   7.6564   5.8874   6.2752   4.1784   5.0600   5.2792   4.5445  10.1647   4.5307   8.8850   3.7964   7.1525   7.3136   5.1974   6.0650   5.3212   5.5108   6.7737   2.9184  12.5926   4.5614  11.6472   6.1468   5.1257   5.3253   4.9084   5.0994   9.8601   6.9969  13.9222  14.9780  15.9853  13.9263   9.0413
 455.000000   5.4242   4.0902   5.8426   6.7560   7.2652   6.7880   3.8712   6.0045   6.5997   7.4804   5.8993   3.4253   4.7911   3.8017   3.7177   3.4810   7.2809   4.6842   6.9592   8.1303   4.8416   8.2701   7.2211   4.1980   7.6720   3.8360   3.6813   8.5772   3.3191   9.1487   4.5508  10.3173   3.3188   5.1070   3.9518   8.3639   6.6259   7.0118   3.7669   4.8651   4.9473   3.9385   9.7360   3.9817   8.7274   3.2501   7.0557   7.5280   5.8817   6.5535   5.6292   5.4209   5.8575   3.5264  12.8720   5.1300  11.2714   6.1866   5.2194   6.3829   5.1516   5.0324  10.3822   6.8742  14.1951  14.3182  15.4476  13.8612   8.7980
 456.000000   6.0305   4.1662   6.6471   7.5486   7.4867   6.4032   3.5772   5.5749   6.5261   7.4707   6.6376   3.4375   4.8672   3.6542   3.4175   3.2864   6.3538   4.0649   6.9882   8.3754   3.8424   8.2344   7.3379   3.5922   8.1410   3.6683   3.4882   9.4213   3.1104  10.4199   4.7759  10.1778   3.4634   4.6719   3.8244   7.8192   5.8762   6.0539   4.0086   4.1454   4.1861   3.8160   9.3470   3.6877   8.2155   3.3111   6.4911   6.9351   5.2425   6.5781   5.2274   5.4676   5.6190   4.0834  12.2612   4.2705  11.8261   5.8734   4.9481   5.2626   5.2295   5.1873  10.6207   7.0768  15.0538  14.9542  15.9260  14.3471   8.2429
 457.000000   5.6992   4.3821   6.8527   7.8343   6.8560   6.3663   3.7880   5.9416   7.0657   7.3697   6.5746   3.4087   4.8788   3.7465   3.7124   3.1925   6.8442   4.0859   6.8076   8.0345   4.2154   8.2595   7.3469   4.7405   8.4019   4.2240   3.7615   9.5759   3.1915  10.1472   4.8349  10.3050   3.5409   4.6195   3.5946   7.7590   6.0581   5.7692   3.8403   4.4528   4.5602   3.7257   9.2070   3.8446   8.3936   3.2910   6.7285   7.1329   5.3371   8.0324   5.1186   5.9053   5.2273   3.9949  11.4995   4.6510  11.4817   5.7599   4.7740   4.9962   5.7984   5.2917  10.0686   7.2681  14.0454  14.3509  15.4737  14.1396   8.7056
 458.000000   6.1142   4.1829   7.8402   8.3828   5.7119   4.9927   3.5783   5.5575   6.6455   7.2273   6.8534   3.4209   4.2299   4.1309   3.7246   2.9492   6.6814   4.3049   6.7516   8.2395   4.1663   8.1089   7.0500   4.0523   8.1568   4.2911   3.9299   9.6399   3.1451  10.4748   4.8535  10.3287   3.6695   4.5438   3.5466   7.8446   5.8899   5.8735   3.9340   4.5404   4.3283   3.9043   9.8786   3.7597   8.4700   3.1580   6.6415   6.9076   5.2551   8.3581   4.9639   5.6779   5.8450   4.0703  10.9962   4.6614  11.2943   6.0488   4.9252   4.9304   5.2193   5.2179  10.1817   7.0382  13.8947  14.6944  15.6519  13.9708   9.2322
 459.000000   5.7848   4.0945   7.4005   8.1033   6.0454   4.5774   3.6006   5.6394   6.6975   7.0207   7.1939   3.3184   4.2442   3.6848   3.3115   3.1249   6.7337   3.8528   6.5993   8.1328   4.1520   7.9476   7.1133   3.9053   7.7926   3.9889   3.8129   9.1442   3.2584  10.2532   4.2290  10.4894   3.8218   4.8865   3.9055   8.2571   6.5740   6.1366   3.8106   4.5542   4.6422   3.9795   9.4183   4.0015   8.5938   3.4720   6.7755   6.9532   5.2023   7.8810   4.9119   5.9140   4.8013   4.3784  10.7186   4.3932  11.7263   6.6001   5.8383   6.0006   4.7024   6.0582   9.4736   8.1035  14.6358  14.4081  15.4647  14.1791   9.6245
 460.000000   5.3792   3.8658   7.2554   7.7618   5.9752   4.1705   3.9889   5.9087   6.7279   7.3541   7.5649   3.4915   4.0872   3.7219   3.3993   3.2121   6.3584   3.9137   7.2746   8.0379   4.0542   8.5748   7.8826   3.8093   7.6772   3.7642   3.5092   9.1475   2.8747  10.2311   4.4243  10.7007   3.7785   4.7668   4.0428   8.6422   6.9542   6.9086   3.6362   5.0948   5.0299   3.4443   9.0857   3.5489   8.3633   3.1695   6.5275   6.7276   4.8467   7.8479   4.7606   5.7641   5.0355   3.8951  11.4605   3.6424  11.7709   5.8139   5.2526   5.5471   4.7619   6.5818   9.7394   8.6278  14.7333  14.6569  15.6996  13.9937   9.3202
 461.000000   6.1840   3.8594   6.9026   7.7935   6.0283   5.6005   3.9074   5.7807   7.1977   7.4998   7.5997   3.2721   4.3970   3.7019   3.4666   3.4221   6.6480   4.2804   7.4150   8.1245   4.0900   8.6537   7.6183   4.1077   8.0581   4.1424   3.7136   9.3078   3.3347  10.4256   4.5130  10.3702   3.7325   4.3936   3.7691   8.1042   6.2680   5.8246   4.0323   4.6624   4.7680   3.6396   9.6231   3.5338   8.2719   3.2765   6.4353   6.4905   4.6769   8.1499   4.6655   5.5572   5.1761   3.7610  12.0851   3.7370  11.0445   6.1388   5.5119   5.2225   3.7473   6.8580   9.7466   8.8456  14.0148  14.7225  15.6895  14.3812   8.7181
 462.000000   6.1992   3.7152   7.4333   7.9340   6.4945   5.8047   3.7795   6.3485   6.4582   6.7598   7.0189   3.0567   4.4200   3.7507   3.2955   3.2723   6.3842   3.8857   6.9504   8.4496   4.1547   8.4539   7.9478   3.5526   8.4270   4.1389   3.4776   9.6501   3.5286  10.8493   4.4989  10.6568   3.6463   5.1669   3.8513   7.9895   6.0321   5.9538   3.6171   4.2326   3.9103   3.7557   9.5758   3.8281   8.4701   2.9483   6.6837   6.9489   5.1377   7.8928   5.1770   6.0324   5.6338   3.5756  12.5659   3.6340  11.4957   6.1717   5.5133   5.3097   4.6888   6.2120   9.8713   8.0528  14.0712  14.9750  16.0462  14.3680  10.1391
 463.000000   5.6086   3.8250   7.0698   7.9670   6.5966   6.1826   3.7233   6.2343   5.9799   6.5669   6.9274   3.1794   4.2905   3.6836   3.4822   2.9383   6.2128   4.2463   7.0430   8.1854   4.1012   8.2519   7.8571   3.9887   8.1254   4.2873   3.3444   9.5732   3.3631  10.7339   4.5908  10.4213   3.5070   5.9993   3.6007   8.1822   6.0335   6.4226   3.5938   3.7177   3.3041   3.5855   9.0933   3.8545   8.6320   2.7727   6.9523   7.4101   4.8340   7.9842   4.7062   5.7200   5.7638   3.9411  12.0767   3.4152  11.3192   6.3349   5.6148   5.4420   4.3819   6.6239   9.8453   8.5151  13.7096  15.0276  16.0959  14.5998   9.9290
 464.000000   5.5294   4.3277   7.7867   8.1364   6.3452   6.2099   3.7520   5.8589   5.8149   6.9237   6.7973   3.8194   4.5627   4.0645   3.0617   2.9966   6.1106   3.8071   6.9476   8.2235   4.1591   8.3776   8.2986   3.5512   7.5974   3.8555   3.7470   9.0330   3.4109   9.9957   4.3435  10.6318   3.7789   5.8672   3.8828   8.1387   6.0890   6.3045   3.9776   3.5373   2.8527   3.5708   9.3653   3.9618   8.7274   2.9810   7.0993   7.2177   5.2746   8.1147   5.1191   6.0725   5.4979   4.1398  11.7769   4.1051  11.3210   6.1404   5.3152   4.9614   4.4383   6.0976   9.2172   7.9742  12.6336  14.9959  16.0109  14.2751   9.9499
 465.000000   5.1957   3.9569   7.5438   8.3020   5.9850   4.7557   3.7509   5.6438   6.3899   6.9871   7.4262   3.2458   4.0325   3.3663   4.1408   3.0312   6.0097   3.9080   7.2728   8.2678   4.0042   8.7303   7.7869   3.9964   8.3229   3.8731   3.6111   9.7193   2.9998  10.2629   4.6909  10.3894   3.5436   5.3991   3.8151   7.9902   5.8541   6.2240   3.5627   3.6813   3.3740   3.4830   9.4054   3.5197   8.2774   3.2830   6.5653   7.2943   4.7989   8.2397   4.6033   5.8172   5.1210   4.1055  13.1161   4.5490  11.3067   6.1602   5.5711   4.6023   3.9862   6.6885   9.1833   8.6844  14.2524  14.4532  15.3986  14.1125   9.7885
 466.000000   5.9043   3.5411   6.8956   7.6970   6.3108   4.6473   3.7783   6.2451   6.1773   7.1305   7.2160   3.3480   4.2292   3.5168   3.4015   3.1990   5.5433   3.9075   6.8228   8.3051   4.2008   8.2664   8.1229   3.5984   8.0779   4.4267   3.9023   9.6819   3.6355  10.7647   4.6693  10.0929   3.5125   5.5850   4.0838   7.9114   5.8145   5.8308   3.8684   3.7141   3.0757   3.4203   9.4677   3.6401   8.2593   3.2859   6.6227   7.5546   4.5190   7.8309   4.5409   5.7088   6.0376   3.8778  12.1240   4.3987  11.7812   6.0104   5.3677   5.0123   3.9330   6.5071   8.6572   8.5078  13.9138  14.2148  15.2508  13.6942   9.2925
 467.000000   5.8417   4.0324   7.1355   7.7834   6.1316   4.9079   3.9786   6.1656   6.5944   7.2468   7.0521   3.2935   4.1756   3.6384   3.5362   3.0664   5.5582   3.9737   6.8081   7.9481   4.2216   8.1181   7.7653   4.2352   8.5964   4.2307   4.1875   9.7192   3.3361  10.6508   4.5339  10.3564   3.5285   4.8361   3.5967   7.7899   5.7080   5.8666   3.7046   3.4652   3.6422   3.6673   9.5560   3.7094   8.3135   3.3154   6.6532   7.2246   4.4629   8.0114   4.3385   5.7301   5.8335   3.2654  12.2769   4.1879  11.3310   6.0157   5.3168   4.4397   4.0410   6.4300   8.4969   8.4928  13.1264  15.0036  15.9372  14.4237   9.7283
 468.000000   5.2737   4.1275   6.7708   7.5930   6.3689   5.3411   3.7165   5.3972   6.8413   7.8531   6.5571   3.3491   4.3114   3.7855   3.3299   3.0738   5.6966   4.1792   6.6404   8.4735   3.7320   7.8962   7.8979   3.5041   8.4374   4.0213   3.7320   9.9223   3.2485  11.1930   4.6123   9.9928   3.5291   5.0795   3.6793   7.5418   5.3621   5.9691   3.9805   3.3975   3.4123   3.6392   8.9610   3.3717   7.9143   3.1486   6.5388   6.7278   5.2810   7.5317   5.2169   5.7021   5.9743   4.3231  11.7047   4.6244  11.7369   6.3253   5.5188   4.9478   3.3784   6.5146   8.7971   8.4135  13.8612  14.7059  15.6324  14.0697   9.2507
 469.000000   5.4003   4.3232   6.8224   7.4621   6.1412   4.8890   3.7918   5.7746   6.0790   6.5489   7.6399   3.3198   4.4755   3.7575   3.5421   3.2735   5.4881   4.0471   6.6134   8.0835   3.9747   7.9558   7.8874   3.4846   8.2296   4.2274   3.6911   9.7644   3.3315  10.7229   4.6823  10.3889   3.4362   5.1924   3.8276   8.1129   6.0294   5.8768   3.8561   3.6964   3.3300   3.6968   9.3424   3.5989   8.5310   3.0318   6.8031   6.7028   4.5811   8.4915   4.1962   6.0202   5.7359   3.9974  12.0703   4.4079  12.6658   6.6466   5.9913   5.4312   4.1069   6.1093   8.7694   7.9682  13.3656  14.5467  15.4300  14.2591   8.8782
 470.000000   5.7246   3.8993   7.5564   8.0500   6.0803   5.2649   3.7923   5.6812   6.4186   7.0335   7.9734   3.3410   4.0301   3.8047   3.7498   3.2235   5.2939   3.6674   7.3329   8.1639   3.6698   8.6500   8.3208   3.5844   8.1391   4.1193   3.8054   9.5198   3.6293  10.9906   4.1221  10.6259   3.5188   5.3081   3.4440   7.9622   6.0130   5.8660   3.8766   3.6741   3.4227   4.0551   9.8817   3.7537   8.5637   2.8996   6.6374   7.2556   3.9425   8.2268   3.5098   6.2950   6.0222   3.6600  12.5790   4.5252  12.3132   5.9708   5.3777   5.0025   4.0164   6.5091   9.1983   8.3351  13.9647  13.9676  15.0550  13.6848   8.4827
 471.000000   6.0980   4.3771   6.4950   7.2975   6.7054   5.0711   3.7634   5.7382   6.5429   6.7900   7.4403   3.2295   4.2070   3.6268   3.4722   3.2985   6.1566   4.2342   6.9711   8.1968   3.9694   7.9486   7.8223   3.4542   8.2351   3.8329   3.7892   9.6141   3.1371  10.4416   4.1356  10.7115   3.6723   4.9214   3.8409   7.7656   5.7910   5.8087   3.8112   3.9579   4.0378   3.7087   9.4500   3.7169   8.4444   3.0540   6.6248   7.1189   4.8190   7.8842   4.4889   5.7114   5.2426   4.0877  12.6053   4.0757  12.4707   6.1941   5.5715   4.4961   3.7528   6.5389   8.6708   8.5527  12.8911  14.5583  15.6368  14.2894   8.3453
 472.000000   5.2374   3.8028   7.3273   8.2375   5.6157   3.9190   3.6755   5.7233   6.3947   7.0536   7.2670   3.1785   4.4694   3.6590   3.2554   3.3345   6.2180   4.0942   7.2890   8.0000   3.5537   8.4189   7.7455   3.6255   8.8591   4.0385   3.8314  10.1530   3.5019  11.0955   4.8764  10.4086   3.4955   4.6436   3.7167   7.6857   5.8814   6.0214   3.9919   4.0566   4.4728   3.5926   9.3188   3.9080   8.5121   3.0209   6.5699   6.9706   4.6725   8.0190   4.6345   5.2926   5.9112   3.7497  12.4960   4.4896  13.2445   6.3972   5.7963   4.1757   3.7598   7.2023   8.1304   9.2387  13.2886  14.3586  15.4490  13.7535   8.4552
 473.000000   5.3623   3.5172   8.1377   8.1859   5.7306   4.4879   4.5880   5.8351   5.9677   6.3861   7.9218   3.2284   4.3289   3.7620   3.6423   3.1228   5.8247   4.1757   6.9504   8.1327   3.8638   8.1365   7.9207   3.4537   8.2206   3.9529   3.5484   9.5376   3.1375  10.5515   4.5667  10.3419   3.8847   4.5669   3.8525   7.5262   5.9831   5.5678   3.7218   4.3184   4.4914   3.5508   9.5576   3.7883   8.2606   3.3265   6.4821   6.8296   4.0882   8.5203   3.9645   6.1375   6.9983   3.4112  12.2909   5.0479  13.8723   6.1227   5.5492   4.6531   3.5134   7.2423   7.8075   9.1936  12.6536  14.1775  15.1920  13.9690   8.6102
 474.000000   5.1894   4.1746   7.3006   7.7823   5.4184   3.7655   3.7066   5.6002   6.2383   6.7873   7.7165   3.2464   4.0718   3.6293   3.7092   2.7770   5.8369   4.1080   7.0671   8.4448   3.9409   8.5741   8.0550   3.2092   8.7452   4.0410   3.8971  10.1605   3.5366  10.9067   4.1353  10.6758   3.5762   5.5326   3.5877   7.9611   5.8636   6.3610   3.8346   3.4415   3.1181   3.3520   9.4262   3.8909   8.3137   3.0454   6.4841   7.0740   4.6871   7.7635   4.5321   5.7830   6.6910   3.1309  12.8330   5.5502  14.3738   6.3595   5.8181   4.9335   4.1076   7.1546   8.4240   9.1754  12.7808  13.9715  15.0057  13.1332   8.9201
 475.000000   5.9952   3.9948   6.9060   7.6999   5.7981   4.9377   3.7090   6.0344   6.7698   7.1034   7.4618   3.0066   4.3265   3.6034   3.3500   2.9390   6.1411   4.2542   7.4611   8.4164   3.5980   8.5390   7.8214   3.5667   9.0830   3.6418   3.4481  10.1966   2.8931  10.2366   4.3904  10.1676   3.7367   5.2767   3.5504   7.9551   6.1109   6.0066   3.9004   4.2554   3.8546   3.5568   9.1552   3.7662   8.1228   3.1808   6.4065   6.5934   5.2514   8.1969   4.7308   5.9017   6.7954   2.7436  12.4504   4.6904  13.8775   5.8704   5.3321   4.9838   3.8345   7.1195   7.5373   9.0972  11.7000  14.3258  15.4452  13.6412   9.0533
 476.000000   5.2755   4.5528   6.4984   7.1153   5.9642   5.1315   3.6023   5.0992   6.8440   6.6860   6.9055   3.0976   4.4331   3.6124   3.1355   3.1120   5.8884   4.0521   6.8207   8.3580   3.4526   8.2064   8.0500   3.4263   9.1229   3.7764   3.4705  10.1388   2.8891  10.9399   4.6624  10.0597   3.8507   4.7817   3.6827   7.5530   5.5469   5.4759   4.0382   3.8799   3.6138   3.4068   9.0883   3.5466   8.0220   3.1886   6.3033   6.4910   5.3693   7.4476   5.3668   5.6572   7.1215   3.0301  12.6264   4.8015  13.0558   5.8199   5.3295   5.0898   3.5817   7.1882   7.4925   9.1070  11.8826  14.3300  15.4619  13.1958   9.2497
 477.000000   5.7827   4.3540   6.6750   7.2486   6.0121   5.7141   4.3012   5.6885   6.4616   7.0420   6.8053   2.9776   4.3770   3.5960   3.8414   3.0982   6.1201   3.8584   7.0597   8.6863   3.8000   8.6367   8.0484   3.4841   9.1511   3.8642   3.4567  10.1028   2.9982  10.7800   4.5777  10.2414   3.6158   4.4444   3.7051   7.4681   5.5747   6.1924   3.8573   4.3283   4.6001   3.7254   9.4012   4.3761   8.2879   3.2637   6.3882   6.6696   5.4073   7.4305   5.6550   5.8297   7.6963   3.0765  12.9717   4.5809  12.3640   6.4606   5.7899   4.8592   4.2589   7.3315   8.9802   9.2301  12.5165  14.6533  15.8286  13.6645   9.0425
 478.000000   5.2417   4.7193   6.4824   6.9013   5.7628   4.3791   4.5436   5.4607   5.7581   6.5999   6.6000   3.2561   4.2951   3.7618   3.4001   2.8222   6.1626   3.9324   7.4015   8.3298   3.5440   8.6648   7.9404   3.9272   8.8933   4.0307   3.5704  10.2259   2.8677  10.7628   4.6564  10.3209   3.8360   4.5981   3.7690   7.5059   5.5875   5.7036   4.1323   4.6032   4.7192   4.0066   9.5160   3.8913   8.1141   3.3647   6.3682   6.6039   5.4903   7.5287   5.4123   5.5627   7.5205   3.4167  13.2727   4.5379  12.7563   6.1859   5.6960   4.9872   3.4798   7.3556   8.5665   9.3432  14.1961  14.6075  15.6847  13.8011   8.6803
 479.000000   5.8376   4.6819   7.3356   7.7640   5.5588   3.7321   4.0985   5.6248   5.3012   6.7785   6.9809   3.2998   4.1059   3.5990   3.3948   3.0876   5.9039   3.7661   7.1358   8.3447   3.8440   8.5581   8.4595   3.3420   8.7470   3.9485   3.8021  10.1952   3.2928  10.4207   4.5667  10.1811   4.0113   3.9984   3.7520   7.3780   5.4651   6.0292   4.1598   4.2984   4.6987   3.8989   9.4946   3.6299   8.1668   3.6966   6.4439   6.5191   5.0107   7.5037   5.2098   5.6003   7.4555   2.8661  13.2764   4.4185  12.1341   6.4476   5.8893   4.9461   3.4480   7.6583   8.4832   9.6894  13.5480  14.1370  15.1819  13.4940   8.8785
 480.000000   5.0612   3.7617   6.8738   7.1083   4.0263   3.9929   3.7951   5.5866   4.5818   5.5501   8.1082   3.0989   4.0564   3.5982   3.4465   2.9851   5.7637   4.1824   7.3028   8.5241   3.8532   8.6199   8.5678   3.3973   9.3561   4.1914   3.6834  10.5291   3.6171  11.5521   5.2114  10.4086   3.6740   4.9058   3.7361   7.6724   5.8994   5.4965   3.6589   4.4861   4.6836   3.7381   9.5911   3.6309   8.1271   3.5473   6.3149   6.4716   4.6675   6.8047   5.0140   5.5305   7.6754   2.9781  12.7792   3.4956  12.5960   6.6520   6.0030   4.6104   3.9133   8.0635   8.0010  10.2264  12.9531  14.5439  15.6188  13.8369   9.1605
 481.000000   5.0663   4.2831   6.5967   7.0192   3.6652   3.6600   3.6295   5.7284   4.2251   5.3402   7.7332   3.1299   4.1131   3.4096   3.3548   3.0746   6.0676   4.0587   7.7670   7.9721   3.8268   9.0279   8.8829   3.7560   8.5822   4.2473   3.6973   9.9453   3.8559  10.8627   4.5641  10.6336   3.8423   4.6205   3.5690   7.7781   6.4024   6.0154   3.5868   4.5483   4.5922   3.6736   9.5686   3.7371   8.3990   3.3257   6.5648   6.6414   4.6468   7.4849   4.8171   5.6036   7.3922   3.1197  13.0299   3.9373  12.0993   6.9918   6.5129   5.0984   3.9232   8.5367   8.4541  10.6112  13.8545  15.0120  16.0905  14.1198   8.7467
 482.000000   5.1631   4.0114   7.2466   7.7611   3.9219   4.1386   3.7827   5.7601   4.9562   6.1056   7.4875   3.0509   4.0267   3.6868   3.3515   3.0977   6.1392   3.8025   7.4473   8.2597   3.7816   8.6944   9.0362   3.4719   9.1631   4.2899   3.8334  10.3599   4.0644  10.9178   4.8117  10.5492   3.8298   4.6055   3.4365   7.7674   6.0420   5.9991   3.9944   4.8113   4.7433   3.9128   9.0427   3.8323   8.3711   3.0524   6.5412   7.1275   5.1849   8.1786   4.9362   5.6779   7.9302   3.5504  13.4140   4.0948  13.5616   7.1811   6.6933   5.3404   4.1645   8.3454   8.9548  10.2570  14.0950  14.1927  15.2558  13.4155   9.4300
 483.000000   5.4116   4.3896   6.7540   7.3962   4.3422   4.6460   3.6947   5.5602   5.1011   5.8195   7.4218   3.6528   4.2330   3.6879   3.8651   3.0266   6.0134   3.6391   7.2456   8.3930   3.8611   8.4871   9.1122   3.5398   8.7259   4.5547   4.0598  10.1725   4.0536  10.9931   4.1775  11.2299   3.7669   4.8714   3.3600   7.5695   5.7500   5.9992   4.0596   4.0180   4.2623   3.6676   9.4142   3.6567   8.3124   3.2552   6.5567   6.6676   5.0995   7.5971   5.1554   5.5120   7.2033   2.7904  12.6775   3.6681  12.6033   7.1444   6.5983   4.5849   3.8625   7.9377   8.0372   9.8678  13.6488  14.2316  15.4000  13.3967   8.3898
 484.000000   5.3024   4.0211   7.3884   7.5579   4.3272   4.9003   3.4816   5.8278   4.4946   5.5615   7.3631   3.2680   4.0895   3.4486   3.0551   3.5258   6.7057   4.2238   7.2571   8.2670   4.2837   8.5078   8.4990   3.6708   8.8888   4.6072   3.7361  10.2454   4.0579  10.7307   4.2157  10.8723   3.8022   4.7318   3.4700   7.8884   6.4466   6.9674   3.8602   4.4513   4.4885   3.8385   9.4048   3.6689   8.5223   3.0506   6.8922   7.2282   5.2796   8.0227   5.1498   5.7745   7.4687   2.7327  13.1833   3.4390  12.0978   7.0134   6.3881   4.8129   4.5424   7.7580   8.2560   9.6372  13.8334  14.9478  16.0785  13.8519   8.6367
 485.000000   5.9566   3.8316   7.4042   7.8638   4.0117   4.2649   3.9229   5.6978   4.7370   5.4809   7.4947   3.5505   4.4017   3.6368   3.1279   3.3562   6.5705   3.7860   7.4911   8.0925   4.1247   8.6328   8.7865   3.2572   8.3986   4.2876   3.4966   9.8444   4.2014  10.7173   4.0792  11.5632   3.7942   5.6494   3.4407   8.1778   6.1943   6.4116   3.7297   4.1371   4.2674   4.1675   9.9218   3.9344   8.5782   3.3217   6.7867   7.0978   4.6781   8.0864   4.4735   6.0420   7.6910   3.2398  13.2410   3.6886  12.4918   6.9431   6.4693   4.7741   3.8250   8.1587   8.2126  10.2748  13.0035  14.7741  15.7421  13.9094   8.7601
 486.000000   5.7057   3.9321   7.3474   7.8556   3.7310   4.7985   3.7129   6.0512   4.8307   5.6685   8.2930   3.4872   4.2972   3.7513   3.4311   3.0725   6.0361   4.2490   7.3244   7.8794   3.8713   8.4895   8.3837   3.5774   8.7432   4.2427   3.5853   9.9870   3.7101  10.8539   4.3257  10.5034   3.7200   5.5599   3.5143   7.7988   5.5962   6.0303   3.7925   3.3111   2.9488   3.4390   9.6328   3.5935   7.9774   3.0757   6.3183   6.8109   3.9406   8.1292   3.7812   5.7749   8.1692   3.6919  13.2361   3.6288  12.6207   7.6061   7.1078   5.0941   3.6953   8.3944   8.5097  10.3051  13.5277  14.3519  15.4176  13.5165   8.1647
 487.000000   5.3757   4.1452   7.2876   7.7282   3.4221   4.2959   3.6545   5.8474   4.9545   6.2338   7.6338   3.1875   4.2566   3.7987   3.3864   3.2132   6.4442   3.9783   7.3113   8.0267   3.9371   8.6790   8.1823   3.4556   8.7540   4.3496   3.7579  10.0002   4.1399  10.7295   4.2848  10.3742   3.7465   5.2782   3.7498   7.9125   5.7316   5.9924   3.8905   3.3482   3.2344   3.5551   9.8435   3.6763   8.2668   3.1121   6.5314   7.3736   4.2504   7.9841   3.9457   6.0406   7.3474   2.7913  12.6709   3.4046  12.4654   7.5387   6.9950   5.4283   4.2377   8.8919   7.7411  10.7789  13.8310  14.8770  15.7372  14.2514   7.9068
 488.000000   5.9347   3.8595   7.6526   8.0322   4.1650   5.3896   3.5869   5.7037   4.8123   5.7638   8.1840   3.5120   4.2540   3.5536   3.8407   3.1899   5.9449   4.2092   7.0953   7.9280   3.8527   8.3255   8.3693   3.4218   9.0055   4.1180   3.8877  10.2662   3.6679  10.8085   4.1430  10.6851   3.7285   4.8249   3.5474   7.8835   5.9683   6.5438   3.7648   3.6949   3.8095   3.3335   9.0763   3.7452   8.1687   3.2962   6.4684   7.0667   4.3984   8.6091   3.8496   6.0412   8.3188   3.6812  12.9834   3.8812  12.7321   7.9197   7.4264   5.1898   3.3525   9.1220   8.0018  10.9500  15.6975  14.5929  15.6141  13.5504   8.2727
 489.000000   5.5270   3.8624   7.8953   8.4147   4.1807   5.1548   3.5305   5.7023   5.3601   5.9126   8.1227   3.2029   4.1563   3.6682   3.3825   3.1143   6.0795   4.1990   7.1051   8.0473   4.0559   8.2066   8.3164   3.3010   9.3666   4.4649   3.6609  10.4386   4.2993  11.0686   4.1845  10.3589   3.8090   5.0945   3.6051   7.4198   5.4141   6.2471   3.8549   3.5108   3.6983   3.6669   9.6156   3.9078   8.5603   3.0825   6.6506   6.8626   5.2061   8.4203   4.5606   6.2682   7.4796   2.9244  12.8542   4.1562  13.2346   6.6596   6.1651   4.5950   3.7239   8.1019   8.1784  10.1159  15.3270  14.6258  15.5385  14.1762   9.0145
 490.000000   5.5786   4.3026   7.4245   7.8741   5.1370   5.0295   3.5825   5.8542   5.4987   6.1058   7.7259   3.2092   4.3924   3.7074   3.5653   3.0093   6.3779   4.0236   7.2098   7.9169   3.4316   8.3844   8.7165   3.4597   8.6210   3.8043   3.7187   9.7316   3.9033  10.6561   4.5238  10.4310   3.9638   5.0860   3.5181   7.8939   6.0137   6.3475   3.7621   3.5106   3.2955   3.4675   8.9392   4.0611   8.5953   3.2626   6.7770   6.9100   4.2838   8.1647   3.8117   6.0591   7.0121   2.8218  12.7208   4.7692  13.9588   6.3257   5.8880   4.9647   3.7409   7.9548   8.1762  10.1207  15.3873  13.9552  15.0960  13.4101   8.9210
 491.000000   5.4348   4.1205   7.7688   7.8499   4.2459   5.5493   3.7736   5.9949   5.5627   5.9527   7.7082   3.2847   4.4351   3.5514   3.5393   3.3540   6.5438   3.9561   7.4062   8.5895   4.0591   8.8004   7.9277   3.7589   8.0072   4.1746   3.3782   9.3251   3.4348  10.3951   4.3309  10.6965   3.7475   5.5997   3.4954   7.9725   5.7109   5.9915   3.6916   3.4747   3.1482   3.7421   9.5965   3.7297   8.2878   2.8772   6.4133   7.0072   4.2650   8.0703   4.0517   6.1097   7.1533   2.8562  12.0310   4.9028  13.7323   6.1574   5.5996   4.9167   3.7373   7.1770   8.1638   9.3416  14.6403  14.2677  15.3113  13.6705   8.0031
 492.000000   5.0352   4.5647   6.8560   6.9604   4.6639   5.9682   3.6115   5.8057   5.1520   6.2716   7.6403   3.1237   3.9197   3.4735   3.3230   3.2567   6.3291   4.1086   7.0649   8.2713   3.6991   8.3985   7.9928   3.8334   8.8213   4.0725   3.6925  10.0308   3.7646  10.9470   4.2189  10.2583   3.9365   5.4627   3.8792   8.0844   5.8839   6.1862   3.8877   3.6425   3.4293   3.7751   9.6392   3.8505   8.5439   2.9168   6.7282   6.8854   5.1072   7.9894   4.9662   5.7955   6.8252   2.8611  12.3816   5.0135  13.3329   5.6669   5.1139   4.9915   4.1582   7.2747   7.6233   9.4864  14.6702  14.5713  15.5556  13.5677   8.6811
 493.000000   5.4739   4.0807   6.7454   7.3130   4.6596   5.3848   3.7313   5.5253   4.7066   5.0349   7.8965   3.1292   4.3154   3.9336   3.4869   3.0321   6.1910   4.1344   7.7110   8.5120   3.7350   9.0241   8.3293   3.7914   9.5220   4.4393   3.8909  10.6590   4.2525  11.6601   4.1504  10.5398   3.6983   4.9809   3.8753   8.0559   6.0869   6.2633   3.8687   4.2548   3.9646   3.7438   9.6528   3.6692   8.3141   2.8356   6.4506   6.9850   4.3080   7.7677   4.2077   5.7409   6.7334   2.7776  12.4470   4.7805  13.7239   6.2664   5.7941   4.8199   3.6710   7.8374   8.1518   9.8970  15.1040  14.6256  15.5734  14.1330   9.1127
 494.000000   5.6124   4.5639   7.0867   7.3385   3.5437   4.8909   3.6254   5.4461   5.3190   6.4206   7.2377   3.4636   4.0816   3.4779   3.4287   3.5226   6.9796   4.5137   8.1989   8.7402   4.0251   9.3235   8.9952   3.5770   8.9653   4.4549   3.8953  10.4157   4.4250  11.2207   4.3226  10.0722   3.6066   4.0729   3.7018   7.4307   5.6436   6.2610   3.9895   4.5924   4.8688   3.7570   9.0671   3.6409   8.1337   3.3527   6.4962   6.7079   5.2782   7.4173   5.2782   5.5662   7.7109   3.0227  12.7099   4.6216  13.9901   5.8960   5.4033   4.8506   3.9839   7.7155   8.1632   9.8258  14.5715  14.4952  15.5787  14.0520   9.3404
 495.000000   5.5558   4.8611   7.2572   7.5085   4.0596   5.2120   3.4449   5.4048   5.0004   6.1447   7.1956   3.3570   4.3639   3.8096   3.3296   3.1521   6.3133   4.2299   7.5435   8.4674   3.9159   8.8452   8.2593   3.4418   8.9764   4.4658   3.5718  10.5361   4.5095  11.6572   4.3799  10.0448   3.8314   4.0090   3.6916   7.4744   5.6759   5.8033   4.0458   4.8442   5.0725   3.7672   9.4865   3.4838   8.5782   3.3476   6.8647   6.7898   5.9526   7.9760   5.6901   5.9243   7.6643   2.6604  12.2244   4.5782  13.6051   6.6082   6.3149   4.8809   4.5352   8.5361   7.9074  10.6519  15.1576  14.7126  15.6651  14.0466   9.1672
 496.000000   5.4228   4.2239   6.6112   6.9892   3.8228   5.2471   3.4072   4.9553   5.2451   6.5211   6.9483   3.3631   4.4711   3.6592   3.1074   3.1901   6.8467   4.3468   7.8198   8.3027   3.5855   8.9537   8.2669   3.4463   9.5119   4.4856   3.3379  10.7576   4.2832  11.6834   4.4868  10.2282   3.6920   4.2138   3.7333   7.3580   5.4332   5.9229   3.8746   4.0655   4.1783   3.6707   8.8512   3.6334   7.9872   3.4510   6.2956   6.3219   5.4387   7.4125   5.6675   5.6422   7.6974   2.7987  12.9266   4.6880  14.0128   6.4375   6.0432   4.8388   4.5892   8.0564   7.8063  10.1440  14.8449  14.2524  15.1104  13.3618   8.6942
 497.000000   6.2880   4.4853   5.9887   6.7353   4.1935   5.4268   3.5595   5.1017   5.4521   6.5364   6.9384   3.3904   4.3342   3.6280   3.1944   3.5387   7.5747   4.6513   7.6757   8.7308   4.1591   8.9952   7.9163   3.7676   9.4500   4.4039   3.2992  10.7033   4.0355  11.5328   4.5808  10.2346   3.7229   4.3631   3.8413   7.3120   5.7789   6.4830   3.8997   4.1114   4.7373   3.7007   8.8213   3.6709   8.2661   3.4404   6.6349   6.5115   6.2115   6.1583   6.6431   5.6093   7.5772   2.8811  13.2171   4.6416  13.8336   6.5605   6.1746   4.9579   4.7227   8.5562   9.0460  10.7190  15.2596  14.4770  15.5386  13.7724   8.6937
 498.000000   5.6194   5.2376   4.3140   5.0791   4.2424   5.0380   3.5322   5.3175   5.7147   6.4416   6.6641   3.3231   4.3552   3.6334   3.1262   3.1750   6.5647   3.9473   7.5303   8.2207   3.5915   8.8823   7.9932   3.1324   9.0377   4.2468   3.4317  10.3288   4.2694  11.3283   4.6354  10.2300   3.9373   4.1760   3.9305   7.4462   5.7799   6.0060   3.8340   4.3025   4.6523   3.6388   9.4978   3.8858   8.4655   3.4585   6.7019   6.6102   5.9664   5.9984   6.2452   5.3234   7.3249   2.8571  12.8152   4.9800  14.0588   5.5512   4.8908   4.6293   4.6400   6.8733   9.0661   9.2127  16.1017  14.1735  15.2086  12.7449   8.6236
 499.000000   5.5074   5.1262   4.7325   5.3671   4.9465   5.9194   3.7788   5.4730   5.5129   6.5642   6.5115   3.2687   4.1873   3.3794   3.3263   3.4460   6.5354   4.2396   7.5794   8.1322   3.5119   8.9603   8.2103   3.5883   9.7208   4.4365   3.5439  10.7212   4.2954  11.5945   4.4196  10.1904   3.3305   4.6827   3.7848   7.3725   5.5102   5.9559   3.8225   4.0515   4.1238   3.8451   9.4195   3.6801   8.1420   3.6104   6.5746   7.2185   5.4130   6.2386   5.5621   5.3699   8.0898   3.3190  11.8360   4.5203  13.5239   6.1422   5.4509   5.4776   6.2403   7.1923   8.6351   9.2302  14.8363  14.5109  15.6316  13.3819   8.8503
 500.000000   5.7152   5.0080   4.4763   5.3010   4.6990   5.2368   3.6280   5.7334   4.4552   5.6957   7.0484   3.0741   4.7340   3.7785   3.5476   3.1333   6.8008   4.1413   7.4504   8.3676   3.7919   8.6996   8.6927   3.3539   9.3858   4.4181   3.5480  10.5921   4.4539  11.3482   4.5577  10.2140   3.7391   4.1311   3.7198   7.4283   5.6934   5.7287   4.1734   4.6261   4.9569   3.9063   9.4992   3.6035   8.3962   3.4806   6.7934   7.0904   5.6085   6.4588   5.1615   5.2765   7.9980   3.2855  12.5031   4.5839  12.4096   6.0579   5.3320   4.9479   6.2700   6.1867   8.9054   8.1864  15.4120  13.6243  14.7936  12.3554   8.8506
 501.000000   5.8695   4.6062   5.5093   5.7941   4.6924   5.6462   3.7156   5.7800   5.2681   6.4586   7.0698   3.2940   4.0964   3.4434   3.0473   3.2113   6.4614   3.9492   7.1597   7.6693   3.6864   8.3707   8.4303   3.4352   8.9783   4.0150   3.3630  10.0836   3.9854  10.9164   4.3395  10.0613   3.6669   4.0824   3.6758   7.5519   5.7119   6.3552   3.9812   3.6340   4.0197   3.5042   9.1665   3.5408   8.3010   3.3659   6.4667   6.8809   5.5526   6.6802   5.4708   5.3942   8.3011   3.5059  12.6823   4.7137  12.8255   6.0835   5.3419   5.0483   5.5346   5.9193   9.8695   7.9606  15.5460  14.3861  15.5389  13.0421   8.7262
 502.000000   5.4761   4.0692   5.4442   6.1175   5.0113   6.5555   3.4973   6.1083   4.8279   5.7317   7.7011   3.6189   4.2441   3.7831   3.7733   3.4255   6.2220   3.5190   6.7917   8.0359   3.8436   8.1358   7.6030   3.4589   7.8856   3.8029   3.8451   9.1144   4.0559  10.4861   4.6286  10.1955   3.6098   4.8962   3.5928   7.6574   5.8940   6.3719   3.7287   3.7297   4.0733   3.6907   9.5023   3.8722   8.5081   3.5359   6.7734   7.1899   5.3436   6.3078   5.2839   5.2636   7.5952   2.9851  13.0139   4.4010  12.4513   5.8218   5.1275   5.5723   4.9845   5.8788   9.4116   7.8165  15.8437  14.5105  15.5208  13.6034   8.3355
 503.000000   5.7927   4.6678   5.2922   6.1425   4.2910   5.4198   3.7001   5.7624   5.6736   6.6684   6.4410   3.2014   4.4970   3.7256   3.3047   2.9808   6.4351   3.6474   7.6579   8.1276   3.7551   9.0310   8.6276   3.2500   8.4993   3.8505   3.8737   9.8762   4.2346  11.1280   4.5938  10.3723   3.8449   4.2130   3.6599   7.4830   5.5941   6.0515   3.5850   4.1696   4.7372   3.4144   8.9649   3.5650   8.2551   3.3582   6.5891   6.5883   5.8765   6.0150   5.7092   5.4078   7.8819   3.1505  12.7305   3.9872  12.2258   6.2836   5.5682   5.3068   6.3349   6.0606   9.3207   8.0467  14.3979  14.2600  15.4357  13.2980   8.2160
 504.000000   5.6332   4.5079   4.5719   5.4593   5.1851   6.2431   3.9038   5.6915   5.4074   6.5374   6.4614   3.6422   4.4044   3.6513   3.2681   3.3123   5.8984   4.0391   7.4229   8.2032   3.7846   8.3714   8.2095   3.5966   8.9906   4.0717   3.4010  10.1584   3.6131  11.1002   4.7879   9.7233   3.7914   3.5983   3.7111   6.6622   4.9458   5.7100   3.8247   5.1127   5.8041   3.7194   9.5362   3.6673   8.3697   3.2327   6.6557   6.6511   5.4548   5.2320   5.8694   5.1807   9.2244   3.2840  11.4534   3.9286  12.7880   5.8236   5.0636   5.5006   5.9501   5.8876   9.1823   7.9287  14.2476  14.7849  15.9612  12.4280   8.3358
 505.000000   5.6693   4.5215   4.7444   6.0616   4.9547   5.7270   4.1867   5.4464   5.3766   6.7044   6.3683   3.7115   3.8189   3.4968   3.1384   3.2187   5.9135   3.7418   7.6391   8.1869   3.5147   8.8915   8.3879   3.4591   9.4480   4.2811   3.6401  10.7241   4.0384  11.5343   4.8440   9.5697   3.7994   3.4126   3.9600   6.8606   5.1648   5.6159   3.8895   5.2878   5.8840   3.9286   9.0047   3.6351   8.0720   3.5692   6.3895   6.7877   5.2801   6.1754   5.4072   5.4103   9.5971   3.4857  12.3199   4.3881  12.1923   5.4911   4.7913   5.0310   6.0485   5.3978   9.4864   7.3100  13.9975  14.5267  15.6780  12.8469   8.5048
 506.000000   5.4954   4.6498   5.2214   5.8155   4.3981   5.5528   3.8960   5.9221   5.1932   6.5613   7.0705   3.2528   4.5454   3.5796   3.2372   3.5686   7.2367   3.5359   7.4234   8.2325   3.4790   8.7332   8.1889   3.1574   9.3585   4.2518   3.7453  10.5128   3.5689  11.1554   4.9935   9.7987   3.7088   3.7698   4.0596   7.0647   5.3394   5.7240   4.0490   5.4712   5.4913   3.7333   9.1311   3.5497   8.1333   3.8072   6.4640   6.9291   5.0760   6.0648   5.2485   5.3058  10.1326   3.8991  12.2147   4.2632  12.1966   5.8571   5.2188   5.7232   6.8224   6.4222   9.0694   8.5029  14.8726  14.5649  15.6983  13.4083   8.4596
 507.000000   5.8468   4.6874   4.8859   5.5865   4.8064   5.5731   3.8004   5.6169   5.3825   6.4753   6.8792   3.2033   4.1111   3.5779   3.2171   3.3132   6.9862   3.8352   7.1112   8.5497   3.8895   8.5512   7.9350   3.7576   8.8422   3.8574   3.7271   9.8435   3.3807  10.8030   5.2342  10.0678   3.8427   3.9217   3.9218   7.1126   5.4994   5.9363   3.6874   5.2526   5.5024   3.6839   9.3226   3.6432   8.1492   3.7662   6.5470   7.2092   5.5879   6.1178   5.3492   5.2964   9.7391   3.6761  10.8474   4.3269  12.4583   5.2928   4.4836   5.0326   5.5232   5.7289   8.1093   8.0382  14.4817  14.6496  15.8069  13.7899   8.2650
 508.000000   6.0175   4.6405   4.7883   5.6451   4.2452   5.8245   3.3240   5.4518   4.8166   5.9740   6.6953   3.3478   4.2936   3.7381   3.5629   3.2806   6.5952   3.7881   7.5933   8.4661   3.7204   8.9855   7.6941   3.1507   9.1055   4.0844   3.9056  10.3855   3.8035  10.9834   4.7546   9.8465   3.4722   3.6232   3.7806   7.0070   5.4325   5.9225   3.6521   5.1083   5.3247   3.4024   8.7159   3.6783   8.0676   3.5042   6.3587   7.2465   5.6368   5.6626   5.6501   5.0655   9.3487   3.3999  11.2559   4.3776  10.6265   5.3234   4.4288   4.6458   6.3651   5.0707   8.2100   7.1214  13.5852  14.3187  15.4450  13.2345   8.6256
 509.000000   5.2071   3.6743   5.5087   6.5955   4.3407   5.5769   3.7494   5.5094   4.9868   5.7690   8.1406   3.4129   4.0883   3.4585   3.4309   3.0392   6.0637   3.9758   7.4417   8.5682   4.0521   8.7238   8.6139   3.3302   8.6242   4.1874   3.6682  10.0050   4.0065  10.9310   5.1247  10.2755   3.6032   4.7559   3.4365   7.5176   5.7555   6.1570   3.5855   4.5582   4.5470   3.5775   9.6556   3.7732   8.3843   3.2858   6.6521   7.1478   4.6424   6.5223   4.6010   5.2562   8.2676   3.1454  11.1333   4.1299  10.8405   5.5816   4.8090   4.3976   5.3377   5.8447   8.1892   7.9095  13.0331  14.7344  15.7765  13.8152   7.8810
 510.000000   5.9621   4.3060   5.0875   6.1297   4.8366   5.3213   3.7135   5.2926   4.6639   5.0569   7.9666   3.1810   4.4282   3.4400   3.4113   3.1689   6.3176   3.9459   6.9948   8.4631   3.8601   8.1434   7.8891   3.3329   8.7804   4.0880   3.8406  10.0428   3.9407  10.7834   4.7929  10.5679   3.7930   4.5093   3.8746   7.7196   5.9979   5.9240   3.9664   4.7041   4.7275   3.7998   8.9367   3.4997   8.1068   3.4989   6.4971   6.8807   5.4795   5.9782   5.4573   5.4871   7.8777   3.2577  11.4328   4.3788  11.5535   4.7455   3.8908   4.4971   5.6983   5.5875   8.8480   7.7672  14.5155  14.3381  15.4622  13.6397   9.0903
 511.000000   5.6398   4.8091   4.6924   5.3014   5.2908   6.2190   3.7151   5.5436   4.7919   5.7618   7.5543   3.4996   4.1060   3.4290   3.7907   3.5205   6.5165   4.2113   6.9397   8.0121   3.6724   8.1904   7.9492   3.7524   8.7703   3.9719   4.0389   9.9219   3.5519  11.1304   5.0187  10.2047   3.7594   4.3053   3.7966   7.7279   5.8427   5.9261   3.9264   4.5607   4.7120   3.8982   9.6040   3.5689   8.2917   3.7527   6.6074   7.0986   5.6423   6.2538   5.5696   5.3196   7.4828   2.8143  12.2304   4.2530  11.7941   5.4711   4.7193   4.8716   5.1273   5.9337   9.0743   8.1169  15.3456  14.6485  15.8804  13.6788   8.4543
 512.000000   5.4424   4.0909   5.0155   5.6620   4.7711   5.5455   3.4334   5.5026   4.7346   5.5784   8.0308   3.5122   4.2070   3.6456   3.3071   3.5042   6.4371   3.7735   7.3663   8.1328   3.6203   8.5435   7.9358   3.5320   8.6122   4.2229   3.9638  10.1689   3.8480  11.0514   4.7919  10.2262   3.6152   4.2278   3.6248   7.7039   5.9401   6.4579   3.8364   4.5972   4.7555   3.6459   9.6530   3.5234   8.5854   3.3794   6.9075   7.2164   5.6644   6.6184   5.4567   5.4891   8.0145   3.0992  12.1391   4.3225  11.3787   5.9729   5.2044   4.8811   5.9031   6.2160   8.9085   8.2293  15.1847  14.8273  15.9967  13.8405   7.8644
 513.000000   5.3828   4.5180   5.2248   5.6513   5.0582   5.4264   3.9646   5.9659   4.3400   4.6804   8.6681   3.5402   4.1837   3.4951   3.2883   3.1273   5.8279   3.9176   7.0154   8.1378   3.8880   8.3130   7.4689   3.7225   8.0990   3.8059   3.9421   9.3763   2.9308  10.2799   4.7022  10.7097   3.5765   5.3564   3.5508   8.3850   6.4276   6.6121   3.5677   4.1551   3.8955   3.7213   9.6935   3.8742   8.4065   3.0293   6.4986   7.1261   4.3516   6.2519   4.3839   5.5048   7.1576   3.5789  11.6898   4.5358  11.1472   5.5542   4.8184   4.6931   5.8016   5.7436   8.1462   7.7486  13.8840  14.6732  15.8350  13.5631   8.6695
 514.000000   5.9340   3.8482   5.5117   6.1118   4.7755   5.6892   3.8590   5.8391   4.8360   5.3482   8.5215   3.3124   4.4457   3.7583   3.3998   3.2313   6.1653   3.9994   6.7243   8.1522   4.2213   8.0821   7.5716   3.6211   8.2276   4.0168   3.5947   9.6117   3.3860  10.4150   4.4496  10.5910   3.5881   5.0057   3.9350   8.1791   6.3948   6.4841   3.6905   4.5308   4.2262   3.3873   9.1076   3.7411   8.3621   3.4646   6.6837   6.8504   5.1519   6.5981   4.7900   5.3699   7.2375   2.8948  10.7023   4.0499  11.4962   5.4633   4.7287   4.7561   5.8187   5.9166   8.7047   7.8046  14.0108  14.6729  15.8684  13.2502   9.4416
 515.000000   5.1269   4.0637   5.5684   6.1571   4.5457   5.5502   3.5126   5.7869   4.0839   4.9548   8.9138   3.2501   4.3614   3.7393   3.1873   3.1690   5.8580   3.6687   7.3646   8.6521   4.2433   8.7400   7.7900   3.5178   8.4454   3.8609   3.4515   9.5272   3.5682  10.4495   4.5933  10.5792   3.6250   5.2286   3.7044   8.1832   6.1548   6.2321   3.8714   3.6830   3.6799   3.5851   9.7588   3.7280   8.4685   3.1030   6.6587   6.9458   4.8576   6.2087   4.9079   5.4181   6.9524   3.2225  11.2858   3.9840  11.5103   6.0580   5.3092   4.8058   6.1780   5.7417   8.5545   7.4983  12.9264  14.5585  15.6043  13.4311   9.9755
 516.000000   5.4807   3.8353   5.7171   6.2672   4.4701   5.8323   3.5440   6.1973   3.8955   4.9870   9.1202   3.4510   4.4429   3.8834   3.2803   3.1431   5.9718   4.3199   7.8484   8.8917   4.4533   9.0383   8.1185   3.6832   8.4394   3.9771   3.6984  10.0725   3.5716  10.8975   4.4406  10.4068   3.8171   5.3568   3.8193   8.0546   6.1269   6.4617   3.8265   3.7746   3.5832   3.8523   9.5743   3.6365   8.1292   3.1040   6.2625   7.1112   4.4927   6.2511   4.4130   5.2685   7.2635   3.0738  11.5686   4.0968  10.7145   6.0306   5.2320   5.0601   6.8893   5.7600   9.2546   7.6408  14.1143  14.8408  15.8345  13.9491   9.7996
 517.000000   5.1886   3.7245   5.7406   6.6920   4.3847   5.4385   3.5484   6.1055   4.6627   5.4351   8.3067   3.4685   4.4213   3.6359   4.0415   3.4580   6.6372   3.9276   7.4527   8.7181   4.4192   8.7120   7.5490   3.5936   8.8040   4.3974   4.0238   9.8917   3.9309  10.2578   4.2091  10.7472   3.8266   5.1445   3.7690   8.5688   6.6232   6.7430   4.0723   4.1824   3.7751   3.5008   9.5994   3.5862   8.2847   3.0326   6.5632   6.4671   4.5432   6.7143   4.6692   5.4626   7.0201   2.7165  11.6035   3.6070  11.4844   6.1048   5.2558   5.0354   6.8870   5.5803   8.9356   7.5904  13.5813  14.7726  15.8808  14.0101   9.0507
 518.000000   5.4267   3.9325   4.8535   5.5467   4.6978   5.2881   3.7651   5.9886   5.2745   6.4732   7.6396   3.3618   3.8563   3.6219   3.3702   3.1270   6.4223   3.9601   7.3379   8.5783   3.9606   8.6122   7.6565   4.0023   8.2824   4.1726   3.9023   9.7223   3.2076  10.7395   4.7556  10.1921   3.8447   4.4638   3.4589   7.7544   5.7985   6.4195   3.8523   4.3986   4.1958   3.6491   9.4884   3.6146   8.5563   3.8548   6.8728   7.2216   5.0223   6.3832   4.8512   5.3666   7.2395   2.7739  11.1949   5.4257  11.0076   6.1147   5.2724   5.1331   6.1318   5.7335   8.3391   7.6233  13.2576  14.8057  15.9631  13.8680   9.2924
 519.000000   5.5779   4.3160   5.5492   6.1599   4.7660   4.9843   3.6808   5.6075   3.9389   4.8323   7.7729   3.1974   3.8832   3.5065   3.6432   3.1004   6.2222   3.7956   7.1870   8.0719   3.8528   8.4384   7.4039   3.4721   8.2064   3.5838   3.6574   9.5968   3.0576  10.4446   4.2660  10.5951   3.5695   4.9539   3.8851   7.9213   6.1170   6.3655   3.8247   3.8538   3.6178   3.6194   9.6196   4.0764   8.5033   3.0355   6.8734   7.3887   4.7933   6.1650   4.6088   5.3631   7.2615   3.5052  10.4430   4.4842  11.1271   6.3880   5.6484   5.0166   6.5500   6.3810   8.7959   8.2800  12.1552  14.4757  15.5037  13.3577  10.2863
 520.000000   5.0912   3.6904   5.5360   6.3283   4.8053   5.5485   3.4450   6.1462   4.1922   5.5345   8.3961   3.3278   4.3036   3.7545   3.5719   3.2364   6.1641   3.9105   7.0042   8.3816   4.2210   8.4489   7.5464   3.5517   8.1846   3.7035   3.7452   9.4977   2.8780  10.2271   4.7986  10.3221   3.6990   4.8629   3.7078   8.1050   6.1923   6.5335   3.7905   3.6599   3.7293   3.6032   9.9537   3.8545   8.6020   3.1537   6.7272   7.3069   4.1959   5.9434   4.1261   5.1032   7.1664   2.9843   9.9546   3.6391  11.0012   6.2609   5.5172   5.0961   5.7888   6.2919   7.8176   8.2156  12.7441  14.7988  15.7930  13.9807  10.1546
 521.000000   5.5731   4.1955   6.0349   6.5787   4.6571   4.9546   3.9022   6.2919   4.2371   5.1882   8.6236   3.1514   4.2455   3.9692   3.7883   3.0546   6.4521   4.0840   7.2873   8.0871   4.0683   8.6876   7.8654   3.7335   8.3772   4.0315   3.3485   9.6129   3.2946  10.5491   4.7540  10.4219   3.7776   5.0631   3.6453   7.9643   5.8430   6.1574   3.6474   3.7012   3.7189   3.4335   9.5742   3.6651   8.6195   3.2573   6.6647   7.3617   4.0134   5.9503   3.8545   5.2828   7.8467   3.7198  11.2186   3.8230  11.4493   5.8359   5.2028   4.8636   5.7392   6.4039   8.2945   8.3699  13.5317  14.8904  15.7785  14.0154   9.4776
 522.000000   5.6123   4.2010   5.3406   5.8434   4.7587   5.6711   3.7283   6.0228   3.7654   4.4529   8.7684   3.4590   4.3150   3.6190   3.7034   3.3482   6.5567   4.0496   7.1352   8.4774   4.0280   8.5417   7.4452   3.8605   8.4869   4.3319   3.6889   9.9074   3.5915  11.0034   4.7844  10.7276   3.8212   5.0874   3.7370   8.2236   6.2851   6.5199   3.4855   4.0121   3.6536   3.5924   9.6367   3.6385   8.3226   3.0576   6.4864   7.1731   4.7211   6.0954   4.4743   5.6820   7.5370   3.6384  11.1176   3.9885  11.7103   6.0307   5.3575   5.0788   6.4617   6.1097   8.7043   8.0219  14.1920  14.5530  15.4957  13.6270   9.6316
 523.000000   6.0906   3.7167   6.1563   6.7069   4.5454   4.7187   4.0334   5.8690   4.4155   5.2730   8.5255   3.5086   4.4501   3.9818   3.3471   3.2682   6.8012   3.7921   7.2824   8.2075   3.9009   8.4800   7.3097   3.7540   8.1081   3.9805   3.9076   9.6908   3.0929  10.5126   4.7252  10.6045   3.6475   5.2389   3.8020   8.0547   6.1706   6.2370   3.4986   3.8230   3.5629   3.6262   9.8110   3.6891   8.2879   3.2031   6.4977   7.2912   4.5702   6.7566   4.3636   5.8697   7.4311   3.5857  11.7988   3.4861  11.8710   6.3623   5.7347   4.5109   6.4779   6.0368   8.4754   7.8316  13.9266  14.5714  15.4246  13.6610   9.1927
 524.000000   5.6830   3.4895   5.3672   5.9701   4.1432   5.4910   3.4144   6.0545   4.5866   5.4931   9.0770   3.5215   4.2447   3.6253   3.5186   3.3136   5.9441   3.7537   6.7329   7.8310   3.9214   8.0358   7.6797   3.6541   8.0868   3.8333   3.8235   9.4833   3.8014  10.2137   4.7432  10.3838   3.6791   5.7197   3.6897   7.8721   5.7631   6.1981   3.4625   3.2000   3.0866   3.3896   9.4627   3.6468   8.3804   3.0768   6.5360   7.2224   4.1194   6.2581   3.7391   5.6487   7.2672   2.8923  10.9068   3.8664  11.5036   6.4215   5.6897   4.4516   6.0658   6.2985   7.7294   8.2273  12.0936  15.4065  16.2230  14.1634   9.3200
 525.000000   6.2637   4.0514   5.7540   6.7162   4.4853   5.0630   3.5862   5.9744   4.8045   5.6427   8.1245   3.4095   4.0406   3.5938   3.5622   3.4773   6.8341   3.5244   7.5490   8.5474   3.8308   8.8939   7.5346   3.5670   8.3137   4.1581   3.6965   9.6422   3.8494  10.3722   5.3573  10.3662   3.6926   5.0704   3.5557   7.5029   5.4106   5.8678   3.9367   3.7253   3.5983   3.7205   9.4985   3.6346   8.3112   3.1051   6.5060   7.1689   5.0189   6.5400   4.8439   5.8874   7.6700   3.2643  10.5073   4.2671  11.7645   6.0894   5.3193   4.3408   6.1654   5.9008   7.8734   7.7401  12.8850  14.4868  15.3962  13.6326   9.0076
 526.000000   6.2144   4.6642   5.9454   6.2045   4.5216   5.2176   4.0057   5.7706   4.5585   5.3667   8.2849   3.4190   3.9957   3.7588   3.4540   3.4884   6.7525   3.6446   6.6366   8.4115   4.2875   8.0554   7.4740   3.7920   7.7244   4.1373   3.6641   9.0512   3.8645  10.1669   4.4590  10.7198   3.8507   5.6494   3.5851   8.0336   5.9349   6.6204   3.7881   3.6770   3.6260   3.7654   9.6360   3.9763   8.4087   3.1031   6.6454   6.9741   5.2573   6.1480   5.1778   5.6313   6.7683   2.7192  11.7673   4.3931  10.8606   6.1534   5.2835   4.4539   6.1870   5.6661   8.4610   7.4459  13.1922  14.6196  15.5201  13.3792   9.8211
 527.000000   5.6856   3.9504   5.6314   6.0237   5.2006   5.5069   3.6400   5.7246   4.9011   5.1558   8.3626   3.3574   4.0935   3.3706   3.4340   3.1695   6.3580   4.0261   7.1565   8.2354   4.3816   8.5037   7.7778   3.3458   8.0415   4.1216   3.7582   9.6157   4.1724  10.9203   4.4300  10.5996   4.0421   6.0098   3.2950   8.0318   6.0558   6.7376   3.8439   3.5716   3.3473   3.8509   9.6458   3.8343   8.6475   2.9762   6.8627   7.0389   5.0610   6.3368   4.9890   5.6416   7.5008   3.6037  11.0811   4.6498  10.8817   6.2218   5.4676   4.8557   6.7126   5.4333   8.3662   7.1819  12.6890  15.2788  16.2324  14.0608   8.8430
 528.000000   6.0896   4.1034   5.8300   6.1424   4.5332   5.5902   3.8681   5.7206   4.6154   4.8163   8.1772   3.2595   4.3389   3.7446   3.6923   3.3699   6.7154   3.5905   7.2735   8.2463   3.9388   8.7510   8.1272   3.4439   8.8263   4.0269   4.0473   9.7935   4.2598  11.1248   5.0865  10.7780   3.6653   5.3314   3.5314   7.9087   5.9611   6.4964   3.8570   3.8021   3.7583   3.6117   9.1631   3.3445   8.3147   3.3522   6.7084   7.4272   5.1563   6.2155   5.0860   5.5171   7.4449   3.4877  11.2460   5.2039  10.3640   6.3217   5.4620   4.8187   6.3887   5.4330   8.7633   7.2064  13.1002  14.8597  15.9204  13.9176   9.3213
 529.000000   5.6663   3.5866   5.7757   6.4008   4.8538   5.4611   3.8231   5.9466   4.4274   4.9227   8.6236   3.3868   4.2274   3.8992   3.4682   3.3374   6.4779   3.8139   6.8237   8.0920   3.8723   8.1485   7.5157   3.7289   8.4175   4.0955   3.9657   9.6760   4.1553  10.9873   4.4560  10.5830   3.4674   5.5692   3.8208   8.2184   6.2900   7.1782   3.7269   3.9612   3.8966   3.6046   9.8182   3.6912   8.3737   3.1709   6.6494   6.9603   4.7123   6.7308   4.6802   5.5461   6.8183   2.9442  12.1967   4.5792  10.5729   6.3599   5.5515   4.7131   5.2835   6.1162   8.2588   8.1068  13.4696  15.0407  16.1135  14.4672   9.7068
 530.000000   5.3609   3.6710   6.2458   6.4992   4.8535   6.2904   3.9258   5.4150   4.5502   5.0040   8.0721   3.5988   4.3273   3.8860   3.7702   3.1672   6.6021   3.6116   7.0622   8.4147   3.7595   8.3672   7.4519   3.7413   8.3664   4.1430   4.2106   9.7641   3.1199  10.4033   5.0168  10.6422   3.6706   5.2528   3.5278   8.1552   6.1131   6.8032   3.6564   3.8256   3.7476   3.8079   9.5050   3.4879   8.2749   2.8640   6.6281   7.0037   4.8485   6.9124   4.9732   6.3433   7.3687   3.0873  11.3311   4.6181  10.0987   6.1277   5.4502   4.6359   5.1884   6.0841   7.3745   8.0967  13.4532  15.2595  16.2011  13.9713   8.2745
 531.000000   5.6359   3.8611   5.9840   6.4456   4.3211   5.7464   3.3628   5.6734   4.3556   4.9754   8.2840   3.3258   3.9397   3.7264   3.4501   3.2984   6.5594   3.9494   7.2400   8.0312   4.1902   8.1770   7.7187   3.8698   8.6930   4.2127   4.0452   9.7870   3.1928  10.0873   5.0600  10.5636   3.5356   5.6771   3.5921   8.1609   6.0139   6.3791   4.0075   3.3737   3.2863   3.5096   9.6520   3.5850   8.4554   3.1597   6.6470   6.8128   4.8641   6.3971   5.0225   5.4799   7.5278   3.5448  10.7230   4.9407  10.1906   6.1493   5.3302   4.7028   5.8547   5.7553   7.5016   7.5555  12.9116  14.6855  15.6415  13.7114   8.3187
 532.000000   6.4443   3.8454   5.8479   6.1880   5.3085   5.5591   3.6747   5.9124   4.3358   4.8111   7.8360   3.4020   4.2052   3.7338   3.1368   3.2759   6.1328   3.8848   6.7265   8.0615   3.9874   7.8584   7.5712   3.6312   8.0520   3.9997   3.8138   9.3890   3.6494  10.4873   5.0394  10.8591   3.5982   5.5530   3.5090   8.1653   6.2206   6.5885   3.9389   4.0103   3.8232   3.4602   9.3137   3.4083   8.3257   3.2996   6.5944   6.8472   5.2320   6.2173   5.3516   5.8847   7.5783   3.5308   9.7618   4.5568  10.5389   6.1291   5.2144   4.7163   6.6023   5.2200   8.1401   7.1681  12.6326  15.0951  16.0723  14.3052   7.7617
 533.000000   5.8422   4.1639   5.0413   5.9057   5.4286   6.7678   4.2799   5.8607   5.2637   5.3056   6.9207   3.1935   4.2989   3.5093   3.4808   3.4333   6.2304   3.9509   7.0007   7.8595   4.3220   8.3548   7.6632   4.1851   7.7282   3.9071   3.7240   9.0518   3.3078   9.9956   4.4440  11.2661   3.5937   5.5997   3.5492   8.2775   6.3883   6.1234   3.6378   4.3988   4.4820   4.0360   9.1870   3.4509   8.1985   3.4533   6.5240   6.9421   5.2476   5.5720   5.5084   5.1861   7.5700   3.8327  10.2451   5.2023   9.7487   6.1196   5.0512   4.8088   6.5940   5.0787   8.7526   6.8519  13.1315  14.9146  15.7173  13.9687   7.7408
 534.000000   6.2103   4.1503   5.2597   5.8102   5.8633   6.9648   3.9397   5.8138   4.1708   4.6120   7.4595   3.6376   4.5849   3.5785   3.3551   3.4880   5.8338   4.9204   6.2872   8.2808   4.7724   7.5178   7.3731   4.0993   7.8078   4.3584   3.8189   9.1867   3.8478  10.6733   4.4719  10.9895   3.6475   5.6379   3.8207   8.3357   6.4705   6.5463   3.7627   4.5989   4.4161   3.9287   9.6032   3.7350   8.1765   3.0786   6.4100   7.2396   4.8534   5.8302   4.9837   5.4610   7.6857   3.9481  10.3777   4.8652  10.9193   6.0917   5.0627   5.3065   7.3343   4.7576   8.7832   6.5775  12.8611  14.8794  15.7080  13.9786   8.7347
 535.000000   5.5081   4.0728   5.5832   5.9908   6.1943   6.0909   3.9202   5.8176   4.2561   4.7115   8.0069   3.3068   4.3609   3.5507   3.4336   3.1329   5.9024   3.9564   6.8760   8.1088   4.3990   8.2875   7.7041   4.1245   7.6926   4.1010   3.6180   8.9368   3.3173  10.0667   4.2841  10.9149   3.7706   5.9747   3.6940   7.9494   6.1051   7.1504   3.5632   3.5591   3.4918   3.9551   9.4631   3.9685   8.2945   3.1943   6.6998   7.1775   5.0723   6.1515   5.1506   5.5753   8.2249   3.7353  10.8333   5.9193  10.3508   6.7720   5.9137   5.6950   6.6389   5.4968   9.0467   7.0367  12.9734  15.2407  16.0342  14.4802   8.6370
 536.000000   5.9062   3.8585   5.7729   6.4435   6.7322   6.1221   3.6047   5.8139   4.2684   4.8101   7.4227   3.9438   4.7118   3.5343   3.7202   2.9726   6.0183   3.8582   7.3552   8.0456   4.0291   8.6303   7.4857   4.2972   8.3413   4.2129   4.0397   9.4823   3.1099  10.0783   4.5174  10.9045   3.9396   5.8862   3.5641   7.8424   5.6490   6.0139   3.7575   3.7866   3.2184   3.6273   9.3231   3.7033   8.4364   2.8882   6.6626   7.0245   5.6487   7.2239   5.3017   5.7683   8.3033   3.8689  11.1291   4.8997   9.7952   6.4073   5.4396   4.7900   6.8807   5.6970   9.1591   7.4421  13.4587  15.0081  15.9068  14.4541   9.2960
 537.000000   5.5842   3.7973   6.3071   6.6022   6.6944   5.7777   3.6666   5.7576   4.8177   5.1748   7.9474   3.4216   4.4395   3.6445   3.4738   3.5849   7.0642   4.8521   7.3776   8.0570   4.8926   8.6920   7.3854   3.5611   7.9293   4.2853   3.8078   9.1621   3.9084  10.0601   4.5215  10.7302   3.7233   5.7993   3.3327   8.1697   6.0486   6.7192   3.7873   3.4570   3.1515   3.6055   9.4290   3.3720   8.2008   3.0836   6.5621   7.3420   4.9526   6.4495   4.9842   6.0621   8.0178   3.8304  10.4118   4.8874  10.1290   6.3545   5.5538   4.8595   7.0473   5.9638   8.3871   7.7186  11.3346  15.2186  16.0481  14.3398   9.1754
 538.000000   5.2958   4.3115   5.0542   5.4482   7.2313   6.9940   3.8025   5.5047   4.5075   5.1863   7.6956   3.0756   4.5353   3.5749   3.5093   3.3097   6.5144   4.0437   7.3085   8.1873   4.0671   8.5689   7.6791   3.5131   8.5534   4.0798   3.4412   9.8935   3.2605  10.6302   4.7024  10.7218   3.5045   5.4859   3.5521   7.4526   5.3764   6.3055   4.3070   3.8674   3.6074   3.8939   9.2536   3.6330   8.1071   3.0716   6.4966   6.8267   5.1467   5.9799   5.2456   5.4397   8.3976   3.9023   9.8516   5.9215   9.9503   6.2717   5.4312   5.1602   6.7840   5.2849   8.5220   7.0288  12.2065  14.5944  15.3509  13.2681   8.5064
 539.000000   5.9071   4.8379   5.3563   5.8177   7.0854   6.1861   3.9795   5.5787   4.9794   5.7887   7.4245   3.1622   4.6570   3.3178   3.2773   3.5749   6.6937   4.0661   7.0720   7.9614   4.5193   8.4194   7.6234   3.8754   8.1021   4.1501   3.9829   9.3191   3.4453   9.8028   4.9234  10.3621   3.6009   5.2359   3.7045   7.7553   5.6637   6.3959   4.2279   3.8699   3.6927   3.3685   9.1724   3.5678   8.2358   2.9979   6.6012   6.6056   5.7400   5.3845   5.8274   5.4895   8.9196   4.1389  11.0594   5.3912   9.8075   6.3931   5.5572   5.3460   6.8833   5.2731   9.1598   6.8563  12.5652  14.6401  15.5094  13.5412   8.9065
 540.000000   5.8703   3.8650   5.4020   6.2755   7.2578   6.5601   3.6033   6.0038   4.1550   4.9617   7.8049   3.4723   4.3388   3.3627   3.4704   3.2096   6.0843   4.8264   6.8838   7.5468   4.5688   8.1182   7.6492   3.6421   8.4227   4.1577   3.8113   9.2926   3.6355   9.8300   4.5258  10.8648   3.6557   5.8322   3.5605   8.2778   6.2099   7.0221   3.7412   3.6124   2.9577   3.6063   9.8312   3.7808   8.4525   3.1424   6.9348   7.4263   5.5197   6.0962   5.2777   5.5201   7.6240   3.3413  11.4021   5.0833  10.6659   6.3496   5.5242   5.0664   7.1701   5.5712   9.3772   7.5595  13.7518  14.7582  15.5586  13.6329   8.1158
 541.000000   5.8117   3.8326   4.7663   5.6944   6.9153   6.6600   3.7651   6.0595   5.2079   5.4656   7.7006   3.4808   4.9581   3.7612   3.4459   3.0703   5.6185   4.9555   6.5505   7.5315   5.0610   7.6077   7.5912   3.6403   7.8128   4.3048   3.9501   9.1491   3.9353   9.9415   4.6727  11.0779   3.6737   6.1804   3.2691   8.8355   6.6508   7.1072   3.7025   3.5349   2.9012   3.8249   9.6597   3.6965   8.4207   3.1607   6.7113   7.0862   4.8919   6.0149   4.8930   5.6507   7.3013   3.5633  10.6829   5.1104   9.5354   6.9796   6.0932   5.2439   7.3174   5.7336   8.9936   7.4692  12.3749  14.9169  15.8065  13.9920   8.1375
 542.000000   5.9341   4.3582   5.1534   5.8993   6.8807   6.8251   3.6425   6.4418   5.3417   5.2598   7.6328   3.3619   5.3180   3.8291   3.3712   3.0491   6.5524   4.6156   6.8784   7.9213   4.5630   8.2328   7.8412   4.7672   8.7768   4.8901   3.9124   9.5458   3.6809   9.8026   4.2840  10.7258   3.7077   5.9692   3.5225   8.2842   6.1199   6.3283   3.7736   3.2825   2.7713   3.5809   9.5511   3.6679   8.4015   3.0494   6.7573   7.2535   5.4144   6.5499   5.3981   5.4131   7.4146   3.3592  10.6877   5.1888  10.2523   6.0422   5.3051   4.9109   6.6852   5.7646   9.3340   7.7340  14.4232  14.8389  15.7224  13.6945   7.8298
 543.000000   5.5977   3.9585   5.4503   6.0938   7.4150   6.6132   3.7472   5.8862   4.5032   4.8080   7.5103   3.0839   5.1784   3.5026   3.5820   3.7770   6.4415   4.5544   7.4997   7.8592   4.5243   8.6806   7.9380   4.0520   7.9216   4.1412   4.0243   8.9856   3.3466   9.9975   4.7372  10.9083   3.6762   5.8051   3.6313   8.3676   6.3481   6.3833   3.8268   3.6007   3.7816   3.9736   9.3058   3.6865   8.3579   3.2854   6.7728   6.8279   5.0353   5.8889   5.4494   5.7016   8.2692   4.1188  10.5284   4.8249  10.4488   6.1534   5.2026   4.9630   6.5137   4.6559   9.3066   6.5098  13.1212  14.6575  15.5928  13.9007   7.8642
 544.000000   6.1124   4.8168   4.8221   5.6585   7.3585   7.2242   3.4538   5.8009   4.7401   5.6764   6.8306   3.3401   5.1863   3.6250   3.3251   3.2164   6.2583   4.0012   6.9309   7.7473   4.1151   8.0198   7.6187   4.0593   7.5824   3.9488   3.7987   8.9339   2.9667   9.9215   4.4364  10.5892   3.9328   5.4473   3.6271   8.0170   5.9113   6.7229   3.9414   3.5018   3.5302   3.7476   9.2783   4.1156   8.5426   3.0373   6.8647   6.8159   5.9746   5.9977   6.1824   5.5523   8.2226   3.7906   9.5091   5.0885   9.9279   6.6143   5.7800   5.1774   7.1286   5.2037   9.3622   6.9232  12.9215  14.3604  15.3198  13.5535   8.4704
 545.000000   6.1929   4.1896   5.8718   6.2183   7.2776   6.5277   3.7105   5.5195   5.2291   6.1313   7.4511   3.7136   4.9353   3.5921   3.8876   3.3175   6.1193   3.8685   6.9842   8.5286   4.0818   8.1059   7.6156   3.7957   7.7313   3.6190   3.9634   9.1654   2.9930   9.9932   4.8787  10.0819   3.5194   5.9965   3.5168   8.1135   6.0408   6.8551   3.8251   3.4342   3.0812   3.7322   9.0417   3.5482   8.3582   3.2506   6.6685   6.6764   5.1394   5.2801   5.3351   5.6775   7.9488   3.8862  10.5344   5.9502   9.4310   6.5274   5.6737   5.7176   7.5134   5.1572  10.5704   6.8510  14.3086  14.9089  15.8982  13.8033   8.7971
 546.000000   5.9158   4.4135   5.2121   5.9549   7.5469   6.8446   3.6703   5.5733   5.0663   5.8284   7.3525   3.4844   5.3405   3.8513   3.3873   3.2855   7.0651   3.6439   7.6187   8.5010   4.3294   8.9172   8.3447   3.5106   8.0138   3.8184   4.0917   9.4568   3.4225  10.6485   5.0557  10.0885   3.9142   5.5270   3.5130   7.6156   5.5774   6.4063   4.1471   3.7314   3.9309   3.6022   8.9538   3.5260   8.2397   3.1246   6.5550   6.7594   5.2848   5.8159   5.5584   5.0283   7.7603   3.4167   9.9903   6.1089   9.4858   6.0057   5.0415   5.1517   7.1156   4.7285   9.9453   6.4847  13.6240  14.7158  15.7257  13.4817   8.7041
 547.000000   6.5135   4.0669   5.6290   6.1262   7.8034   7.1598   3.6279   5.9070   5.3378   6.1341   7.3565   3.3159   5.1731   3.6625   3.4259   3.3476   6.7958   4.5553   7.8078   7.6762   4.9833   8.9940   8.2207   4.5613   7.5199   4.8540   4.0581   8.5781   4.0080   9.5965   4.6985  10.7706   3.7244   6.2209   3.8610   8.2328   6.4215   7.1285   3.7991   3.3869   2.9605   3.8037   9.7399   3.7761   8.6895   3.1002   6.9501   7.1310   5.5113   5.9348   5.4185   5.3199   7.1565   3.4766  10.9884   5.9143   9.3677   7.0745   6.0869   5.7981   8.2215   5.2923  10.5788   6.6665  14.1455  14.7655  15.5846  13.5695   8.7096
 548.000000   5.7121   4.1089   5.6663   6.0234   7.8661   7.9517   3.6919   5.8082   5.4741   5.8308   7.2819   2.8144   5.5743   3.8897   3.1510   3.4946   6.4635   4.1374   7.7790   7.6441   4.4843   8.6626   8.0813   4.0895   7.7320   4.8548   3.9286   9.3104   3.9384  10.0839   5.0452  10.7676   4.0388   5.8964   3.5472   8.0311   6.0478   6.9055   4.0241   3.1639   3.2364   3.6950   9.8258   3.8179   8.7540   3.1403   7.0171   6.8996   5.3142   5.9514   5.5477   5.3613   7.0435   3.0726   9.9547   6.4824   9.7213   7.3686   6.4920   5.8211   7.6843   5.2450  10.0999   6.6363  14.0109  14.9577  15.9183  13.6097   8.8847
 549.000000   5.6842   4.0112   6.0794   6.5116   7.4248   7.0695   3.3424   5.5979   4.8570   5.6626   7.5835   3.3157   4.8610   3.6172   3.6182   3.1784   6.4192   4.6037   7.3347   7.6003   4.6763   8.8582   7.5361   4.7455   7.5775   5.2248   4.1112   8.9924   4.1238   9.9193   4.5094  10.6704   3.7069   5.6690   3.6902   7.9620   6.0238   6.6515   3.6505   3.4120   3.0300   3.7064   9.7065   3.6792   8.5264   3.0098   6.7615   6.5675   5.1431   5.5897   5.4941   5.5559   7.5754   3.2729  10.6502   5.5632  10.1463   7.2047   6.2971   5.8921   8.0943   5.1661  10.5278   6.5954  14.3401  14.5741  15.5386  13.6226   8.1379
 550.000000   6.0939   3.3606   6.4492   7.0922   7.1062   6.3782   3.7784   6.2111   4.8285   5.3057   7.8775   3.3809   4.8961   3.7235   3.2936   3.3637   6.6067   4.6662   7.4353   8.3580   4.8626   8.6751   8.0270   4.4604   7.9555   5.4299   3.4371   9.3555   4.6653  10.7919   4.6674  10.7164   3.7543   5.4354   3.4960   7.8276   5.8283   6.4896   3.6803   3.4089   3.4386   3.9762   9.7131   3.7733   8.7481   3.1236   6.9405   7.4392   4.8131   6.1415   4.8828   5.6073   7.3192   3.4090  10.2158   5.5930  10.1146   6.7991   6.2730   5.8096   7.5226   5.4532  10.3146   7.0246  14.2723  14.5486  15.5187  13.6243   8.1636
 551.000000   5.3306   3.5709   5.9510   6.4152   6.7457   6.0538   3.6994   5.7296   4.8029   5.7375   8.0432   3.3598   4.8083   3.6878   3.1112   3.1672   6.5179   4.8484   7.1445   7.8223   4.9528   8.4628   8.2265   5.7370   7.6290   5.6728   3.7612   8.7288   4.2650   9.3135   4.3476  10.8627   3.8059   6.0032   3.3969   8.0247   6.1174   6.9527   3.7463   3.2238   2.8052   3.3894   9.7605   3.5387   8.2023   3.1475   6.4505   7.2725   3.9414   6.0220   3.9427   5.5766   7.6245   3.3866  11.6440   6.2949  10.0208   7.4096   6.4850   5.8662   8.4768   5.4599  10.3410   6.8663  14.5780  14.6034  15.4839  13.9310   7.9755
 552.000000   5.3635   3.6180   5.8818   6.3173   6.7462   6.0540   3.8365   6.2757   4.1212   5.1308   8.1106   3.1984   4.8453   3.7073   3.6329   3.4930   6.7357   4.3555   7.4140   7.8453   4.6357   8.5476   8.2718   5.5769   8.0890   6.0319   3.6887   9.2778   4.7148  10.1547   4.5170  10.6809   3.6740   6.1213   3.4788   8.3331   6.1690   6.6803   3.8081   3.6980   3.2918   3.5773   9.4947   3.9036   8.3740   2.8801   6.5570   7.3734   4.3228   6.2466   4.1216   5.6520   7.3199   3.7257  12.7325   5.9148  10.0776   7.2349   6.1827   6.2618   7.9894   5.0351  10.8901   6.3205  15.3357  14.4474  15.3243  13.4741   8.4028
 553.000000   5.5568   3.4108   6.1772   6.9376   6.6528   5.5009   3.6520   6.1594   4.9124   5.5549   7.8792   3.4537   4.8219   3.7393   3.0610   3.1859   6.5608   4.4835   7.1026   8.0106   4.8414   8.5262   7.9950   5.9094   7.7247   6.2582   3.6454   8.6400   4.7166   9.5261   4.9714  10.3986   3.6193   5.8241   3.5461   7.9243   5.7817   6.1944   3.8681   3.6302   3.3419   3.7304   9.7276   3.8213   8.5239   3.0408   6.8360   6.9545   5.0538   6.0424   5.2566   5.6165   7.3083   3.1546  12.3455   6.0290  10.3442   6.9641   6.0144   6.3806   8.1350   5.9560  11.3704   7.6484  14.6559  14.4892  15.5752  13.4383   8.4236
 554.000000   5.7660   4.4704   5.7564   6.3301   7.5611   6.5057   3.6212   5.7810   5.5280   6.3542   7.1829   3.0240   5.2560   3.7581   3.3731   3.3481   6.2590   4.3505   7.5848   8.1143   4.5456   8.5969   8.3920   5.7923   7.9479   6.3761   3.4152   9.1868   4.9882   9.9414   4.3490  10.3427   3.7511   5.5136   3.8720   7.7916   5.6653   6.4334   3.9258   3.7017   3.6482   4.0778  10.1003   3.8623   8.5788   3.0926   6.8148   7.3526   5.5356   6.0777   5.5457   5.5015   7.7539   2.9344  11.2707   5.2210  10.6528   6.6643   5.6636   6.0817   8.6004   4.8618  10.7220   6.4012  13.9506  14.4525  15.4707  13.6079   8.1432
 555.000000   5.8943   4.7193   5.5100   6.0512   7.5754   6.8462   3.7459   5.7458   4.8086   5.9227   6.9028   3.5009   5.4367   3.8236   3.2667   3.3317   6.8004   4.8314   7.0654   7.8375   5.2965   8.4731   8.1392   5.5471   7.6728   5.9254   3.5829   8.5184   4.3670   9.2735   4.3207  10.7014   4.0648   5.2605   3.9020   7.4613   5.8338   6.2129   3.9707   3.7952   3.6537   3.4743   9.5469   3.8387   8.6904   3.5404   6.9514   7.5920   6.1177   6.1850   5.8246   5.3630   7.6372   3.0396  12.4756   6.3867  10.0409   7.8093   6.8400   6.6954   9.3591   5.3675  11.6796   6.5163  15.0191  14.7405  15.7984  13.6887   8.0095
 556.000000   6.0913   3.7246   5.7922   6.4555   7.1419   6.1271   3.8255   5.7849   5.4789   6.3535   7.4754   3.4412   4.4926   3.6024   3.8314   3.2031   6.5216   4.8861   7.2758   7.9963   5.1628   8.3076   7.9553   5.0535   7.7354   6.0089   3.8656   8.9782   4.7424   9.9431   4.4973  10.5560   3.8577   5.3745   3.8152   7.3698   5.8744   6.1826   3.6710   3.6329   3.8314   3.6332   9.2277   3.7872   8.5438   3.6773   6.8219   7.1369   5.5579   6.2493   5.5261   5.7426   7.6747   3.1480  11.7454   5.7605   9.8668   7.9195   6.9685   6.5260   9.2418   5.2300  11.1539   6.5370  15.1740  14.6480  15.7283  13.4441   8.1052
 557.000000   5.1746   3.5994   5.4868   5.9572   6.5783   5.7382   3.8556   5.0313   4.9113   5.6365   7.8275   3.3858   5.0614   3.6617   3.1241   3.1017   6.7958   4.5559   6.9139   7.7703   4.9100   8.1782   7.6722   4.5461   7.7602   5.1803   3.9769   9.0205   4.2486  10.0071   4.5968  10.9181   3.7827   6.3258   3.5814   8.0027   6.2106   6.6889   3.7358   3.6907   3.5992   3.9244   9.2264   3.7083   8.2168   2.9507   6.4660   6.7140   5.1092   5.9561   5.0082   5.7565   6.9917   2.8041  11.5306   5.7945   9.6319   6.8084   5.9332   5.8435   7.8743   5.5438  10.6055   7.1833  14.1528  14.7357  15.6097  13.6728   7.8784
 558.000000   5.2911   3.6465   6.4211   6.4412   7.1407   7.2699   3.9511   4.9195   5.2323   6.1234   7.9417   3.5588   5.3741   3.9797   3.0516   3.4142   6.6598   4.4300   7.2944   7.7552   4.9401   8.6099   8.2586   3.6067   7.8176   4.4542   3.8555   8.7657   3.5508   9.4566   4.4837  10.6496   3.5600   5.8241   3.6498   8.0070   5.9033   6.3542   3.6075   3.6273   3.8840   4.0377   9.9459   3.9143   8.4078   3.2067   6.7723   6.8365   4.8556   5.1651   5.0256   5.6959   7.1347   2.9794  11.5432   5.2940   9.3893   7.0419   6.2090   5.8487   8.4514   5.2657  10.5362   6.6406  14.0164  14.8904  15.8395  13.2399   8.1345
 559.000000   4.9545   3.9299   5.1337   5.7514   7.5270   7.2875   3.9758   4.1857   5.0460   6.1425   7.5309   3.3784   5.4718   3.8894   3.2562   3.1549   6.9988   4.6456   6.7735   7.7108   4.7322   7.8960   7.7653   3.5339   8.7926   4.0826   3.7248   9.5854   3.5627   9.8505   4.8312  10.4230   3.6793   5.0531   3.7377   7.4505   5.4064   6.2553   3.7806   3.4972   3.9794   3.7525   9.2864   3.4955   7.9964   3.4652   6.3621   6.4847   4.6762   6.0336   4.9915   5.4397   7.7384   2.9911  12.2299   6.0582   9.7729   7.1008   6.0645   6.2581   9.2414   5.0361  11.1458   6.4977  14.4414  14.6700  15.7482  13.7033   8.0744
 560.000000   5.5475   4.5000   4.7793   5.5065   7.1967   6.4349   3.7186   5.2128   4.8275   5.9578   7.5693   3.4895   5.0093   3.5770   3.3058   3.1295   7.1294   5.1229   7.2048   8.3257   4.8084   8.3990   8.0659   4.0461   8.5878   4.5301   3.5545   9.4085   3.8364  10.1734   4.8123  10.0212   3.6826   4.2627   3.9945   7.2497   5.9400   6.2944   3.6106   4.7788   4.9740   3.5817   9.0809   3.6673   8.0800   3.6406   6.3710   6.7114   5.3387   6.1747   5.2605   5.3465   7.9818   3.0608  11.6677   5.9914   9.8468   7.3625   6.4636   6.5471   9.0083   5.3076  11.3536   6.4989  14.8369  14.9365  16.0032  13.8430   8.2125
 561.000000   5.3911   4.3136   4.9156   5.7364   7.0471   6.9159   3.8808   4.5080   5.0103   5.6862   7.3300   3.5976   5.5732   3.7790   3.1739   3.3489   7.2605   4.7755   7.9114   7.6306   4.7146   8.4794   8.5708   4.2800   9.0876   5.0422   3.8970  10.3150   3.9747  10.5126   4.8257  10.3217   3.8348   5.0740   4.0905   7.5016   5.7272   5.7295   3.7620   4.1610   4.4871   3.9472   9.6922   3.5942   8.0977   3.3974   6.3746   6.5890   5.4732   6.1688   5.5813   5.3770   7.8471   3.5526  11.6213   5.4696   9.9958   7.1095   6.2083   6.2464   9.2214   5.2603  11.1049   6.6482  14.7599  14.7846  15.8848  13.0887   8.5054
 562.000000   5.9589   4.8066   4.9753   5.3656   7.2054   7.3291   3.2857   4.8190   5.5027   5.8500   7.4081   3.3134   5.1630   3.6951   3.5888   3.2012   6.8441   4.7891   7.3135   7.8995   5.3926   8.6695   8.0802   4.2444   8.0760   4.9378   4.0847   9.0981   4.0977   9.7995   4.6672  10.0985   3.7480   4.7285   3.8255   7.5651   5.6521   5.9911   4.1020   3.9678   4.2462   3.9562   9.0872   3.7250   8.3295   3.5273   6.5823   6.9107   5.7315   6.2213   5.7754   5.0857   7.7731   3.1744  11.3063   6.2612   9.9356   7.3801   6.3441   6.6956   9.3765   5.0555  11.3005   6.3631  14.8038  14.3962  15.4630  13.0867   8.3996
 563.000000   6.3435   5.1525   5.5657   6.0655   8.0228   7.9401   3.3779   4.8114   5.2811   6.0398   6.7270   3.3296   5.5423   3.9928   3.4327   2.9392   6.3765   5.2483   6.8458   7.2481   5.3711   7.8043   8.0164   4.0671   7.2155   4.9713   3.7464   8.6072   4.2897   9.7189   4.6938  10.1243   3.7336   4.5080   3.7523   7.4909   5.6286   6.2809   4.1598   4.1603   4.2982   3.9843   9.4184   3.8713   8.4848   3.5242   6.8858   6.5850   5.7213   6.0820   6.0335   5.4875   8.0788   3.7948  11.7864   6.7299   9.2215   8.1156   7.2013   7.0878   9.8805   5.1766  11.6185   6.3679  15.0122  14.6920  15.7514  13.1643   8.2523
 564.000000   5.5247   4.6176   4.7369   5.1743   8.4551   8.8578   3.7758   4.6008   5.1075   6.0225   7.8381   3.7402   6.0423   3.8654   3.0925   3.0496   7.2636   4.6191   7.0356   8.0824   5.1693   8.2704   8.2896   3.9585   8.2929   4.3631   3.6960   9.5120   3.7123  10.1791   4.6174  10.5692   3.8878   5.6759   3.9336   7.7737   5.7031   6.3332   4.0345   3.2861   3.2492   3.4333   9.4562   3.4801   7.8245   3.1689   6.0678   6.2840   4.7644   5.8108   5.1404   5.3087   7.2388   3.1994  12.2479   6.5823  10.7021   7.9120   6.9085   7.0716   9.5670   5.0771  12.3059   6.1974  15.9679  14.3990  15.4352  12.9837   8.6751
 565.000000   5.8731   4.5027   4.9182   5.4910   7.9039   8.0842   3.8026   5.6098   5.6453   5.5718   7.8944   3.2950   5.6014   3.8574   3.6108   3.1372   7.0007   4.9064   7.2290   8.1818   5.1283   8.5513   7.9124   3.7886   7.7339   4.2033   3.5453   8.9433   3.4804   9.5312   4.8874  10.8247   3.9137   5.4407   3.5337   8.3408   6.1838   6.5428   3.8015   3.3049   3.4596   3.5409   9.3620   3.7729   8.3212   3.1689   6.4668   6.9998   4.9187   6.2539   4.8170   5.6882   7.3346   3.3060  12.2429   6.7050  10.1050   8.3321   7.3494   7.3022   9.1600   5.1723  12.2764   6.2594  15.7244  14.2941  15.3179  13.2399   8.7644
 566.000000   5.7700   4.3382   5.4312   6.0068   8.3210   8.4335   3.7155   5.0296   5.4101   6.2260   7.5067   3.3649   5.5235   3.7239   3.2072   3.4097   7.1296   4.7951   6.8173   7.8522   5.0006   8.0613   7.9484   3.8403   7.6584   4.2017   3.6798   8.8003   3.6344   9.6845   4.8493  10.2692   3.8827   5.1880   3.8204   7.7767   5.7298   6.4295   3.9419   3.7306   4.2799   4.0180   9.6476   3.8570   8.2404   3.1410   6.4722   6.8333   5.4311   6.5415   5.3541   5.7003   7.6085   3.1660  12.7559   6.9307  10.3348   8.3370   7.3428   7.3926   9.7153   5.4233  12.2409   6.3981  15.5239  13.9724  14.9292  13.5064   9.0351
 567.000000   5.0624   4.0976   5.2435   5.9612   7.3604   7.2563   3.7100   4.3280   5.2008   5.8731   7.7379   3.6925   5.0556   3.7853   3.5838   3.1906   6.8695   4.9753   7.3928   7.6749   5.4108   8.3525   8.1205   3.9577   7.3430   4.0311   3.7286   8.6035   3.4742   9.4884   5.1062  10.3234   3.6481   4.6721   3.7333   8.0037   6.0673   6.6015   3.5482   3.7767   3.5962   3.8493   9.8428   3.6821   8.2461   3.1698   6.5093   7.2766   4.8325   6.5710   4.7981   5.4550   7.7713   3.1516  12.0800   7.1014  10.1597   8.7859   7.8138   7.3115   9.7149   5.6921  12.3428   6.5928  16.1906  14.4614  15.3062  13.8530   9.1544
 568.000000   6.0001   4.0955   6.4017   6.3269   8.9126   9.1686   3.6889   5.9785   5.4135   5.9151   7.4831   3.1957   5.7072   3.5882   3.6570   3.3012   7.3842   4.2632   7.1177   8.3240   4.9799   8.5339   7.9813   3.5585   7.7743   4.3608   4.1090   9.1426   3.8165   9.9186   4.6817  10.2568   3.7989   5.7102   4.0776   7.8023   5.6987   6.3823   3.7130   3.2678   3.2302   3.5027   9.2849   3.7359   8.4518   3.3029   6.5617   6.8974   5.0125   6.1120   4.9149   6.2018   7.4925   3.5274  12.4520   7.6191   9.9851   8.7127   7.6738   7.5482   9.5412   5.0290  12.5096   5.7416  15.9596  14.1807  15.3059  13.3717   8.9324
 569.000000   5.9853   5.1004   5.2796   5.7893   8.1314   8.2705   3.4971   6.0459   4.9320   5.4634   7.2985   3.5054   5.7011   3.7410   3.3658   2.8916   7.5128   4.4973   7.0946   7.6861   4.6494   8.2625   7.8315   3.5419   7.8473   3.9528   3.6175   8.7695   3.6047   9.5912   4.4895  10.0269   3.5269   4.7772   3.8645   7.5277   5.7768   6.6589   3.7557   3.8944   4.1188   3.8824   9.3554   3.8053   8.3955   3.2884   6.6717   7.0892   5.3959   6.0948   5.3902   5.6372   7.9122   3.6327  13.0837   8.5778   9.7289   8.9362   7.9679   7.9868   9.7675   4.9253  12.7122   5.3720  15.1133  13.9941  15.0131  12.9087   8.7602
 570.000000   5.2236   4.4203   5.7277   6.0854   7.9555   8.2769   3.5737   5.4485   5.1518   5.9254   7.4798   3.2432   5.3014   3.6446   3.7082   3.3604   7.2199   5.3178   7.0984   7.7578   5.1845   8.0654   7.6253   3.8213   7.5539   4.1190   4.0444   8.5120   3.5613   9.3267   4.3382  10.5233   3.8933   4.8664   3.8878   7.5090   5.7460   6.4654   3.9891   3.5908   3.8934   3.6165   9.2948   3.6467   8.2634   3.5123   6.6019   7.1481   5.9323   5.8208   5.6942   5.7482   8.1477   3.5345  13.0750   7.2667   9.1357   8.2134   7.1670   7.2961   9.2238   5.0347  12.7272   6.0784  16.2108  14.9859  15.6588  13.9162   8.1210
 571.000000   5.2967   3.8261   5.1019   5.8056   7.9177   7.7363   3.7120   5.6547   5.4072   5.8573   7.7678   3.7070   5.3535   3.6615   3.6891   3.5205   6.5773   4.5316   7.6950   7.8543   4.7761   8.5343   8.2199   3.5439   7.8865   4.6476   4.0304   9.4380   4.0293  10.2797   4.7126  10.4600   3.6778   5.1326   3.6020   7.7992   5.7297   6.5870   3.9029   3.4531   3.7794   4.2382   9.6827   3.8425   8.3672   3.2146   6.7110   7.1854   5.2086   5.8582   5.2703   5.3340   7.2810   2.8861  14.2223   6.9646   9.7226   8.4258   7.4301   7.3974   9.6668   5.4521  13.4808   6.4765  15.8264  14.2240  15.0813  13.2940   8.0330
 572.000000   5.7974   4.6432   5.4317   5.6639   8.0437   7.9840   3.5960   5.3583   4.9623   5.6226   7.6663   3.5574   5.2973   3.8462   3.4755   3.2916   7.1591   4.6710   7.3540   7.7397   4.8050   8.6394   7.7088   3.5305   8.0928   4.1793   3.9934   9.1287   3.6513   9.8738   4.5625  10.6137   3.7261   5.2001   3.7465   7.6178   5.6792   6.3850   3.7331   3.2940   3.7045   3.8831   9.5820   3.6275   8.2679   3.1435   6.5107   6.3254   5.3094   6.1404   5.3872   5.2279   7.3595   2.9823  14.8274   7.0855   9.8654   8.4581   7.4081   7.5415   9.2568   5.1752  13.3477   5.9873  16.2952  13.7544  14.6666  12.4698   8.0713
 573.000000   5.7550   5.5085   4.9706   5.4939   7.7160   8.0115   3.3453   5.8606   4.9895   5.6812   7.1978   3.3719   5.5380   3.5863   3.4144   3.0993   7.1844   4.5514   7.6374   7.6366   4.5080   8.5690   8.3602   3.4622   8.1155   4.2909   4.2976   9.2493   3.8826  10.0110   4.4432  10.3940   3.7404   5.1422   3.7484   7.5509   5.5218   6.3034   3.8555   3.6002   4.0468   3.9966   9.7002   3.8368   8.6174   3.1540   6.9433   7.1033   6.2996   5.4573   6.3688   5.1895   7.5687   2.8602  14.3591   6.5438   9.8254   8.5963   7.4312   7.3047   9.2971   4.6417  13.2432   5.1950  15.9647  13.4448  14.5020  12.2695   8.4328
 574.000000   6.1540   4.5704   5.4173   6.1187   7.7381   7.6512   3.9414   5.6741   4.7521   5.6152   8.2632   3.5102   5.4777   3.7954   3.1982   3.4050   7.5743   3.9684   7.3601   7.9550   3.6033   8.3140   7.8546   3.4407   8.7284   4.2467   3.9503   9.9861   3.4761  10.9902   4.8836   9.9353   3.6833   4.3309   4.0865   7.2691   5.7942   7.2648   3.5097   4.4187   4.8904   3.7596   9.4658   3.4084   8.1212   3.7466   6.4334   6.4702   5.3515   6.3372   5.1313   5.3592   8.0200   3.0129  14.0504   6.6520   9.9960   8.2020   7.1747   6.8812   9.1093   4.4718  12.9808   5.2534  15.9613  13.4066  14.4690  12.3526   8.2575
 575.000000   6.5169   4.7352   4.9448   5.6488   8.2826   8.8359   3.6652   5.8051   4.4093   5.6258   8.2752   3.4895   5.4517   3.7320   3.4316   3.5627   7.8642   4.0495   6.8629   7.5911   4.2002   7.9519   7.2794   3.7549   7.6297   3.9688   3.9306   9.2279   3.2259  10.4027   4.4259  10.4156   3.6541   4.1701   3.7789   7.8272   6.3842   7.1803   3.8576   5.2340   5.5653   3.9979   9.3276   3.7193   8.3112   3.3836   6.5378   6.7812   5.3342   6.4190   5.2693   5.2697   8.2688   3.6137  13.9480   7.3451   9.4644   8.6310   7.5813   7.3051  10.1155   4.4292  13.2319   5.0711  15.5419  13.6619  14.5974  12.4797   7.8913
 576.000000   6.2102   4.5388   5.6372   6.1389   8.2673   8.3089   3.6371   6.0695   4.0463   5.0219   8.5754   3.4658   5.4157   3.7523   3.3909   3.6283   7.5068   4.1946   6.7607   8.3295   4.8141   8.0806   7.6559   3.8978   8.0136   4.1825   3.5307   9.1680   3.3398  10.1265   4.5222  10.7568   3.6288   5.3301   3.6387   8.2974   6.5432   7.2382   3.5777   4.4639   4.5123   3.9048   9.5570   4.0138   8.3751   3.3258   6.7274   6.5660   5.3391   6.4331   5.3807   5.5219   6.8348   3.0552  13.7529   7.7516   8.6642   8.0872   7.0812   7.0000   9.6084   4.4976  13.0224   5.1685  15.9610  12.9653  14.0236  11.8079   8.1859
 577.000000   6.2875   5.1949   5.3064   6.0607   7.9643   8.3484   3.5256   6.0589   4.4139   5.1816   8.4462   3.1046   5.8852   3.4815   3.3940   3.5734   7.6299   4.1455   7.6639   8.1507   4.6695   8.9209   8.3061   3.5862   8.2280   4.0519   3.6515   9.4171   3.6064  10.3622   4.7182  10.6016   3.7019   4.7547   3.6309   7.7416   6.2633   7.0279   3.5372   5.0194   5.2057   3.7803   9.6050   3.5716   8.3594   4.0091   6.7382   6.8972   5.7417   6.2445   5.4162   5.2839   7.3630   2.9373  14.1633   6.6696   8.8820   8.1683   7.1269   7.2151   9.5273   4.1978  12.5993   5.0110  14.5705  12.8278  13.8283  11.9033   8.3359
 578.000000   6.5932   4.8785   5.8228   5.9905   7.1624   6.4302   3.3796   6.4582   4.0230   4.6987   8.7235   3.2137   5.4407   3.7443   3.5125   3.2965   6.9931   3.9925   7.4067   8.4074   4.8361   8.8063   7.8572   3.4831   8.1286   4.1167   4.0571   9.2192   3.5255   9.6507   4.5638  10.8917   3.5252   5.5414   3.6171   8.2639   6.5585   7.4278   3.6038   4.4441   4.4418   4.2047   9.8283   4.1419   8.9044   3.1276   6.9953   7.1692   5.6757   6.0287   5.3111   5.6323   7.4540   3.2196  14.0338   7.1580   8.4439   8.2757   7.1563   6.8911   9.5675   4.6204  12.5522   5.0296  14.5139  13.2185  14.2154  11.8471   9.0722
 579.000000   6.5571   5.4687   5.8037   6.3697   7.8427   7.7704   3.2651   5.7531   4.7946   5.5827   7.8877   3.5385   5.5707   3.6509   3.3732   3.1361   7.4102   3.6089   7.3316   8.4920   3.8665   8.6000   8.0799   4.0567   8.9433   4.0252   3.7445   9.8557   3.1715  10.6015   4.5820  10.1710   3.6094   3.9365   3.9430   6.9488   5.7477   6.5223   3.7446   5.0124   5.4873   3.8850   9.7719   3.9340   8.3418   3.3917   6.6365   6.8120   5.5443   6.1428   5.5225   5.5770   7.5318   2.9029  12.8575   7.4849   9.0539   7.5357   6.5879   6.3206   9.2556   4.0678  12.1942   4.7496  14.4467  12.8937  13.8458  11.9018   9.1224
 580.000000   6.4378   4.7922   5.9890   6.3999   7.0973   6.6275   3.6107   6.2212   4.8062   5.0108   7.6815   3.3801   5.4113   3.8945   3.7589   3.3846   6.5484   4.0833   7.1346   8.1469   3.6999   8.1606   8.1371   3.8764   8.6699   3.9613   3.5994   9.9021   3.0727  10.5972   4.3183  10.8814   3.9872   4.1135   3.9276   7.5190   6.5311   6.6272   3.5702   5.0308   5.1458   4.1706  10.1749   4.0033   8.8510   3.2017   7.0360   7.5791   5.5506   6.2573   5.0779   5.5372   6.9805   2.7529  13.0548   6.6565   8.6186   7.8554   6.7152   6.3122   8.9465   4.2319  11.8612   5.0116  14.1455  12.4584  13.4341  11.2560   9.1347
 581.000000   5.8956   5.9274   5.0549   5.6181   7.6376   6.7878   3.7227   5.6934   4.9856   5.7031   7.1062   3.1394   4.6285   3.6315   3.5671   3.5281   6.9530   4.0849   7.2090   8.4643   3.7586   8.1972   7.8795   3.5283   8.6684   3.9899   3.4663  10.0077   3.3677  10.8993   4.7469  10.7273   3.6675   4.1562   3.6404   7.5294   6.2365   6.7046   3.6929   4.8032   4.9182   3.8541   9.6290   3.9936   8.8835   3.1816   7.1082   6.5118   6.1762   5.9220   6.3617   5.1135   7.5608   3.0735  12.6498   6.2224   8.0971   7.6162   6.3923   6.1578   8.9141   3.9733  12.1017   5.1268  15.1933  13.1808  14.2946  12.4204   8.8141
 582.000000   6.0813   5.3525   6.0080   5.9604   7.6532   7.8955   3.7513   5.5785   4.6810   5.5896   7.6861   3.2334   5.3303   3.8659   3.5581   3.1995   7.0193   3.9331   7.0596   8.1076   3.7118   7.8187   8.1452   3.3742   8.9047   4.1020   3.5307   9.9425   3.5057  10.8670   4.9771  10.3170   3.8337   3.9189   3.7460   6.9551   5.8735   6.3959   3.7797   5.3526   5.3521   3.3703   8.8786   3.6807   8.2167   3.9734   6.9679   6.6973   6.5118   6.4139   6.7684   5.3809   8.3445   3.2134  12.4785   7.3618   8.1954   8.2391   7.1224   6.6491   9.3646   4.2755  12.0045   4.7765  13.8674  13.3354  14.2810  12.2305   9.1855
 583.000000   5.8428   4.8662   5.6539   6.1662   6.7866   6.4794   3.6563   5.1454   4.4646   5.3410   7.3644   3.3028   4.6856   3.7005   3.6315   3.2299   7.0457   4.1812   7.0089   8.3480   3.8414   8.2815   7.9970   3.6238   8.2550   3.8833   4.0311   9.5521   3.2263  10.7267   4.8044  10.5555   4.0395   3.8967   3.6269   7.2905   6.1354   6.6214   3.7673   5.1898   5.6318   3.8254   9.5478   4.0188   8.4827   3.6875   6.8785   6.9606   6.4197   6.8203   6.5718   5.2368   7.7043   3.0711  12.0108   7.4413   7.8720   8.1175   6.9329   6.7470   8.6072   3.8187  11.9518   4.3046  13.9104  12.7170  13.6760  11.5874   8.6203
 584.000000   5.7818   5.3718   5.4573   5.7098   6.5460   5.5172   3.4140   5.4749   4.2628   5.2698   7.2314   3.1528   4.0979   3.4811   3.2647   3.3251   6.5206   3.8755   7.2635   8.1264   3.9732   8.3553   8.2016   3.5005   7.8744   4.0280   3.7760   9.4301   3.2394  10.5239   4.6560  10.5923   3.8666   4.6661   3.8802   7.4109   5.9496   6.3237   3.6285   4.6399   4.9267   3.7370   9.5809   3.7206   8.7354   3.5627   7.1734   7.0611   6.2963   6.5707   6.3204   5.2230   7.6189   2.8117  12.0855   7.4150   8.0809   7.8431   6.8567   6.3266   8.9104   4.0486  11.3264   4.8177  14.8318  13.2641  14.3292  12.0328   9.0889
 585.000000   6.0285   4.1496   5.5376   6.0630   6.9673   5.3002   3.6472   5.6913   4.1711   4.9175   8.3687   3.3918   3.9077   3.4554   3.5153   3.1342   6.4231   4.1160   7.3286   8.2012   4.2689   8.5145   7.5505   3.9129   8.7554   4.5546   3.7167  10.1626   3.6008  11.0599   4.5472  10.4748   3.9060   4.8870   3.8516   7.6725   6.6831   7.1879   3.7247   5.0025   4.7977   3.9143   9.5858   3.6280   8.5963   3.3292   6.9807   7.4237   4.4846   6.0742   4.3581   5.2973   6.8524   3.0602  12.7366   7.1381   8.5485   8.3042   7.3801   6.7318   9.7120   4.4546  11.7795   4.9880  14.5663  13.2981  14.2639  12.0372   9.2557
 586.000000   6.0957   4.0082   5.7301   6.5501   7.0701   6.7490   3.7139   4.9382   4.2509   4.5163   8.8746   3.4288   4.0351   3.7668   3.5363   3.0574   5.8948   4.2120   6.8710   8.2014   4.0432   8.0018   7.5884   4.3040   8.2265   4.1477   3.6549   9.5797   3.1728  10.4304   4.5298  10.6075   3.9077   5.5029   3.6838   7.7854   6.8113   7.1537   3.5466   4.7456   4.4156   3.9450  10.1660   4.0061   8.8147   2.9890   7.0733   7.3254   5.2026   6.3775   4.9240   5.7215   6.7905   3.1209  12.7451   6.8814   8.9858   8.1474   6.9653   6.7408   9.6661   4.4879  11.9813   5.1444  14.8357  13.4579  14.3152  12.5245   8.9179
 587.000000   6.5013   5.0750   5.8540   6.1215   7.2806   6.0494   3.7682   5.5630   4.6984   5.3954   7.8964   3.1139   4.3781   3.6784   3.3768   3.1342   6.3742   4.0339   7.2276   7.6522   3.8892   8.2519   7.9966   3.7881   8.5799   4.6832   3.9320  10.0690   3.8209  11.1800   4.9564  10.5503   3.8438   4.1978   3.8519   7.6122   6.8193   6.9568   3.7166   5.3595   5.3538   3.8833   9.4486   3.7331   8.5107   3.5255   6.7811   7.1065   5.5317   6.0104   5.3965   5.4548   7.2642   2.9212  13.1216   6.6130   9.0436   8.2111   7.3087   7.1921   9.4203   4.4756  12.0484   4.9935  15.0656  12.7985  13.8121  12.0883   8.9031
 588.000000   6.3658   4.8885   5.0796   5.5693   7.4209   7.3797   3.7318   5.2318   4.9208   5.0115   7.9395   3.1835   4.6466   3.6137   3.4997   3.4151   6.2318   4.3470   7.7432   8.4333   4.1317   8.3794   8.2388   3.8019   9.2098   5.3872   3.7528  10.6502   4.9251  11.9135   4.9800  10.7517   3.9370   5.0343   4.2294   8.1602   7.0427   6.9305   3.6668   4.9963   4.2666   3.5484   9.7689   3.9693   8.6482   3.0054   6.8607   7.1816   5.6555   6.6175   5.3546   5.5455   6.8692   2.8454  12.9433   6.9401   8.9092   8.3234   7.4228   7.1266   9.1985   4.7591  12.1861   5.3026  14.9202  13.7461  14.6808  12.1947   9.2609
 589.000000   6.2294   5.1900   5.5843   5.8541   6.9929   6.4216   3.4236   5.0902   4.7253   5.3000   7.5800   3.0917   4.5917   3.5869   3.8506   2.9516   6.3310   4.0216   7.4496   8.3491   4.3559   8.6665   8.2146   3.6391   8.7304   4.8231   3.5491  10.1153   4.0187  10.9440   4.8604  10.7659   3.5632   4.4700   3.8394   8.0903   6.6476   7.1560   3.6215   4.7647   4.8051   3.7105   9.7625   3.7297   8.4222   3.3505   6.5191   7.4276   5.2922   6.4676   5.1508   5.5319   7.2896   3.3845  12.6049   6.6431   8.6971   7.5440   6.5167   6.6620   8.9546   4.3147  12.1280   5.1002  15.2180  13.9413  14.9235  13.2790   9.5312
 590.000000   6.5309   5.1661   5.3190   5.8508   7.6039   6.6648   3.6513   5.2936   4.9431   5.6219   7.2410   3.3486   4.1499   3.6234   3.6913   3.1715   6.0945   3.7352   7.9292   8.5857   4.2382   9.1416   8.5793   3.4864   8.9513   4.5063   3.6132  10.3570   4.0709  11.3415   4.8628   9.9036   3.5758   4.0642   4.2180   7.3006   6.0960   6.0586   3.7887   5.1456   5.2054   3.8750   9.6125   3.6266   8.4148   3.6252   6.5724   7.0942   5.2229   6.1993   5.1339   5.1993   7.7861   2.9430  13.2590   6.4412   9.6769   8.1560   7.2529   6.8709   9.0100   4.6438  11.7193   5.1364  14.5077  12.9475  14.0325  11.7191   9.5989
 591.000000   6.1423   5.5677   5.1147   5.4419   6.7631   5.8262   3.8381   4.0144   4.9284   5.4998   7.4685   3.3167   4.9915   3.7198   4.0596   3.1008   6.2974   3.8530   7.5907   8.3640   3.9683   8.6834   8.3454   3.2997   8.5144   4.2531   3.9127   9.9145   4.1171  10.9758   3.7331  10.5494   4.0090   3.7222   3.9106   6.6847   5.3601   6.0831   3.9155   4.6491   5.4026   3.7704   8.6045   3.4614   7.6410   3.8848   5.9863   5.8822   4.8331   6.0317   5.1881   5.4113   8.6951   3.6952  12.7732   6.6765   9.2536   7.6748   6.8759   6.8639   8.4983   4.1173  11.4940   4.8468  15.0816  13.1719  14.1145  11.6666   9.5323
 592.000000   6.6217   4.7436   5.9165   6.2620   6.9023   6.5060   3.7705   5.8335   4.6943   4.8466   7.7280   3.1735   4.3242   3.4639   3.7224   3.2470   6.4558   3.7645   7.3530   8.3403   3.7529   8.4074   7.9158   3.3444   8.4708   4.0512   3.1164   9.7909   3.6927  11.0182   4.7173  10.8004   3.6694   4.6983   3.8153   8.0452   6.7800   6.1507   3.7166   5.4341   5.6029   4.0897   9.3268   3.7500   8.3035   3.4244   6.5488   6.7750   5.5804   5.9462   5.3937   5.3370   7.4477   3.4841  12.9214   6.1632  10.1339   7.0790   6.0669   5.9014   8.0141   3.9235  10.7311   5.1261  14.5007  12.7605  13.7352  11.9850   9.1724
 593.000000   6.3252   5.0701   5.2418   5.9421   7.2241   6.2344   4.0335   4.0448   5.3295   6.0762   7.2863   3.1477   4.3362   3.4893   3.7782   3.2916   6.3460   3.9799   7.8685   8.3225   3.7307   8.9238   7.9307   4.0029   8.8798   4.6684   3.4810  10.2405   3.8079  11.3758   4.8774  10.3221   3.7040   4.4042   3.8908   6.8907   5.4048   5.9679   3.9952   4.9496   5.0200   3.8133   9.6387   3.7284   8.3375   3.3388   6.6501   6.3910   5.2909   5.8214   5.4279   5.1823   8.3029   3.5088  13.1801   6.0148  10.0587   7.2137   6.2180   5.9621   8.4786   3.8750  11.0481   5.0408  13.9149  12.9351  14.0223  11.5698   8.7889
 594.000000   5.9520   5.0493   4.9781   5.4236   6.7480   5.7770   3.9390   4.4157   5.4789   6.0573   7.0801   3.4143   3.9476   3.5793   3.6860   3.1838   6.7820   3.8840   7.3934   8.2233   3.6114   8.1933   7.5691   3.6875   8.6069   3.9311   3.6764   9.9066   3.5589  10.9058   4.2083  10.2499   3.6122   4.3318   3.8296   7.2251   5.8488   5.6313   3.7645   4.5504   4.7424   3.8293   9.3546   3.5126   8.0390   3.2800   6.3330   6.5080   5.0776   6.1641   4.8649   5.5520   8.1695   3.5695  14.1226   6.2899  10.5845   7.4608   6.6498   6.4034   8.0873   4.0435  11.2929   4.8533  14.0983  13.1828  14.2293  11.5281   8.6843
 595.000000   6.3464   5.4768   5.5179   5.9676   6.8596   6.3112   4.1592   4.8793   5.2232   6.3872   6.4358   3.3324   4.4251   3.8246   3.4454   3.0031   6.4240   3.7659   7.4368   8.5539   3.6717   8.7079   7.8365   3.9048   8.9716   4.3125   3.8853  10.2194   3.7403  11.0595   4.5804   9.9993   3.6338   4.5014   3.9006   7.0486   5.5232   5.8786   3.6907   4.4115   4.8574   3.6453   8.2125   3.3917   7.6850   3.8255   6.2082   6.1114   5.5786   6.5033   5.5207   5.3621   8.7253   4.0395  13.5319   6.4835  10.0868   7.8970   6.8700   6.4387   8.0696   3.8409  11.4094   4.6856  14.9824  12.5214  13.7246  10.9685   9.3023
 596.000000   5.5994   5.2335   5.3000   5.8005   7.0412   6.3528   3.5824   4.5799   4.8303   5.9358   7.1735   3.4200   4.2975   3.7823   3.6603   3.0577   6.3766   4.1288   7.0742   8.3089   3.7577   8.1078   7.4989   3.6116   8.8765   4.2645   3.8598  10.0394   3.6946  11.0846   3.3133  10.4488   3.9194   4.4666   3.8483   7.6449   6.0600   6.0796   3.8483   5.0064   5.4641   3.7669   9.0103   3.5089   7.8888   3.6637   6.3681   6.4228   4.9629   6.3364   4.8816   5.5041   8.9105   3.9164  13.5764   6.2307   9.1527   8.0469   7.0186   6.7755   7.7749   4.5318  11.4721   5.3136  15.5677  13.0680  14.1241  11.8856   9.1096
 597.000000   6.3741   5.6386   5.4544   5.9374   6.8750   6.1522   3.5598   4.6061   5.2594   5.9363   7.3906   3.4242   5.2188   4.2183   3.6103   3.1495   7.1776   3.8696   7.0952   8.1288   3.9582   8.0708   7.5727   4.0990   8.1672   4.3274   4.2868   9.7165   3.6386  10.6654   3.4993  10.6341   3.8806   4.4145   4.2418   8.0713   6.4442   7.1336   4.0663   4.7360   5.0091   3.5838   9.3895   3.5366   8.2271   3.5500   6.5859   6.7201   5.2672   6.0582   5.1316   5.1586   8.1508   3.5451  12.9329   6.5845   8.9841   7.9754   7.0707   6.5595   7.7084   4.1109  10.8158   4.7676  14.3257  12.4168  13.4045  11.0724   9.2570
 598.000000   6.2751   5.7993   5.7314   6.2721   7.3561   7.1415   3.5850   5.2374   5.0168   5.9067   7.4758   3.4189   4.9648   3.6669   3.4014   3.0562   6.9367   4.1482   7.4582   8.4661   4.4203   8.4560   7.6423   4.0580   8.0662   4.0168   3.9837   9.2839   3.9341  10.7394   4.5593  10.7094   3.7428   4.5308   3.7584   7.9809   6.6732   6.8227   3.6516   5.1961   5.4819   4.0706   9.5129   3.8559   8.6562   3.7139   6.9178   7.1391   5.5449   6.5725   5.3068   5.4498   8.0243   3.4526  12.1451   6.9724   8.6786   8.1774   7.0887   6.6439   8.5077   3.8706  10.8344   4.5841  14.4836  12.5910  13.4423  11.4463   9.0504
 599.000000   6.4297   6.1996   5.6766   5.8979   7.2293   6.7931   4.1445   3.9487   5.5323   6.4954   6.9531   3.3037   4.4866   3.8314   3.3150   3.0015   6.7343   4.0062   7.8259   8.4835   4.1370   8.7313   8.0948   3.7309   8.3332   4.3535   3.5559   9.4520   3.8708  10.6012   4.3449  10.3348   3.4565   3.5203   3.8735   6.8270   5.7159   6.5576   3.8180   5.8174   6.3223   4.0057   8.9219   3.6765   8.2064   3.9422   6.6383   6.8172   5.2837   5.6952   5.3287   5.4833   9.7955   3.6869  12.6667   6.2254   8.9235   7.5996   6.5076   6.1100   8.3682   3.7366  10.8135   4.6973  13.9192  12.9966  13.9855  11.6347   9.0718
 600.000000   5.8925   6.6887   5.0242   5.7274   6.6589   6.2629   3.7814   3.3530   5.2175   5.7693   6.9468   3.4604   4.2443   3.7300   3.4222   3.6805   7.1788   4.2553   7.7681   8.4230   3.8597   8.6335   7.4825   3.3074   8.7049   4.0636   3.7847   9.9648   4.0053  11.0692   4.0813  10.0850   3.4795   3.6526   3.6802   6.8676   5.2948   5.9772   3.8520   5.1679   5.7618   3.6106   8.7442   3.3467   7.9382   3.5397   6.4173   6.9880   5.1706   6.0421   5.2199   5.3245   9.4730   4.1206  12.2274   6.2384   9.4021   7.3989   6.2972   6.1477   8.3420   3.9467  10.8720   4.9033  14.0256  12.5791  13.4975  11.8936   8.8554
 601.000000   6.0704   6.4302   5.3621   5.7851   7.0960   6.8420   3.7438   3.7528   5.0850   5.8847   6.9727   3.3342   4.2724   3.5736   3.6271   3.0488   6.7413   3.8918   7.5596   8.5446   3.7466   8.5857   8.1343   3.7145   8.4791   4.3935   3.5935   9.8629   3.8829  10.9298   4.0657  10.2175   3.5768   4.3795   3.6877   7.0704   5.2101   6.0545   3.8089   4.3752   4.4711   4.0191   9.1598   3.5650   8.1866   3.1830   6.5954   6.9249   5.6369   6.1332   5.3953   5.4876   9.4050   4.4130  13.4095   5.8827   9.3331   7.8225   6.8512   6.5779   7.8675   4.3009  11.4337   5.0320  13.9070  12.4873  13.5278  11.6756   8.8708
 602.000000   6.1097   6.3783   5.4817   6.0454   7.3872   7.0557   3.8523   3.4160   4.4657   4.8314   7.7747   3.2562   4.7128   3.4569   3.3028   3.0748   6.7330   4.4018   7.5494   8.3609   4.1341   8.4166   7.9623   4.0901   8.3275   4.4402   3.9163   9.7074   4.0642  10.8395   4.3818  10.6045   3.6463   4.8319   3.7284   8.0893   6.3403   6.8064   3.6788   4.3777   4.0092   3.5846   9.1268   3.6633   8.3816   3.2694   6.7211   7.4066   5.2566   6.5624   5.2612   5.6394   8.0719   3.9406  12.2568   5.5509   8.9524   7.1913   6.4025   6.4239   7.2147   4.3265  10.6758   5.2414  14.0425  13.2581  14.0319  12.2282   9.1217
 603.000000   5.9345   6.3064   5.2912   5.8250   7.2879   6.7893   3.7192   3.2690   4.5086   5.2277   7.7971   3.2497   4.5384   3.6241   3.2955   2.9330   6.2886   3.9113   7.7106   8.4050   4.0106   8.7030   8.2554   3.9684   7.5491   4.2098   3.4630   9.2167   3.5254  10.8194   4.4036  10.2627   3.9078   5.2135   4.1041   7.7157   5.6694   6.1360   3.8833   3.7559   3.4673   4.2541   9.6033   3.7300   8.1436   3.1567   6.4464   6.6813   5.2082   6.1159   5.4414   5.1131   8.1980   3.8161  12.6889   5.6335  10.2959   7.5074   6.5151   6.4992   8.4585   4.2487  10.9979   5.1834  14.8427  12.4327  13.3488  11.9555   9.3700
 604.000000   6.6282   6.1918   5.3930   5.9143   7.3973   6.7431   3.7486   3.8525   4.3328   4.7132   8.4793   3.1196   4.7368   3.8218   3.7443   3.1759   6.4459   3.8049   7.3667   7.8811   4.2673   8.3301   8.0683   3.9118   7.7155   4.4408   3.9343   9.3141   3.8111  10.6272   4.6240  10.6050   3.4913   5.6012   3.9645   8.3603   6.7407   6.4502   3.6973   4.5352   4.1672   4.1162   9.4201   3.2720   8.1256   3.8408   6.5470   7.4125   5.1896   6.2002   5.2081   5.3941   7.6838   4.1166  12.4676   6.0204   9.8424   7.5251   6.4822   6.2984   7.8734   4.0553  11.1161   4.9612  14.4578  12.9256  13.9217  12.2559   8.9510
 605.000000   5.9403   6.3838   5.7826   6.0272   7.0411   6.2846   3.4962   5.0443   4.8742   5.4727   8.0435   3.4183   4.5150   3.6125   3.9390   3.5644   6.4580   3.9375   6.9804   8.2264   3.9170   8.0784   7.6459   4.0027   8.2044   4.4662   3.7688   9.5764   3.7748  10.9436   4.6490   9.9645   3.3943   5.2893   3.6765   7.4392   5.8010   6.2341   3.8930   3.8675   4.2497   3.6459   9.3763   3.7231   8.2910   2.9539   6.5515   6.9767   5.1130   6.1667   5.0611   5.5834   8.0914   3.6639  13.0818   6.0539   9.4664   7.7625   6.8718   6.5970   8.1012   4.8087  10.8414   5.5401  13.8432  12.7054  13.6723  11.8312   8.9929
 606.000000   5.8699   5.9920   5.8800   6.3543   7.5243   7.2782   3.4718   4.9187   4.9208   5.3364   8.3127   3.7098   4.7835   3.9745   3.7438   3.5649   6.2715   4.1277   7.5022   8.3719   4.1123   8.4902   8.0425   3.6938   8.0682   4.2988   3.4628   9.5394   3.9476  10.9994   4.2958  10.5498   3.5370   5.9006   3.9319   8.3962   6.6284   6.7857   3.6607   3.6734   2.7308   3.5234   9.7382   3.9625   8.3338   3.2447   6.5526   7.2907   4.4651   6.0718   4.8596   5.5344   7.5542   3.2287  12.9549   6.0443   9.4859   8.2286   7.3112   7.2331   7.9501   5.0315  11.0410   5.8438  14.5460  13.0319  14.0720  12.4083   9.9160
 607.000000   5.6476   5.8928   5.7986   6.1508   7.8748   7.5123   3.6300   4.8472   5.0311   5.7104   7.4504   3.1935   5.0739   3.6203   3.6621   3.8910   6.8705   4.4703   7.6037   8.4261   4.2916   8.6542   7.4479   4.2863   7.4974   4.5449   3.6971   9.0302   4.3377  10.9792   4.1499  10.1851   3.5271   5.3680   4.2682   8.4501   6.4505   6.3818   3.7643   3.4805   2.9974   3.5271   9.2237   3.9427   8.6439   3.2879   6.8994   6.9468   4.7744   5.4697   4.9645   5.4516   7.6445   3.7353  12.3885   6.1942   8.9086   7.7251   6.7199   6.4724   7.6495   4.4757  10.7073   5.3529  14.2252  13.5555  14.5094  12.3476   9.2370
 608.000000   6.2269   5.6878   5.6910   6.0638   6.7671   6.5007   3.7190   4.5729   5.2213   5.7511   8.1859   3.5179   4.4597   3.6558   3.1511   3.3249   6.3025   3.8326   7.6160   8.0135   4.2584   8.6655   7.6147   4.3351   7.3139   4.6129   3.5510   9.0356   4.1365  10.3548   3.7315  10.6580   3.7144   5.8984   3.8290   8.4082   6.6441   7.1494   3.6612   3.6609   2.9256   3.8715   9.7062   4.3147   8.4828   3.1739   6.6656   6.8852   4.7902   5.4055   4.8637   5.4825   7.3702   3.3116  13.5255   6.1870   9.2950   7.8062   6.7962   6.5748   8.3532   4.6418  11.5357   5.3054  14.4215  12.5811  13.5538  11.8776   9.0270
 609.000000   6.2760   5.4830   5.8672   6.3250   7.3949   7.4875   3.7821   5.3749   4.5556   5.0780   8.3365   3.2689   5.5577   3.9045   3.6284   3.2063   7.0049   4.1575   7.5923   8.2532   4.5892   8.4616   7.9130   4.4942   7.7508   5.0726   3.7977   9.3598   4.1440  10.4167   4.3727  10.6937   3.8051   6.7625   3.6498   8.5156   6.3361   6.9987   3.6616   3.3970   2.6743   3.9112   9.7468   3.9573   8.9404   3.1206   7.2756   7.5036   5.0948   6.0358   4.8606   5.6883   7.6736   3.9025  14.2138   6.9522   8.9601   8.2371   7.4101   7.3372   7.8389   4.3693  11.8146   4.8860  15.9389  13.2828  14.1215  12.6077   8.9432
 610.000000   6.1307   5.5516   5.9875   6.1027   7.1116   6.4526   3.4142   4.2059   4.9335   4.7656   8.3489   3.3925   4.6853   3.7034   3.8941   3.1017   6.6553   4.4985   7.6466   8.2800   4.9113   8.6077   7.8428   3.7730   7.5198   4.4696   3.5956   9.1393   3.6763  10.2178   4.4680  10.8149   3.8482   5.9478   3.7216   8.2210   6.4210   7.2366   3.7311   3.4113   2.8715   3.4423   9.9320   3.8508   8.5073   3.2115   6.7738   7.5530   5.5221   6.5911   5.2129   5.6979   6.8733   3.0700  12.9416   7.0596   8.8261   8.1687   7.1848   6.9711   7.9109   4.1693  11.3649   5.1487  15.5398  13.3294  14.2265  12.5169  10.1621
 611.000000   6.7544   5.6074   5.6494   6.0578   7.3413   6.2869   3.1739   4.2534   4.3869   4.6361   8.2273   3.3471   4.7409   3.4319   3.1075   3.0116   6.9910   3.9092   7.1842   8.3144   4.2516   8.1032   7.7780   4.6313   7.5591   5.0933   4.0734   9.2037   4.0154  10.3701   3.5053  10.9505   3.6232   6.3107   3.6682   8.8912   6.7314   7.0726   3.6466   3.5697   2.8150   3.4722   9.6030   3.7813   8.5273   3.1218   6.8939   7.3140   5.0155   6.3592   4.9977   5.3714   6.6860   3.9657  12.2840   6.5749   8.8802   8.9107   7.9322   7.5186   8.6739   5.0946  11.7455   5.5406  14.6523  13.0035  13.8931  12.3438  10.6202
 612.000000   6.0755   5.4838   5.0911   5.7229   7.4302   7.0009   3.3958   5.3963   5.0190   5.5744   7.9785   3.7142   5.0460   3.8652   3.5581   3.4528   6.7397   3.9050   7.5744   8.1607   3.8570   8.4023   7.8455   4.4738   7.4194   5.1056   3.3163   9.0331   4.1649  10.7059   3.7296  10.7310   3.4603   6.5669   3.9900   8.3331   6.3921   6.5436   3.8342   3.3924   2.7988   3.6777   9.5413   3.6299   8.5916   3.5059   7.0637   7.4476   5.3506   6.2113   5.3237   5.5435   7.1107   3.4418  11.3210   7.3222   8.5189   7.9495   6.9748   6.5875   8.6439   4.0388  11.4070   4.6739  14.1548  12.5872  13.5188  12.0218  10.0647
 613.000000   6.3490   6.9532   5.1158   5.5434   7.5248   7.2941   3.7261   4.8602   4.4302   4.6900   7.8240   3.7572   5.3361   4.2583   3.5656   3.3113   7.5375   3.9431   7.3270   8.1268   4.4407   8.3602   7.8895   4.6044   7.5040   5.1756   3.5905   8.9869   4.3028  10.0352   3.9633  10.6003   3.6232   5.9916   3.9372   7.8624   6.2076   6.8217   3.6985   3.6993   3.4986   3.4131   9.1915   3.9359   8.2841   3.2380   6.6782   7.0563   5.0600   6.4679   4.9063   5.5703   7.6954   3.9632  12.3086   7.9964   8.1657   8.3882   7.3601   6.9016   8.9172   4.0731  11.7604   4.7264  14.2238  12.9397  14.0747  11.7575  10.2733
 614.000000   6.3378   5.7909   4.8775   5.6129   8.0796   7.7987   3.5957   4.5781   4.8608   5.0119   8.2606   3.3825   5.3393   3.6990   3.3530   3.3574   6.9522   3.7859   7.0926   8.2977   4.1471   8.0008   8.3009   4.6936   7.6448   5.2506   3.7690   9.2361   4.2444  10.6192   3.2030  10.6258   3.6418   5.9716   3.8358   7.8690   6.2147   6.6742   3.8811   3.6138   3.1206   4.0432   9.6223   3.7233   8.7244   3.2062   7.1416   7.3319   5.6426   6.8595   5.3920   5.3862   7.4885   3.6481  12.5995   7.6396   8.1336   8.0742   7.0691   6.8597   9.1778   4.0954  11.4109   4.7038  13.9113  13.4454  14.4508  12.1587   9.6785
 615.000000   5.6698   5.1790   5.0152   5.5398   7.3116   7.1577   3.7743   4.8321   4.7048   5.6052   8.6307   3.3193   5.6629   4.1348   3.6657   3.2399   6.7408   5.4615   7.0137   7.6067   5.5756   7.5405   7.4647   5.3603   7.4249   5.9207   3.8728   9.0049   4.9709   9.6887   3.4660  10.3970   3.8625   6.0934   3.6280   7.8164   6.0080   6.4779   3.6395   3.3320   2.9516   3.8740   9.6425   3.8750   8.3077   3.7723   6.9537   7.4905   5.3271   5.9406   5.0699   5.3230   7.1151   3.0758  10.9256   7.7397   8.1412   8.3540   7.2516   7.1163   9.6492   4.0055  11.3030   4.3845  14.1392  12.8053  13.7885  12.3262   8.6595
 616.000000   5.8141   4.7019   5.6818   6.3738   7.3037   7.2579   3.8004   4.3800   4.6533   4.9686   8.2175   3.4907   5.2604   3.8103   3.8916   2.8152   6.6968   4.1698   7.2730   8.0065   4.8229   8.4237   7.7148   6.5309   7.3903   6.4763   3.4944   8.9056   5.4465   9.9689   3.6020  10.7581   4.0124   5.6227   3.6608   8.4838   6.5475   7.4713   3.8052   4.0848   3.8329   3.5540   9.3713   3.7420   8.3960   3.3331   6.6084   6.6246   5.0234   5.8872   5.1316   5.4970   7.0802   3.5942  11.3640   6.8301   8.5793   8.0583   7.0410   6.7954   9.4738   4.4553  11.6585   5.2104  14.9614  13.8059  14.8136  12.8587   8.6213
 617.000000   6.2841   4.9523   4.7200   5.4821   7.2372   6.9917   3.6404   4.8907   4.0196   4.3709   8.8929   3.4966   5.5264   4.2392   3.7778   3.1398   6.5668   5.0367   6.6045   8.3658   5.6053   7.9882   7.9003   6.6014   8.0281   7.1167   3.8591   9.4276   6.1285  10.4264   3.8585  10.6043   3.6436   5.8052   3.6619   7.9472   6.3095   7.3760   3.7848   3.7643   3.1662   3.5586   9.1010   3.8262   8.2476   3.1190   6.6146   7.1092   5.3182   6.1857   5.1824   5.3552   7.6077   3.8908  10.5393   8.1043   8.0209   9.0090   7.9202   7.5022  10.2323   4.3595  11.9493   4.5306  14.8056  13.3815  14.3972  12.1751   9.1272
 618.000000   6.9978   5.8248   5.0684   5.7317   7.1926   7.1039   3.6600   5.2099   4.2391   5.1312   7.9481   3.3743   5.3924   3.9374   3.2110   2.9849   6.7323   4.6783   7.9002   8.2794   5.3030   8.8896   8.2516   6.3826   7.4755   7.0418   3.5969   9.1692   5.8663  10.0980   3.5062  10.4683   3.6680   4.8443   3.6330   7.6132   5.8873   6.3007   3.9063   4.1972   4.4133   3.7988   9.2207   3.8307   8.2962   3.6978   6.8889   6.9181   5.7440   6.5594   5.5889   5.6112   8.0429   3.8093  10.5795   8.0434   7.6863   8.5850   7.7187   7.4783   9.8918   4.4219  11.9205   4.7797  13.9288  13.1346  14.2217  12.0159   8.8055
 619.000000   5.4859   5.1390   4.9737   5.6721   6.9825   7.0418   3.3976   4.7284   4.3969   4.9793   7.9581   3.2067   5.2438   3.9625   3.5225   2.8975   6.9933   4.7583   7.8210   7.9235   5.1331   8.6405   8.4825   7.2013   7.7351   7.1740   3.8497   9.1448   5.9941   9.8488   4.3024  10.3440   3.8329   4.7942   3.5997   7.9116   6.1583   7.2704   3.8223   4.5862   4.5277   3.9315   9.5097   3.7815   8.4393   3.5179   6.7456   7.1330   5.2036   6.5006   5.2474   5.6233   6.8784   3.0155  11.8069   8.0419   8.0926   8.8227   7.6758   7.4274  10.0645   4.4057  11.9427   4.8951  14.1437  13.1402  14.2060  12.4755   8.6908
 620.000000   6.2281   4.9700   4.5382   5.2281   6.9550   7.1673   3.2563   5.3490   4.8209   5.8899   7.6623   3.3466   4.7166   3.8337   3.2940   3.3128   6.7578   5.0848   7.5272   7.5914   5.1968   8.2746   8.1354   6.8243   7.4538   6.9802   3.8069   8.8303   5.7121   9.5791   4.1120  10.1420   3.4823   4.4264   3.7942   7.5754   6.1395   7.2479   4.0017   4.9672   5.0911   3.8145   9.1373   3.8498   8.3636   3.8852   6.6900   6.8870   5.3723   5.9360   5.3743   5.3225   7.7618   3.0118  11.2080   7.8115   7.7834   8.2123   7.1540   6.5990   9.8819   3.9913  11.5772   4.5425  13.7456  13.0547  14.1589  11.9505   8.3234
 621.000000   6.1424   5.0001   4.7455   5.5715   6.8842   6.4704   4.0072   4.0978   4.4872   5.8406   7.1422   3.0170   5.3118   3.6856   3.3914   2.9053   6.7376   5.0000   7.7980   8.1452   5.0650   8.5859   8.2919   5.3604   8.3039   5.9473   4.2972   9.6850   4.7389  10.3481   3.7164  10.3538   3.7828   4.2701   3.8050   7.6178   6.0169   6.8201   3.9719   4.9172   5.3612   3.9583   8.7942   3.4680   7.7585   3.8176   6.2195   6.4644   5.7913   6.0003   6.0180   5.2634   8.0496   3.4947  10.9763   7.8286   6.5473   8.1732   7.2639   6.5834   9.8197   4.4013  10.9472   4.8800  13.6878  13.3027  14.2353  12.1411   8.7540
 622.000000   6.5341   4.7725   4.5428   5.5518   7.1272   6.5409   3.3682   4.8277   5.5320   6.3112   7.0927   3.4409   4.8644   3.9052   3.8072   3.0562   6.1245   4.1768   6.8698   7.7363   4.2517   7.9396   7.9100   5.1008   8.2199   5.1899   3.8485   9.6392   3.8711  10.5115   3.6330   9.8103   3.6701   4.7193   4.0266   7.8817   6.7710   7.5580   3.7240   5.2932   5.4730   3.8577   9.3637   3.5965   8.1971   3.7216   6.6910   7.1535   5.8359   6.6304   5.6824   5.5132   7.0129   2.8459   9.6322   7.8745   6.6586   8.3853   7.3808   6.5379   9.5443   4.2869  11.0179   4.7653  13.0542  12.8543  13.9484  11.7951   9.5715
 623.000000   6.0293   5.7080   5.0627   5.6441   7.0480   6.6898   3.4643   4.4000   5.3685   6.3348   6.7338   3.4825   4.8736   3.6960   3.2290   3.0467   6.7667   3.8472   6.9986   8.1716   4.0092   8.0495   8.1684   4.6971   8.2204   4.8385   3.6858   9.4163   3.7707  10.5911   4.2653  10.0452   3.5662   4.7302   3.9537   7.8127   6.6269   7.0855   3.4981   5.1368   5.2682   3.7036   9.1659   3.4484   8.1082   3.4386   6.4547   6.5605   5.8309   6.2157   5.9144   5.4524   7.3678   2.8084   9.9716   8.3928   7.0012   8.5275   7.4446   6.7176   9.7565   4.3605  10.8776   4.9393  13.4051  12.7995  13.9181  11.7291   8.5556
 624.000000   6.1049   5.7121   4.6052   5.3004   6.6575   6.7780   3.5201   4.5927   4.5497   5.9238   7.2679   3.3016   4.7839   3.8620   3.5611   3.2455   6.5545   3.9248   7.3945   8.1750   3.7888   8.3022   7.6895   4.0835   8.1516   4.5114   3.3700   9.4633   3.7820  10.8652   3.9066  10.2207   3.6864   4.6065   3.9076   7.2082   5.6266   6.8434   3.8467   4.4071   4.7967   3.9608   9.2168   3.5071   8.1324   3.9493   6.7294   6.5987   5.7247   6.2124   5.8847   5.2371   7.3895   3.0196   9.6712   7.9624   6.3179   7.6626   6.6322   6.2840   9.4192   4.0171  10.8136   4.8280  12.7490  12.6306  13.6873  11.3933   8.6184
 625.000000   6.8323   5.0413   4.8620   5.8569   7.8095   7.1863   3.4360   4.6649   4.7764   5.9388   6.7897   3.4328   4.8011   3.8344   3.4952   3.0147   6.5243   4.3956   8.0147   8.1446   3.9854   8.5111   8.1857   4.0026   8.5311   4.5572   3.4709   9.7927   3.6686  10.9831   4.5321  10.0381   3.7326   4.6439   4.4099   7.1535   5.7445   6.5016   4.0693   5.1807   5.4094   4.0825   9.3942   3.4580   8.1846   3.7198   6.5647   6.7619   6.1430   6.3660   6.3318   5.4333   7.2635   2.8912  10.1325   8.2863   6.4925   8.2205   7.2286   6.7689   9.8929   3.9599  11.1392   4.4534  13.2857  13.0222  14.1470  11.2465   9.1997
 626.000000   6.8036   4.3039   4.6415   5.4856   7.6497   7.0802   3.5993   4.4349   4.1678   5.3230   8.1590   3.5806   5.1768   3.8477   3.9502   3.0986   6.3873   4.0693   7.8713   8.3638   3.7478   8.4340   8.0300   4.5215   8.4296   5.1517   3.8934   9.8352   4.3803  11.0771   4.2210  10.5203   3.9897   4.6601   3.8936   8.0106   6.8060   6.8764   3.9320   4.8484   4.6917   3.8845   9.9013   3.5865   8.3325   3.4431   6.5911   6.6793   4.9222   5.9948   4.9221   5.2963   6.8960   2.8093  10.7376   7.8183   6.1498   8.7755   7.6786   7.0032   9.5667   4.7991  11.3210   5.2853  13.9934  12.2917  13.3906  11.9513   9.5599
 627.000000   6.7084   4.6584   5.5200   6.0104   7.6038   6.8002   3.6181   5.2458   4.6700   5.1770   8.0877   3.3974   4.8774   3.4515   3.6691   3.2932   6.5008   4.0260   7.4939   8.3322   3.7824   8.3479   7.6452   4.2760   8.1132   4.8547   3.9271   9.6660   4.3769  11.1376   4.3874  10.2638   3.6213   4.7308   4.1112   7.9882   6.5168   6.5629   3.7943   4.5867   4.6014   3.6207   9.3941   3.7438   8.2979   3.6662   6.6022   7.2610   5.2255   6.0140   5.0717   5.4650   7.0137   2.9346  10.1736   8.2012   6.9593   8.2097   7.2671   6.7461   9.4806   4.3897  11.4096   4.8670  12.9764  12.6192  13.6548  11.9750   9.6675
 628.000000   6.2689   5.5091   4.4228   5.0015   7.9408   7.2077   3.6499   5.1184   4.3474   4.7381   7.8634   3.3501   4.6732   3.5300   3.1493   2.9386   6.4455   3.9935   7.6670   8.2233   3.9859   8.5692   7.8892   4.0333   8.3272   3.9820   4.0762   9.6757   3.1741  10.3476   3.7140  10.2756   3.7158   4.8960   3.7872   7.4937   6.0613   6.3239   3.5677   4.2815   4.3520   3.7553   9.9350   3.8021   8.5443   3.1209   6.7589   6.9033   5.4971   6.1829   5.1764   5.2285   7.5336   2.8884  11.4843   8.0491   7.1840   8.6949   7.6241   7.3249   9.9202   4.6872  11.7951   5.0418  13.2007  13.1460  14.2627  12.0786   9.4678
 629.000000   6.2942   5.2140   5.5603   6.3573   7.5460   6.1188   3.9428   4.1815   4.0479   4.3558   8.3812   3.3528   4.4322   3.8064   3.7756   3.0473   6.0004   4.0024   7.3234   8.0413   3.8013   8.4923   7.7052   4.7319   8.4461   4.7068   4.1930   9.8002   3.8777  11.0386   4.0384  10.7895   3.7478   5.3687   3.7893   8.0909   6.4206   6.8233   3.5937   4.4168   4.5643   3.8001   9.3090   3.8571   8.3911   3.0318   6.5384   6.5954   4.9401   5.9806   5.1014   5.1640   7.2228   2.9178  11.8672   7.2954   8.4435   8.7691   7.9695   7.4750  10.1246   4.8430  11.8319   5.3653  13.3066  13.0899  14.1025  11.9095   8.9660
[truncated: 12,290,211 more chars]
