# Supplementary material for: Coordinated Residue Motions at the Enzyme–Substrate Interface Promote DNA Translocation in Polymerases
Source: J Am Chem Soc. 2025 Jun 17;147(26):22972–85. doi: 10.1021/jacs.5c05888 (PMC12232177; doi:10.1021/jacs.5c05888)
Supplement: Supplementary file 5 [file ja5c05888_si_005.zip › COLVAR]

#! FIELDS time opes.bias opes.rct opes.zed opes.neff opes.nker model.node-0 model.node-1
 0.000000 -20.0000 -20.0000   1.0000   1.0000   0.0000  -5.9859  -6.1500
 0.000000 -20.0000 -20.0000   1.0000   1.0000   0.0000  -5.9859  -6.1500
 1.000000 -20.0000 -20.0000   1.0000   1.0000   0.0000  -5.9195  -6.0993
 2.000000 -20.0000 -20.0000   1.0000   1.0000   0.0000  -6.0338  -6.1971
 3.000000 -20.0000 -20.0000   1.0000   1.0000   0.0000  -6.0641  -6.2016
 4.000000 -20.0000 -20.0000   1.0000   1.0000   0.0000  -5.8501  -6.0650
 5.000000 -20.0000 -20.0000   1.0000   1.0000   0.0000  -6.0789  -6.2494
 6.000000 -20.0000 -20.0000   1.0000   1.0000   0.0000  -5.7833  -6.0252
 7.000000 -20.0000 -20.0000   1.0000   1.0000   0.0000  -5.8219  -6.0885
 8.000000 -20.0000 -20.0000   1.0000   1.0000   0.0000  -5.8832  -6.0933
 9.000000 -20.0000 -20.0000   1.0000   1.0000   0.0000  -5.7430  -5.9695
 10.000000 -20.0000 -20.0000   0.6300   1.0000   1.0000  -5.9039  -6.1785
 11.000000 -11.9189 -12.5957   0.5262   1.0000   2.0000  -5.1618  -5.5126
 12.000000   3.1159   2.2619   0.5882   1.0127   2.0000  -4.8597  -5.3890
 13.000000   6.2884   5.3005   0.7059   1.0117   3.0000  -5.4155  -5.7902
 14.000000 -13.9556   5.1881   0.5399   1.0117   4.0000  -4.1284  -4.9129
 15.000000   3.4318   5.0991   0.5622   1.0312   4.0000  -4.3839  -5.1486
 16.000000   9.2213   7.9456   0.5988   1.0174   4.0000  -5.1311  -5.5524
 17.000000   9.0069   8.1999   0.6202   1.9621   4.0000  -4.6977  -5.2726
 18.000000   9.4585   8.5163   0.6530   2.7718   4.0000  -4.5348  -5.1423
 19.000000  -2.5694   8.4576   0.5895   2.7718   5.0000  -3.9351  -4.7592
 20.000000 -12.3665   8.4040   0.5017   2.7718   6.0000  -3.2217  -4.6734
 21.000000  -7.6929   8.3547   0.4890   2.7718   6.0000  -3.0035  -4.9207
 22.000000 -19.0468   8.3091   0.4062   2.7718   7.0000  -1.6357  -4.6493
 23.000000  -9.9073   8.2666   0.3922   2.7718   7.0000  -1.4070  -4.6133
 24.000000  -4.2249   8.2268   0.3855   2.7718   7.0000  -2.1433  -4.6427
 25.000000   2.2965   8.1895   0.3834   2.7718   7.0000  -2.9980  -4.8433
 26.000000   5.0848   8.1545   0.3874   2.7739   7.0000  -3.3541  -4.9690
 27.000000   4.6115   8.1213   0.3847   2.7749   7.0000  -2.8256  -4.9794
 28.000000   8.4776   8.1450   0.3937   3.2410   7.0000  -3.9245  -5.1643
 29.000000  11.4383   9.6189   0.3983   1.1964   7.0000  -4.2523  -5.2050
 30.000000  11.4480   9.9945   0.3892   2.1905   6.0000  -3.8073  -4.8924
 31.000000   9.0843   9.9734   0.3907   2.2356   6.0000  -3.2471  -4.7059
 32.000000  -0.1361   9.9472   0.3917   2.2356   6.0000  -1.9430  -4.8127
 33.000000  -5.0356   9.9221   0.3843   2.2356   6.0000  -1.2981  -4.4354
 34.000000 -16.1134   9.8979   0.3303   2.2356   7.0000  -0.2237  -4.2589
 35.000000 -10.9157   9.8747   0.3253   2.2356   7.0000   0.0724  -4.3000
 36.000000 -11.0074   9.8523   0.2929   2.2356   8.0000   0.6234  -4.1270
 37.000000  -5.4216   9.8306   0.2746   2.2356   9.0000  -0.6914  -4.0681
 38.000000   0.0405   9.8097   0.2766   2.2356   9.0000  -0.2458  -4.4014
 39.000000   5.3071   9.7896   0.2769   2.2357   9.0000  -1.3092  -4.4165
 40.000000 -12.0496   9.7700   0.2542   2.2357  10.0000   0.7139  -3.7654
 41.000000  -7.4789   9.7510   0.2542   2.2357  10.0000   1.0885  -3.8410
 42.000000  -5.6479   9.7327   0.2532   2.2357  10.0000   1.4052  -3.8708
 43.000000  -3.4314   9.7148   0.2506   2.2357  10.0000   1.1597  -3.6510
 44.000000 -10.5615   9.6974   0.2309   2.2357  11.0000   1.5077  -3.3355
 45.000000  -1.3959   9.6806   0.2302   2.2357  11.0000   1.8121  -3.7790
 46.000000   4.0427   9.6641   0.2299   2.2358  11.0000   1.5073  -3.8545
 47.000000   4.9824   9.6481   0.2346   2.2358  10.0000   0.2563  -4.1547
 48.000000   6.2733   9.6326   0.2375   2.2363  10.0000   0.2253  -3.9356
 49.000000   8.6019   9.6203   0.2392   2.2572  10.0000   0.7680  -4.0479
 50.000000  10.4558   9.6612   0.2406   2.6512  10.0000   0.7051  -4.0535
 51.000000   8.5347   9.6490   0.2419   2.6714  10.0000   1.2639  -4.0424
 52.000000  10.2210   9.6701   0.2424   2.9677  10.0000   1.2900  -4.0149
 53.000000   8.7929   9.6596   0.2417   3.0000  10.0000   1.4463  -3.7327
 54.000000  10.5221   9.6992   0.2437   3.4803  10.0000   1.0929  -4.1857
 55.000000   3.2896   9.6860   0.2409   3.4803  11.0000  -0.4865  -4.4930
 56.000000   2.5916   9.6730   0.2395   3.4803  11.0000  -0.4197  -4.5936
 57.000000   7.9644   9.6611   0.2418   3.4893  11.0000  -0.2059  -4.4518
 58.000000   7.6431   9.6491   0.2430   3.4947  11.0000  -0.7636  -4.5269
 59.000000  11.1759   9.7687   0.2451   4.4715  11.0000   0.0427  -4.3893
 60.000000  -2.6323   9.7567   0.2354   4.4715  12.0000  -1.8193  -4.1224
 61.000000   5.4044   9.7450   0.2360   4.4716  12.0000  -1.2458  -4.1454
 62.000000   9.5608   9.7420   0.2385   4.5936  12.0000  -0.7132  -4.0978
 63.000000  11.1115   9.8280   0.2401   5.5531  12.0000  -0.5740  -4.4992
 64.000000  -4.3224   9.8169   0.2300   5.5531  13.0000  -1.0683  -3.7502
 65.000000   6.2695   9.8060   0.2311   5.5538  13.0000  -1.2397  -4.0007
 66.000000   5.1201   9.7953   0.2308   5.5538  13.0000  -2.0561  -4.6118
 67.000000   6.0705   9.7848   0.2313   5.5543  13.0000  -2.2833  -4.5566
 68.000000   5.9640   9.7745   0.2325   5.5547  14.0000  -2.4038  -4.8302
 69.000000   3.8095   9.7643   0.2320   5.5547  13.0000  -2.5957  -5.0214
 70.000000  10.3014   9.7780   0.2321   5.9480  13.0000  -2.6462  -4.8020
 71.000000   4.0096   9.7681   0.2301   5.9480  14.0000  -1.5997  -4.9317
 72.000000  11.5675   9.9175   0.2302   6.5749  14.0000  -2.8322  -4.8485
 73.000000  12.0366  10.1524   0.2313   5.6785  14.0000  -1.9085  -4.5863
 74.000000  12.0171  10.3129   0.2331   6.2689  14.0000  -1.9011  -4.7939
 75.000000  13.4733  11.0861   0.2345   1.8872  14.0000  -2.2951  -4.5891
 76.000000  -1.7320  11.0770   0.2307   1.8872  14.0000  -2.4321  -4.1037
 77.000000   6.7127  11.0680   0.2323   1.8873  14.0000  -2.5816  -4.3189
 78.000000  12.6180  11.1608   0.2339   2.4749  14.0000  -2.8068  -4.5986
 79.000000   9.4397  11.1526   0.2388   2.4792  15.0000  -2.8973  -4.4306
 80.000000   8.0191  11.1440   0.2376   2.4797  15.0000  -3.2358  -4.4760
 81.000000   1.1718  11.1355   0.2379   2.4797  15.0000  -1.6214  -3.9297
 82.000000   0.9481  11.1272   0.2359   2.4797  15.0000  -2.7862  -4.0904
 83.000000   1.2269  11.1189   0.2341   2.4797  15.0000  -2.8093  -4.0392
 84.000000   4.2268  11.1107   0.2329   2.4797  15.0000  -2.7757  -4.0476
 85.000000  11.8826  11.1304   0.2415   2.6992  16.0000  -1.3476  -4.3320
 86.000000  10.8985  11.1279   0.2443   2.7469  16.0000  -1.9503  -4.1457
 87.000000  11.1359  11.1280   0.2472   2.8174  16.0000  -1.2129  -4.1724
 88.000000  13.7683  11.5221   0.2490   3.0688  16.0000  -1.7248  -4.5691
 89.000000  11.9206  11.5290   0.2529   3.2114  16.0000  -1.0203  -4.4470
 90.000000   9.3793  11.5217   0.2538   3.2138  16.0000  -0.0612  -4.2343
 91.000000   9.8126  11.5147   0.2539   3.2187  16.0000   0.1225  -4.2822
 92.000000  11.9281  11.5216   0.2553   3.3662  16.0000  -0.1884  -4.2379
 93.000000  -6.8345  11.5143   0.2449   3.3662  17.0000   0.2874  -3.5352
 94.000000  -7.2986  11.5071   0.2437   3.3662  17.0000  -0.3275  -3.5315
 95.000000   5.9573  11.5000   0.2457   3.3662  17.0000   0.4688  -3.8192
 96.000000  10.2483  11.4939   0.2471   3.3764  17.0000   0.6014  -3.9796
 97.000000  -5.7632  11.4869   0.2477   3.3764  17.0000   1.3077  -3.4121
 98.000000   7.5406  11.4801   0.2501   3.3765  18.0000  -0.0205  -3.8261
 99.000000  10.2765  11.4742   0.2525   3.3871  18.0000  -0.2949  -3.9501
 100.000000   6.5319  11.4675   0.2513   3.3871  18.0000   0.7062  -4.3681
 101.000000 -10.8442  11.4608   0.2407   3.3871  19.0000   0.6437  -3.2102
 102.000000   2.2389  11.4542   0.2412   3.3871  19.0000  -0.0354  -3.5748
 103.000000 -12.2638  11.4477   0.2397   3.3871  19.0000   0.9888  -3.0455
 104.000000 -14.4626  11.4413   0.2286   3.3871  20.0000   2.1791  -3.1510
 105.000000  -2.4233  11.4349   0.2286   3.3871  20.0000   1.8360  -3.5517
 106.000000   0.5409  11.4286   0.2286   3.3871  20.0000   1.8678  -3.6139
 107.000000   7.1181  11.4223   0.2276   3.3872  20.0000   1.4703  -3.8690
 108.000000   5.4216  11.4161   0.2266   3.3872  20.0000   1.7294  -3.9223
 109.000000   5.7302  11.4100   0.2269   3.3872  20.0000   1.8189  -3.6472
 110.000000   8.8198  11.4040   0.2260   3.3882  20.0000   1.6810  -3.8868
 111.000000   6.1294  11.3980   0.2259   3.3882  20.0000   1.9987  -3.6294
 112.000000   4.5472  11.3921   0.2251   3.3882  20.0000   2.0987  -3.5117
 113.000000   5.5615  11.3862   0.2244   3.3882  20.0000   1.7984  -4.0663
 114.000000   6.9119  11.3803   0.2249   3.3883  21.0000   1.4991  -4.1912
 115.000000   2.5078  11.3746   0.2226   3.3883  21.0000   1.9800  -4.1760
 116.000000   8.3591  11.3689   0.2233   3.3887  21.0000   1.1929  -4.2941
 117.000000   5.3905  11.3632   0.2221   3.3888  21.0000   1.9641  -4.1913
 118.000000   9.4960  11.3578   0.2228   3.3918  21.0000   2.0552  -3.7491
 119.000000   2.5804  11.3523   0.2205   3.3918  22.0000   2.4209  -4.0167
 120.000000   2.0768  11.3467   0.2179   3.3918  23.0000   0.9803  -4.5062
 121.000000 -10.8525  11.3413   0.2101   3.3918  24.0000   0.2057  -4.8982
 122.000000  -5.6479  11.3358   0.2051   3.3918  25.0000  -0.5307  -4.9405
 123.000000  -0.1217  11.3305   0.2059   3.3918  25.0000  -0.9790  -4.9387
 124.000000   1.9804  11.3251   0.2044   3.3918  26.0000   0.3974  -4.6586
 125.000000   1.2665  11.3198   0.2061   3.3918  26.0000  -0.2173  -4.8402
 126.000000  -7.8818  11.3146   0.2007   3.3918  27.0000  -1.4231  -5.2111
 127.000000   2.3728  11.3094   0.2003   3.3918  27.0000  -1.2352  -5.0163
 128.000000  -5.5930  11.3042   0.1954   3.3918  28.0000  -2.7126  -5.3041
 129.000000  -6.3047  11.2991   0.1943   3.3918  28.0000  -3.1757  -5.4153
 130.000000  -4.5289  11.2941   0.1935   3.3918  28.0000  -3.4519  -5.4647
 131.000000  -2.5532  11.2890   0.1901   3.3918  29.0000  -4.1603  -5.4736
 132.000000  -2.0786  11.2840   0.1896   3.3918  29.0000  -4.2921  -5.5543
 133.000000   1.9379  11.2791   0.1898   3.3918  29.0000  -4.4111  -5.4451
 134.000000   4.3156  11.2742   0.1900   3.3918  29.0000  -3.9297  -5.1671
 135.000000   4.2139  11.2693   0.1900   3.3918  29.0000  -4.0996  -5.4797
 136.000000   6.8768  11.2645   0.1904   3.3918  29.0000  -4.0828  -5.2897
 137.000000   5.8172  11.2597   0.1933   3.3918  28.0000  -4.6072  -5.4208
 138.000000  -6.3315  11.2549   0.1931   3.3918  28.0000  -5.2902  -5.7920
 139.000000 -10.6662  11.2502   0.1934   3.3918  28.0000  -5.6367  -5.9971
 140.000000  -1.7894  11.2455   0.1931   3.3918  28.0000  -5.3481  -5.7222
 141.000000  -8.1154  11.2409   0.1926   3.3918  28.0000  -5.6636  -6.0867
 142.000000 -11.9738  11.2363   0.1914   3.3918  28.0000  -6.0197  -6.3129
 143.000000 -13.7352  11.2317   0.1851   3.3918  29.0000  -6.2674  -6.4952
 144.000000  -9.7235  11.2271   0.1846   3.3918  29.0000  -6.2571  -6.4779
 145.000000  -4.6633  11.2226   0.1845   3.3918  29.0000  -6.0258  -6.3477
 146.000000  -3.4181  11.2181   0.1840   3.3918  29.0000  -6.1815  -6.4277
 147.000000 -11.4715  11.2137   0.1786   3.3918  30.0000  -6.5005  -6.7170
 148.000000  -2.0696  11.2093   0.1783   3.3918  30.0000  -6.2874  -6.5282
 149.000000  -1.1864  11.2049   0.1779   3.3918  30.0000  -5.7220  -6.0143
 150.000000   0.6831  11.2005   0.1776   3.3918  30.0000  -5.7438  -6.0180
 151.000000   2.0405  11.1962   0.1772   3.3918  30.0000  -5.4293  -5.7822
 152.000000   3.3555  11.1919   0.1769   3.3918  30.0000  -5.6760  -5.9931
 153.000000   4.0429  11.1877   0.1765   3.3918  30.0000  -5.2944  -5.6346
 154.000000   5.7810  11.1834   0.1762   3.3918  30.0000  -5.3648  -5.7242
 155.000000   7.0030  11.1792   0.1758   3.3919  30.0000  -5.4369  -5.7920
 156.000000   5.8763  11.1751   0.1755   3.3919  30.0000  -5.7684  -6.0471
 157.000000   7.2805  11.1709   0.1752   3.3920  30.0000  -5.7687  -6.0293
 158.000000   8.8488  11.1669   0.1751   3.3930  30.0000  -5.7311  -5.9451
 159.000000   9.2446  11.1630   0.1748   3.3950  30.0000  -5.3988  -5.7157
 160.000000   9.8816  11.1594   0.1745   3.4006  30.0000  -5.7947  -6.0244
 161.000000   8.0922  11.1554   0.1741   3.4009  30.0000  -5.3269  -5.5802
 162.000000   6.8559  11.1514   0.1741   3.4010  30.0000  -5.1329  -5.4273
 163.000000  12.4987  11.1821   0.1739   3.7630  30.0000  -5.5367  -5.8088
 164.000000  12.5126  11.2116   0.1736   4.1469  30.0000  -5.4242  -5.6722
 165.000000   3.4900  11.2077   0.1735   4.1469  30.0000  -6.1893  -6.3638
 166.000000  13.2784  11.3076   0.1735   5.0970  30.0000  -5.6855  -5.9270
 167.000000   9.0024  11.3038   0.1732   5.0985  30.0000  -5.9854  -6.2072
 168.000000  14.9768  12.0616   0.1732   1.9229  30.0000  -5.5879  -5.8448
 169.000000  13.3011  12.0859   0.1729   2.0981  30.0000  -5.2348  -5.5995
 170.000000   8.5858  12.0821   0.1728   2.0982  30.0000  -5.0890  -5.3811
 171.000000   8.9191  12.0784   0.1727   2.0983  30.0000  -4.7607  -5.2649
 172.000000  16.1867  13.1609   0.1724   1.4276  30.0000  -5.3055  -5.6756
 173.000000  12.7277  13.1590   0.1722   1.4362  30.0000  -5.8167  -6.1093
 174.000000  10.2843  13.1553   0.1720   1.4364  30.0000  -5.9862  -6.2421
 175.000000  17.4049  14.3475   0.1718   1.3371  30.0000  -5.4506  -5.7817
 176.000000   5.0806  14.3438   0.1715   1.3371  31.0000  -4.8664  -5.1381
 177.000000  10.8650  14.3402   0.1717   1.3372  31.0000  -4.9476  -5.3148
 178.000000  11.5286  14.3366   0.1720   1.3373  31.0000  -4.9025  -5.2860
 179.000000  16.4930  14.4427   0.1721   1.8171  31.0000  -5.0377  -5.5385
 180.000000  18.2351  15.2546   0.1719   1.7314  31.0000  -5.4438  -5.7878
 181.000000   7.5422  15.2511   0.1720   1.7314  31.0000  -6.1159  -6.3603
 182.000000  18.2764  15.6044   0.1719   2.6690  31.0000  -5.5717  -5.8669
 183.000000  -0.3401  15.6009   0.1727   2.6690  31.0000  -6.3825  -6.5876
 184.000000  12.4674  15.5974   0.1726   2.6692  31.0000  -6.0035  -6.2191
 185.000000  -3.8440  15.5939   0.1721   2.6692  31.0000  -6.5524  -6.6962
 186.000000   5.1068  15.5904   0.1719   2.6692  31.0000  -6.3456  -6.5332
 187.000000   8.1412  15.5870   0.1719   2.6692  31.0000  -6.3194  -6.4729
 188.000000  -6.3325  15.5835   0.1709   2.6692  31.0000  -6.6446  -6.8256
 189.000000  11.9310  15.5801   0.1709   2.6693  31.0000  -6.1133  -6.3662
 190.000000  14.4458  15.5773   0.1709   2.6740  31.0000  -5.9963  -6.2478
 191.000000  16.2760  15.5843   0.1707   2.7639  31.0000  -5.9219  -6.1691
 192.000000  15.6459  15.5847   0.1710   2.7971  31.0000  -6.0567  -6.2758
 193.000000  17.8338  15.6984   0.1709   3.6441  31.0000  -5.8737  -6.1551
 194.000000  19.0738  16.2070   0.1709   2.6984  31.0000  -5.6181  -5.9693
 195.000000  19.6315  16.7419   0.1708   2.4756  31.0000  -5.7127  -6.0601
 196.000000  20.3593  17.3941   0.1708   2.0960  31.0000  -5.6389  -5.9567
 197.000000  17.3628  17.3940   0.1706   2.1172  31.0000  -5.2600  -5.5989
 198.000000  15.1753  17.3908   0.1708   2.1178  31.0000  -5.0864  -5.4410
 199.000000  19.7208  17.5157   0.1706   2.8836  31.0000  -5.3970  -5.6900
 200.000000  16.3656  17.5130   0.1708   2.8883  31.0000  -5.0826  -5.4430
 201.000000  12.5738  17.5098   0.1699   2.8883  30.0000  -4.9169  -5.2560
 202.000000   1.0136  17.5066   0.1696   2.8883  30.0000  -4.5326  -4.8972
 203.000000   4.9867  17.5034   0.1693   2.8883  30.0000  -4.4809  -4.9404
 204.000000  10.5844  17.5003   0.1695   2.8883  30.0000  -4.6859  -5.0796
 205.000000  17.6826  17.5013   0.1694   2.9277  30.0000  -4.9737  -5.3604
 206.000000   8.5868  17.4982   0.1690   2.9277  30.0000  -4.4498  -4.9569
 207.000000  19.8966  17.6315   0.1692   3.8639  30.0000  -5.2040  -5.5441
 208.000000  20.0942  17.7775   0.1691   4.8613  30.0000  -5.0128  -5.4356
 209.000000  18.4680  17.7838   0.1690   5.0058  30.0000  -5.0390  -5.3172
 210.000000   8.0399  17.7807   0.1685   5.0058  30.0000  -4.3977  -4.9091
 211.000000   6.9145  17.7777   0.1680   5.0058  30.0000  -4.2495  -4.8350
 212.000000   2.0697  17.7746   0.1667   5.0058  31.0000  -4.0043  -4.6577
 213.000000   4.1103  17.7716   0.1667   5.0058  31.0000  -4.0729  -4.6700
 214.000000  12.1301  17.7686   0.1666   5.0059  31.0000  -4.3629  -4.9380
 215.000000  13.6514  17.7657   0.1665   5.0059  31.0000  -4.4493  -4.9700
 216.000000  17.9521  17.7667   0.1667   5.0705  31.0000  -4.6734  -5.1554
 217.000000  14.5847  17.7638   0.1666   5.0708  31.0000  -4.4666  -4.9416
 218.000000  12.1223  17.7608   0.1666   5.0708  31.0000  -4.2876  -4.8125
 219.000000  -3.1407  17.7579   0.1641   5.0708  32.0000  -3.8973  -4.4264
 220.000000   2.7077  17.7550   0.1651   5.0708  31.0000  -4.0479  -4.5234
 221.000000  13.1179  17.7521   0.1650   5.0708  31.0000  -4.2822  -4.7893
 222.000000  21.0105  18.1544   0.1650   3.5056  31.0000  -5.0678  -5.4884
 223.000000  21.1791  18.4540   0.1650   3.8858  31.0000  -5.2105  -5.5177
 224.000000  21.0285  18.6145   0.1650   4.8618  31.0000  -5.3834  -5.7634
 225.000000  21.8758  19.0141   0.1649   3.4992  31.0000  -5.3019  -5.7186
 226.000000  19.0179  19.0141   0.1649   3.5315  31.0000  -5.8373  -6.1057
 227.000000  21.4425  19.1420   0.1649   4.5086  31.0000  -5.5507  -5.8793
 228.000000  11.9124  19.1392   0.1649   4.5086  31.0000  -6.2401  -6.4329
 229.000000  16.7429  19.1365   0.1652   4.5095  31.0000  -6.0483  -6.2932
 230.000000  18.8861  19.1355   0.1653   4.5365  31.0000  -6.0120  -6.2005
 231.000000 -12.3278  19.1328   0.1610   4.5365  32.0000  -6.8414  -6.9650
 232.000000   1.8569  19.1300   0.1610   4.5365  32.0000  -6.5664  -6.7131
 233.000000  -4.1989  19.1273   0.1614   4.5365  32.0000  -6.7230  -6.8899
 234.000000   5.0172  19.1245   0.1616   4.5365  32.0000  -6.5265  -6.6987
 235.000000   1.8098  19.1218   0.1635   4.5365  31.0000  -6.7285  -6.8110
 236.000000  12.5614  19.1191   0.1634   4.5365  31.0000  -6.3514  -6.5049
 237.000000   9.1984  19.1164   0.1635   4.5365  31.0000  -6.5390  -6.6754
 238.000000   4.1306  19.1137   0.1632   4.5365  31.0000  -6.7441  -6.8611
 239.000000  -3.8625  19.1111   0.1604   4.5365  32.0000  -6.9160  -7.0302
 240.000000   6.5832  19.1084   0.1604   4.5365  32.0000  -6.7360  -6.8665
 241.000000  11.5395  19.1058   0.1605   4.5365  32.0000  -6.5755  -6.7120
 242.000000  16.0183  19.1031   0.1605   4.5368  32.0000  -6.2140  -6.4409
 243.000000  14.9120  19.1005   0.1605   4.5368  32.0000  -6.3543  -6.5585
 244.000000  16.3827  19.0979   0.1604   4.5373  32.0000  -6.3663  -6.5054
 245.000000  15.4641  19.0953   0.1607   4.5374  32.0000  -6.4690  -6.6242
 246.000000  16.1255  19.0928   0.1610   4.5377  32.0000  -6.4817  -6.6374
 247.000000  19.4231  19.0946   0.1611   4.6020  32.0000  -6.1165  -6.3181
 248.000000  19.0508  19.0944   0.1611   4.6377  32.0000  -6.2921  -6.4754
 249.000000  20.5218  19.1174   0.1612   4.9966  32.0000  -6.0968  -6.2939
 250.000000  20.7416  19.1495   0.1612   5.5002  32.0000  -5.8265  -6.0203
 251.000000  21.5242  19.2568   0.1612   6.4958  32.0000  -5.8749  -6.1380
 252.000000  22.0579  19.4563   0.1612   6.3253  32.0000  -5.8967  -6.1448
 253.000000  22.3322  19.6770   0.1612   5.9186  32.0000  -5.7095  -6.0458
 254.000000  22.9949  20.0670   0.1612   3.7138  32.0000  -5.7769  -6.0718
 255.000000  22.4549  20.1748   0.1613   4.6492  32.0000  -5.6099  -5.8832
 256.000000  21.7211  20.2022   0.1613   5.0656  32.0000  -5.2741  -5.6405
 257.000000  22.2041  20.2607   0.1613   5.8531  32.0000  -5.2822  -5.6285
 258.000000  23.4310  20.5814   0.1614   4.4150  32.0000  -5.5463  -5.8593
 259.000000  23.8439  20.9404   0.1614   3.7445  32.0000  -5.4646  -5.7816
 260.000000  23.8943  21.1802   0.1614   4.3988  32.0000  -5.8353  -6.0444
 261.000000  23.4295  21.2654   0.1614   5.3015  32.0000  -5.3777  -5.6482
 262.000000  20.3666  21.2635   0.1613   5.3113  32.0000  -5.0948  -5.4008
 263.000000  18.2462  21.2611   0.1613   5.3116  32.0000  -4.8534  -5.2226
 264.000000  21.9794  21.2664   0.1612   5.4415  32.0000  -5.0693  -5.4257
 265.000000  20.6076  21.2648   0.1612   5.4561  32.0000  -4.8315  -5.2777
 266.000000  21.9974  21.2703   0.1611   5.5914  32.0000  -4.8017  -5.3303
 267.000000  24.0923  21.4656   0.1612   5.9002  32.0000  -5.1268  -5.5257
 268.000000  24.6868  21.7975   0.1614   4.2987  32.0000  -5.1013  -5.5695
 269.000000  15.3820  21.7951   0.1613   4.2987  32.0000  -4.4563  -4.9704
 270.000000  19.7423  21.7928   0.1614   4.2999  32.0000  -4.6488  -5.1497
 271.000000  13.7349  21.7905   0.1613   4.2999  32.0000  -4.2133  -4.8472
 272.000000  -0.8521  21.7881   0.1610   4.2999  32.0000  -3.7636  -4.4151
 273.000000  -3.1057  21.7858   0.1587   4.2999  33.0000  -3.5975  -4.2886
 274.000000  -2.5132  21.7835   0.1587   4.2999  33.0000  -3.7434  -4.2623
 275.000000 -10.0567  21.7812   0.1552   4.2999  34.0000  -3.4452  -3.9646
 276.000000 -13.8968  21.7789   0.1514   4.2999  35.0000  -3.2599  -3.7342
 277.000000  -4.2155  21.7766   0.1518   4.2999  35.0000  -3.3260  -3.9993
 278.000000  -4.7623  21.7743   0.1520   4.2999  35.0000  -3.2022  -3.8706
 279.000000   5.6563  21.7720   0.1522   4.2999  35.0000  -3.8476  -4.4800
 280.000000   3.0991  21.7697   0.1525   4.2999  35.0000  -3.6740  -4.2990
 281.000000   9.6938  21.7675   0.1526   4.2999  35.0000  -4.0542  -4.6089
 282.000000   6.1265  21.7652   0.1530   4.2999  35.0000  -3.6662  -4.3573
 283.000000   8.2155  21.7630   0.1537   4.2999  35.0000  -3.5172  -4.6912
 284.000000  12.4264  21.7608   0.1542   4.2999  35.0000  -3.8387  -4.7330
 285.000000   9.0870  21.7585   0.1543   4.2999  35.0000  -3.9222  -4.4265
 286.000000  13.3512  21.7563   0.1544   4.2999  35.0000  -4.0661  -4.6248
 287.000000  13.8147  21.7541   0.1547   4.2999  35.0000  -3.8282  -4.5893
 288.000000  19.5973  21.7520   0.1546   4.3008  35.0000  -4.5948  -5.0974
 289.000000  15.5982  21.7498   0.1548   4.3008  35.0000  -4.1722  -4.7139
 290.000000  18.3888  21.7476   0.1547   4.3010  35.0000  -4.2250  -4.9349
 291.000000  19.4931  21.7455   0.1546   4.3018  35.0000  -4.5968  -5.0258
 292.000000  17.3739  21.7433   0.1548   4.3018  35.0000  -4.1664  -4.7362
 293.000000  17.8982  21.7411   0.1548   4.3018  35.0000  -4.4488  -4.8227
 294.000000  20.3695  21.7392   0.1547   4.3051  35.0000  -4.6383  -5.0273
 295.000000  20.8221  21.7375   0.1547   4.3119  35.0000  -4.7153  -5.0623
 296.000000  22.5954  21.7440   0.1547   4.4299  35.0000  -4.6712  -5.1370
 297.000000  22.7003  21.7519   0.1547   4.5710  35.0000  -4.7711  -5.1490
 298.000000  22.8838  21.7630   0.1548   4.7615  35.0000  -4.8465  -5.1683
 299.000000  23.1430  21.7805   0.1548   5.0498  35.0000  -4.5787  -4.9991
 300.000000  14.1674  21.7784   0.1548   5.0498  35.0000  -3.9706  -4.5121
 301.000000  20.7225  21.7767   0.1549   5.0560  35.0000  -4.2914  -4.8067
 302.000000  17.7233  21.7746   0.1549   5.0561  35.0000  -4.1101  -4.6238
 303.000000  14.1459  21.7725   0.1551   5.0561  35.0000  -3.9652  -4.4587
 304.000000   6.1259  21.7704   0.1551   5.0561  35.0000  -3.6468  -4.2390
 305.000000   5.0740  21.7683   0.1553   5.0561  35.0000  -3.2565  -4.2350
 306.000000   6.9134  21.7662   0.1560   5.0561  35.0000  -3.2016  -4.2766
 307.000000   5.8042  21.7642   0.1558   5.0561  34.0000  -3.4111  -4.1337
 308.000000 -12.7291  21.7621   0.1555   5.0561  34.0000  -2.8854  -3.6222
 309.000000  -9.1072  21.7601   0.1553   5.0561  34.0000  -2.8530  -3.6284
 310.000000 -15.4363  21.7580   0.1513   5.0561  35.0000  -2.4555  -3.4247
 311.000000  -3.3136  21.7560   0.1516   5.0561  35.0000  -2.8286  -3.7314
 312.000000  -5.8170  21.7540   0.1522   5.0561  35.0000  -2.6411  -3.5652
 313.000000   1.4971  21.7519   0.1525   5.0561  35.0000  -3.0038  -3.8571
 314.000000 -12.2695  21.7499   0.1491   5.0561  36.0000  -1.8484  -3.5825
 315.000000 -16.4583  21.7479   0.1454   5.0561  37.0000  -1.6772  -3.3012
 316.000000   4.7348  21.7459   0.1456   5.0561  37.0000  -3.1367  -3.9188
 317.000000   2.7899  21.7439   0.1460   5.0561  37.0000  -3.1884  -3.7563
 318.000000   5.4401  21.7419   0.1461   5.0561  37.0000  -3.4086  -3.9298
 319.000000   6.7752  21.7399   0.1462   5.0561  37.0000  -3.7763  -4.1331
 320.000000  10.1347  21.7379   0.1463   5.0561  37.0000  -3.6616  -4.1497
 321.000000  10.4245  21.7360   0.1466   5.0561  37.0000  -3.3992  -4.0342
 322.000000   2.9312  21.7340   0.1471   5.0561  37.0000  -2.6670  -3.7536
 323.000000  -7.7843  21.7321   0.1472   5.0561  37.0000  -1.7191  -3.6613
 324.000000 -12.6859  21.7301   0.1442   5.0561  38.0000  -1.1227  -3.4196
 325.000000 -12.1989  21.7282   0.1442   5.0561  38.0000  -1.6853  -3.2450
 326.000000  -9.4779  21.7262   0.1443   5.0561  38.0000  -1.0071  -3.3949
 327.000000 -10.6456  21.7243   0.1442   5.0561  38.0000  -0.3065  -3.3595
 328.000000 -13.6656  21.7224   0.1410   5.0561  39.0000  -0.2392  -3.1345
 329.000000  -4.7040  21.7204   0.1413   5.0561  39.0000  -0.9048  -3.6080
 330.000000  -2.8169  21.7185   0.1417   5.0561  39.0000  -1.4755  -3.8308
 331.000000   1.4320  21.7166   0.1417   5.0561  39.0000  -1.4481  -4.0158
 332.000000   3.3438  21.7147   0.1419   5.0561  39.0000  -1.6230  -4.0988
 333.000000   3.5885  21.7128   0.1421   5.0561  39.0000  -1.9779  -4.4170
 334.000000   4.9936  21.7109   0.1425   5.0561  39.0000  -2.0888  -4.3503
 335.000000   5.3462  21.7090   0.1425   5.0561  39.0000  -2.0802  -4.1474
 336.000000   7.3375  21.7071   0.1430   5.0561  38.0000  -1.6437  -4.3316
 337.000000   0.4242  21.7053   0.1434   5.0561  38.0000  -0.7441  -3.8012
 338.000000   5.8360  21.7034   0.1434   5.0561  38.0000  -1.4286  -3.9724
 339.000000   2.4086  21.7015   0.1429   5.0561  39.0000  -2.0232  -3.8432
 340.000000  -1.0599  21.6997   0.1433   5.0561  39.0000  -1.4990  -3.5901
 341.000000   1.0207  21.6978   0.1434   5.0561  39.0000  -0.7215  -3.6762
 342.000000  -5.3914  21.6960   0.1434   5.0561  39.0000   0.2534  -3.4234
 343.000000  -7.4931  21.6941   0.1437   5.0561  39.0000   0.4836  -3.2498
 344.000000  -7.4781  21.6923   0.1439   5.0561  39.0000   0.2539  -3.1319
 345.000000  -2.7477  21.6905   0.1441   5.0561  39.0000   0.5886  -3.2918
 346.000000   0.1317  21.6886   0.1443   5.0561  39.0000   0.2148  -3.5999
 347.000000   3.1840  21.6868   0.1446   5.0561  39.0000  -0.4841  -3.8275
 348.000000   5.2932  21.6850   0.1451   5.0561  39.0000  -1.1218  -3.7963
 349.000000 -11.8790  21.6832   0.1423   5.0561  40.0000  -0.7004  -3.1163
 350.000000 -14.6177  21.6814   0.1395   5.0561  41.0000  -0.9972  -2.9755
 351.000000 -15.3988  21.6796   0.1366   5.0561  42.0000  -1.9112  -3.0246
 352.000000  -9.1923  21.6778   0.1345   5.0561  43.0000  -2.3090  -3.3000
 353.000000  -4.1042  21.6760   0.1351   5.0561  43.0000  -1.9573  -3.3375
 354.000000   0.5657  21.6742   0.1355   5.0561  43.0000  -1.9448  -3.5318
 355.000000 -10.2372  21.6725   0.1354   5.0561  43.0000  -2.4071  -3.1277
 356.000000   4.5083  21.6707   0.1356   5.0561  43.0000  -2.3410  -3.8080
 357.000000   3.3067  21.6689   0.1361   5.0561  43.0000  -2.1438  -3.5935
 358.000000   2.4103  21.6671   0.1364   5.0561  43.0000  -2.7114  -3.5437
 359.000000  -7.3052  21.6654   0.1364   5.0561  43.0000  -2.5494  -3.1591
 360.000000 -14.6813  21.6636   0.1338   5.0561  44.0000  -1.9576  -2.8346
 361.000000 -14.2423  21.6619   0.1314   5.0561  45.0000  -1.2963  -2.8110
 362.000000 -13.0989  21.6601   0.1315   5.0561  45.0000  -1.0602  -2.7393
 363.000000 -16.3824  21.6584   0.1289   5.0561  46.0000  -0.3854  -2.7049
 364.000000 -16.4447  21.6567   0.1264   5.0561  47.0000   0.0992  -2.6524
 365.000000 -10.0023  21.6550   0.1247   5.0561  48.0000   0.1035  -2.8803
 366.000000 -11.3350  21.6532   0.1229   5.0561  49.0000   0.5069  -2.7908
 367.000000  -5.9219  21.6515   0.1248   5.0561  48.0000  -1.1038  -3.0654
 368.000000  -2.1095  21.6498   0.1241   5.0561  49.0000  -0.7742  -3.2494
 369.000000  -1.1840  21.6481   0.1246   5.0561  49.0000  -1.2503  -3.1620
 370.000000  -6.2430  21.6464   0.1251   5.0561  49.0000  -0.5110  -2.8346
 371.000000  -1.4178  21.6447   0.1255   5.0561  49.0000  -0.4248  -3.0497
 372.000000  -8.4420  21.6430   0.1257   5.0561  49.0000   0.5504  -2.7839
 373.000000 -14.5425  21.6413   0.1235   5.0561  50.0000   1.0103  -2.6573
 374.000000  -7.6560  21.6396   0.1221   5.0561  51.0000   0.9631  -2.9447
 375.000000 -14.6677  21.6379   0.1201   5.0561  52.0000   1.6069  -2.8852
 376.000000  -4.2419  21.6363   0.1203   5.0561  52.0000   1.0854  -3.0631
 377.000000 -13.5069  21.6346   0.1202   5.0561  52.0000   1.6723  -2.7190
 378.000000  -6.3673  21.6329   0.1190   5.0561  53.0000   1.5450  -3.0364
 379.000000  -0.4972  21.6313   0.1193   5.0561  53.0000   1.0222  -2.9666
 380.000000 -16.1089  21.6296   0.1174   5.0561  54.0000   1.3199  -2.4330
 381.000000 -10.8764  21.6279   0.1160   5.0561  55.0000   0.6340  -2.5125
 382.000000 -14.6171  21.6263   0.1142   5.0561  56.0000  -0.0802  -2.4139
 383.000000   0.2934  21.6246   0.1147   5.0561  56.0000   0.2650  -2.9247
 384.000000   2.3810  21.6230   0.1150   5.0561  56.0000  -0.3752  -3.2702
 385.000000   4.5849  21.6214   0.1153   5.0561  56.0000  -0.5746  -3.2497
 386.000000   2.8869  21.6197   0.1156   5.0561  56.0000  -1.4214  -3.2931
 387.000000   3.3913  21.6181   0.1159   5.0561  56.0000  -1.9353  -3.2702
 388.000000 -13.6129  21.6165   0.1143   5.0561  57.0000  -1.7668  -2.6262
 389.000000  -2.5537  21.6149   0.1156   5.0561  56.0000  -1.6594  -2.9288
 390.000000   4.5872  21.6133   0.1158   5.0561  56.0000  -1.8539  -3.1891
 391.000000 -19.2412  21.6116   0.1138   5.0561  57.0000  -1.5623  -2.2466
 392.000000  -8.1110  21.6100   0.1126   5.0561  58.0000  -2.2289  -2.8035
 393.000000  -9.1337  21.6084   0.1126   5.0561  58.0000  -2.1679  -2.6475
 394.000000 -12.7039  21.6068   0.1127   5.0561  58.0000  -1.6948  -2.3715
 395.000000 -11.7876  21.6052   0.1113   5.0561  59.0000  -1.1638  -2.4206
 396.000000  -4.9618  21.6037   0.1114   5.0561  59.0000  -1.0626  -2.6509
 397.000000 -17.3955  21.6021   0.1096   5.0561  60.0000  -1.9340  -2.0081
 398.000000 -18.8798  21.6005   0.1078   5.0561  61.0000  -1.6666  -1.6955
 399.000000  -8.1561  21.5989   0.1068   5.0561  62.0000  -2.0593  -2.4626
 400.000000  -9.7518  21.5973   0.1056   5.0561  63.0000  -2.6961  -2.8977
 401.000000  -2.0368  21.5958   0.1056   5.0561  63.0000  -2.7607  -3.2563
 402.000000  -6.0848  21.5942   0.1057   5.0561  63.0000  -2.8585  -3.0117
 403.000000 -11.7267  21.5926   0.1045   5.0561  64.0000  -2.6157  -2.5359
 404.000000  -9.2397  21.5911   0.1033   5.0561  65.0000  -3.2792  -3.2948
 405.000000  -2.5457  21.5895   0.1027   5.0561  66.0000  -3.3847  -3.5132
 406.000000  -1.1533  21.5880   0.1028   5.0561  66.0000  -3.4087  -3.4911
 407.000000  -4.1174  21.5864   0.1028   5.0561  66.0000  -3.1272  -3.1504
 408.000000  -9.9792  21.5849   0.1018   5.0561  67.0000  -2.9627  -2.7339
 409.000000   0.1549  21.5834   0.1019   5.0561  67.0000  -3.1774  -3.2539
 410.000000  -6.0485  21.5818   0.1011   5.0561  68.0000  -3.6991  -3.3775
 411.000000  -5.2757  21.5803   0.1012   5.0561  68.0000  -3.0926  -2.8796
 412.000000   3.1439  21.5788   0.1014   5.0561  68.0000  -3.0157  -3.1169
 413.000000  -6.7240  21.5772   0.1005   5.0561  69.0000  -3.9598  -3.7275
 414.000000  -2.6281  21.5757   0.1005   5.0561  69.0000  -3.9729  -3.7897
 415.000000 -18.8948  21.5742   0.0991   5.0561  70.0000  -2.9299  -2.1539
 416.000000 -15.2968  21.5727   0.0979   5.0561  71.0000  -3.3080  -2.4858
 417.000000 -11.3877  21.5712   0.0968   5.0561  72.0000  -3.8742  -3.1289
 418.000000  -4.1495  21.5697   0.0969   5.0561  72.0000  -3.8815  -3.4689
 419.000000  -2.7415  21.5682   0.0968   5.0561  72.0000  -4.1740  -3.9094
 420.000000  -4.3056  21.5667   0.0970   5.0561  72.0000  -3.9019  -3.2634
 421.000000  -0.7890  21.5652   0.0965   5.0561  73.0000  -4.2946  -4.0604
 422.000000  -1.3205  21.5637   0.0965   5.0561  73.0000  -4.2550  -3.8213
 423.000000   2.3170  21.5622   0.0964   5.0561  73.0000  -4.3380  -4.1184
 424.000000   1.7951  21.5607   0.0965   5.0561  73.0000  -4.0258  -3.6844
 425.000000   5.3072  21.5592   0.0965   5.0561  73.0000  -4.3017  -4.1190
 426.000000  -0.2063  21.5578   0.0960   5.0561  74.0000  -4.7226  -4.3568
 427.000000   4.8729  21.5563   0.0961   5.0561  74.0000  -4.7609  -4.4717
 428.000000  -0.1185  21.5548   0.0957   5.0561  75.0000  -4.7186  -4.2192
 429.000000  -4.7134  21.5534   0.0951   5.0561  76.0000  -4.2369  -3.4849
 430.000000 -16.0763  21.5519   0.0939   5.0561  77.0000  -3.9439  -2.8163
 431.000000   1.7653  21.5504   0.0941   5.0561  77.0000  -3.8376  -3.3129
 432.000000   8.3536  21.5490   0.0943   5.0561  77.0000  -4.1261  -3.9554
 433.000000   7.8694  21.5475   0.0944   5.0561  77.0000  -4.3938  -4.1127
 434.000000   9.8283  21.5461   0.0946   5.0561  76.0000  -4.4443  -4.2194
 435.000000   6.1757  21.5447   0.0948   5.0561  76.0000  -3.9098  -3.6349
 436.000000   6.4937  21.5432   0.0951   5.0561  76.0000  -3.5382  -3.3420
 437.000000  -5.7426  21.5418   0.0952   5.0561  76.0000  -3.1451  -2.6739
 438.000000  -6.1240  21.5403   0.0954   5.0561  76.0000  -3.6625  -2.8909
 439.000000   0.0938  21.5389   0.0957   5.0561  76.0000  -3.4650  -2.9419
 440.000000   5.5474  21.5375   0.0959   5.0561  76.0000  -3.4903  -3.1344
 441.000000   8.4887  21.5361   0.0960   5.0561  76.0000  -4.0329  -3.6999
 442.000000   9.4441  21.5346   0.0962   5.0561  76.0000  -3.5258  -3.5352
 443.000000  11.8390  21.5332   0.0970   5.0561  77.0000  -3.6371  -3.7086
 444.000000  10.8030  21.5318   0.0973   5.0561  77.0000  -3.3261  -3.4917
 445.000000 -13.9170  21.5304   0.0973   5.0561  77.0000  -2.5936  -2.0753
 446.000000  -9.3474  21.5290   0.0973   5.0561  77.0000  -2.8529  -2.2839
 447.000000  -4.7270  21.5276   0.0976   5.0561  77.0000  -3.0101  -2.4882
 448.000000  -2.3129  21.5262   0.0977   5.0561  77.0000  -3.2321  -2.5497
 449.000000   5.3180  21.5248   0.0981   5.0561  77.0000  -3.3718  -2.9975
 450.000000  -3.6076  21.5234   0.0982   5.0561  77.0000  -2.8634  -2.2463
 451.000000 -18.6867  21.5220   0.0969   5.0561  78.0000  -2.5867  -1.6577
 452.000000 -12.9619  21.5206   0.0969   5.0561  78.0000  -2.7684  -1.8045
 453.000000  -0.4938  21.5192   0.0970   5.0561  78.0000  -2.7349  -2.2981
 454.000000   2.6330  21.5178   0.0976   5.0561  77.0000  -3.0947  -2.5975
 455.000000   2.9648  21.5165   0.0977   5.0561  77.0000  -2.5765  -2.8839
 456.000000  10.2933  21.5151   0.0979   5.0561  77.0000  -3.3287  -3.2741
 457.000000  12.0611  21.5137   0.0981   5.0561  76.0000  -3.3232  -3.3797
 458.000000  13.7067  21.5123   0.0983   5.0561  76.0000  -3.5673  -3.6148
 459.000000  13.1790  21.5110   0.0985   5.0561  76.0000  -3.8612  -3.9532
 460.000000  12.5602  21.5096   0.0989   5.0561  76.0000  -4.3841  -4.3288
 461.000000  13.1611  21.5082   0.0990   5.0561  76.0000  -4.2865  -4.1617
 462.000000  14.0869  21.5069   0.0991   5.0561  76.0000  -4.0407  -3.9787
 463.000000  16.1726  21.5055   0.0995   5.0561  76.0000  -4.2732  -4.3600
 464.000000  16.6413  21.5042   0.0997   5.0561  76.0000  -4.0135  -4.1455
 465.000000  13.4001  21.5028   0.1006   5.0561  77.0000  -4.6228  -4.5793
 466.000000  14.6198  21.5015   0.1007   5.0561  77.0000  -4.5366  -4.4571
 467.000000  15.5654  21.5001   0.1008   5.0561  77.0000  -4.5256  -4.4212
 468.000000  13.9072  21.4988   0.1009   5.0561  77.0000  -4.2069  -3.9441
 469.000000  18.4193  21.4975   0.1011   5.0562  77.0000  -4.3528  -4.3698
 470.000000  14.9446  21.4961   0.1010   5.0562  77.0000  -4.7264  -4.6823
 471.000000  16.9350  21.4948   0.1011   5.0562  77.0000  -4.5292  -4.3575
 472.000000   5.9896  21.4935   0.1006   5.0562  77.0000  -5.0474  -4.6379
 473.000000   9.8485  21.4921   0.1011   5.0562  78.0000  -5.0915  -4.7856
 474.000000  11.0717  21.4908   0.1003   5.0562  77.0000  -5.0348  -4.7196
 475.000000   7.5731  21.4895   0.1006   5.0562  78.0000  -4.9167  -4.3289
 476.000000  -0.7259  21.4882   0.1001   5.0562  79.0000  -4.8025  -3.9495
 477.000000  -0.0603  21.4869   0.0999   5.0562  79.0000  -4.3206  -3.4443
 478.000000  -3.0713  21.4856   0.0994   5.0562  80.0000  -4.6255  -3.6186
 479.000000   0.3181  21.4842   0.0993   5.0562  80.0000  -4.8189  -3.9185
 480.000000  -2.0765  21.4829   0.0988   5.0562  81.0000  -5.4502  -4.6603
 481.000000   5.3022  21.4816   0.0987   5.0562  82.0000  -5.4172  -4.9209
 482.000000   3.5993  21.4803   0.0986   5.0562  82.0000  -5.1771  -4.4591
 483.000000  10.2267  21.4790   0.0987   5.0562  82.0000  -4.9860  -4.4131
 484.000000  16.4252  21.4777   0.0991   5.0563  82.0000  -4.8126  -4.5053
 485.000000  12.6248  21.4764   0.0995   5.0563  82.0000  -5.2119  -4.9057
 486.000000  12.8446  21.4752   0.1002   5.0563  83.0000  -5.4222  -5.1617
 487.000000  11.9175  21.4739   0.1000   5.0563  83.0000  -5.5973  -5.2664
 488.000000  13.7468  21.4726   0.1001   5.0563  83.0000  -5.4211  -5.1257
 489.000000  12.3718  21.4713   0.1002   5.0563  83.0000  -5.2310  -4.8204
 490.000000  14.3934  21.4700   0.1003   5.0563  83.0000  -5.2937  -4.9597
 491.000000  18.2698  21.4688   0.1004   5.0564  83.0000  -4.9707  -4.7807
 492.000000  16.0871  21.4675   0.1007   5.0564  83.0000  -4.9159  -4.5345
 493.000000  15.6383  21.4662   0.1008   5.0564  83.0000  -5.2608  -4.8958
 494.000000  -0.9490  21.4649   0.1007   5.0564  83.0000  -4.9855  -3.9963
 495.000000   3.1501  21.4637   0.1006   5.0564  84.0000  -5.0687  -4.1684
 496.000000  -4.2866  21.4624   0.1005   5.0564  84.0000  -5.0077  -3.8128
 497.000000  -5.7772  21.4611   0.1003   5.0564  84.0000  -4.7116  -3.4931
 498.000000 -12.5007  21.4599   0.0993   5.0564  85.0000  -4.4650  -3.0585
 499.000000  -1.8014  21.4586   0.0990   5.0564  86.0000  -4.3535  -3.2783
 500.000000  -1.4625  21.4574   0.0989   5.0564  86.0000  -3.9221  -2.9139
 501.000000   6.1085  21.4561   0.0991   5.0564  86.0000  -3.8846  -3.1618
 502.000000  13.6231  21.4549   0.0992   5.0564  86.0000  -3.8242  -3.6088
 503.000000   1.0772  21.4536   0.0992   5.0564  86.0000  -3.8729  -2.8671
 504.000000 -13.0837  21.4524   0.0982   5.0564  87.0000  -3.7274  -2.3407
 505.000000 -14.7175  21.4512   0.0972   5.0564  88.0000  -3.7112  -2.1146
 506.000000  -9.3309  21.4499   0.0964   5.0564  89.0000  -4.0019  -2.6013
 507.000000  -2.2117  21.4487   0.0965   5.0564  89.0000  -3.9060  -2.6754
 508.000000  -4.2165  21.4474   0.0966   5.0564  89.0000  -3.5691  -2.3359
 509.000000  14.3438  21.4462   0.0966   5.0564  89.0000  -4.2618  -3.8781
 510.000000  10.0915  21.4450   0.0969   5.0564  89.0000  -3.9559  -3.3285
 511.000000   9.6952  21.4438   0.0970   5.0564  89.0000  -3.8660  -3.1691
 512.000000  13.4956  21.4425   0.0974   5.0564  89.0000  -4.0210  -3.5635
 513.000000  19.1187  21.4413   0.0975   5.0568  89.0000  -4.2087  -4.2187
 514.000000  17.2286  21.4401   0.0976   5.0569  89.0000  -3.9968  -3.8720
 515.000000  19.0797  21.4389   0.0977   5.0573  89.0000  -4.1321  -4.1088
 516.000000  18.5614  21.4377   0.0978   5.0575  89.0000  -3.9085  -3.9456
 517.000000  19.7149  21.4366   0.0979   5.0587  89.0000  -3.9495  -4.0037
 518.000000  16.2527  21.4354   0.0981   5.0587  89.0000  -3.7737  -3.5500
 519.000000  20.8194  21.4346   0.0982   5.0660  89.0000  -4.2481  -4.1711
 520.000000  21.3696  21.4345   0.0983   5.0838  89.0000  -4.4012  -4.4165
 521.000000  20.7024  21.4337   0.0985   5.0898  89.0000  -4.6325  -4.5539
 522.000000  21.8495  21.4348   0.0985   5.1285  89.0000  -4.1599  -4.1784
 523.000000  22.7036  21.4430   0.0987   5.2799  89.0000  -4.3490  -4.3087
 524.000000  22.1130  21.4453   0.0989   5.3399  89.0000  -4.5705  -4.5906
 525.000000  19.9302  21.4442   0.0990   5.3417  89.0000  -4.1673  -3.9166
 526.000000  18.0868  21.4430   0.0991   5.3418  89.0000  -3.7281  -3.7316
 527.000000  18.3032  21.4418   0.0993   5.3419  89.0000  -3.6308  -3.7891
 528.000000  17.3344  21.4407   0.0994   5.3419  89.0000  -3.5519  -3.5757
 529.000000  22.8637  21.4513   0.0995   5.5398  89.0000  -4.1204  -4.1952
 530.000000  22.9218  21.4628   0.0996   5.7597  89.0000  -4.0450  -4.0804
 531.000000  23.1268  21.4790   0.0997   6.0647  89.0000  -3.9789  -4.0328
 532.000000  18.4046  21.4778   0.0998   6.0648  89.0000  -3.5358  -3.6593
 533.000000   6.9351  21.4767   0.1000   6.0648  89.0000  -2.9539  -3.0681
 534.000000   8.3221  21.4755   0.1001   6.0648  89.0000  -2.8108  -3.2272
 535.000000  10.4118  21.4743   0.1007   6.0648  90.0000  -2.9324  -3.3673
 536.000000  15.5363  21.4731   0.1009   6.0648  90.0000  -3.2856  -3.4736
 537.000000  17.9481  21.4720   0.1011   6.0649  90.0000  -3.4470  -3.7872
 538.000000   6.6911  21.4708   0.1012   6.0649  90.0000  -2.8865  -2.9284
 539.000000   4.0411  21.4697   0.1013   6.0649  90.0000  -2.7066  -2.7763
 540.000000  15.2690  21.4685   0.1015   6.0649  90.0000  -3.1789  -3.5226
 541.000000  10.3115  21.4673   0.1018   6.0649  90.0000  -2.7838  -3.5163
 542.000000  15.2040  21.4662   0.1020   6.0649  90.0000  -3.0700  -3.4079
 543.000000   9.2508  21.4650   0.1021   6.0649  90.0000  -2.6442  -3.1093
 544.000000   1.2338  21.4639   0.1023   6.0649  90.0000  -2.3767  -2.7075
 545.000000   6.1602  21.4627   0.1024   6.0649  91.0000  -2.3620  -2.9869
 546.000000  -0.5305  21.4616   0.1025   6.0649  91.0000  -2.3050  -2.5462
 547.000000   0.3665  21.4604   0.1026   6.0649  91.0000  -1.6116  -2.9537
 548.000000   1.3574  21.4593   0.1027   6.0649  91.0000  -1.6092  -2.8757
 549.000000   5.6843  21.4582   0.1029   6.0649  91.0000  -2.0291  -3.0595
 550.000000   9.9874  21.4570   0.1030   6.0649  91.0000  -2.5457  -3.3154
 551.000000   5.7106  21.4559   0.1031   6.0649  91.0000  -2.2001  -3.5707
 552.000000   7.2994  21.4548   0.1034   6.0649  92.0000  -2.1015  -3.4054
 553.000000  12.7263  21.4536   0.1036   6.0649  92.0000  -2.6483  -3.3110
 554.000000   1.7131  21.4525   0.1042   6.0649  91.0000  -1.9987  -2.6602
 555.000000  -8.7547  21.4514   0.1042   6.0649  91.0000  -1.0647  -2.4590
 556.000000   0.4181  21.4502   0.1039   6.0649  92.0000  -1.5485  -2.6580
 557.000000  10.7224  21.4491   0.1041   6.0649  92.0000  -2.3854  -3.1243
 558.000000   8.0542  21.4480   0.1043   6.0649  92.0000  -2.0986  -2.9304
 559.000000  -0.1712  21.4469   0.1044   6.0649  92.0000  -1.8310  -2.4947
 560.000000  -6.6098  21.4458   0.1045   6.0649  92.0000  -1.8747  -2.2396
 561.000000  -3.0254  21.4447   0.1046   6.0649  92.0000  -2.0170  -2.2660
 562.000000 -11.5229  21.4435   0.1037   6.0649  93.0000  -1.3177  -2.1063
 563.000000 -18.9158  21.4424   0.1025   6.0649  94.0000  -0.4488  -2.0593
 564.000000 -10.5277  21.4413   0.1018   6.0649  95.0000  -0.6048  -2.4233
 565.000000  -4.8876  21.4402   0.1018   6.0649  95.0000  -0.4467  -2.6887
 566.000000  -9.4464  21.4391   0.1018   6.0649  95.0000  -0.6115  -2.2944
 567.000000  -0.9537  21.4380   0.1019   6.0649  95.0000  -0.7572  -2.7970
 568.000000  -9.5654  21.4369   0.1020   6.0649  95.0000   0.2221  -2.4707
 569.000000 -17.2760  21.4358   0.1010   6.0649  96.0000   0.2942  -2.1132
 570.000000  -9.4624  21.4347   0.1003   6.0649  97.0000  -0.1299  -2.2356
 571.000000  -2.3559  21.4336   0.1004   6.0649  97.0000  -0.7955  -2.4566
 572.000000  -3.1545  21.4325   0.1005   6.0649  97.0000  -0.6511  -2.2940
 573.000000 -16.6614  21.4314   0.0995   6.0649  98.0000  -0.5574  -1.8365
 574.000000 -12.6781  21.4303   0.0987   6.0649  99.0000  -1.0415  -1.9339
 575.000000 -14.8891  21.4292   0.0979   6.0649 100.0000   0.1380  -1.9174
 576.000000  -8.5189  21.4282   0.0973   6.0649 101.0000   0.3690  -2.2968
 577.000000  -8.9640  21.4271   0.0974   6.0649 101.0000  -0.2849  -1.9378
 578.000000  -1.1559  21.4260   0.0976   6.0649 101.0000  -0.2362  -2.4600
 579.000000 -15.6518  21.4249   0.0968   6.0649 102.0000  -0.9807  -1.6394
 580.000000  -3.4158  21.4238   0.0969   6.0649 102.0000  -1.2659  -2.2008
 581.000000 -11.7719  21.4228   0.0969   6.0649 102.0000  -1.2368  -1.6693
 582.000000 -18.9669  21.4217   0.0959   6.0649 103.0000  -0.7630  -1.2917
 583.000000 -13.6983  21.4206   0.0952   6.0649 104.0000  -0.6252  -1.4777
 584.000000  -6.6878  21.4195   0.0952   6.0649 104.0000  -1.2567  -1.8954
 585.000000   2.9331  21.4185   0.0953   6.0649 104.0000  -1.2002  -2.7834
 586.000000   3.7227  21.4174   0.0954   6.0649 104.0000  -0.9607  -2.8653
 587.000000  -1.4373  21.4163   0.0955   6.0649 104.0000  -1.2524  -2.1183
 588.000000   2.5345  21.4153   0.0956   6.0649 104.0000  -0.8987  -2.3899
 589.000000   3.6791  21.4142   0.0956   6.0649 104.0000  -1.1440  -2.4629
 590.000000  -9.5090  21.4132   0.0957   6.0649 104.0000  -1.7734  -1.8289
 591.000000 -16.0503  21.4121   0.0948   6.0649 105.0000  -1.4437  -1.3713
 592.000000  -2.3712  21.4111   0.0949   6.0649 105.0000  -2.0533  -2.1474
 593.000000 -12.7959  21.4100   0.0942   6.0649 106.0000  -2.0005  -1.5728
 594.000000  -6.0926  21.4089   0.0942   6.0649 106.0000  -2.1312  -1.9057
 595.000000 -15.8799  21.4079   0.0934   6.0649 107.0000  -1.6548  -1.2217
 596.000000  -0.5253  21.4068   0.0935   6.0649 107.0000  -1.7796  -1.9755
 597.000000   0.5782  21.4058   0.0936   6.0649 107.0000  -1.1352  -2.0351
 598.000000  -2.9060  21.4048   0.0942   6.0649 106.0000  -0.6038  -1.9708
 599.000000 -17.5091  21.4037   0.0933   6.0649 107.0000  -1.4545  -0.9795
 600.000000 -11.3934  21.4027   0.0933   6.0649 107.0000  -1.8119  -1.2732
 601.000000  -5.8750  21.4016   0.0935   6.0649 107.0000  -1.7509  -1.5789
 602.000000   4.4604  21.4006   0.0936   6.0649 107.0000  -1.6639  -2.5067
 603.000000   4.0301  21.3996   0.0937   6.0649 107.0000  -1.8059  -2.1506
 604.000000   5.8484  21.3985   0.0938   6.0649 107.0000  -1.3662  -2.5214
 605.000000   6.6491  21.3975   0.0939   6.0649 107.0000  -1.9913  -2.4735
 606.000000   8.3208  21.3965   0.0939   6.0649 107.0000  -1.6570  -2.9876
 607.000000   7.4603  21.3954   0.0940   6.0649 107.0000  -1.1850  -2.7091
 608.000000   9.4899  21.3944   0.0941   6.0649 107.0000  -1.4474  -2.7862
 609.000000  -0.7361  21.3934   0.0943   6.0649 107.0000   0.0152  -2.8093
 610.000000   2.7059  21.3923   0.0943   6.0649 107.0000  -0.3316  -2.8091
 611.000000   2.8937  21.3913   0.0946   6.0649 106.0000  -0.4149  -3.1151
 612.000000   1.8902  21.3903   0.0948   6.0649 106.0000  -0.0875  -2.6221
 613.000000  -7.2976  21.3893   0.0948   6.0649 106.0000   0.5567  -2.3216
 614.000000  -1.5795  21.3883   0.0950   6.0649 106.0000   0.3404  -2.3491
 615.000000 -13.3872  21.3873   0.0950   6.0649 106.0000   1.1344  -2.2909
 616.000000  -2.0929  21.3862   0.0956   6.0649 105.0000   0.6093  -2.6430
 617.000000 -14.1129  21.3852   0.0948   6.0649 106.0000   1.6191  -2.3035
 618.000000 -17.3525  21.3842   0.0940   6.0649 107.0000   0.8794  -1.9262
 619.000000  -9.0588  21.3832   0.0940   6.0649 107.0000   1.0563  -2.2013
 620.000000 -13.7609  21.3822   0.0940   6.0649 107.0000   0.7133  -1.8262
 621.000000 -18.0403  21.3812   0.0931   6.0649 108.0000   0.1381  -1.5265
 622.000000  -8.4466  21.3802   0.0931   6.0649 108.0000   0.2690  -1.8652
 623.000000  -8.9795  21.3792   0.0925   6.0649 109.0000  -0.1241  -1.6920
 624.000000  -8.0518  21.3782   0.0926   6.0649 109.0000  -0.4454  -1.5819
 625.000000 -16.0995  21.3772   0.0918   6.0649 110.0000  -0.1503  -1.2372
 626.000000   0.6209  21.3762   0.0920   6.0649 110.0000   0.1169  -2.2708
 627.000000   1.7570  21.3752   0.0921   6.0649 110.0000  -0.1188  -2.2385
 628.000000   1.5675  21.3742   0.0922   6.0649 110.0000  -0.3052  -2.1242
 629.000000   6.4849  21.3732   0.0923   6.0649 110.0000  -0.6749  -2.4962
 630.000000   9.0137  21.3722   0.0925   6.0649 110.0000  -0.9062  -2.6702
 631.000000   9.2009  21.3712   0.0926   6.0649 110.0000  -1.4196  -2.4904
 632.000000   6.9665  21.3702   0.0927   6.0649 110.0000  -0.3931  -2.5937
 633.000000   0.6203  21.3693   0.0928   6.0649 110.0000   0.3729  -3.0645
 634.000000   5.3053  21.3683   0.0929   6.0649 110.0000  -1.2773  -3.1773
 635.000000   5.3554  21.3673   0.0929   6.0649 110.0000  -0.3224  -3.0053
 636.000000   3.3022  21.3663   0.0929   6.0649 110.0000  -0.9275  -3.3597
 637.000000   7.1928  21.3653   0.0929   6.0649 109.0000  -1.8465  -3.4176
 638.000000   9.4963  21.3643   0.0929   6.0649 109.0000  -1.7074  -3.2290
 639.000000   8.3608  21.3634   0.0929   6.0649 109.0000  -1.2152  -3.1112
 640.000000   9.0621  21.3624   0.0930   6.0649 109.0000  -1.3668  -3.2598
 641.000000   6.3576  21.3614   0.0930   6.0649 109.0000  -1.1861  -3.4386
 642.000000   7.3525  21.3604   0.0931   6.0649 109.0000  -1.4821  -3.5301
 643.000000   7.6600  21.3595   0.0931   6.0649 109.0000  -1.8854  -3.6580
 644.000000   9.0100  21.3585   0.0931   6.0649 109.0000  -2.3744  -3.6167
 645.000000   6.0526  21.3575   0.0931   6.0649 109.0000  -2.0160  -3.8508
 646.000000  11.1152  21.3566   0.0932   6.0649 109.0000  -1.4598  -3.3811
 647.000000   9.1331  21.3556   0.0932   6.0649 109.0000  -2.7478  -3.7915
 648.000000   6.9928  21.3546   0.0932   6.0649 109.0000  -2.4407  -3.9109
 649.000000  10.0543  21.3537   0.0932   6.0649 109.0000  -2.2991  -3.7834
 650.000000   8.0820  21.3527   0.0933   6.0649 109.0000  -2.6848  -4.0063
 651.000000   9.7521  21.3518   0.0934   6.0649 109.0000  -2.6374  -3.9760
 652.000000  12.4533  21.3508   0.0934   6.0649 109.0000  -2.9367  -3.9256
 653.000000  11.0024  21.3498   0.0935   6.0649 109.0000  -2.8489  -4.0867
 654.000000  14.2384  21.3489   0.0935   6.0649 109.0000  -2.9239  -3.9282
 655.000000  16.0051  21.3479   0.0935   6.0649 109.0000  -3.2113  -3.9981
 656.000000  12.4001  21.3470   0.0936   6.0649 109.0000  -2.1952  -3.6388
 657.000000  13.4862  21.3460   0.0937   6.0649 109.0000  -2.4551  -3.5554
 658.000000  12.5140  21.3451   0.0937   6.0649 109.0000  -2.2499  -3.9147
 659.000000   7.4147  21.3441   0.0937   6.0649 110.0000  -2.7646  -4.3057
 660.000000  16.2926  21.3432   0.0938   6.0649 110.0000  -2.9477  -3.8882
 661.000000   9.5400  21.3423   0.0941   6.0649 111.0000  -1.7287  -3.7986
 662.000000  14.5971  21.3413   0.0942   6.0649 111.0000  -2.1715  -3.6656
 663.000000   8.6750  21.3404   0.0943   6.0649 111.0000  -1.6588  -3.9437
 664.000000   3.7204  21.3394   0.0943   6.0649 111.0000  -0.8244  -3.6239
 665.000000   5.9054  21.3385   0.0943   6.0649 111.0000  -0.9403  -3.7495
 666.000000   5.4924  21.3376   0.0943   6.0649 111.0000  -0.7059  -3.4620
 667.000000  11.1503  21.3366   0.0941   6.0649 110.0000  -1.6271  -3.7870
 668.000000  11.9774  21.3357   0.0946   6.0649 111.0000  -1.4731  -3.6640
 669.000000  15.7296  21.3348   0.0947   6.0649 111.0000  -2.7730  -3.7094
 670.000000  15.7192  21.3338   0.0948   6.0649 111.0000  -2.6319  -3.9481
 671.000000  14.2498  21.3329   0.0949   6.0649 111.0000  -2.7799  -4.1056
 672.000000  14.1563  21.3320   0.0948   6.0649 111.0000  -3.4080  -4.2367
 673.000000  15.0669  21.3310   0.0949   6.0649 111.0000  -3.0880  -4.1664
 674.000000  16.4359  21.3301   0.0949   6.0649 111.0000  -3.4254  -4.2182
 675.000000  16.9544  21.3292   0.0948   6.0650 111.0000  -3.3686  -4.2177
 676.000000  16.8324  21.3283   0.0949   6.0650 111.0000  -2.8602  -3.7011
 677.000000   7.4384  21.3273   0.0950   6.0650 111.0000  -1.9290  -4.2278
 678.000000  11.8343  21.3264   0.0950   6.0650 111.0000  -1.4932  -3.8512
 679.000000  11.1974  21.3255   0.0952   6.0650 111.0000  -1.2217  -3.5534
 680.000000   0.3534  21.3246   0.0951   6.0650 111.0000  -0.0970  -3.7060
 681.000000   1.3745  21.3237   0.0951   6.0650 111.0000   0.0081  -3.5398
 682.000000   4.1154  21.3228   0.0950   6.0650 112.0000  -0.8464  -4.0367
 683.000000   8.5675  21.3218   0.0950   6.0650 112.0000  -0.6863  -3.6272
 684.000000   8.0896  21.3209   0.0952   6.0650 113.0000  -0.5624  -3.5195
 685.000000   4.7635  21.3200   0.0952   6.0650 113.0000  -0.1303  -3.4964
 686.000000   5.5920  21.3191   0.0953   6.0650 113.0000  -0.2702  -3.7681
 687.000000  10.8037  21.3182   0.0953   6.0650 113.0000  -1.7844  -4.0989
 688.000000   4.9186  21.3173   0.0950   6.0650 113.0000  -2.6695  -4.4661
 689.000000  10.3268  21.3164   0.0950   6.0650 113.0000  -1.3283  -4.0411
 690.000000  17.2916  21.3155   0.0951   6.0650 113.0000  -2.4507  -3.8778
 691.000000  11.2848  21.3146   0.0951   6.0650 113.0000  -1.7373  -4.1579
 692.000000  15.3524  21.3137   0.0950   6.0650 113.0000  -2.4690  -4.0941
 693.000000   6.8108  21.3128   0.0949   6.0650 113.0000  -2.6777  -4.4638
 694.000000  11.7770  21.3119   0.0950   6.0650 113.0000  -2.3150  -4.2516
 695.000000   9.0078  21.3110   0.0952   6.0650 114.0000  -3.0412  -4.4739
 696.000000  13.0833  21.3101   0.0952   6.0650 114.0000  -2.7358  -4.3440
 697.000000  11.5616  21.3092   0.0953   6.0650 114.0000  -1.9278  -4.2467
 698.000000  17.6943  21.3083   0.0954   6.0650 114.0000  -2.2961  -3.7548
 699.000000  16.3849  21.3074   0.0954   6.0650 114.0000  -1.9501  -3.6706
 700.000000  19.1697  21.3066   0.0955   6.0656 114.0000  -2.4725  -3.7952
 701.000000  19.4251  21.3057   0.0956   6.0664 114.0000  -2.8849  -3.9119
 702.000000  19.4542  21.3049   0.0956   6.0673 114.0000  -2.8968  -3.8001
 703.000000  13.7948  21.3040   0.0957   6.0673 114.0000  -2.3261  -3.4243
 704.000000  14.4922  21.3031   0.0958   6.0673 114.0000  -1.4992  -3.7573
 705.000000  17.7852  21.3022   0.0958   6.0673 114.0000  -1.8750  -3.7218
 706.000000  18.5603  21.3013   0.0959   6.0676 114.0000  -2.9918  -4.1288
 707.000000  20.6094  21.3007   0.0960   6.0732 114.0000  -3.0782  -3.9503
 708.000000  16.1250  21.2999   0.0960   6.0732 114.0000  -3.6509  -4.3642
 709.000000  16.5501  21.2990   0.0960   6.0732 114.0000  -3.4557  -4.3397
 710.000000  20.4694  21.2983   0.0960   6.0777 114.0000  -3.2085  -4.0669
 711.000000  18.1395  21.2975   0.0960   6.0778 114.0000  -3.6551  -4.3476
 712.000000  19.6629  21.2966   0.0960   6.0790 114.0000  -3.7810  -4.3271
 713.000000  17.7311  21.2958   0.0960   6.0791 114.0000  -4.0736  -4.5717
 714.000000  20.2360  21.2951   0.0961   6.0822 114.0000  -3.8541  -4.3696
 715.000000  19.7875  21.2943   0.0961   6.0837 114.0000  -4.1118  -4.5011
 716.000000  19.5522  21.2934   0.0962   6.0847 114.0000  -4.2846  -4.6066
 717.000000  19.0095  21.2926   0.0963   6.0851 114.0000  -4.3571  -4.7582
 718.000000  20.4157  21.2919   0.0962   6.0892 114.0000  -4.0427  -4.5618
 719.000000  20.0112  21.2912   0.0963   6.0914 114.0000  -4.3769  -4.7701
 720.000000  22.0190  21.2931   0.0964   6.1466 114.0000  -3.9486  -4.4075
 721.000000  22.0396  21.2952   0.0964   6.2039 114.0000  -4.2060  -4.6049
 722.000000  20.2733  21.2945   0.0965   6.2072 114.0000  -4.5855  -4.8045
 723.000000  20.4232  21.2938   0.0965   6.2114 114.0000  -4.6556  -4.9044
 724.000000  20.3565  21.2931   0.0966   6.2152 114.0000  -4.7472  -4.8953
 725.000000  22.3608  21.2971   0.0966   6.3114 114.0000  -4.5141  -4.8291
 726.000000  22.8488  21.3068   0.0966   6.5195 114.0000  -4.5517  -4.8416
 727.000000  16.3718  21.3060   0.0967   6.5195 114.0000  -5.1378  -5.2821
 728.000000  18.0907  21.3051   0.0968   6.5196 114.0000  -5.0239  -5.1702
 729.000000  21.1342  21.3049   0.0968   6.5332 114.0000  -4.8400  -5.0563
 730.000000  19.8846  21.3042   0.0980   6.5351 115.0000  -4.9934  -5.1014
 731.000000  20.7123  21.3036   0.0981   6.5420 115.0000  -4.9633  -5.0840
 732.000000  20.8822  21.3032   0.0981   6.5511 115.0000  -4.9715  -5.1709
 733.000000  19.3770  21.3024   0.0982   6.5519 115.0000  -5.1237  -5.2744
 734.000000  18.7544  21.3016   0.0983   6.5522 115.0000  -5.2175  -5.3079
 735.000000  19.9878  21.3008   0.0983   6.5543 115.0000  -5.1738  -5.3149
 736.000000  15.5262  21.3000   0.0983   6.5543 115.0000  -5.5180  -5.6180
 737.000000  17.7998  21.2991   0.0984   6.5544 115.0000  -5.3892  -5.4461
 738.000000  21.8302  21.3003   0.0985   6.5966 115.0000  -5.1196  -5.2288
 739.000000  22.8496  21.3098   0.0985   6.8091 115.0000  -4.3078  -4.5609
 740.000000  23.0641  21.3233   0.0986   7.1072 115.0000  -4.8865  -5.0023
 741.000000  23.0725  21.3367   0.0988   7.4145 115.0000  -4.6039  -4.7636
 742.000000  24.2540  21.4249   0.0989   8.3948 115.0000  -4.6274  -4.8523
 743.000000  24.3711  21.5169   0.0990   9.2854 115.0000  -4.5581  -4.7731
 744.000000  25.2692  21.8060   0.0990   5.4649 115.0000  -4.6847  -4.8872
 745.000000  24.5992  21.8786   0.0991   6.3774 115.0000  -4.3616  -4.6607
 746.000000  24.4929  21.9334   0.0992   7.2282 115.0000  -4.2992  -4.5476
 747.000000  23.6353  21.9457   0.0992   7.5168 115.0000  -4.0688  -4.4266
 748.000000  22.5022  21.9469   0.0993   7.5664 115.0000  -3.8622  -4.3259
 749.000000  21.8786  21.9468   0.0993   7.5847 115.0000  -3.7249  -4.2161
 750.000000  23.6657  21.9594   0.0994   7.8928 115.0000  -3.9529  -4.2923
 751.000000  19.1910  21.9585   0.0994   7.8930 115.0000  -3.5493  -3.9587
 752.000000  21.2574  21.9580   0.1009   7.8998 116.0000  -3.6314  -4.0633
 753.000000  20.7504  21.9573   0.1009   7.9028 116.0000  -3.4021  -4.0003
 754.000000  23.6794  21.9698   0.1010   8.2226 116.0000  -3.8842  -4.2177
 755.000000  17.5575  21.9690   0.1011   8.2226 116.0000  -3.1216  -3.7331
 756.000000  22.9416  21.9722   0.0996   8.3268 115.0000  -3.6895  -4.1066
 757.000000  21.1492  21.9716   0.0997   8.3327 115.0000  -3.3878  -3.8903
 758.000000  24.0330  21.9937   0.0997   8.8702 115.0000  -3.5772  -4.0946
 759.000000  20.8016  21.9930   0.0997   8.8736 115.0000  -3.3332  -3.8196
 760.000000  15.7226  21.9921   0.0999   8.8736 115.0000  -3.1478  -3.5702
 761.000000  17.1181  21.9913   0.1001   8.8737 115.0000  -3.2534  -3.5867
 762.000000  23.7265  22.0040   0.1001   9.2317 115.0000  -3.7640  -4.4067
 763.000000  25.0333  22.1058   0.1001   9.8841 115.0000  -4.2482  -4.6846
 764.000000  25.6161  22.3101   0.1002   7.5645 115.0000  -4.5945  -4.8342
 765.000000  25.9128  22.5418   0.1002   6.2124 115.0000  -4.1670  -4.5159
 766.000000  26.2504  22.8085   0.1003   5.2189 115.0000  -4.1183  -4.4777
 767.000000  24.8215  22.8287   0.1003   5.5519 115.0000  -3.8370  -4.1168
 768.000000  23.7241  22.8313   0.1021   5.6137 116.0000  -3.6679  -3.9941
 769.000000  23.8322  22.8346   0.1022   5.6875 116.0000  -3.6149  -3.9820
 770.000000  17.4004  22.8338   0.1023   5.6875 116.0000  -3.2063  -3.5907
 771.000000  15.3107  22.8330   0.1025   5.6875 116.0000  -2.9286  -3.4873
 772.000000  18.1915  22.8322   0.1026   5.6875 116.0000  -3.0665  -3.5910
 773.000000   9.2332  22.8314   0.1026   5.6875 116.0000  -2.5890  -3.1173
 774.000000  13.6979  22.8306   0.1027   5.6875 116.0000  -2.7330  -3.3502
 775.000000  15.3643  22.8298   0.1027   5.6875 116.0000  -2.8135  -3.3786
 776.000000  13.7228  22.8290   0.1028   5.6875 116.0000  -2.7982  -3.2438
 777.000000  19.5255  22.8282   0.1029   5.6876 116.0000  -3.0983  -3.6137
 778.000000  20.1025  22.8274   0.1030   5.6877 116.0000  -2.9886  -3.6262
 779.000000  19.5715  22.8266   0.1031   5.6878 116.0000  -2.9734  -3.5226
 780.000000  21.7940  22.8259   0.1032   5.6906 116.0000  -3.1973  -3.7035
 781.000000  21.5099  22.8252   0.1034   5.6923 116.0000  -3.2976  -3.6437
 782.000000  10.9199  22.8244   0.1035   5.6923 116.0000  -2.9715  -3.1206
 783.000000  10.8938  22.8236   0.1035   5.6923 116.0000  -2.1027  -3.3181
 784.000000   8.6002  22.8228   0.1036   5.6923 116.0000  -2.3803  -3.0154
 785.000000  10.3485  22.8221   0.1037   5.6923 116.0000  -2.2097  -3.1140
 786.000000  13.6835  22.8213   0.1037   5.6923 116.0000  -2.1825  -3.4203
 787.000000  14.1578  22.8205   0.1038   5.6923 116.0000  -2.7917  -3.1573
 788.000000   8.4951  22.8197   0.1038   5.6923 116.0000  -2.2942  -2.9323
 789.000000  19.5661  22.8189   0.1039   5.6924 116.0000  -2.7596  -3.4919
 790.000000  18.0430  22.8181   0.1040   5.6924 116.0000  -2.5297  -3.4655
 791.000000  14.1558  22.8173   0.1041   5.6924 116.0000  -2.2205  -3.2753
 792.000000  17.7657  22.8165   0.1041   5.6924 116.0000  -2.3630  -3.4989
 793.000000  14.8579  22.8157   0.1040   5.6924 116.0000  -2.4168  -4.0906
 794.000000  15.8148  22.8150   0.1040   5.6924 116.0000  -2.3144  -4.0469
 795.000000  17.0864  22.8142   0.1040   5.6924 116.0000  -2.3555  -4.0277
 796.000000  10.1828  22.8134   0.1042   5.6924 115.0000  -3.2005  -4.4952
 797.000000  15.1630  22.8126   0.1044   5.6924 115.0000  -3.1797  -4.3961
 798.000000  11.5578  22.8118   0.1044   5.6924 115.0000  -3.3030  -4.5621
 799.000000  -0.0821  22.8111   0.1043   5.6924 115.0000  -2.9504  -4.8109
 800.000000  13.2344  22.8103   0.1043   5.6924 115.0000  -3.5028  -4.6581
 801.000000  15.5681  22.8095   0.1044   5.6924 115.0000  -2.9904  -4.3593
 802.000000  11.9534  22.8087   0.1043   5.6924 115.0000  -2.5796  -4.3824
 803.000000  14.4134  22.8080   0.1043   5.6924 115.0000  -3.2773  -4.5473
 804.000000  13.3030  22.8072   0.1043   5.6924 115.0000  -3.2370  -4.5929
 805.000000  18.5272  22.8064   0.1045   5.6924 115.0000  -3.1441  -4.3862
 806.000000  12.4608  22.8056   0.1046   5.6924 115.0000  -2.2380  -4.2539
 807.000000  11.8396  22.8049   0.1045   5.6924 115.0000  -2.5911  -4.4847
 808.000000  12.4449  22.8041   0.1044   5.6924 115.0000  -3.1154  -4.6462
 809.000000  17.4621  22.8033   0.1044   5.6924 115.0000  -2.8802  -4.4069
 810.000000  19.5999  22.8026   0.1045   5.6925 115.0000  -3.2563  -4.4636
 811.000000  22.9415  22.8027   0.1063   5.7102 116.0000  -3.5624  -4.4567
 812.000000  20.7983  22.8020   0.1047   5.7108 115.0000  -3.5589  -4.5534
 813.000000  14.5614  22.8012   0.1046   5.7108 115.0000  -3.4286  -4.7300
 814.000000   6.5093  22.8005   0.1046   5.7108 116.0000  -3.3326  -4.8822
 815.000000   7.9877  22.7997   0.1046   5.7108 116.0000  -3.4025  -4.8876
 816.000000  17.2862  22.7990   0.1056   5.7108 117.0000  -3.6849  -4.7636
 817.000000  19.0235  22.7982   0.1057   5.7108 117.0000  -3.6305  -4.7122
 818.000000   3.7837  22.7974   0.1056   5.7108 117.0000  -2.2399  -4.5912
 819.000000   5.9218  22.7967   0.1055   5.7108 117.0000  -2.0401  -4.5106
 820.000000   9.0795  22.7959   0.1055   5.7108 117.0000  -1.5432  -4.1845
 821.000000  -1.5621  22.7952   0.1054   5.7108 117.0000  -0.6704  -4.1451
 822.000000  -1.9444  22.7944   0.1054   5.7108 117.0000  -0.2072  -4.0269
 823.000000   4.1805  22.7936   0.1054   5.7108 117.0000  -0.6714  -3.9409
 824.000000  12.7464  22.7929   0.1055   5.7108 117.0000  -1.9583  -4.2281
 825.000000  14.8460  22.7921   0.1056   5.7108 117.0000  -1.9928  -4.1599
 826.000000   6.8221  22.7914   0.1056   5.7108 117.0000  -0.8683  -3.9867
 827.000000   2.6991  22.7906   0.1056   5.7108 117.0000  -0.2020  -3.8393
 828.000000   5.3608  22.7899   0.1055   5.7108 118.0000  -1.2765  -4.3087
 829.000000   9.4802  22.7891   0.1056   5.7108 118.0000  -1.1077  -3.7944
 830.000000  12.1539  22.7884   0.1056   5.7108 118.0000  -1.3684  -3.8652
 831.000000   5.1684  22.7876   0.1057   5.7108 118.0000  -0.3784  -3.9028
 832.000000  -2.5066  22.7869   0.1052   5.7108 119.0000   0.4633  -3.5939
 833.000000  -3.1359  22.7861   0.1052   5.7108 119.0000   0.8676  -3.7373
 834.000000  -6.3529  22.7854   0.1047   5.7108 120.0000   0.9742  -3.3437
 835.000000   1.7747  22.7846   0.1050   5.7108 119.0000   0.2769  -3.6289
 836.000000  -1.1848  22.7839   0.1046   5.7108 120.0000   0.6472  -3.3774
 837.000000  -5.8499  22.7832   0.1046   5.7108 120.0000   1.2352  -3.3064
 838.000000   0.0547  22.7824   0.1046   5.7108 120.0000   0.8079  -3.3730
 839.000000   2.1126  22.7817   0.1046   5.7108 120.0000   0.6486  -3.3601
 840.000000   1.0813  22.7809   0.1047   5.7108 120.0000   0.6972  -3.6583
 841.000000  -5.3430  22.7802   0.1047   5.7108 120.0000   1.5491  -3.3826
 842.000000   3.0769  22.7794   0.1046   5.7108 121.0000   0.8901  -3.5084
 843.000000  -7.0848  22.7787   0.1054   5.7108 120.0000   1.6168  -3.2061
 844.000000 -10.9245  22.7780   0.1054   5.7108 120.0000   1.8141  -2.8985
 845.000000  -2.0207  22.7772   0.1055   5.7108 120.0000   1.3706  -3.2085
 846.000000  -0.3783  22.7765   0.1055   5.7108 120.0000   1.5096  -3.3975
 847.000000  -0.0084  22.7758   0.1056   5.7108 120.0000   1.5637  -3.2627
 848.000000 -14.4521  22.7750   0.1048   5.7108 121.0000   2.3916  -3.0930
 849.000000 -11.0370  22.7743   0.1041   5.7108 122.0000   2.1104  -2.9068
 850.000000  -8.2544  22.7736   0.1041   5.7108 122.0000   1.8893  -2.8167
 851.000000   0.2845  22.7728   0.1041   5.7108 122.0000   1.4215  -3.1129
 852.000000  -9.1597  22.7721   0.1041   5.7108 122.0000   1.5714  -2.6842
 853.000000 -11.1284  22.7714   0.1034   5.7108 123.0000   1.7431  -2.5331
 854.000000  -6.0103  22.7706   0.1029   5.7108 124.0000   1.3020  -2.7153
 855.000000  -6.1095  22.7699   0.1029   5.7108 124.0000   1.7116  -2.5924
 856.000000  -0.9399  22.7692   0.1030   5.7108 124.0000   1.6763  -2.8338
 857.000000  -1.9858  22.7685   0.1030   5.7108 124.0000   1.0822  -2.9360
 858.000000  -4.2430  22.7677   0.1030   5.7108 124.0000   1.0278  -2.6773
 859.000000  -0.1817  22.7670   0.1031   5.7108 124.0000   0.8528  -2.9904
 860.000000  -0.8021  22.7663   0.1031   5.7108 124.0000   0.3751  -3.0407
 861.000000   2.6545  22.7656   0.1031   5.7108 124.0000   0.8753  -3.0177
 862.000000   2.5754  22.7648   0.1031   5.7108 124.0000   0.4366  -3.1859
 863.000000   1.8344  22.7641   0.1031   5.7108 124.0000   0.1301  -3.1316
 864.000000   3.1387  22.7634   0.1030   5.7108 125.0000   0.0010  -3.2687
 865.000000   1.3770  22.7627   0.1030   5.7108 125.0000   0.2036  -2.8926
 866.000000   1.9800  22.7620   0.1031   5.7108 125.0000   0.9054  -2.8615
 867.000000   5.8299  22.7613   0.1031   5.7108 125.0000   0.9089  -3.0539
 868.000000   3.7865  22.7605   0.1032   5.7108 125.0000   0.5185  -2.8797
 869.000000   5.5463  22.7598   0.1032   5.7108 125.0000   0.2515  -3.1404
 870.000000   5.0861  22.7591   0.1032   5.7108 125.0000  -0.0419  -3.2314
 871.000000   4.1538  22.7584   0.1033   5.7108 125.0000  -0.4061  -3.2920
 872.000000   6.9626  22.7577   0.1033   5.7108 125.0000   0.1490  -3.3168
 873.000000   5.6962  22.7570   0.1033   5.7108 125.0000  -0.4831  -3.4095
 874.000000   7.6056  22.7563   0.1034   5.7108 125.0000  -0.0686  -3.3909
 875.000000   7.2588  22.7555   0.1034   5.7108 125.0000  -0.0605  -3.5945
 876.000000   6.0220  22.7548   0.1035   5.7108 125.0000   1.1086  -3.1293
 877.000000   6.0881  22.7541   0.1035   5.7108 124.0000   0.7918  -3.4486
 878.000000   7.7257  22.7534   0.1036   5.7108 124.0000   0.4537  -3.5059
 879.000000   2.7970  22.7527   0.1036   5.7108 124.0000   0.7853  -3.7556
 880.000000   5.8282  22.7520   0.1036   5.7108 124.0000   1.1215  -3.4492
 881.000000   9.6128  22.7513   0.1036   5.7108 124.0000   0.4908  -3.4658
 882.000000   8.3775  22.7506   0.1037   5.7108 124.0000  -0.0634  -3.6951
 883.000000   7.2881  22.7499   0.1037   5.7108 125.0000   0.3077  -3.7414
 884.000000   3.8833  22.7492   0.1038   5.7108 125.0000   1.3391  -3.5888
 885.000000   9.0042  22.7485   0.1039   5.7108 125.0000   0.1159  -3.7484
 886.000000   9.2188  22.7478   0.1039   5.7108 125.0000  -0.3985  -3.5575
 887.000000   7.6947  22.7471   0.1039   5.7108 125.0000  -0.4425  -3.8949
 888.000000   8.0151  22.7464   0.1039   5.7108 125.0000  -0.6377  -3.4304
 889.000000   9.7145  22.7457   0.1040   5.7108 125.0000  -0.7695  -3.5806
 890.000000   7.4388  22.7450   0.1041   5.7108 125.0000  -0.6492  -3.2932
 891.000000  10.5040  22.7443   0.1042   5.7108 125.0000  -0.7788  -3.5056
 892.000000   6.9545  22.7436   0.1042   5.7108 125.0000  -0.9981  -3.2420
 893.000000  10.4686  22.7429   0.1042   5.7108 125.0000  -0.1753  -3.2866
 894.000000   9.7527  22.7422   0.1042   5.7108 125.0000  -1.0120  -3.3924
 895.000000  11.2468  22.7415   0.1042   5.7108 125.0000  -1.0090  -3.7095
 896.000000  12.5819  22.7408   0.1043   5.7108 125.0000  -0.4860  -3.5881
 897.000000   6.2091  22.7401   0.1043   5.7108 125.0000  -0.1282  -3.9441
 898.000000  11.4965  22.7394   0.1043   5.7108 125.0000  -0.6452  -3.8271
 899.000000   0.5704  22.7387   0.1043   5.7108 125.0000  -0.3129  -4.1645
 900.000000   6.8702  22.7380   0.1044   5.7108 125.0000  -0.1790  -4.0033
 901.000000   9.9726  22.7373   0.1044   5.7108 125.0000  -0.9834  -4.0313
 902.000000   9.3360  22.7366   0.1044   5.7108 125.0000  -0.0998  -3.9401
 903.000000   5.2654  22.7360   0.1045   5.7108 125.0000   0.6734  -3.8017
 904.000000   7.9083  22.7353   0.1046   5.7108 125.0000   0.4334  -3.8418
 905.000000   8.5722  22.7346   0.1046   5.7108 125.0000   0.4648  -3.8550
 906.000000  14.1769  22.7339   0.1047   5.7108 125.0000  -0.2899  -3.7559
 907.000000   9.9271  22.7332   0.1047   5.7108 125.0000  -1.3520  -3.4810
 908.000000   2.5334  22.7325   0.1047   5.7108 125.0000  -0.5933  -4.2281
 909.000000  10.4157  22.7318   0.1047   5.7108 125.0000  -0.8136  -4.0708
 910.000000   5.3241  22.7312   0.1049   5.7108 125.0000  -0.9712  -4.2596
 911.000000  13.2999  22.7305   0.1050   5.7108 125.0000  -1.0581  -3.8632
 912.000000  14.1100  22.7298   0.1050   5.7108 125.0000  -0.6618  -3.9523
 913.000000   5.7999  22.7291   0.1051   5.7108 125.0000  -0.9400  -4.2786
 914.000000   6.4668  22.7284   0.1051   5.7108 125.0000  -0.4550  -4.2241
 915.000000   1.1575  22.7278   0.1051   5.7108 125.0000  -0.9963  -4.4519
 916.000000   7.8795  22.7271   0.1050   5.7108 125.0000  -2.1892  -4.5147
 917.000000  15.5036  22.7264   0.1050   5.7108 125.0000  -2.1208  -4.0915
 918.000000  12.6665  22.7257   0.1050   5.7108 125.0000  -1.3712  -4.1253
 919.000000  13.9344  22.7250   0.1051   5.7108 125.0000  -1.8442  -4.2449
 920.000000  14.4336  22.7244   0.1051   5.7108 125.0000  -1.7975  -3.8484
 921.000000  14.8073  22.7237   0.1052   5.7108 125.0000  -1.3288  -3.8887
 922.000000  15.3673  22.7230   0.1052   5.7108 125.0000  -1.4084  -4.0718
 923.000000  16.8904  22.7223   0.1051   5.7108 125.0000  -1.5668  -3.9835
 924.000000  12.2624  22.7217   0.1051   5.7108 125.0000  -2.1036  -4.4086
 925.000000  12.9470  22.7210   0.1051   5.7108 125.0000  -2.3898  -4.4579
 926.000000  -6.1717  22.7203   0.1045   5.7108 126.0000  -2.4568  -4.8756
 927.000000  -5.3620  22.7197   0.1040   5.7108 127.0000  -1.8730  -4.8146
 928.000000   3.4081  22.7190   0.1039   5.7108 128.0000  -2.3730  -4.7153
 929.000000 -11.8587  22.7183   0.1032   5.7108 129.0000  -2.2765  -5.0405
 930.000000  -3.5549  22.7177   0.1032   5.7108 129.0000  -2.6805  -4.9386
 931.000000  -2.7975  22.7170   0.1028   5.7108 130.0000  -1.1633  -4.6084
 932.000000  -2.7682  22.7163   0.1028   5.7108 130.0000  -1.1119  -4.6408
 933.000000  -3.1344  22.7156   0.1024   5.7108 131.0000  -1.4441  -4.7454
 934.000000   1.0439  22.7150   0.1024   5.7108 131.0000  -1.2271  -4.6381
 935.000000  -3.2453  22.7143   0.1024   5.7108 131.0000  -0.4527  -4.5278
 936.000000   3.5411  22.7137   0.1024   5.7108 131.0000  -0.7708  -4.4591
 937.000000   2.6870  22.7130   0.1025   5.7108 131.0000  -2.0715  -4.7344
 938.000000  -4.8495  22.7123   0.1027   5.7108 131.0000  -1.4607  -4.8511
 939.000000   7.7480  22.7117   0.1028   5.7108 132.0000  -1.4512  -4.5166
 940.000000   5.7122  22.7110   0.1028   5.7108 132.0000  -0.7078  -4.4089
 941.000000   8.1011  22.7103   0.1028   5.7108 132.0000  -0.7027  -4.3509
 942.000000   9.3208  22.7097   0.1028   5.7108 132.0000  -1.0188  -4.4008
 943.000000  -0.3615  22.7090   0.1029   5.7108 132.0000  -2.5901  -4.9044
 944.000000   1.8407  22.7084   0.1029   5.7108 132.0000  -2.0912  -4.8099
 945.000000   2.3009  22.7077   0.1029   5.7108 132.0000  -2.4724  -4.8751
 946.000000  -8.6477  22.7071   0.1024   5.7108 133.0000  -3.0169  -5.1136
 947.000000   4.6221  22.7064   0.1024   5.7108 134.0000  -2.8700  -4.8796
 948.000000   6.3299  22.7057   0.1024   5.7108 134.0000  -1.9493  -4.7034
 949.000000   3.1017  22.7051   0.1025   5.7108 134.0000  -2.1163  -4.8608
 950.000000  -7.9095  22.7044   0.1024   5.7108 134.0000  -3.1095  -5.1649
 951.000000  -3.2456  22.7038   0.1020   5.7108 135.0000  -3.4968  -5.1304
 952.000000  -8.4800  22.7031   0.1021   5.7108 135.0000  -3.3025  -5.2824
 953.000000   2.0261  22.7025   0.1023   5.7108 135.0000  -3.2355  -5.0278
 954.000000   1.7044  22.7018   0.1023   5.7108 135.0000  -3.2260  -5.0876
 955.000000   9.1222  22.7012   0.1024   5.7108 135.0000  -3.4164  -4.9092
 956.000000  -6.2405  22.7005   0.1025   5.7108 135.0000  -2.8783  -5.2398
 957.000000 -10.4824  22.6999   0.1019   5.7108 136.0000  -2.5082  -5.2517
 958.000000  -4.3724  22.6992   0.1019   5.7108 136.0000  -1.5543  -4.9222
 959.000000   1.8874  22.6986   0.1019   5.7108 136.0000  -2.5612  -4.9858
 960.000000   9.7664  22.6979   0.1022   5.7108 137.0000  -2.6974  -4.7227
 961.000000  10.8085  22.6973   0.1022   5.7108 136.0000  -2.8314  -4.7545
 962.000000   8.8801  22.6966   0.1022   5.7108 136.0000  -3.3390  -4.9472
 963.000000  -0.0010  22.6960   0.1021   5.7108 136.0000  -3.6030  -5.2087
 964.000000   3.4964  22.6953   0.1022   5.7108 136.0000  -2.7206  -5.0281
 965.000000  -7.2321  22.6947   0.1017   5.7108 137.0000  -1.9587  -5.0797
 966.000000  -3.9379  22.6941   0.1013   5.7108 138.0000  -0.5643  -4.6689
 967.000000   7.2732  22.6934   0.1014   5.7108 139.0000  -1.7410  -4.6769
 968.000000  12.3499  22.6928   0.1016   5.7108 139.0000  -2.3320  -4.5500
 969.000000  13.1258  22.6921   0.1016   5.7108 139.0000  -2.7374  -4.6823
 970.000000  10.0635  22.6915   0.1016   5.7108 138.0000  -1.9108  -4.6819
 971.000000   8.4640  22.6908   0.1017   5.7108 138.0000  -1.0171  -4.4888
 972.000000  13.1683  22.6902   0.1018   5.7108 138.0000  -1.6008  -4.3500
 973.000000  11.3061  22.6896   0.1018   5.7108 138.0000  -1.2310  -4.4404
 974.000000  11.7434  22.6889   0.1019   5.7108 138.0000  -0.7147  -4.2309
 975.000000   1.4931  22.6883   0.1018   5.7108 138.0000   0.2569  -4.2556
 976.000000   6.4372  22.6877   0.1017   5.7108 138.0000   0.1140  -4.1826
 977.000000   6.4088  22.6870   0.1017   5.7108 138.0000   0.6732  -3.9027
 978.000000   7.3640  22.6864   0.1017   5.7108 138.0000   0.6871  -3.9109
 979.000000   7.9064  22.6858   0.1016   5.7108 138.0000   0.7744  -3.9172
 980.000000   7.4495  22.6851   0.1016   5.7108 138.0000   0.7281  -3.9968
 981.000000  12.1517  22.6845   0.1016   5.7108 138.0000   0.4340  -3.7293
 982.000000  12.6836  22.6839   0.1020   5.7108 139.0000   0.0993  -3.9490
 983.000000   6.6284  22.6832   0.1021   5.7108 139.0000   1.1360  -3.5939
 984.000000   4.7462  22.6826   0.1021   5.7108 139.0000   1.4435  -3.6097
 985.000000   2.5274  22.6820   0.1020   5.7108 139.0000   1.6760  -3.6876
 986.000000   8.2921  22.6813   0.1020   5.7108 139.0000   1.1868  -3.4821
 987.000000  11.4678  22.6807   0.1021   5.7108 139.0000   0.8209  -3.6952
 988.000000   7.5445  22.6801   0.1021   5.7108 139.0000   1.4958  -3.6230
 989.000000  -4.5839  22.6794   0.1016   5.7108 140.0000   2.0435  -3.3712
 990.000000   0.3732  22.6788   0.1017   5.7108 140.0000   1.9039  -3.3848
 991.000000  -7.2577  22.6782   0.1012   5.7108 141.0000   2.2198  -3.2562
 992.000000  -0.8058  22.6776   0.1013   5.7108 141.0000   1.9305  -3.2271
 993.000000  -0.6522  22.6769   0.1014   5.7108 141.0000   2.0326  -3.2090
 994.000000   0.0437  22.6763   0.1015   5.7108 141.0000   1.9175  -3.0987
 995.000000   4.6696  22.6757   0.1015   5.7108 141.0000   1.5224  -3.1448
 996.000000  -2.9289  22.6751   0.1016   5.7108 140.0000   2.2721  -3.3458
 997.000000  -1.9838  22.6744   0.1020   5.7108 139.0000   1.9369  -2.8828
 998.000000   2.1335  22.6738   0.1019   5.7108 140.0000   2.0373  -3.0995
 999.000000  -0.5181  22.6732   0.1019   5.7108 140.0000   2.0391  -2.8931
 1000.000000   2.2776  22.6726   0.1023   5.7108 139.0000   2.1908  -3.1820
 1001.000000  -5.3779  22.6720   0.1018   5.7108 140.0000   2.2779  -3.5731
 1002.000000   5.3417  22.6713   0.1018   5.7108 140.0000   1.8162  -3.5566
 1003.000000   8.4799  22.6707   0.1018   5.7108 140.0000   1.5530  -3.4153
 1004.000000   9.2172  22.6701   0.1019   5.7108 140.0000   1.5910  -3.3735
 1005.000000   9.9946  22.6695   0.1019   5.7108 140.0000   0.8687  -3.3753
 1006.000000  12.3245  22.6689   0.1020   5.7108 140.0000   0.4316  -3.6029
 1007.000000  12.5323  22.6682   0.1024   5.7108 141.0000   0.7775  -3.5788
 1008.000000   8.1777  22.6676   0.1026   5.7108 142.0000   0.9153  -3.2004
 1009.000000   7.1707  22.6670   0.1026   5.7108 142.0000   0.2463  -3.1538
 1010.000000   9.7820  22.6664   0.1027   5.7108 142.0000   0.3687  -3.3018
 1011.000000  11.9566  22.6658   0.1027   5.7108 142.0000   0.1584  -3.4351
 1012.000000   3.4497  22.6652   0.1027   5.7108 142.0000   0.0719  -2.9513
 1013.000000   4.0066  22.6646   0.1028   5.7108 142.0000   0.5275  -2.8775
 1014.000000   1.8772  22.6639   0.1028   5.7108 142.0000  -0.3224  -2.9131
 1015.000000   8.9895  22.6633   0.1028   5.7108 142.0000   0.5633  -3.0897
 1016.000000  -1.7846  22.6627   0.1029   5.7108 142.0000   1.0662  -2.7024
 1017.000000  -4.2401  22.6621   0.1029   5.7108 142.0000   0.4888  -2.4756
 1018.000000   1.2155  22.6615   0.1030   5.7108 142.0000   0.2699  -2.7179
 1019.000000   0.5139  22.6609   0.1030   5.7108 142.0000   0.0625  -2.6007
 1020.000000   3.0806  22.6603   0.1030   5.7108 142.0000  -0.5393  -2.9367
 1021.000000   4.3602  22.6597   0.1030   5.7108 142.0000  -0.2310  -2.7817
 1022.000000   2.7710  22.6591   0.1030   5.7108 142.0000   0.6016  -2.7200
 1023.000000   7.1649  22.6585   0.1031   5.7108 142.0000  -0.0906  -3.0114
 1024.000000   4.4020  22.6578   0.1030   5.7108 143.0000  -0.7560  -2.9821
 1025.000000   7.6881  22.6572   0.1030   5.7108 143.0000  -0.3373  -3.0710
 1026.000000   9.2004  22.6566   0.1031   5.7108 143.0000  -0.3625  -3.1360
 1027.000000   5.2685  22.6560   0.1031   5.7108 143.0000  -1.0514  -3.0727
 1028.000000   8.4436  22.6554   0.1031   5.7108 143.0000  -1.0134  -3.2680
 1029.000000   3.7842  22.6548   0.1031   5.7108 143.0000  -0.4953  -2.6487
 1030.000000  -5.3831  22.6542   0.1031   5.7108 143.0000   0.5999  -2.2726
 1031.000000  -0.0919  22.6536   0.1031   5.7108 143.0000   0.0895  -2.4046
 1032.000000  -9.0127  22.6530   0.1031   5.7108 143.0000   1.1327  -2.2640
 1033.000000  -9.0852  22.6524   0.1031   5.7108 143.0000   0.9929  -2.1296
 1034.000000  -3.9461  22.6518   0.1027   5.7108 144.0000   1.0709  -2.4478
 1035.000000  -3.0657  22.6512   0.1032   5.7108 143.0000   0.1339  -2.1679
 1036.000000  -9.0722  22.6506   0.1032   5.7108 143.0000   0.8114  -2.0065
 1037.000000  -4.5819  22.6500   0.1028   5.7108 144.0000   0.6043  -2.0835
 1038.000000   2.3490  22.6494   0.1028   5.7108 144.0000   0.3552  -2.5359
 1039.000000   0.1845  22.6488   0.1029   5.7108 144.0000   0.7444  -2.3584
 1040.000000  -4.3073  22.6482   0.1033   5.7108 143.0000   0.5764  -2.0063
 1041.000000  -4.4063  22.6476   0.1033   5.7108 143.0000   0.1093  -1.9720
 1042.000000   0.9819  22.6470   0.1033   5.7108 143.0000  -0.0563  -2.2616
 1043.000000 -11.8853  22.6464   0.1034   5.7108 143.0000   0.2412  -1.6631
 1044.000000  -3.4307  22.6458   0.1034   5.7108 143.0000  -0.2431  -1.9498
 1045.000000   0.6330  22.6452   0.1034   5.7108 143.0000  -0.4246  -2.3654
 1046.000000  -1.2947  22.6446   0.1034   5.7108 143.0000   1.1264  -2.5860
 1047.000000  -4.6061  22.6441   0.1036   5.7108 143.0000   1.3555  -2.3704
 1048.000000   3.6448  22.6435   0.1037   5.7108 143.0000   0.5968  -2.5597
 1049.000000   2.9418  22.6429   0.1037   5.7108 143.0000  -0.3385  -2.4228
 1050.000000   5.8346  22.6423   0.1037   5.7108 143.0000  -0.0198  -2.6592
 1051.000000   3.5369  22.6417   0.1038   5.7108 143.0000   0.8928  -2.5463
 1052.000000   1.7372  22.6411   0.1038   5.7108 143.0000   1.2138  -2.6416
 1053.000000  -4.5148  22.6405   0.1038   5.7108 143.0000   1.2877  -2.1892
 1054.000000 -15.2741  22.6399   0.1031   5.7108 144.0000   1.4897  -1.9467
 1055.000000  -6.7356  22.6393   0.1027   5.7108 145.0000   1.0576  -1.9432
 1056.000000 -12.9331  22.6387   0.1021   5.7108 146.0000   0.7772  -1.7004
 1057.000000 -15.5911  22.6382   0.1014   5.7108 147.0000   1.3065  -1.7295
 1058.000000 -12.0354  22.6376   0.1009   5.7108 148.0000   1.7193  -2.1499
 1059.000000  -9.7504  22.6370   0.1004   5.7108 149.0000   1.8304  -2.3730
 1060.000000 -11.1057  22.6364   0.1004   5.7108 149.0000   1.8706  -2.1742
 1061.000000 -12.6685  22.6358   0.1004   5.7108 149.0000   1.5619  -1.8475
 1062.000000  -4.1295  22.6352   0.1008   5.7108 148.0000   1.6982  -2.3414
 1063.000000   0.1347  22.6346   0.1009   5.7108 148.0000   1.5033  -2.5010
 1064.000000  -0.2630  22.6341   0.1009   5.7108 148.0000   1.6879  -2.5137
 1065.000000  -3.8115  22.6335   0.1009   5.7108 148.0000   1.2847  -2.0216
 1066.000000  -2.2458  22.6329   0.1007   5.7108 149.0000   1.4924  -2.1147
 1067.000000  -1.5787  22.6323   0.1007   5.7108 149.0000   1.2964  -1.9813
 1068.000000   1.1152  22.6317   0.1012   5.7108 148.0000   1.5041  -2.1890
 1069.000000   3.6803  22.6311   0.1012   5.7108 148.0000   1.3617  -2.5712
 1070.000000   4.2657  22.6306   0.1014   5.7108 147.0000   1.1147  -2.3568
 1071.000000   4.0577  22.6300   0.1013   5.7108 148.0000   1.1922  -2.8397
 1072.000000   6.7347  22.6294   0.1013   5.7108 148.0000   0.7639  -2.5953
 1073.000000   6.5164  22.6288   0.1014   5.7108 148.0000   1.1908  -2.6826
 1074.000000   6.6988  22.6283   0.1014   5.7108 148.0000   1.1437  -2.7920
 1075.000000   4.1258  22.6277   0.1014   5.7108 148.0000   0.5562  -2.2882
 1076.000000   7.8413  22.6271   0.1015   5.7108 148.0000   0.6260  -2.7319
 1077.000000   7.3426  22.6265   0.1015   5.7108 148.0000  -0.1484  -2.7168
 1078.000000   9.0071  22.6259   0.1016   5.7108 148.0000   0.6194  -2.9817
 1079.000000   6.4932  22.6254   0.1017   5.7108 149.0000  -0.3081  -2.5566
 1080.000000   8.8469  22.6248   0.1017   5.7108 149.0000   0.0947  -2.8546
 1081.000000   9.7030  22.6242   0.1017   5.7108 149.0000  -0.1878  -3.0148
 1082.000000   3.6774  22.6236   0.1017   5.7108 149.0000  -1.0725  -2.8274
 1083.000000   5.3981  22.6231   0.1018   5.7108 149.0000  -0.8026  -2.6883
 1084.000000   7.5335  22.6225   0.1018   5.7108 149.0000  -0.7540  -2.7416
 1085.000000  -3.2314  22.6219   0.1015   5.7108 150.0000  -0.8119  -2.1472
 1086.000000   0.8870  22.6214   0.1015   5.7108 150.0000  -1.3329  -2.4306
 1087.000000   4.3066  22.6208   0.1015   5.7108 151.0000  -1.3711  -2.9011
 1088.000000   5.5084  22.6202   0.1015   5.7108 151.0000  -1.3763  -2.8077
 1089.000000   7.1896  22.6196   0.1016   5.7108 152.0000  -1.1097  -2.9634
 1090.000000   2.9921  22.6191   0.1016   5.7108 152.0000  -0.9204  -2.4107
 1091.000000   6.9260  22.6185   0.1017   5.7108 152.0000   0.2807  -2.4936
 1092.000000   9.4188  22.6179   0.1018   5.7108 152.0000   0.1221  -2.6942
 1093.000000   4.4256  22.6174   0.1018   5.7108 152.0000  -0.2557  -2.3226
 1094.000000  11.1387  22.6168   0.1018   5.7108 152.0000  -0.1290  -2.9168
 1095.000000   9.7402  22.6162   0.1019   5.7108 152.0000  -0.5085  -3.0911
 1096.000000  10.3426  22.6157   0.1019   5.7108 152.0000  -0.7152  -3.3957
 1097.000000  10.0843  22.6151   0.1020   5.7108 152.0000  -0.6344  -3.0391
 1098.000000  10.8950  22.6145   0.1020   5.7108 152.0000  -0.6609  -3.2132
 1099.000000  12.1525  22.6140   0.1020   5.7108 152.0000  -0.0097  -2.9671
 1100.000000  11.8311  22.6134   0.1020   5.7108 152.0000   0.0212  -3.3161
 1101.000000  12.6543  22.6128   0.1021   5.7108 152.0000   0.0744  -3.0855
 1102.000000   9.6041  22.6123   0.1021   5.7108 152.0000   0.5519  -2.7441
 1103.000000   8.2210  22.6117   0.1021   5.7108 152.0000   1.0243  -2.9429
 1104.000000  11.5392  22.6112   0.1022   5.7108 152.0000   0.1635  -2.7659
 1105.000000  11.1700  22.6106   0.1022   5.7108 152.0000   0.6306  -3.0849
 1106.000000  13.8864  22.6100   0.1022   5.7108 152.0000   0.1106  -3.0356
 1107.000000   7.5346  22.6095   0.1022   5.7108 152.0000  -1.5229  -3.3094
 1108.000000   8.3290  22.6089   0.1022   5.7108 151.0000  -1.1361  -2.9867
 1109.000000   9.8297  22.6083   0.1022   5.7108 151.0000  -0.5941  -2.7314
 1110.000000  10.1430  22.6078   0.1022   5.7108 151.0000  -1.1624  -3.1485
 1111.000000  12.2498  22.6072   0.1023   5.7108 151.0000  -0.7996  -3.1625
 1112.000000   5.9003  22.6067   0.1023   5.7108 151.0000  -1.5758  -2.9256
 1113.000000   6.8073  22.6061   0.1023   5.7108 151.0000  -1.6153  -2.9497
 1114.000000   9.6825  22.6056   0.1023   5.7108 151.0000  -1.4359  -3.2148
 1115.000000  13.3430  22.6050   0.1024   5.7108 151.0000  -0.2664  -3.2083
 1116.000000   9.0246  22.6044   0.1024   5.7108 151.0000  -0.5511  -2.6109
 1117.000000   3.9185  22.6039   0.1025   5.7108 151.0000  -1.5291  -2.6302
 1118.000000  11.5758  22.6033   0.1025   5.7108 151.0000  -0.7741  -2.8564
 1119.000000   8.9084  22.6028   0.1027   5.7108 152.0000  -0.7971  -2.6081
 1120.000000  -2.5172  22.6022   0.1027   5.7108 152.0000  -0.8104  -2.0837
 1121.000000  -5.7387  22.6017   0.1023   5.7108 153.0000  -0.7563  -1.8708
 1122.000000   3.7189  22.6011   0.1023   5.7108 153.0000  -1.1307  -2.4058
 1123.000000  -1.5772  22.6006   0.1028   5.7108 152.0000  -1.1254  -2.1022
 1124.000000 -11.4656  22.6000   0.1027   5.7108 152.0000  -1.0533  -1.5418
 1125.000000  -8.9188  22.5995   0.1028   5.7108 152.0000  -0.5667  -1.6326
 1126.000000   3.0663  22.5989   0.1028   5.7108 152.0000  -0.7634  -2.2335
 1127.000000  -2.4963  22.5984   0.1028   5.7108 152.0000  -0.3607  -1.8886
 1128.000000   2.5575  22.5978   0.1029   5.7108 152.0000  -0.4174  -2.1228
 1129.000000 -13.8266  22.5973   0.1029   5.7108 152.0000  -0.8649  -1.2877
 1130.000000  -4.9695  22.5967   0.1028   5.7108 152.0000  -0.8807  -1.7590
 1131.000000 -12.3723  22.5962   0.1023   5.7108 153.0000  -0.0361  -1.4594
 1132.000000 -14.3465  22.5956   0.1023   5.7108 153.0000  -0.2231  -1.2421
 1133.000000  -6.2749  22.5951   0.1028   5.7108 152.0000   0.2203  -1.7631
 1134.000000 -10.5241  22.5945   0.1023   5.7108 153.0000   0.5319  -1.6020
 1135.000000  -9.1199  22.5940   0.1023   5.7108 153.0000   0.0678  -1.4398
 1136.000000 -18.7878  22.5934   0.1016   5.7108 154.0000   0.7568  -1.3164
 1137.000000 -16.2114  22.5929   0.1010   5.7108 155.0000   1.0273  -1.4777
 1138.000000 -15.2777  22.5923   0.1004   5.7108 156.0000   0.1782  -1.1786
 1139.000000 -10.5856  22.5918   0.1000   5.7108 157.0000   0.4958  -1.4325
 1140.000000 -18.0983  22.5912   0.0993   5.7108 158.0000   0.4444  -1.0076
 1141.000000  -5.2821  22.5907   0.0994   5.7108 158.0000   0.6425  -1.7349
 1142.000000  -0.4679  22.5902   0.0994   5.7108 158.0000   0.3014  -1.9745
 1143.000000  -6.2976  22.5896   0.0994   5.7108 158.0000   0.8451  -1.6760
 1144.000000   0.3787  22.5891   0.0994   5.7108 158.0000   0.6125  -1.9342
 1145.000000  -0.5854  22.5885   0.0998   5.7108 157.0000   0.5578  -1.7396
 1146.000000 -11.4222  22.5880   0.0999   5.7108 157.0000   0.4169  -1.2472
 1147.000000 -12.7197  22.5874   0.0999   5.7108 157.0000   0.8955  -1.3005
 1148.000000 -10.2409  22.5869   0.0999   5.7108 157.0000   1.0709  -1.4796
 1149.000000 -12.6712  22.5864   0.0994   5.7108 158.0000   1.3526  -1.5490
 1150.000000  -6.5235  22.5858   0.0994   5.7108 158.0000   1.2020  -1.6843
 1151.000000  -3.4560  22.5853   0.0995   5.7108 158.0000   1.2320  -1.7852
 1152.000000  -7.0834  22.5847   0.0995   5.7108 158.0000   1.5376  -1.7545
 1153.000000 -11.6547  22.5842   0.0994   5.7108 158.0000   1.4176  -1.4466
 1154.000000  -9.5105  22.5837   0.0994   5.7108 158.0000   0.6761  -1.2163
 1155.000000   0.1781  22.5831   0.0994   5.7108 158.0000   0.7641  -1.6569
 1156.000000 -14.4539  22.5826   0.0989   5.7108 159.0000   1.2839  -1.2351
 1157.000000  -9.3778  22.5821   0.0989   5.7108 159.0000   1.2060  -1.2695
 1158.000000  -7.0882  22.5815   0.0989   5.7108 159.0000   1.7178  -1.8603
 1159.000000  -1.1775  22.5810   0.0989   5.7108 159.0000   1.6360  -2.0311
 1160.000000  -1.3282  22.5805   0.0989   5.7108 159.0000   1.6666  -1.9239
 1161.000000   1.6372  22.5799   0.0990   5.7108 159.0000   1.2581  -1.8370
 1162.000000   3.2161  22.5794   0.0989   5.7108 160.0000   0.7416  -2.1502
 1163.000000   4.1304  22.5789   0.0990   5.7108 159.0000   0.8400  -2.0912
 1164.000000   5.1750  22.5783   0.0990   5.7108 159.0000   0.6229  -2.0108
 1165.000000   4.5362  22.5778   0.0991   5.7108 159.0000   0.3903  -2.0076
 1166.000000   4.8608  22.5773   0.0991   5.7108 159.0000  -0.0724  -2.1982
 1167.000000   7.1428  22.5767   0.0991   5.7108 159.0000   0.1567  -2.3197
 1168.000000   7.1776  22.5762   0.0992   5.7108 159.0000   0.6434  -2.1783
 1169.000000   6.7612  22.5757   0.0992   5.7108 159.0000   0.9964  -2.3696
 1170.000000   8.6044  22.5751   0.0992   5.7108 159.0000   0.6776  -2.5029
 1171.000000   8.8847  22.5746   0.0992   5.7108 159.0000   0.6662  -2.3462
 1172.000000   8.6116  22.5741   0.0993   5.7108 159.0000   0.3347  -2.2207
 1173.000000   6.5076  22.5735   0.0993   5.7108 159.0000   0.2374  -2.0342
 1174.000000  -1.8835  22.5730   0.0993   5.7108 159.0000  -0.1145  -1.7684
 1175.000000  -3.1670  22.5725   0.0993   5.7108 159.0000  -0.3357  -1.6580
 1176.000000 -17.0117  22.5720   0.0987   5.7108 160.0000  -0.4083  -1.0204
 1177.000000  -9.5341  22.5714   0.0987   5.7108 160.0000  -0.4232  -1.2642
 1178.000000 -16.3457  22.5709   0.0987   5.7108 160.0000  -0.6066  -0.9264
 1179.000000 -11.1620  22.5704   0.0987   5.7108 160.0000  -0.7899  -1.1435
 1180.000000  -5.4405  22.5699   0.0987   5.7108 160.0000  -0.5468  -1.4413
 1181.000000 -18.4292  22.5693   0.0981   5.7108 161.0000  -0.8242  -0.7300
 1182.000000 -15.8446  22.5688   0.0975   5.7108 162.0000  -0.1018  -0.8908
 1183.000000 -18.3889  22.5683   0.0969   5.7108 163.0000  -0.2823  -0.6308
 1184.000000  -2.8912  22.5678   0.0970   5.7108 163.0000   0.2927  -1.5115
 1185.000000  -8.5146  22.5672   0.0966   5.7108 164.0000  -0.1955  -1.0905
 1186.000000  -2.1642  22.5667   0.0966   5.7108 164.0000   0.2945  -1.4436
 1187.000000  -2.8255  22.5662   0.0967   5.7108 164.0000  -0.4076  -1.3750
 1188.000000   2.6631  22.5657   0.0967   5.7108 164.0000  -0.5469  -1.9638
 1189.000000  -3.0970  22.5651   0.0967   5.7108 164.0000  -1.0109  -1.7529
 1190.000000 -10.4735  22.5646   0.0967   5.7108 164.0000  -1.3372  -1.3753
 1191.000000 -18.2275  22.5641   0.0961   5.7108 165.0000  -1.1253  -0.5952
 1192.000000 -14.3351  22.5636   0.0961   5.7108 165.0000  -1.3256  -1.0375
 1193.000000  -7.0254  22.5631   0.0961   5.7108 165.0000  -1.0869  -1.3337
 1194.000000 -11.4504  22.5625   0.0956   5.7108 166.0000  -1.0404  -0.9897
 1195.000000 -16.3830  22.5620   0.0951   5.7108 167.0000  -0.7380  -0.5232
 1196.000000 -19.0229  22.5615   0.0945   5.7108 168.0000  -0.7458  -0.2644
 1197.000000 -11.3614  22.5610   0.0946   5.7108 168.0000  -0.7840  -0.7706
 1198.000000  -3.7593  22.5605   0.0946   5.7108 168.0000  -0.8339  -1.2404
 1199.000000  -8.5096  22.5599   0.0946   5.7108 168.0000  -0.9079  -0.8832
 1200.000000   5.5986  22.5594   0.0946   5.7108 168.0000  -0.2108  -2.0193
 1201.000000  -2.7902  22.5589   0.0946   5.7108 168.0000  -0.9273  -1.5025
 1202.000000  -6.2451  22.5584   0.0947   5.7108 168.0000  -1.4147  -1.7112
 1203.000000  -2.5819  22.5579   0.0947   5.7108 168.0000  -1.2964  -1.7346
 1204.000000   1.6172  22.5574   0.0948   5.7108 168.0000  -1.4048  -2.2772
 1205.000000   5.4715  22.5568   0.0948   5.7108 168.0000  -0.9957  -2.2827
 1206.000000   7.6317  22.5563   0.0948   5.7108 168.0000  -0.5784  -2.3354
 1207.000000   3.9199  22.5558   0.0948   5.7108 168.0000  -1.0823  -2.1102
 1208.000000   9.3982  22.5553   0.0949   5.7108 168.0000  -0.7218  -2.4623
 1209.000000   3.6898  22.5548   0.0949   5.7108 168.0000  -1.4654  -2.2463
 1210.000000   6.4017  22.5543   0.0950   5.7108 168.0000  -1.3879  -2.4358
 1211.000000   2.3446  22.5538   0.0950   5.7108 168.0000  -1.8634  -2.6887
 1212.000000   9.5784  22.5533   0.0951   5.7108 168.0000  -1.0319  -2.5062
 1213.000000   6.8529  22.5527   0.0951   5.7108 168.0000  -1.5243  -2.5359
 1214.000000  10.8010  22.5522   0.0951   5.7108 168.0000  -1.0260  -2.6290
 1215.000000   4.8198  22.5517   0.0952   5.7108 168.0000  -1.7772  -2.5870
 1216.000000   7.4608  22.5512   0.0952   5.7108 168.0000  -1.7498  -3.0044
 1217.000000   6.1642  22.5507   0.0952   5.7108 168.0000  -1.9831  -2.8910
 1218.000000   9.7162  22.5502   0.0952   5.7108 168.0000  -1.6138  -3.1462
 1219.000000  12.2184  22.5497   0.0953   5.7108 168.0000  -1.0011  -2.7564
 1220.000000   8.6340  22.5492   0.0953   5.7108 168.0000  -1.7357  -2.8373
 1221.000000   7.0753  22.5487   0.0954   5.7108 168.0000  -1.7653  -2.6459
 1222.000000  -1.0677  22.5482   0.0954   5.7108 168.0000  -1.6782  -2.0621
 1223.000000   9.8185  22.5477   0.0954   5.7108 168.0000  -1.5622  -2.6171
 1224.000000  11.9714  22.5471   0.0955   5.7108 168.0000  -1.4266  -2.7718
 1225.000000  10.6783  22.5466   0.0955   5.7108 168.0000  -1.6972  -3.1001
 1226.000000   9.6652  22.5461   0.0955   5.7108 168.0000  -2.1160  -3.0588
 1227.000000   0.6026  22.5456   0.0956   5.7108 168.0000  -2.2360  -2.5678
 1228.000000   3.7998  22.5451   0.0956   5.7108 168.0000  -2.2164  -2.6775
 1229.000000   3.6593  22.5446   0.0956   5.7108 168.0000  -2.5528  -2.8859
 1230.000000   5.8163  22.5441   0.0956   5.7108 169.0000  -2.3235  -2.8205
 1231.000000   5.2127  22.5436   0.0956   5.7108 169.0000  -2.5811  -2.8732
 1232.000000  -2.2017  22.5431   0.0956   5.7108 169.0000  -2.3023  -2.4120
 1233.000000  -8.9345  22.5426   0.0952   5.7108 170.0000  -2.2417  -1.9277
 1234.000000  -7.3803  22.5421   0.0952   5.7108 170.0000  -2.1998  -1.8615
 1235.000000  -9.1088  22.5416   0.0952   5.7108 170.0000  -2.6097  -2.0429
 1236.000000 -13.9745  22.5411   0.0947   5.7108 171.0000  -2.0808  -1.4115
 1237.000000 -12.8493  22.5406   0.0942   5.7108 172.0000  -2.3374  -1.5737
 1238.000000  -4.2110  22.5401   0.0942   5.7108 172.0000  -2.6436  -2.3551
 1239.000000   5.8167  22.5396   0.0942   5.7108 171.0000  -2.5124  -2.8101
 1240.000000   3.8532  22.5391   0.0942   5.7108 171.0000  -2.3826  -2.5705
 1241.000000   4.6502  22.5386   0.0943   5.7108 171.0000  -2.1491  -2.4680
 1242.000000   1.8944  22.5381   0.0943   5.7108 171.0000  -2.2725  -2.3615
 1243.000000  -0.5785  22.5376   0.0941   5.7108 172.0000  -2.1605  -2.1894
 1244.000000   6.1642  22.5371   0.0941   5.7108 172.0000  -1.9366  -2.3949
 1245.000000   6.9633  22.5366   0.0941   5.7108 172.0000  -2.4781  -2.7425
 1246.000000   3.4197  22.5361   0.0940   5.7108 173.0000  -2.6342  -2.5743
 1247.000000  10.0096  22.5356   0.0940   5.7108 173.0000  -2.1541  -2.6570
 1248.000000   6.9501  22.5351   0.0941   5.7108 173.0000  -2.6028  -2.6757
 1249.000000   9.1542  22.5346   0.0941   5.7108 173.0000  -2.5794  -2.7456
 1250.000000   9.4570  22.5341   0.0941   5.7108 173.0000  -2.7299  -3.0114
 1251.000000   8.5815  22.5336   0.0942   5.7108 173.0000  -3.0298  -3.1874
 1252.000000   4.4668  22.5331   0.0941   5.7108 173.0000  -3.2434  -3.0923
 1253.000000  -0.4550  22.5326   0.0941   5.7108 173.0000  -2.9373  -2.5251
 1254.000000  -8.0303  22.5321   0.0942   5.7108 173.0000  -2.4330  -1.8003
 1255.000000  -1.2858  22.5316   0.0942   5.7108 173.0000  -2.4412  -2.1499
 1256.000000  -9.8610  22.5311   0.0942   5.7108 173.0000  -2.7721  -1.8187
 1257.000000  -1.1907  22.5307   0.0942   5.7108 173.0000  -2.4660  -2.0433
 1258.000000   6.1882  22.5302   0.0942   5.7108 173.0000  -2.4102  -2.3954
 1259.000000   0.5077  22.5297   0.0942   5.7108 173.0000  -2.0025  -2.0257
 1260.000000   5.9263  22.5292   0.0943   5.7108 173.0000  -1.9391  -2.2909
 1261.000000   8.8701  22.5287   0.0943   5.7108 173.0000  -2.6975  -2.7014
 1262.000000  12.1003  22.5282   0.0943   5.7108 173.0000  -2.5247  -2.7899
 1263.000000  11.8313  22.5277   0.0943   5.7108 173.0000  -2.5646  -3.1492
 1264.000000   8.5795  22.5272   0.0945   5.7108 174.0000  -2.9607  -3.0092
 1265.000000   7.6788  22.5267   0.0945   5.7108 174.0000  -2.9705  -2.8687
 1266.000000  -5.3204  22.5262   0.0945   5.7108 174.0000  -2.6252  -1.7758
 1267.000000  -7.6396  22.5257   0.0945   5.7108 174.0000  -2.0646  -1.6009
 1268.000000  -1.0014  22.5253   0.0945   5.7108 174.0000  -1.6468  -1.9115
 1269.000000  -4.7830  22.5248   0.0945   5.7108 174.0000  -1.8320  -1.6153
 1270.000000   6.8330  22.5243   0.0946   5.7108 174.0000  -2.0166  -2.2844
 1271.000000   1.0000  22.5238   0.0945   5.7108 175.0000  -1.5235  -1.9173
 1272.000000   2.2674  22.5233   0.0945   5.7108 175.0000  -1.1849  -1.9164
 1273.000000   7.5172  22.5228   0.0945   5.7108 175.0000  -1.2217  -2.2222
 1274.000000   5.7681  22.5223   0.0946   5.7108 175.0000  -1.6082  -2.0739
 1275.000000   1.9333  22.5218   0.0947   5.7108 175.0000  -1.6094  -1.8259
 1276.000000   7.9551  22.5214   0.0947   5.7108 175.0000  -2.1905  -2.3075
 1277.000000  11.5608  22.5209   0.0948   5.7108 175.0000  -1.8353  -2.8266
 1278.000000  10.4915  22.5204   0.0948   5.7108 175.0000  -1.9659  -3.2607
 1279.000000  12.6571  22.5199   0.0948   5.7108 175.0000  -2.3503  -3.0998
 1280.000000   9.8232  22.5194   0.0948   5.7108 175.0000  -1.8297  -2.3639
 1281.000000  11.7890  22.5189   0.0949   5.7108 175.0000  -2.0984  -2.5996
 1282.000000  12.4221  22.5184   0.0949   5.7108 175.0000  -2.1285  -3.1732
 1283.000000  13.0508  22.5180   0.0949   5.7108 175.0000  -2.4837  -3.3021
 1284.000000   9.9804  22.5175   0.0949   5.7108 175.0000  -1.9282  -3.4910
 1285.000000  12.9066  22.5170   0.0949   5.7108 175.0000  -1.8630  -3.1622
 1286.000000  13.4260  22.5165   0.0949   5.7108 175.0000  -1.7379  -3.1444
 1287.000000  11.2527  22.5160   0.0949   5.7108 175.0000  -1.5643  -2.4469
 1288.000000  12.3753  22.5155   0.0950   5.7108 175.0000  -1.8264  -2.4971
 1289.000000   9.1810  22.5151   0.0950   5.7108 175.0000  -1.2193  -2.2284
 1290.000000 -15.5392  22.5146   0.0945   5.7108 176.0000  -1.8818  -1.0509
 1291.000000 -12.7127  22.5141   0.0945   5.7108 176.0000  -2.0260  -1.2038
 1292.000000  -6.8400  22.5136   0.0946   5.7108 176.0000  -1.7882  -1.3708
 1293.000000  -1.9823  22.5131   0.0946   5.7108 176.0000  -1.8047  -1.6035
 1294.000000   2.1685  22.5127   0.0947   5.7108 176.0000  -1.9120  -1.8507
 1295.000000  -2.7928  22.5122   0.0944   5.7108 177.0000  -1.6695  -1.4685
 1296.000000   0.2244  22.5117   0.0947   5.7108 176.0000  -1.5797  -1.5896
 1297.000000 -16.0202  22.5112   0.0942   5.7108 177.0000  -1.4620  -0.7463
 1298.000000 -12.9238  22.5108   0.0938   5.7108 178.0000  -1.6907  -0.9002
 1299.000000 -18.2224  22.5103   0.0933   5.7108 179.0000  -1.5721  -0.4892
 1300.000000 -16.1268  22.5098   0.0933   5.7108 179.0000  -1.3809  -0.3904
 1301.000000 -18.1648  22.5093   0.0928   5.7108 180.0000  -1.3369  -0.1676
 1302.000000 -14.5518  22.5088   0.0923   5.7108 181.0000  -1.8037  -0.7510
 1303.000000 -18.5416  22.5084   0.0918   5.7108 182.0000  -2.3526  -0.8984
 1304.000000 -13.5767  22.5079   0.0914   5.7108 183.0000  -2.2554  -1.0473
 1305.000000 -17.4954  22.5074   0.0909   5.7108 184.0000  -2.0546  -0.5759
 1306.000000 -11.9162  22.5069   0.0905   5.7108 185.0000  -2.3256  -1.2456
 1307.000000 -13.9459  22.5065   0.0901   5.7108 186.0000  -2.5625  -1.3796
 1308.000000  -5.2803  22.5060   0.0901   5.7108 186.0000  -2.4941  -1.6369
 1309.000000  -8.8101  22.5055   0.0902   5.7108 186.0000  -2.5788  -1.4692
 1310.000000  -3.2160  22.5051   0.0902   5.7108 186.0000  -2.7545  -1.8895
 1311.000000 -10.5768  22.5046   0.0898   5.7108 187.0000  -3.1723  -2.0211
 1312.000000  -9.2406  22.5041   0.0898   5.7108 187.0000  -3.4908  -2.3762
 1313.000000  -9.0831  22.5036   0.0897   5.7108 187.0000  -3.2040  -1.9854
 1314.000000  -1.3401  22.5032   0.0897   5.7108 187.0000  -3.0158  -2.4297
 1315.000000   0.5658  22.5027   0.0896   5.7108 188.0000  -2.8970  -2.3240
 1316.000000   2.2199  22.5022   0.0896   5.7108 188.0000  -3.4823  -3.0756
 1317.000000  -2.2338  22.5017   0.0896   5.7108 188.0000  -3.4290  -2.7968
 1318.000000   1.7867  22.5013   0.0896   5.7108 188.0000  -3.3516  -2.8507
 1319.000000   2.6367  22.5008   0.0896   5.7108 188.0000  -3.2947  -2.7719
 1320.000000   8.4784  22.5003   0.0896   5.7108 188.0000  -3.3119  -3.1691
 1321.000000   0.9927  22.4999   0.0896   5.7108 188.0000  -3.2655  -2.5967
 1322.000000   1.1226  22.4994   0.0895   5.7108 188.0000  -3.3171  -2.5524
 1323.000000  -8.2687  22.4989   0.0895   5.7108 188.0000  -3.3495  -2.0959
 1324.000000  -1.1027  22.4985   0.0894   5.7108 189.0000  -3.0455  -2.1541
 1325.000000  -2.5150  22.4980   0.0894   5.7108 189.0000  -3.4791  -2.4066
 1326.000000   1.9872  22.4975   0.0894   5.7108 189.0000  -3.8115  -3.2388
 1327.000000   1.2532  22.4971   0.0894   5.7108 189.0000  -3.8022  -3.0931
 1328.000000  -5.9246  22.4966   0.0894   5.7108 189.0000  -3.8317  -2.5929
 1329.000000  -0.7208  22.4961   0.0894   5.7108 189.0000  -3.7012  -2.6549
 1330.000000 -17.0292  22.4957   0.0889   5.7108 190.0000  -3.2516  -1.6275
 1331.000000 -19.1511  22.4952   0.0884   5.7108 191.0000  -3.2028  -1.3072
 1332.000000 -12.3120  22.4947   0.0881   5.7108 192.0000  -3.3170  -1.7691
 1333.000000  -9.7496  22.4943   0.0881   5.7108 192.0000  -3.7313  -2.2168
 1334.000000   2.7170  22.4938   0.0881   5.7108 192.0000  -3.9475  -3.2868
 1335.000000  -4.8273  22.4933   0.0881   5.7108 192.0000  -4.2941  -3.2309
 1336.000000  -5.5222  22.4929   0.0881   5.7108 192.0000  -4.5656  -3.5717
 1337.000000  -3.3930  22.4924   0.0881   5.7108 192.0000  -4.3912  -3.3818
 1338.000000 -12.0354  22.4919   0.0877   5.7108 193.0000  -4.3056  -2.8020
 1339.000000  -3.4914  22.4915   0.0875   5.7108 194.0000  -4.0807  -2.9569
 1340.000000  -6.9593  22.4910   0.0875   5.7108 194.0000  -4.3878  -3.0744
 1341.000000  -1.3884  22.4906   0.0875   5.7108 194.0000  -4.6701  -3.8301
 1342.000000  -2.1872  22.4901   0.0875   5.7108 194.0000  -4.6315  -3.6441
 1343.000000  -0.7137  22.4896   0.0875   5.7108 194.0000  -4.2854  -3.1936
 1344.000000  -7.1817  22.4892   0.0872   5.7108 195.0000  -4.6405  -3.2956
 1345.000000  -9.6105  22.4887   0.0869   5.7108 196.0000  -4.1222  -2.5375
 1346.000000 -16.0130  22.4882   0.0865   5.7108 197.0000  -4.1268  -2.1497
 1347.000000  -4.4934  22.4878   0.0865   5.7108 197.0000  -4.2821  -2.9311
 1348.000000  -3.9092  22.4873   0.0865   5.7108 197.0000  -4.1415  -2.7238
 1349.000000  -2.1470  22.4869   0.0866   5.7108 197.0000  -4.5490  -3.3538
 1350.000000  -9.1038  22.4864   0.0863   5.7108 198.0000  -4.5296  -2.8792
 1351.000000  -9.7252  22.4860   0.0862   5.7108 198.0000  -4.6989  -3.0303
 1352.000000  -3.0081  22.4855   0.0862   5.7108 198.0000  -4.7976  -3.6815
 1353.000000  -2.7030  22.4850   0.0862   5.7108 198.0000  -5.0461  -4.2088
 1354.000000  -2.5367  22.4846   0.0862   5.7108 198.0000  -4.9555  -3.9860
 1355.000000  -1.2490  22.4841   0.0862   5.7108 198.0000  -5.1412  -4.3116
 1356.000000  -4.7519  22.4837   0.0861   5.7108 198.0000  -5.2330  -4.1567
 1357.000000  -0.7456  22.4832   0.0861   5.7108 198.0000  -4.8691  -3.8035
 1358.000000   3.2337  22.4827   0.0861   5.7108 198.0000  -4.8332  -3.9828
 1359.000000   4.9669  22.4823   0.0861   5.7108 198.0000  -5.0470  -4.4200
 1360.000000   8.4840  22.4818   0.0861   5.7108 198.0000  -5.0485  -4.5998
 1361.000000   5.8489  22.4814   0.0860   5.7108 198.0000  -5.3835  -4.9410
 1362.000000   4.6060  22.4809   0.0860   5.7108 199.0000  -5.6995  -5.4001
 1363.000000   2.3278  22.4805   0.0859   5.7108 200.0000  -5.9143  -5.5900
 1364.000000   5.2724  22.4800   0.0859   5.7108 200.0000  -5.9071  -5.7505
 1365.000000   3.6276  22.4796   0.0858   5.7108 200.0000  -5.6889  -5.2452
 1366.000000  -5.7551  22.4791   0.0856   5.7108 201.0000  -5.6911  -4.8155
 1367.000000  -6.4784  22.4787   0.0855   5.7108 201.0000  -5.5614  -4.5792
 1368.000000   2.2709  22.4782   0.0855   5.7108 201.0000  -5.6311  -5.0453
 1369.000000  -1.7648  22.4777   0.0853   5.7108 202.0000  -5.3609  -4.4078
 1370.000000  -2.5139  22.4773   0.0853   5.7108 202.0000  -5.5173  -4.5594
 1371.000000  -1.0894  22.4768   0.0853   5.7108 202.0000  -5.7317  -4.9467
 1372.000000  -1.7800  22.4764   0.0853   5.7108 202.0000  -5.5171  -4.4988
 1373.000000  -0.2373  22.4759   0.0853   5.7108 202.0000  -5.2028  -4.1672
 1374.000000   3.3867  22.4755   0.0853   5.7108 202.0000  -5.6010  -4.8964
 1375.000000   8.1478  22.4750   0.0853   5.7108 202.0000  -5.3604  -4.8344
 1376.000000  11.7196  22.4746   0.0853   5.7108 202.0000  -5.3891  -5.1963
 1377.000000  10.1507  22.4741   0.0854   5.7108 202.0000  -5.5618  -5.3234
 1378.000000   8.8923  22.4737   0.0854   5.7108 202.0000  -5.6801  -5.3878
 1379.000000  13.4449  22.4732   0.0854   5.7108 202.0000  -5.4138  -5.2609
 1380.000000   7.0453  22.4728   0.0854   5.7108 202.0000  -5.8247  -5.5537
 1381.000000   6.2460  22.4723   0.0855   5.7108 201.0000  -5.9391  -5.6683
 1382.000000   6.6693  22.4719   0.0854   5.7108 201.0000  -5.8755  -5.4312
 1383.000000   7.8483  22.4714   0.0854   5.7108 201.0000  -5.2118  -4.6134
 1384.000000  10.2274  22.4710   0.0854   5.7108 201.0000  -5.3456  -4.8505
 1385.000000   8.7715  22.4705   0.0854   5.7108 201.0000  -5.8879  -5.5553
 1386.000000  10.4553  22.4701   0.0854   5.7108 201.0000  -5.8681  -5.5698
 1387.000000  13.3661  22.4697   0.0854   5.7108 201.0000  -5.6950  -5.4006
 1388.000000  14.0763  22.4692   0.0854   5.7108 201.0000  -5.3826  -5.1583
 1389.000000  14.8376  22.4688   0.0854   5.7108 201.0000  -5.3246  -5.1117
 1390.000000  15.9851  22.4683   0.0855   5.7108 201.0000  -5.3449  -5.1568
 1391.000000   5.8950  22.4679   0.0855   5.7108 201.0000  -5.3678  -4.5749
 1392.000000   9.9147  22.4674   0.0855   5.7108 201.0000  -5.3299  -4.7291
 1393.000000  11.2383  22.4670   0.0855   5.7108 201.0000  -5.3909  -4.8030
 1394.000000  14.1369  22.4665   0.0855   5.7108 201.0000  -5.2890  -4.8479
 1395.000000   6.2786  22.4661   0.0855   5.7108 202.0000  -5.8240  -5.1977
 1396.000000   9.6585  22.4656   0.0855   5.7108 202.0000  -5.8679  -5.3649
 1397.000000   6.3256  22.4652   0.0855   5.7108 203.0000  -6.1068  -5.8690
 1398.000000   6.5673  22.4648   0.0855   5.7108 202.0000  -6.1325  -5.9366
 1399.000000   6.7359  22.4643   0.0855   5.7108 203.0000  -6.1980  -5.8398
 1400.000000   9.4170  22.4639   0.0855   5.7108 203.0000  -6.0962  -5.7541
 1401.000000   4.8242  22.4634   0.0855   5.7108 203.0000  -6.3462  -6.0217
 1402.000000   9.3641  22.4630   0.0855   5.7108 203.0000  -6.1302  -5.7041
 1403.000000   9.2329  22.4625   0.0855   5.7108 203.0000  -5.9581  -5.4466
 1404.000000  10.7696  22.4621   0.0854   5.7108 203.0000  -6.1539  -5.7593
 1405.000000   5.4523  22.4617   0.0854   5.7108 203.0000  -6.3846  -6.0593
 1406.000000   5.9582  22.4612   0.0854   5.7108 203.0000  -6.3998  -6.1615
 1407.000000   9.3937  22.4608   0.0855   5.7108 204.0000  -6.0806  -5.5749
 1408.000000  11.0602  22.4603   0.0854   5.7108 203.0000  -6.1400  -5.6628
 1409.000000  -6.4711  22.4599   0.0851   5.7108 204.0000  -6.0645  -5.0837
 1410.000000  -3.1885  22.4595   0.0850   5.7108 204.0000  -5.9243  -4.9158
 1411.000000  -9.6422  22.4590   0.0847   5.7108 205.0000  -5.4454  -4.0486
 1412.000000 -13.8985  22.4586   0.0843   5.7108 206.0000  -5.4044  -3.7668
 1413.000000 -14.3939  22.4581   0.0840   5.7108 207.0000  -5.3350  -3.5952
 1414.000000 -12.7018  22.4577   0.0840   5.7108 207.0000  -5.1966  -3.4846
 1415.000000 -11.9499  22.4573   0.0836   5.7108 208.0000  -5.0537  -3.3501
 1416.000000  -6.9432  22.4568   0.0834   5.7108 209.0000  -5.5381  -4.2114
 1417.000000  -4.1986  22.4564   0.0834   5.7108 209.0000  -5.3027  -3.9539
 1418.000000 -10.2920  22.4560   0.0831   5.7108 210.0000  -5.7671  -4.3400
 1419.000000  -2.0992  22.4555   0.0831   5.7108 210.0000  -5.4787  -4.1950
 1420.000000  -6.9331  22.4551   0.0831   5.7108 210.0000  -5.3999  -3.8121
 1421.000000  -1.9220  22.4547   0.0832   5.7108 210.0000  -5.6601  -4.4278
 1422.000000   3.4393  22.4542   0.0833   5.7108 210.0000  -5.3366  -4.2328
 1423.000000   0.3841  22.4538   0.0833   5.7108 210.0000  -5.0679  -3.8186
 1424.000000  -0.4854  22.4533   0.0833   5.7108 210.0000  -4.7799  -3.5505
 1425.000000  -4.9914  22.4529   0.0833   5.7108 210.0000  -4.8860  -3.3671
 1426.000000   0.1071  22.4525   0.0833   5.7108 210.0000  -4.7482  -3.4132
 1427.000000  -9.6821  22.4520   0.0830   5.7108 211.0000  -4.9127  -3.1350
 1428.000000 -13.5749  22.4516   0.0827   5.7108 212.0000  -4.6768  -2.7301
 1429.000000 -16.9130  22.4512   0.0823   5.7108 213.0000  -4.5286  -2.4367
 1430.000000   0.5772  22.4507   0.0822   5.7108 214.0000  -5.0785  -3.7288
 1431.000000   6.8504  22.4503   0.0823   5.7108 215.0000  -4.8822  -4.1613
 1432.000000   9.4627  22.4499   0.0823   5.7108 215.0000  -4.8952  -4.2940
 1433.000000   9.8545  22.4494   0.0824   5.7108 215.0000  -4.9874  -4.2752
 1434.000000  12.0298  22.4490   0.0824   5.7108 215.0000  -5.1169  -4.5610
 1435.000000  10.6115  22.4486   0.0824   5.7108 214.0000  -5.2588  -4.5163
 1436.000000  13.8235  22.4481   0.0824   5.7108 214.0000  -5.2446  -4.6475
 1437.000000   5.2425  22.4477   0.0826   5.7108 213.0000  -5.3687  -4.1818
 1438.000000   5.5247  22.4473   0.0826   5.7108 213.0000  -4.6657  -3.7555
 1439.000000   6.3168  22.4469   0.0826   5.7108 213.0000  -5.0551  -3.9857
 1440.000000   7.5319  22.4464   0.0827   5.7108 213.0000  -5.0241  -3.9588
 1441.000000   3.3054  22.4460   0.0827   5.7108 213.0000  -4.7689  -3.5001
 1442.000000   1.0816  22.4456   0.0827   5.7108 213.0000  -4.8034  -3.3335
 1443.000000   4.7177  22.4451   0.0828   5.7108 213.0000  -5.0834  -3.7601
 1444.000000   8.2440  22.4447   0.0828   5.7108 212.0000  -4.9163  -3.7830
 1445.000000  12.8234  22.4443   0.0829   5.7108 212.0000  -5.0815  -4.4116
 1446.000000  11.1351  22.4438   0.0829   5.7108 212.0000  -4.7583  -4.1907
 1447.000000  12.1660  22.4434   0.0829   5.7108 212.0000  -4.9243  -4.1840
 1448.000000  10.1525  22.4430   0.0829   5.7108 212.0000  -4.6747  -3.9258
 1449.000000  13.6660  22.4426   0.0829   5.7108 212.0000  -4.7062  -4.2542
 1450.000000   3.9665  22.4421   0.0829   5.7108 212.0000  -4.3055  -3.3916
 1451.000000   6.4073  22.4417   0.0829   5.7108 212.0000  -4.4034  -3.5870
 1452.000000   8.9182  22.4413   0.0829   5.7108 212.0000  -4.3022  -3.8223
 1453.000000  10.6616  22.4409   0.0829   5.7108 212.0000  -4.4308  -3.9124
 1454.000000  13.3456  22.4404   0.0829   5.7108 212.0000  -4.4324  -4.0980
 1455.000000   6.7323  22.4400   0.0829   5.7108 212.0000  -4.0826  -3.4789
 1456.000000   6.3299  22.4396   0.0829   5.7108 212.0000  -4.0557  -3.2946
 1457.000000   5.9611  22.4392   0.0829   5.7108 212.0000  -3.9989  -3.1666
 1458.000000   8.8230  22.4387   0.0829   5.7108 212.0000  -4.1111  -3.5602
 1459.000000  10.1419  22.4383   0.0829   5.7108 212.0000  -4.0402  -3.5691
 1460.000000  12.4862  22.4379   0.0829   5.7108 212.0000  -4.3165  -3.8968
 1461.000000  11.6210  22.4375   0.0829   5.7108 212.0000  -4.2607  -3.7160
 1462.000000   3.9949  22.4370   0.0830   5.7108 212.0000  -3.7874  -2.9933
 1463.000000   6.4345  22.4366   0.0830   5.7108 212.0000  -3.8061  -3.0577
 1464.000000  -4.4828  22.4362   0.0830   5.7108 212.0000  -3.7430  -2.3337
 1465.000000   2.7871  22.4358   0.0830   5.7108 212.0000  -3.7700  -2.7414
 1466.000000   4.7197  22.4353   0.0830   5.7108 212.0000  -4.0355  -2.9388
 1467.000000   6.5024  22.4349   0.0830   5.7108 212.0000  -3.6501  -2.8816
 1468.000000   1.1496  22.4345   0.0830   5.7108 212.0000  -3.9112  -2.6164
 1469.000000 -15.7695  22.4341   0.0827   5.7108 213.0000  -3.6421  -1.7779
 1470.000000  -8.6354  22.4337   0.0827   5.7108 213.0000  -3.6920  -2.0840
 1471.000000  -7.3422  22.4332   0.0824   5.7108 214.0000  -3.5774  -1.9879
 1472.000000 -11.0700  22.4328   0.0825   5.7108 214.0000  -3.6567  -1.7837
 1473.000000 -14.6242  22.4324   0.0821   5.7108 215.0000  -3.5193  -1.5434
 1474.000000 -14.7677  22.4320   0.0821   5.7108 215.0000  -3.2890  -1.3302
 1475.000000  -6.3828  22.4315   0.0822   5.7108 215.0000  -3.5304  -1.8016
 1476.000000  -9.9973  22.4311   0.0822   5.7108 215.0000  -4.1209  -2.2846
 1477.000000  -2.3087  22.4307   0.0820   5.7108 216.0000  -3.9182  -2.4035
 1478.000000 -10.3838  22.4303   0.0817   5.7108 217.0000  -3.9251  -1.9514
 1479.000000  -1.6086  22.4299   0.0818   5.7108 217.0000  -4.0592  -2.4961
 1480.000000  -9.2761  22.4295   0.0818   5.7108 217.0000  -4.3514  -2.3642
 1481.000000  -8.5418  22.4290   0.0818   5.7108 217.0000  -4.5107  -2.6290
 1482.000000  -2.9650  22.4286   0.0819   5.7108 217.0000  -4.5149  -2.8500
 1483.000000  -0.6863  22.4282   0.0819   5.7108 217.0000  -4.5287  -2.9607
 1484.000000  -2.1313  22.4278   0.0819   5.7108 217.0000  -4.6980  -3.0621
 1485.000000   0.2113  22.4274   0.0820   5.7108 217.0000  -4.7006  -3.1170
 1486.000000  -6.6645  22.4269   0.0819   5.7108 217.0000  -4.6534  -2.6780
 1487.000000  -1.0434  22.4265   0.0820   5.7108 217.0000  -5.0658  -3.4348
 1488.000000  -2.0539  22.4261   0.0820   5.7108 217.0000  -4.9108  -3.1718
 1489.000000   0.1496  22.4257   0.0820   5.7108 217.0000  -4.9376  -3.2255
 1490.000000  -0.1447  22.4253   0.0820   5.7108 217.0000  -5.1296  -3.4563
 1491.000000   2.3638  22.4249   0.0820   5.7108 217.0000  -5.1782  -3.6279
 1492.000000   5.0300  22.4244   0.0821   5.7108 217.0000  -4.6376  -3.1979
 1493.000000 -10.0455  22.4240   0.0818   5.7108 218.0000  -4.9091  -2.7878
 1494.000000  -0.9950  22.4236   0.0817   5.7108 219.0000  -4.8882  -3.0243
 1495.000000  -5.8301  22.4232   0.0817   5.7108 219.0000  -4.8994  -2.8189
 1496.000000 -10.6234  22.4228   0.0817   5.7108 219.0000  -4.5059  -2.3045
 1497.000000 -14.4186  22.4224   0.0814   5.7108 220.0000  -4.4276  -2.0756
 1498.000000  -4.3279  22.4220   0.0814   5.7108 220.0000  -4.5536  -2.5755
 1499.000000   7.1041  22.4216   0.0814   5.7108 220.0000  -4.6260  -3.2031
 1500.000000   8.2993  22.4211   0.0815   5.7108 220.0000  -4.9531  -3.6170
 1501.000000  10.1054  22.4207   0.0815   5.7108 220.0000  -4.7010  -3.4913
 1502.000000   3.9483  22.4203   0.0815   5.7108 220.0000  -4.4868  -2.8761
 1503.000000  -1.0280  22.4199   0.0814   5.7108 221.0000  -4.3701  -2.5518
 1504.000000  11.9404  22.4195   0.0814   5.7108 221.0000  -4.5613  -3.5562
 1505.000000   9.2708  22.4191   0.0815   5.7108 221.0000  -4.4552  -3.2940
 1506.000000   9.4269  22.4187   0.0815   5.7108 221.0000  -5.2061  -4.0582
 1507.000000  13.6621  22.4183   0.0815   5.7108 221.0000  -4.8552  -3.8824
 1508.000000  14.2813  22.4178   0.0816   5.7108 221.0000  -4.9994  -4.2737
 1509.000000  13.9953  22.4174   0.0816   5.7108 221.0000  -4.9689  -4.0955
 1510.000000  14.2616  22.4170   0.0816   5.7108 221.0000  -5.1716  -4.5443
 1511.000000  12.7039  22.4166   0.0816   5.7108 221.0000  -5.3274  -4.5097
 1512.000000   5.7040  22.4162   0.0816   5.7108 222.0000  -5.6436  -4.6921
 1513.000000   5.2049  22.4158   0.0816   5.7108 222.0000  -5.6647  -4.5989
 1514.000000  -2.0810  22.4154   0.0815   5.7108 223.0000  -5.8839  -4.7254
 1515.000000  -3.7504  22.4150   0.0814   5.7108 223.0000  -6.0132  -4.9177
 1516.000000  -3.4672  22.4146   0.0814   5.7108 223.0000  -6.0999  -5.1137
 1517.000000  -6.8192  22.4142   0.0814   5.7108 223.0000  -6.0029  -4.6318
 1518.000000  -2.2801  22.4137   0.0814   5.7108 223.0000  -6.0949  -5.0336
 1519.000000  -2.4909  22.4133   0.0814   5.7108 223.0000  -6.1803  -5.2109
 1520.000000 -10.9412  22.4129   0.0811   5.7108 224.0000  -5.8658  -4.1609
 1521.000000  -2.4466  22.4125   0.0811   5.7108 224.0000  -5.9361  -4.5955
 1522.000000   5.5188  22.4121   0.0811   5.7108 224.0000  -5.8808  -4.9854
 1523.000000   4.4459  22.4117   0.0811   5.7108 224.0000  -5.8799  -4.7869
 1524.000000   8.1689  22.4113   0.0811   5.7108 224.0000  -5.8463  -4.9652
 1525.000000  -1.4998  22.4109   0.0809   5.7108 225.0000  -6.2469  -5.3415
 1526.000000   4.7687  22.4105   0.0810   5.7108 225.0000  -6.0534  -5.1183
 1527.000000  -7.7827  22.4101   0.0810   5.7108 225.0000  -5.8585  -4.1716
 1528.000000  -6.5520  22.4097   0.0807   5.7108 226.0000  -5.6803  -3.9741
 1529.000000  -4.0594  22.4093   0.0807   5.7108 226.0000  -5.6882  -3.9940
 1530.000000  -8.7804  22.4089   0.0805   5.7108 227.0000  -5.5703  -3.6482
 1531.000000   0.2319  22.4085   0.0805   5.7108 227.0000  -5.9336  -4.5881
 1532.000000  -0.2937  22.4081   0.0805   5.7108 227.0000  -5.7714  -4.2923
 1533.000000  -5.3652  22.4077   0.0803   5.7108 228.0000  -6.2246  -4.8216
 1534.000000  -5.3404  22.4073   0.0802   5.7108 228.0000  -5.9752  -4.3229
 1535.000000   2.2232  22.4069   0.0802   5.7108 228.0000  -5.9016  -4.5129
 1536.000000   4.3735  22.4064   0.0803   5.7108 228.0000  -5.8987  -4.5358
 1537.000000   9.2398  22.4060   0.0802   5.7108 227.0000  -5.9116  -5.1177
 1538.000000   0.8485  22.4056   0.0802   5.7108 227.0000  -6.2603  -5.3655
 1539.000000   6.8177  22.4052   0.0802   5.7108 227.0000  -6.0194  -4.9314
 1540.000000   3.3700  22.4048   0.0802   5.7108 227.0000  -5.6738  -4.1676
 1541.000000  -3.0927  22.4044   0.0802   5.7108 227.0000  -5.5857  -3.8254
 1542.000000   2.1865  22.4040   0.0802   5.7108 227.0000  -5.8074  -4.1877
 1543.000000   5.0504  22.4036   0.0802   5.7108 227.0000  -5.4614  -3.9543
 1544.000000  -9.0166  22.4032   0.0800   5.7108 228.0000  -5.4545  -3.4117
 1545.000000   4.3588  22.4028   0.0800   5.7108 228.0000  -5.4055  -3.7987
 1546.000000   1.2607  22.4024   0.0800   5.7108 228.0000  -5.5361  -3.7644
 1547.000000  11.2576  22.4020   0.0801   5.7108 228.0000  -5.4269  -4.3403
 1548.000000  10.6016  22.4016   0.0801   5.7108 228.0000  -5.6824  -4.5870
 1549.000000  10.9703  22.4012   0.0802   5.7108 228.0000  -5.5495  -4.3782
 1550.000000  12.4619  22.4008   0.0802   5.7108 228.0000  -5.6892  -4.8324
 1551.000000  14.2113  22.4004   0.0802   5.7108 228.0000  -5.5024  -4.5928
 1552.000000  13.8722  22.4000   0.0802   5.7108 228.0000  -5.6534  -4.8366
 1553.000000  16.0970  22.3996   0.0802   5.7108 228.0000  -5.3404  -4.8545
 1554.000000  14.2382  22.3992   0.0803   5.7108 228.0000  -5.7176  -5.2104
 1555.000000  14.3738  22.3988   0.0803   5.7108 228.0000  -5.7986  -5.2748
 1556.000000  14.3554  22.3984   0.0803   5.7108 228.0000  -5.8738  -5.4995
 1557.000000  13.5803  22.3980   0.0803   5.7108 228.0000  -6.0045  -5.5683
 1558.000000  15.8986  22.3976   0.0803   5.7108 228.0000  -5.7008  -5.1720
 1559.000000   9.9255  22.3972   0.0804   5.7108 228.0000  -6.0815  -5.3295
 1560.000000  13.8355  22.3968   0.0806   5.7108 229.0000  -6.0315  -5.5329
 1561.000000   2.7575  22.3965   0.0805   5.7108 230.0000  -6.5883  -6.1403
 1562.000000   9.3677  22.3961   0.0806   5.7108 231.0000  -6.3220  -5.8867
 1563.000000   8.5262  22.3957   0.0807   5.7108 231.0000  -6.3933  -6.0264
 1564.000000  15.0353  22.3953   0.0807   5.7108 230.0000  -6.1059  -5.7248
 1565.000000  12.0369  22.3949   0.0807   5.7108 230.0000  -6.2860  -6.0171
 1566.000000   8.1294  22.3945   0.0807   5.7108 230.0000  -6.4841  -6.1549
 1567.000000   3.1868  22.3941   0.0807   5.7108 230.0000  -6.5920  -6.3445
 1568.000000   6.9774  22.3937   0.0807   5.7108 230.0000  -6.5361  -6.2707
 1569.000000   4.7932  22.3933   0.0807   5.7108 230.0000  -6.6616  -6.3310
 1570.000000   2.3221  22.3929   0.0807   5.7108 230.0000  -6.7510  -6.4757
 1571.000000  10.7383  22.3925   0.0807   5.7108 230.0000  -6.4644  -5.9997
 1572.000000  11.6358  22.3921   0.0807   5.7108 229.0000  -6.4954  -6.0583
 1573.000000   1.1937  22.3917   0.0806   5.7108 230.0000  -6.8482  -6.5416
 1574.000000   9.9032  22.3913   0.0806   5.7108 230.0000  -6.6049  -6.2739
 1575.000000  12.7439  22.3909   0.0803   5.7108 229.0000  -6.4349  -5.9004
 1576.000000  14.2005  22.3905   0.0804   5.7108 229.0000  -6.0161  -5.3796
 1577.000000   9.1926  22.3901   0.0804   5.7108 229.0000  -6.0564  -5.0447
 1578.000000   7.2185  22.3897   0.0804   5.7108 230.0000  -6.3516  -5.5439
 1579.000000  12.8855  22.3894   0.0804   5.7108 230.0000  -6.0908  -5.3493
 1580.000000  12.3854  22.3890   0.0805   5.7108 230.0000  -6.1561  -5.3899
 1581.000000  16.4790  22.3886   0.0805   5.7108 230.0000  -6.1846  -5.7326
 1582.000000  17.2984  22.3882   0.0805   5.7108 230.0000  -6.3353  -6.0602
 1583.000000   4.6567  22.3878   0.0805   5.7108 230.0000  -6.7916  -6.5060
 1584.000000   6.3630  22.3874   0.0805   5.7108 230.0000  -6.7786  -6.4891
 1585.000000  -1.5642  22.3870   0.0805   5.7108 230.0000  -6.9923  -6.6787
 1586.000000  -1.8282  22.3866   0.0805   5.7108 230.0000  -6.9947  -6.7498
 1587.000000  -7.4078  22.3862   0.0805   5.7108 230.0000  -7.1537  -6.9058
 1588.000000   5.6558  22.3858   0.0805   5.7108 230.0000  -6.9083  -6.5622
 1589.000000   4.9651  22.3854   0.0805   5.7108 230.0000  -6.9284  -6.6519
 1590.000000  10.3017  22.3851   0.0805   5.7108 230.0000  -6.6962  -6.3341
 1591.000000  11.4896  22.3847   0.0805   5.7108 230.0000  -6.6823  -6.3551
 1592.000000  12.9239  22.3843   0.0805   5.7108 230.0000  -6.6363  -6.3371
 1593.000000  14.4512  22.3839   0.0805   5.7108 230.0000  -6.5833  -6.1531
 1594.000000  13.9427  22.3835   0.0805   5.7108 230.0000  -6.6512  -6.3421
 1595.000000  14.2762  22.3831   0.0805   5.7108 230.0000  -6.3029  -5.7138
 1596.000000  10.6085  22.3827   0.0805   5.7108 229.0000  -6.8199  -6.5646
 1597.000000  14.6608  22.3823   0.0805   5.7108 229.0000  -6.7282  -6.4010
 1598.000000 -11.7730  22.3819   0.0804   5.7108 229.0000  -7.3028  -7.0181
 1599.000000   1.6586  22.3816   0.0805   5.7108 229.0000  -7.0718  -6.8292
 1600.000000 -15.8510  22.3812   0.0801   5.7108 230.0000  -7.4244  -7.1709
 1601.000000  -3.3923  22.3808   0.0801   5.7108 230.0000  -7.2178  -6.9670
 1602.000000   3.0496  22.3804   0.0801   5.7108 230.0000  -7.0956  -6.8627
 1603.000000 -11.9147  22.3800   0.0801   5.7108 230.0000  -7.4283  -7.1764
 1604.000000  -4.5490  22.3796   0.0801   5.7108 230.0000  -7.3301  -7.0636
 1605.000000   4.6580  22.3792   0.0801   5.7108 230.0000  -7.1084  -6.8625
 1606.000000   3.9117  22.3789   0.0801   5.7108 230.0000  -7.1665  -6.9327
 1607.000000  -4.4927  22.3785   0.0800   5.7108 230.0000  -7.3915  -7.1358
 1608.000000  -4.2402  22.3781   0.0800   5.7108 230.0000  -7.4170  -7.1696
 1609.000000   4.1339  22.3777   0.0800   5.7108 230.0000  -7.2215  -6.9893
 1610.000000   6.5457  22.3773   0.0800   5.7108 230.0000  -7.1931  -6.9415
 1611.000000   8.8430  22.3769   0.0800   5.7108 230.0000  -7.0792  -6.7804
 1612.000000  10.7579  22.3765   0.0800   5.7108 230.0000  -6.9856  -6.7343
 1613.000000  11.7640  22.3762   0.0800   5.7108 230.0000  -6.9994  -6.6713
 1614.000000  16.4642  22.3758   0.0799   5.7108 230.0000  -6.6344  -6.3638
 1615.000000  15.0406  22.3754   0.0799   5.7108 230.0000  -6.7573  -6.6007
 1616.000000  17.2782  22.3750   0.0799   5.7108 230.0000  -6.6411  -6.3639
 1617.000000  17.9550  22.3746   0.0799   5.7108 230.0000  -6.6142  -6.3211
 1618.000000  19.2431  22.3742   0.0799   5.7109 230.0000  -6.4970  -6.2942
 1619.000000  16.8875  22.3739   0.0799   5.7109 230.0000  -6.7107  -6.5624
 1620.000000  11.4145  22.3735   0.0799   5.7109 230.0000  -7.0474  -6.8390
 1621.000000  13.9353  22.3731   0.0798   5.7109 230.0000  -7.0110  -6.7135
 1622.000000  13.4608  22.3727   0.0799   5.7109 230.0000  -7.0828  -6.7805
 1623.000000  17.7739  22.3723   0.0798   5.7109 230.0000  -6.8032  -6.5685
 1624.000000  18.6982  22.3720   0.0798   5.7109 230.0000  -6.7443  -6.4011
 1625.000000  18.4929  22.3716   0.0798   5.7109 230.0000  -6.4931  -6.1276
 1626.000000  19.0658  22.3712   0.0798   5.7109 230.0000  -6.5137  -6.1411
 1627.000000  20.4271  22.3708   0.0798   5.7112 230.0000  -6.2980  -6.0195
 1628.000000  17.2511  22.3705   0.0798   5.7112 230.0000  -6.2425  -5.7610
 1629.000000  15.1700  22.3701   0.0801   5.7112 231.0000  -6.5043  -5.8939
 1630.000000  14.7527  22.3697   0.0802   5.7112 231.0000  -6.3215  -5.6737
 1631.000000  16.6519  22.3693   0.0802   5.7112 231.0000  -6.3653  -5.7819
 1632.000000  19.5681  22.3689   0.0802   5.7113 231.0000  -6.2276  -5.7739
 1633.000000  19.1806  22.3686   0.0803   5.7113 231.0000  -6.1412  -5.6255
 1634.000000  18.6204  22.3682   0.0803   5.7114 231.0000  -6.6611  -6.2210
 1635.000000  20.8191  22.3678   0.0803   5.7119 231.0000  -6.3585  -5.9600
 1636.000000  21.4069  22.3675   0.0803   5.7134 231.0000  -6.3319  -5.9343
 1637.000000  22.0486  22.3674   0.0803   5.7176 231.0000  -6.3257  -5.9351
 1638.000000  22.6413  22.3676   0.0803   5.7285 231.0000  -6.3951  -6.0300
 1639.000000  20.8599  22.3673   0.0803   5.7291 231.0000  -6.6297  -6.3925
 1640.000000  22.1364  22.3671   0.0803   5.7339 231.0000  -6.5349  -6.2403
 1641.000000  22.8315  22.3676   0.0803   5.7488 231.0000  -6.5057  -6.1921
 1642.000000  22.0129  22.3674   0.0803   5.7528 231.0000  -6.6719  -6.3428
 1643.000000  23.8320  22.3711   0.0803   5.8275 231.0000  -6.4810  -6.1718
 1644.000000  23.8537  22.3749   0.0803   5.9053 231.0000  -6.5433  -6.3298
 1645.000000  23.7619  22.3780   0.0802   5.9729 231.0000  -6.6199  -6.3442
 1646.000000  20.2325  22.3777   0.0802   5.9731 231.0000  -6.7635  -6.5353
 1647.000000  20.4359  22.3773   0.0802   5.9734 231.0000  -6.7930  -6.5456
 1648.000000  24.5804  22.3902   0.0802   6.2191 231.0000  -6.4085  -6.0766
 1649.000000  18.2886  22.3899   0.0802   6.2191 231.0000  -5.9821  -5.4497
 1650.000000  17.1570  22.3895   0.0802   6.2191 231.0000  -5.6894  -5.2495
 1651.000000  17.6261  22.3891   0.0803   6.2191 231.0000  -5.6896  -5.2263
 1652.000000  20.6627  22.3888   0.0803   6.2195 231.0000  -6.0771  -5.6085
 1653.000000  19.4967  22.3884   0.0799   6.2196 230.0000  -5.9354  -5.4223
 1654.000000  17.1152  22.3880   0.0799   6.2196 230.0000  -5.8035  -5.1694
 1655.000000  15.0281  22.3876   0.0799   6.2196 230.0000  -5.6654  -4.8996
 1656.000000  14.5903  22.3873   0.0799   6.2196 230.0000  -6.1352  -5.3213
 1657.000000  15.3591  22.3869   0.0799   6.2196 230.0000  -5.9448  -5.1179
 1658.000000  10.7942  22.3865   0.0799   6.2196 230.0000  -6.0914  -5.0518
 1659.000000   7.3717  22.3861   0.0799   6.2196 230.0000  -5.9188  -4.6147
 1660.000000  18.7332  22.3858   0.0800   6.2196 230.0000  -6.0153  -5.3272
 1661.000000  -1.9013  22.3854   0.0798   6.2196 231.0000  -6.3256  -4.9631
 1662.000000   6.8820  22.3850   0.0799   6.2196 231.0000  -6.0209  -4.7362
 1663.000000  -4.6155  22.3847   0.0797   6.2196 232.0000  -6.4777  -5.1764
 1664.000000  -5.1056  22.3843   0.0796   6.2196 232.0000  -6.5539  -5.2646
 1665.000000   5.6514  22.3839   0.0797   6.2196 232.0000  -6.1384  -4.8381
 1666.000000   5.4304  22.3835   0.0797   6.2196 233.0000  -6.3158  -5.1187
 1667.000000   3.2156  22.3832   0.0798   6.2196 233.0000  -6.4489  -5.2814
 1668.000000   8.3756  22.3828   0.0798   6.2196 234.0000  -6.4247  -5.4476
 1669.000000   2.5144  22.3824   0.0798   6.2196 234.0000  -6.5340  -5.3572
 1670.000000   3.0242  22.3821   0.0798   6.2196 233.0000  -6.5527  -5.3490
 1671.000000   9.1106  22.3817   0.0799   6.2196 233.0000  -6.3146  -5.1585
 1672.000000  13.4809  22.3813   0.0798   6.2196 233.0000  -6.3628  -5.4596
 1673.000000  15.7012  22.3809   0.0798   6.2196 233.0000  -6.4023  -5.6200
 1674.000000  17.7277  22.3806   0.0799   6.2196 233.0000  -6.2567  -5.4699
 1675.000000  10.9889  22.3802   0.0800   6.2196 234.0000  -6.6052  -5.7014
 1676.000000  15.5187  22.3798   0.0800   6.2196 234.0000  -6.2070  -5.2416
 1677.000000  12.0434  22.3795   0.0801   6.2196 234.0000  -6.0520  -4.9307
 1678.000000  16.4466  22.3791   0.0802   6.2196 234.0000  -6.0702  -5.1185
 1679.000000  13.6106  22.3787   0.0802   6.2196 234.0000  -5.9567  -4.8518
 1680.000000  14.9279  22.3784   0.0802   6.2196 234.0000  -5.6556  -4.7291
 1681.000000   6.8641  22.3780   0.0803   6.2196 234.0000  -5.8120  -4.3867
 1682.000000   6.2044  22.3776   0.0803   6.2196 234.0000  -5.9667  -4.5015
 1683.000000   9.5416  22.3773   0.0803   6.2196 234.0000  -5.6826  -4.3144
 1684.000000  16.5314  22.3769   0.0803   6.2196 234.0000  -5.5124  -4.8870
 1685.000000  17.9287  22.3765   0.0803   6.2196 234.0000  -5.7214  -4.9626
 1686.000000  20.1730  22.3762   0.0804   6.2198 234.0000  -5.8646  -5.2079
 1687.000000  19.1264  22.3758   0.0804   6.2199 234.0000  -5.7268  -5.0148
 1688.000000  14.4106  22.3754   0.0804   6.2199 234.0000  -5.4425  -4.4959
 1689.000000  21.0681  22.3751   0.0804   6.2208 234.0000  -5.7562  -5.2606
 1690.000000  20.6096  22.3748   0.0805   6.2212 234.0000  -5.6785  -5.1258
 1691.000000  22.1817  22.3747   0.0805   6.2266 234.0000  -5.8016  -5.3923
 1692.000000  22.1421  22.3745   0.0805   6.2317 234.0000  -5.7148  -5.2643
 1693.000000  18.1146  22.3742   0.0805   6.2317 234.0000  -5.4884  -4.8972
 1694.000000  18.7574  22.3738   0.0805   6.2317 234.0000  -5.5024  -4.8814
 1695.000000  15.4113  22.3735   0.0805   6.2317 234.0000  -5.4635  -4.5287
 1696.000000  20.9708  22.3731   0.0806   6.2324 234.0000  -5.7533  -5.0061
 1697.000000   8.3959  22.3728   0.0806   6.2324 234.0000  -5.3747  -3.9964
 1698.000000  13.7897  22.3724   0.0806   6.2324 234.0000  -5.5474  -4.3996
 1699.000000   4.5111  22.3720   0.0806   6.2324 234.0000  -5.7551  -4.1220
 1700.000000   3.7005  22.3717   0.0807   6.2324 234.0000  -5.6203  -3.9458
 1701.000000  14.3127  22.3713   0.0807   6.2324 234.0000  -5.8312  -4.6462
 1702.000000  13.0013  22.3709   0.0808   6.2324 234.0000  -6.0609  -4.8426
 1703.000000  15.1404  22.3706   0.0808   6.2324 234.0000  -6.1800  -5.0790
 1704.000000  17.9744  22.3702   0.0808   6.2324 234.0000  -6.2878  -5.4843
 1705.000000  17.9333  22.3699   0.0808   6.2325 234.0000  -6.3245  -5.5038
 1706.000000  20.2713  22.3695   0.0809   6.2327 234.0000  -6.3131  -5.6808
 1707.000000  17.6183  22.3691   0.0809   6.2327 234.0000  -6.1679  -5.1440
 1708.000000  21.6167  22.3689   0.0809   6.2349 234.0000  -6.1177  -5.3926
 1709.000000  15.2446  22.3685   0.0809   6.2349 234.0000  -5.7786  -4.6011
 1710.000000   7.5279  22.3682   0.0809   6.2349 234.0000  -6.2141  -4.8431
 1711.000000  -0.1847  22.3678   0.0808   6.2349 235.0000  -6.2458  -4.6503
 1712.000000   5.5412  22.3674   0.0808   6.2349 236.0000  -6.0174  -4.4406
 1713.000000   2.0140  22.3671   0.0808   6.2349 236.0000  -6.2732  -4.7141
 1714.000000  -3.2352  22.3667   0.0807   6.2349 236.0000  -6.4785  -4.9020
 1715.000000  11.4536  22.3664   0.0808   6.2349 236.0000  -6.1189  -4.7494
 1716.000000   1.6322  22.3660   0.0807   6.2349 236.0000  -6.0262  -4.2982
 1717.000000  -6.3811  22.3656   0.0805   6.2349 237.0000  -5.9271  -3.9445
 1718.000000  12.3268  22.3653   0.0805   6.2349 237.0000  -6.3339  -5.1239
 1719.000000  10.4189  22.3649   0.0805   6.2349 237.0000  -6.0492  -4.5782
 1720.000000  -7.9874  22.3645   0.0803   6.2349 238.0000  -5.8809  -3.7979
 1721.000000 -11.9061  22.3642   0.0801   6.2349 239.0000  -5.4180  -3.2559
 1722.000000  -6.5958  22.3638   0.0801   6.2349 239.0000  -5.5070  -3.4655
 1723.000000  -2.1429  22.3635   0.0801   6.2349 239.0000  -5.6049  -3.6611
 1724.000000 -13.9052  22.3631   0.0798   6.2349 240.0000  -5.3330  -3.0497
 1725.000000   4.3679  22.3628   0.0798   6.2349 240.0000  -5.8233  -4.0874
 1726.000000  -1.0872  22.3624   0.0798   6.2349 240.0000  -5.9843  -4.0519
 1727.000000   7.3843  22.3620   0.0799   6.2349 240.0000  -5.8061  -4.1013
 1728.000000   4.8391  22.3617   0.0799   6.2349 240.0000  -5.5191  -3.7775
 1729.000000   3.6574  22.3613   0.0800   6.2349 239.0000  -5.5900  -3.7397
 1730.000000 -12.7088  22.3610   0.0800   6.2349 239.0000  -5.4413  -3.0715
 1731.000000  -2.8743  22.3606   0.0800   6.2349 239.0000  -5.5353  -3.4878
 1732.000000  -6.1642  22.3602   0.0801   6.2349 239.0000  -5.5100  -3.3151
 1733.000000  -2.3614  22.3599   0.0801   6.2349 239.0000  -5.3429  -3.2823
 1734.000000  10.1955  22.3595   0.0801   6.2349 239.0000  -5.4831  -3.9992
 1735.000000  13.4125  22.3592   0.0801   6.2349 239.0000  -5.7887  -4.4011
 1736.000000  11.8178  22.3588   0.0802   6.2349 239.0000  -5.5538  -4.1080
 1737.000000   3.8795  22.3585   0.0802   6.2349 239.0000  -5.3033  -3.5090
 1738.000000  16.7677  22.3581   0.0803   6.2349 239.0000  -5.6247  -4.4945
 1739.000000  -1.7326  22.3577   0.0803   6.2349 239.0000  -5.3372  -3.2281
 1740.000000  -6.3689  22.3574   0.0802   6.2349 239.0000  -5.0847  -2.9498
 1741.000000   6.0077  22.3570   0.0803   6.2349 239.0000  -5.3492  -3.5831
 1742.000000  11.4567  22.3567   0.0803   6.2349 239.0000  -5.5018  -3.9611
 1743.000000  11.3731  22.3563   0.0803   6.2349 239.0000  -5.7916  -4.1961
 1744.000000  10.1937  22.3560   0.0803   6.2349 238.0000  -5.9256  -4.3135
 1745.000000  17.6095  22.3556   0.0804   6.2349 238.0000  -5.9425  -4.7764
 1746.000000  16.9177  22.3553   0.0804   6.2349 238.0000  -5.9086  -4.6358
 1747.000000  20.0562  22.3549   0.0804   6.2350 238.0000  -6.0651  -5.0719
 1748.000000  22.0493  22.3548   0.0805   6.2394 238.0000  -6.0842  -5.3029
 1749.000000  20.7023  22.3544   0.0805   6.2399 238.0000  -6.1979  -5.3156
 1750.000000  18.3811  22.3541   0.0805   6.2399 238.0000  -6.1276  -5.0129
 1751.000000  20.3074  22.3538   0.0806   6.2402 238.0000  -5.7886  -4.8023
 1752.000000  14.3297  22.3534   0.0806   6.2402 238.0000  -5.4206  -4.1883
 1753.000000  13.0518  22.3530   0.0806   6.2402 238.0000  -5.4221  -3.9729
 1754.000000  19.3509  22.3527   0.0806   6.2402 238.0000  -5.6339  -4.6966
 1755.000000  22.9352  22.3533   0.0807   6.2585 238.0000  -5.8350  -5.0627
 1756.000000  18.5888  22.3529   0.0807   6.2586 238.0000  -5.3910  -4.9388
 1757.000000  19.9594  22.3526   0.0807   6.2587 238.0000  -5.4609  -4.9911
 1758.000000  15.4586  22.3522   0.0807   6.2587 238.0000  -5.2947  -4.3516
 1759.000000  17.6227  22.3519   0.0807   6.2587 238.0000  -5.4353  -4.4503
 1760.000000  10.8314  22.3515   0.0808   6.2587 238.0000  -5.2821  -3.7995
 1761.000000  17.1621  22.3511   0.0808   6.2587 238.0000  -5.4151  -4.3375
 1762.000000  20.3576  22.3508   0.0808   6.2590 238.0000  -5.5080  -4.7988
 1763.000000  20.6682  22.3505   0.0809   6.2595 238.0000  -5.6456  -4.7069
 1764.000000  13.8602  22.3501   0.0809   6.2595 238.0000  -5.2636  -3.9670
 1765.000000   8.9648  22.3498   0.0809   6.2595 238.0000  -5.1277  -3.6302
 1766.000000   5.5205  22.3494   0.0809   6.2595 238.0000  -5.0437  -3.3583
 1767.000000  11.9797  22.3491   0.0809   6.2595 238.0000  -4.9273  -3.7458
 1768.000000   7.4421  22.3487   0.0810   6.2595 238.0000  -4.7537  -3.2709
 1769.000000  10.8081  22.3484   0.0810   6.2595 238.0000  -4.7813  -3.5097
 1770.000000  14.3688  22.3480   0.0810   6.2595 238.0000  -5.0045  -4.1584
 1771.000000   9.8634  22.3477   0.0810   6.2595 238.0000  -4.6894  -3.3348
 1772.000000   5.5559  22.3473   0.0810   6.2595 238.0000  -4.4778  -3.0188
 1773.000000   4.3280  22.3470   0.0811   6.2595 238.0000  -4.2414  -2.8981
 1774.000000   8.4198  22.3466   0.0811   6.2595 238.0000  -4.3628  -3.2107
 1775.000000  -0.9447  22.3463   0.0811   6.2595 238.0000  -4.3775  -2.5758
 1776.000000 -16.4595  22.3459   0.0808   6.2595 239.0000  -4.1970  -1.8298
 1777.000000  -9.4577  22.3456   0.0805   6.2595 240.0000  -4.8147  -2.5196
 1778.000000  -9.9212  22.3452   0.0805   6.2595 240.0000  -4.5416  -2.2276
 1779.000000  -7.1506  22.3449   0.0805   6.2595 240.0000  -4.8099  -2.4972
 1780.000000 -12.1819  22.3445   0.0806   6.2595 240.0000  -4.2614  -1.9264
 1781.000000  -1.3575  22.3442   0.0806   6.2595 240.0000  -4.2139  -2.4153
 1782.000000   0.8148  22.3439   0.0806   6.2595 240.0000  -4.6638  -2.7289
 1783.000000   0.2776  22.3435   0.0807   6.2595 240.0000  -4.7798  -2.7476
 1784.000000  -0.0434  22.3432   0.0807   6.2595 240.0000  -5.0052  -3.0158
 1785.000000  -5.9334  22.3428   0.0807   6.2595 240.0000  -4.3198  -2.1551
 1786.000000   1.2504  22.3425   0.0808   6.2595 240.0000  -4.4314  -2.4921
 1787.000000   7.6572  22.3421   0.0808   6.2595 240.0000  -4.2948  -3.0566
 1788.000000   6.1384  22.3418   0.0809   6.2595 240.0000  -4.3429  -2.8412
 1789.000000   9.0496  22.3414   0.0809   6.2595 240.0000  -4.6645  -3.1145
 1790.000000  10.8563  22.3411   0.0809   6.2595 240.0000  -4.4720  -3.2347
 1791.000000  11.6295  22.3407   0.0810   6.2595 240.0000  -4.4901  -3.3059
 1792.000000  12.3098  22.3404   0.0810   6.2595 240.0000  -4.6832  -3.4590
 1793.000000  12.4000  22.3400   0.0810   6.2595 240.0000  -4.7295  -4.0019
 1794.000000  13.3021  22.3397   0.0810   6.2595 240.0000  -4.7043  -3.6911
 1795.000000  13.6597  22.3394   0.0810   6.2595 240.0000  -4.7777  -4.0757
 1796.000000  13.4326  22.3390   0.0810   6.2595 240.0000  -4.6235  -3.8440
 1797.000000  14.5898  22.3387   0.0810   6.2595 240.0000  -4.7665  -4.1712
 1798.000000  13.6530  22.3383   0.0812   6.2595 241.0000  -4.5540  -3.8737
 1799.000000  13.3649  22.3380   0.0810   6.2595 240.0000  -4.4583  -3.9581
 1800.000000  14.6894  22.3376   0.0810   6.2595 240.0000  -4.5330  -4.0182
 1801.000000  13.2209  22.3373   0.0813   6.2595 241.0000  -4.4449  -3.6650
 1802.000000  16.8126  22.3369   0.0813   6.2595 241.0000  -4.7398  -3.9263
 1803.000000  14.7136  22.3366   0.0813   6.2595 241.0000  -4.8825  -4.4090
 1804.000000  12.3774  22.3363   0.0813   6.2595 241.0000  -4.4319  -3.4712
 1805.000000  11.4307  22.3359   0.0813   6.2595 241.0000  -4.2018  -3.6172
 1806.000000   9.2459  22.3356   0.0813   6.2595 241.0000  -4.0194  -3.4156
 1807.000000  10.8694  22.3352   0.0813   6.2595 241.0000  -3.9356  -3.6283
 1808.000000   7.8081  22.3349   0.0813   6.2595 241.0000  -3.8023  -3.2594
 1809.000000   5.6191  22.3345   0.0813   6.2595 241.0000  -3.5941  -2.9705
 1810.000000   8.5294  22.3342   0.0813   6.2595 241.0000  -3.6305  -3.3842
 1811.000000   8.2622  22.3339   0.0813   6.2595 241.0000  -3.9398  -3.0651
 1812.000000   1.1309  22.3335   0.0813   6.2595 241.0000  -3.7346  -2.5148
 1813.000000   0.2672  22.3332   0.0813   6.2595 241.0000  -3.2896  -2.4242
 1814.000000 -11.5679  22.3328   0.0813   6.2595 241.0000  -2.7949  -1.4535
 1815.000000  -3.2015  22.3325   0.0814   6.2595 241.0000  -3.0540  -2.0148
 1816.000000  -0.5602  22.3322   0.0813   6.2595 242.0000  -3.1919  -2.2765
 1817.000000   0.1850  22.3318   0.0813   6.2595 242.0000  -2.7951  -2.1031
 1818.000000   3.2258  22.3315   0.0813   6.2595 242.0000  -2.7492  -2.4026
 1819.000000   4.0887  22.3311   0.0813   6.2595 242.0000  -3.1368  -2.5783
 1820.000000   4.7900  22.3308   0.0813   6.2595 243.0000  -3.2782  -2.7688
 1821.000000   7.1385  22.3305   0.0812   6.2595 243.0000  -3.1788  -2.9335
 1822.000000   6.1716  22.3301   0.0812   6.2595 243.0000  -2.7576  -2.5339
 1823.000000   8.2267  22.3298   0.0813   6.2595 243.0000  -3.2800  -3.0133
 1824.000000   6.0945  22.3294   0.0813   6.2595 243.0000  -2.9065  -2.4755
 1825.000000   0.9641  22.3291   0.0814   6.2595 242.0000  -2.9073  -2.0556
 1826.000000  -5.9719  22.3288   0.0814   6.2595 242.0000  -2.7787  -1.6550
 1827.000000   1.1878  22.3284   0.0815   6.2595 242.0000  -2.6521  -1.9294
 1828.000000   3.2036  22.3281   0.0815   6.2595 242.0000  -2.5789  -1.9835
 1829.000000   8.9712  22.3277   0.0815   6.2595 242.0000  -3.3033  -2.9721
 1830.000000   5.1697  22.3274   0.0815   6.2595 242.0000  -3.3623  -2.5617
 1831.000000   7.7610  22.3271   0.0815   6.2595 241.0000  -3.3970  -2.8177
 1832.000000   9.0172  22.3267   0.0816   6.2595 242.0000  -3.6229  -3.3006
 1833.000000   7.4604  22.3264   0.0816   6.2595 242.0000  -3.3498  -2.6722
 1834.000000   9.5703  22.3261   0.0816   6.2595 242.0000  -3.6035  -3.1318
 1835.000000  10.5495  22.3257   0.0816   6.2595 242.0000  -3.4288  -3.1687
 1836.000000  10.4668  22.3254   0.0816   6.2595 242.0000  -3.4466  -3.3920
 1837.000000   2.7823  22.3250   0.0817   6.2595 242.0000  -3.2971  -2.3139
 1838.000000  -2.4058  22.3247   0.0819   6.2595 241.0000  -3.4940  -2.0992
 1839.000000  11.3916  22.3244   0.0820   6.2595 242.0000  -3.9202  -3.4216
 1840.000000  11.7747  22.3240   0.0821   6.2595 242.0000  -3.7800  -3.5293
 1841.000000  12.7767  22.3237   0.0821   6.2595 242.0000  -3.8555  -3.4824
 1842.000000  12.8314  22.3234   0.0820   6.2595 241.0000  -3.7982  -3.3389
 1843.000000   8.9080  22.3230   0.0820   6.2595 241.0000  -3.0920  -2.5279
 1844.000000  12.4395  22.3227   0.0820   6.2595 241.0000  -3.5292  -3.1835
 1845.000000   9.3431  22.3224   0.0821   6.2595 242.0000  -3.2990  -2.7297
 1846.000000   7.6751  22.3220   0.0822   6.2595 243.0000  -3.9215  -2.9152
 1847.000000   1.9139  22.3217   0.0822   6.2595 243.0000  -3.6110  -2.3337
 1848.000000   7.2995  22.3213   0.0822   6.2595 243.0000  -3.6972  -2.7176
 1849.000000  -3.5714  22.3210   0.0822   6.2595 243.0000  -3.4580  -1.8888
 1850.000000  -9.3155  22.3207   0.0822   6.2595 243.0000  -3.0424  -1.5667
 1851.000000 -15.3176  22.3203   0.0819   6.2595 244.0000  -2.8056  -1.1983
 1852.000000  -4.8325  22.3200   0.0819   6.2595 244.0000  -3.1096  -1.7042
 1853.000000 -10.8935  22.3197   0.0820   6.2595 244.0000  -2.7606  -1.2460
 1854.000000 -15.9754  22.3193   0.0816   6.2595 245.0000  -2.6736  -0.9645
 1855.000000  -4.2421  22.3190   0.0817   6.2595 245.0000  -2.7954  -1.5334
 1856.000000 -11.4540  22.3187   0.0820   6.2595 244.0000  -2.4285  -1.0312
 1857.000000  -7.4057  22.3183   0.0820   6.2595 244.0000  -2.4489  -1.2945
 1858.000000  -0.8108  22.3180   0.0820   6.2595 244.0000  -2.2807  -1.7632
 1859.000000  -3.1893  22.3177   0.0820   6.2595 244.0000  -2.2376  -1.4973
 1860.000000   1.1744  22.3173   0.0820   6.2595 244.0000  -2.2228  -1.7843
 1861.000000  -3.4110  22.3170   0.0820   6.2595 244.0000  -2.3289  -1.3715
 1862.000000  -7.0512  22.3167   0.0820   6.2595 244.0000  -2.2799  -1.0813
 1863.000000  -6.2985  22.3163   0.0820   6.2595 244.0000  -1.9391  -1.1960
 1864.000000   1.1739  22.3160   0.0820   6.2595 245.0000  -2.0554  -1.6912
 1865.000000   4.7224  22.3157   0.0820   6.2595 245.0000  -2.3122  -2.2032
 1866.000000   3.2258  22.3154   0.0820   6.2595 245.0000  -1.9311  -1.9432
 1867.000000   4.8620  22.3150   0.0820   6.2595 245.0000  -1.7853  -1.9984
 1868.000000   7.1116  22.3147   0.0820   6.2595 245.0000  -2.2461  -2.3093
 1869.000000   5.0268  22.3144   0.0820   6.2595 246.0000  -2.1981  -2.0243
 1870.000000   6.4297  22.3140   0.0820   6.2595 246.0000  -1.8777  -2.0501
 1871.000000  -3.3702  22.3137   0.0820   6.2595 246.0000  -1.4427  -1.4750
 1872.000000  -5.5856  22.3134   0.0818   6.2595 247.0000  -1.5356  -1.2563
 1873.000000  -6.3234  22.3130   0.0818   6.2595 247.0000  -1.6769  -1.1030
 1874.000000   3.2429  22.3127   0.0819   6.2595 247.0000  -1.7874  -1.7559
 1875.000000   7.7197  22.3124   0.0819   6.2595 247.0000  -2.0723  -2.1610
 1876.000000   6.9882  22.3120   0.0819   6.2595 247.0000  -1.6405  -2.0523
 1877.000000   4.0049  22.3117   0.0819   6.2595 247.0000  -1.3542  -1.9039
 1878.000000   8.5940  22.3114   0.0819   6.2595 247.0000  -1.7154  -2.2987
 1879.000000   9.4197  22.3111   0.0820   6.2595 248.0000  -2.1565  -2.8507
 1880.000000   9.2105  22.3107   0.0820   6.2595 248.0000  -1.5450  -2.7514
 1881.000000  10.4639  22.3104   0.0820   6.2595 248.0000  -2.7539  -3.4330
 1882.000000  10.6129  22.3101   0.0820   6.2595 248.0000  -2.4951  -3.2027
 1883.000000  11.2281  22.3097   0.0820   6.2595 248.0000  -2.5478  -3.0876
 1884.000000  11.5050  22.3094   0.0820   6.2595 248.0000  -2.7544  -3.1284
 1885.000000   9.5524  22.3091   0.0821   6.2595 248.0000  -2.2021  -2.6863
 1886.000000  10.8536  22.3088   0.0820   6.2595 247.0000  -2.0319  -2.8908
 1887.000000  12.5218  22.3084   0.0820   6.2595 247.0000  -2.5071  -3.2500
 1888.000000  13.7081  22.3081   0.0820   6.2595 247.0000  -2.4207  -3.0836
 1889.000000  11.9276  22.3078   0.0820   6.2595 247.0000  -2.9484  -3.3374
 1890.000000  12.3230  22.3074   0.0820   6.2595 247.0000  -3.0824  -3.4684
 1891.000000  12.4018  22.3071   0.0820   6.2595 247.0000  -2.4575  -2.8973
 1892.000000  11.5086  22.3068   0.0820   6.2595 247.0000  -2.4380  -3.3722
 1893.000000  10.1468  22.3065   0.0820   6.2595 247.0000  -2.5138  -3.5873
 1894.000000  13.8126  22.3061   0.0820   6.2595 247.0000  -2.9329  -3.3984
 1895.000000  10.9892  22.3058   0.0820   6.2595 247.0000  -2.0799  -3.2892
 1896.000000   9.7694  22.3055   0.0821   6.2595 248.0000  -1.4985  -3.0145
 1897.000000   8.4935  22.3052   0.0822   6.2595 249.0000  -1.3989  -3.2740
 1898.000000   9.6605  22.3048   0.0822   6.2595 249.0000  -2.0051  -3.4003
 1899.000000  10.6262  22.3045   0.0822   6.2595 249.0000  -2.1770  -3.4562
 1900.000000   9.3042  22.3042   0.0822   6.2595 249.0000  -1.6032  -3.3789
 1901.000000  11.1586  22.3039   0.0822   6.2595 249.0000  -2.1757  -3.5077
 1902.000000   6.4425  22.3035   0.0821   6.2595 249.0000  -1.4799  -3.5624
 1903.000000  11.8940  22.3032   0.0822   6.2595 249.0000  -2.6383  -3.6252
 1904.000000  10.2959  22.3029   0.0822   6.2595 249.0000  -2.2174  -3.6681
 1905.000000  13.3665  22.3026   0.0822   6.2595 249.0000  -2.0737  -3.3569
 1906.000000  13.5232  22.3022   0.0822   6.2595 249.0000  -2.2101  -3.4959
 1907.000000  11.7617  22.3019   0.0822   6.2595 249.0000  -1.6930  -3.0154
 1908.000000   8.6991  22.3016   0.0822   6.2595 249.0000  -1.1646  -3.2274
 1909.000000  12.7442  22.3013   0.0822   6.2595 249.0000  -2.1277  -3.5779
 1910.000000   6.9213  22.3009   0.0822   6.2595 249.0000  -1.3081  -3.5385
 1911.000000   8.1806  22.3006   0.0822   6.2595 249.0000  -1.3697  -3.5732
 1912.000000   8.9638  22.3003   0.0822   6.2595 249.0000  -1.3081  -3.5246
 1913.000000   7.8560  22.3000   0.0822   6.2595 249.0000  -0.8818  -3.3634
 1914.000000   9.4993  22.2996   0.0822   6.2595 249.0000  -1.2084  -3.5268
 1915.000000   7.8886  22.2993   0.0822   6.2595 249.0000  -0.5141  -3.3795
 1916.000000   9.2554  22.2990   0.0822   6.2595 249.0000  -0.3713  -3.2713
 1917.000000   9.6232  22.2987   0.0822   6.2595 249.0000  -0.8455  -3.3561
 1918.000000   9.9704  22.2983   0.0822   6.2595 249.0000  -0.9876  -3.4772
 1919.000000  10.7984  22.2980   0.0822   6.2595 249.0000  -0.6731  -3.3603
 1920.000000   8.6398  22.2977   0.0822   6.2595 249.0000  -1.0525  -3.6978
 1921.000000   9.6933  22.2974   0.0822   6.2595 249.0000  -1.7663  -3.6588
 1922.000000  10.5775  22.2971   0.0822   6.2595 249.0000  -1.6483  -3.6413
 1923.000000  10.5037  22.2967   0.0822   6.2595 249.0000  -0.7647  -3.5360
 1924.000000   7.5713  22.2964   0.0822   6.2595 249.0000  -0.4236  -3.7157
 1925.000000   8.1802  22.2961   0.0823   6.2595 249.0000  -0.1586  -3.4611
 1926.000000   9.9070  22.2958   0.0823   6.2595 249.0000  -0.1422  -3.3560
 1927.000000   6.3424  22.2955   0.0823   6.2595 249.0000   0.6802  -3.1964
 1928.000000   0.3862  22.2951   0.0822   6.2595 250.0000   1.4817  -2.9726
 1929.000000   2.3185  22.2948   0.0822   6.2595 250.0000   1.3419  -2.9417
 1930.000000   4.8750  22.2945   0.0822   6.2595 250.0000   1.0481  -3.1322
 1931.000000   2.1524  22.2942   0.0822   6.2595 250.0000   1.5260  -2.8838
 1932.000000   4.3193  22.2938   0.0822   6.2595 250.0000   1.2769  -2.8093
 1933.000000   5.9129  22.2935   0.0823   6.2595 250.0000   0.8416  -2.8077
 1934.000000   6.9941  22.2932   0.0823   6.2595 250.0000   0.8589  -2.7715
 1935.000000   7.6581  22.2929   0.0823   6.2595 250.0000   0.9964  -2.8183
 1936.000000   8.4399  22.2926   0.0823   6.2595 250.0000   0.7782  -2.7049
 1937.000000   4.6813  22.2922   0.0823   6.2595 250.0000   1.0974  -2.4653
 1938.000000  -3.5920  22.2919   0.0823   6.2595 250.0000   1.8102  -2.6322
 1939.000000   3.9534  22.2916   0.0823   6.2595 250.0000   1.4000  -2.6009
 1940.000000   3.9581  22.2913   0.0823   6.2595 250.0000   1.5774  -2.9394
 1941.000000   4.7123  22.2910   0.0823   6.2595 250.0000   1.4239  -3.1010
 1942.000000   6.6614  22.2907   0.0824   6.2595 250.0000   1.0848  -3.1326
 1943.000000   6.5770  22.2903   0.0824   6.2595 250.0000   1.4753  -2.8467
 1944.000000  -2.6451  22.2900   0.0824   6.2595 250.0000   1.9520  -2.7596
 1945.000000   4.8049  22.2897   0.0824   6.2595 250.0000   1.5648  -2.6834
 1946.000000   0.0670  22.2894   0.0824   6.2595 250.0000   1.8103  -2.5743
 1947.000000  -3.9195  22.2891   0.0822   6.2595 251.0000   1.9730  -2.5396
 1948.000000   0.0241  22.2887   0.0822   6.2595 251.0000   1.7706  -2.4419
 1949.000000  -1.1900  22.2884   0.0822   6.2595 251.0000   2.0333  -2.7944
 1950.000000 -12.3902  22.2881   0.0819   6.2595 252.0000   2.2387  -2.4542
 1951.000000  -3.4068  22.2878   0.0819   6.2595 252.0000   2.1051  -2.5966
 1952.000000  -1.6134  22.2875   0.0819   6.2595 252.0000   2.1258  -2.8393
 1953.000000  -7.5800  22.2872   0.0817   6.2595 253.0000   2.3662  -2.9032
 1954.000000   3.7599  22.2868   0.0817   6.2595 253.0000   1.8050  -3.0996
 1955.000000   5.4349  22.2865   0.0817   6.2595 253.0000   1.2286  -3.3259
 1956.000000   7.3825  22.2862   0.0817   6.2595 254.0000   1.1583  -3.1839
 1957.000000   7.2916  22.2859   0.0817   6.2595 254.0000   0.8503  -3.4110
 1958.000000   8.5022  22.2856   0.0817   6.2595 254.0000   0.7300  -3.2914
 1959.000000   8.7423  22.2853   0.0817   6.2595 254.0000   0.0755  -3.4860
 1960.000000   8.5931  22.2849   0.0818   6.2595 254.0000   0.4388  -3.2814
 1961.000000   9.4072  22.2846   0.0818   6.2595 254.0000   0.1621  -3.5348
 1962.000000   9.9389  22.2843   0.0818   6.2595 254.0000   0.2732  -3.5125
 1963.000000   9.9595  22.2840   0.0818   6.2595 254.0000   0.4267  -3.5033
 1964.000000   9.7653  22.2837   0.0818   6.2595 254.0000   0.7393  -3.4286
 1965.000000  10.1830  22.2834   0.0818   6.2595 254.0000   0.7402  -3.4764
 1966.000000   9.2310  22.2831   0.0818   6.2595 254.0000  -0.1382  -3.7056
 1967.000000  10.3612  22.2827   0.0818   6.2595 254.0000  -0.1555  -3.6704
 1968.000000   9.6298  22.2824   0.0818   6.2595 254.0000  -0.4928  -3.7580
 1969.000000  10.9644  22.2821   0.0818   6.2595 254.0000  -0.4905  -3.6620
 1970.000000   9.8994  22.2818   0.0818   6.2595 254.0000  -1.7192  -3.7644
 1971.000000   9.8291  22.2815   0.0819   6.2595 255.0000  -1.9583  -3.9365
 1972.000000   9.1289  22.2812   0.0819   6.2595 255.0000  -1.0922  -3.8218
 1973.000000  10.1523  22.2809   0.0819   6.2595 255.0000  -1.2137  -3.8234
 1974.000000  10.0730  22.2805   0.0819   6.2595 255.0000  -1.6480  -3.9803
 1975.000000  11.3014  22.2802   0.0819   6.2595 255.0000  -1.9205  -3.8853
 1976.000000  12.1920  22.2799   0.0819   6.2595 255.0000  -1.8601  -3.8405
 1977.000000   9.8250  22.2796   0.0819   6.2595 255.0000  -2.6029  -3.9693
 1978.000000  10.9678  22.2793   0.0819   6.2595 255.0000  -2.7116  -3.8152
 1979.000000  10.9412  22.2790   0.0819   6.2595 255.0000  -2.4170  -3.9854
 1980.000000  12.0822  22.2787   0.0819   6.2595 255.0000  -1.3690  -3.7368
 1981.000000  12.7588  22.2784   0.0821   6.2595 256.0000  -1.5688  -3.7570
 1982.000000  13.3547  22.2780   0.0821   6.2595 256.0000  -1.9177  -3.8792
 1983.000000  11.1730  22.2777   0.0821   6.2595 256.0000  -1.0795  -3.8566
 1984.000000  11.6398  22.2774   0.0821   6.2595 256.0000  -0.4981  -3.5344
 1985.000000  12.1664  22.2771   0.0821   6.2595 256.0000  -0.6498  -3.5984
 1986.000000  12.7176  22.2768   0.0821   6.2595 256.0000  -0.9706  -3.6047
 1987.000000  12.4210  22.2765   0.0821   6.2595 256.0000  -1.3839  -3.8788
 1988.000000  14.2230  22.2762   0.0819   6.2595 255.0000  -1.5316  -3.6571
 1989.000000  12.3098  22.2759   0.0819   6.2595 255.0000  -2.2019  -3.9372
 1990.000000  11.9316  22.2756   0.0819   6.2595 255.0000  -1.2249  -3.9576
 1991.000000  12.8503  22.2752   0.0819   6.2595 255.0000  -2.3898  -3.6967
 1992.000000  13.5905  22.2749   0.0819   6.2595 255.0000  -0.9268  -3.7392
 1993.000000  14.3490  22.2746   0.0819   6.2595 255.0000  -1.6060  -3.8718
 1994.000000  14.2594  22.2743   0.0819   6.2595 255.0000  -1.3368  -3.9243
 1995.000000  14.3984  22.2740   0.0819   6.2595 255.0000  -2.1283  -3.7975
 1996.000000  14.0698  22.2737   0.0819   6.2595 255.0000  -1.6620  -3.5410
 1997.000000  13.6834  22.2734   0.0819   6.2595 255.0000  -0.8297  -3.5002
 1998.000000  13.2722  22.2731   0.0819   6.2595 255.0000  -0.9947  -3.4203
 1999.000000  11.0926  22.2728   0.0819   6.2595 255.0000   0.2848  -3.3643
 2000.000000  12.6849  22.2725   0.0819   6.2595 255.0000  -0.3169  -3.6593
 2001.000000  14.4620  22.2721   0.0820   6.2595 255.0000  -0.6595  -3.6107
 2002.000000  13.3797  22.2718   0.0819   6.2595 255.0000  -0.3416  -3.4508
 2003.000000  15.8934  22.2715   0.0820   6.2595 255.0000  -1.1439  -3.6323
 2004.000000  12.5847  22.2712   0.0821   6.2595 256.0000  -0.6400  -3.8253
 2005.000000  15.0885  22.2709   0.0822   6.2595 256.0000  -0.7014  -3.7144
 2006.000000  15.1866  22.2706   0.0822   6.2595 256.0000  -0.3928  -3.5787
 2007.000000  10.3801  22.2703   0.0822   6.2595 256.0000  -0.0226  -3.1570
 2008.000000  12.3142  22.2700   0.0822   6.2595 256.0000  -0.0143  -3.2371
 2009.000000   9.9582  22.2697   0.0822   6.2595 256.0000  -0.8182  -3.1592
 2010.000000  12.1252  22.2694   0.0822   6.2595 256.0000  -1.0121  -3.2686
 2011.000000  12.1124  22.2691   0.0822   6.2595 256.0000   0.2365  -3.2760
 2012.000000  11.6170  22.2688   0.0822   6.2595 256.0000  -0.4471  -3.1838
 2013.000000  13.6910  22.2684   0.0822   6.2595 256.0000   0.0146  -3.2397
 2014.000000  15.4724  22.2681   0.0822   6.2595 256.0000  -0.3419  -3.5419
 2015.000000   8.4895  22.2678   0.0822   6.2595 256.0000  -0.7961  -2.9741
 2016.000000  12.5243  22.2675   0.0822   6.2595 256.0000  -1.2121  -3.2980
 2017.000000  13.5767  22.2672   0.0824   6.2595 257.0000  -1.5664  -3.4327
 2018.000000  14.1464  22.2669   0.0825   6.2595 257.0000  -1.2110  -3.3761
 2019.000000  12.4981  22.2666   0.0825   6.2595 257.0000  -1.6099  -3.2318
 2020.000000  13.0875  22.2663   0.0825   6.2595 257.0000  -0.9446  -3.2127
 2021.000000   8.9059  22.2660   0.0826   6.2595 258.0000  -1.2035  -2.9567
 2022.000000   7.6715  22.2657   0.0826   6.2595 257.0000  -0.7531  -2.6848
 2023.000000   9.7111  22.2654   0.0826   6.2595 257.0000  -1.1547  -2.9585
 2024.000000  10.1576  22.2651   0.0826   6.2595 257.0000  -0.5733  -3.0206
 2025.000000  10.1831  22.2648   0.0826   6.2595 257.0000  -1.2823  -2.9052
 2026.000000  12.4416  22.2645   0.0826   6.2595 257.0000  -1.4734  -3.1572
 2027.000000  14.2431  22.2642   0.0826   6.2595 257.0000  -1.7241  -3.3385
 2028.000000  15.2372  22.2639   0.0826   6.2595 257.0000  -1.4038  -3.3526
 2029.000000  11.3922  22.2635   0.0827   6.2595 257.0000  -1.0426  -2.9929
 2030.000000   9.1363  22.2632   0.0827   6.2595 257.0000  -0.3864  -2.8968
 2031.000000   7.4175  22.2629   0.0827   6.2595 256.0000  -0.4476  -2.6059
 2032.000000   6.8626  22.2626   0.0827   6.2595 256.0000   0.3492  -2.7556
 2033.000000   9.9246  22.2623   0.0827   6.2595 256.0000  -0.2288  -2.8067
 2034.000000   8.8829  22.2620   0.0827   6.2595 256.0000   0.2155  -2.9370
 2035.000000   7.2654  22.2617   0.0827   6.2595 256.0000   0.3111  -2.6446
 2036.000000   7.1315  22.2614   0.0827   6.2595 257.0000  -0.2364  -2.5504
 2037.000000  10.9169  22.2611   0.0827   6.2595 257.0000  -0.0059  -2.9458
 2038.000000   9.0281  22.2608   0.0827   6.2595 256.0000  -0.3225  -2.5836
 2039.000000  12.0203  22.2605   0.0827   6.2595 256.0000  -0.2217  -3.0164
 2040.000000   5.5191  22.2602   0.0827   6.2595 256.0000   0.0935  -2.4510
 2041.000000   3.9873  22.2599   0.0827   6.2595 257.0000  -0.2813  -2.2711
 2042.000000  12.3141  22.2596   0.0827   6.2595 257.0000  -0.1226  -2.8020
 2043.000000   8.7966  22.2593   0.0827   6.2595 258.0000   0.5045  -2.9366
 2044.000000   5.9301  22.2590   0.0827   6.2595 258.0000   0.2981  -2.3985
 2045.000000   7.2664  22.2587   0.0828   6.2595 258.0000   0.5561  -2.5241
 2046.000000   8.7772  22.2584   0.0828   6.2595 258.0000   0.0787  -2.5217
 2047.000000   6.5231  22.2581   0.0828   6.2595 258.0000  -0.5701  -2.3927
 2048.000000   6.9004  22.2578   0.0828   6.2595 257.0000  -0.1395  -2.3353
 2049.000000   6.4155  22.2575   0.0828   6.2595 257.0000  -0.2710  -2.2479
 2050.000000   9.7236  22.2572   0.0828   6.2595 257.0000  -0.3903  -2.4583
 2051.000000   5.7924  22.2569   0.0828   6.2595 257.0000  -0.7308  -2.2629
 2052.000000   0.8112  22.2566   0.0828   6.2595 257.0000  -0.6916  -1.9913
 2053.000000   8.3786  22.2563   0.0828   6.2595 257.0000  -1.0078  -2.6154
 2054.000000   5.7987  22.2560   0.0828   6.2595 257.0000  -0.7460  -2.1823
 2055.000000   6.0421  22.2557   0.0828   6.2595 257.0000  -1.1702  -2.2377
 2056.000000   8.4773  22.2554   0.0829   6.2595 257.0000  -1.2829  -2.4941
 2057.000000  10.1269  22.2551   0.0829   6.2595 257.0000  -1.2543  -2.7023
 2058.000000  11.1079  22.2548   0.0829   6.2595 257.0000  -1.0523  -2.6944
 2059.000000  -2.0319  22.2545   0.0829   6.2595 257.0000  -0.9130  -1.7554
 2060.000000  11.0195  22.2542   0.0829   6.2595 257.0000  -0.9404  -2.6007
 2061.000000  11.1196  22.2539   0.0830   6.2595 258.0000  -0.8452  -2.5406
 2062.000000  12.2598  22.2536   0.0829   6.2595 257.0000  -0.9102  -2.5768
 2063.000000  13.0444  22.2533   0.0829   6.2595 257.0000  -1.1102  -2.7809
 2064.000000  10.7446  22.2530   0.0829   6.2595 257.0000  -1.6417  -2.8721
 2065.000000  10.2193  22.2527   0.0829   6.2595 257.0000  -1.6737  -2.7248
 2066.000000  11.5366  22.2524   0.0829   6.2595 257.0000  -0.7115  -2.9432
 2067.000000  12.4314  22.2521   0.0831   6.2595 258.0000  -0.4139  -2.9899
 2068.000000   9.9997  22.2518   0.0832   6.2595 259.0000   0.3407  -2.8261
 2069.000000   9.1219  22.2515   0.0832   6.2595 259.0000   0.7760  -2.8701
 2070.000000   9.6100  22.2512   0.0833   6.2595 259.0000   0.8788  -2.7205
 2071.000000  11.0844  22.2509   0.0832   6.2595 258.0000   0.4386  -2.7594
 2072.000000  10.5870  22.2506   0.0832   6.2595 258.0000   0.4759  -3.0757
 2073.000000  13.1183  22.2503   0.0832   6.2595 258.0000  -0.6052  -3.2029
 2074.000000  12.4970  22.2500   0.0832   6.2595 258.0000  -0.8619  -2.9257
 2075.000000  13.0765  22.2497   0.0833   6.2595 258.0000  -1.6924  -3.1309
 2076.000000  13.3083  22.2494   0.0833   6.2595 258.0000  -1.2256  -3.0755
 2077.000000  15.2713  22.2491   0.0833   6.2595 258.0000  -1.0230  -3.3594
 2078.000000  13.5343  22.2488   0.0833   6.2595 258.0000  -0.2888  -3.1185
 2079.000000  14.7879  22.2485   0.0833   6.2595 258.0000  -0.9596  -3.1777
 2080.000000  13.7979  22.2482   0.0833   6.2595 258.0000  -0.1747  -2.9298
 2081.000000  14.6297  22.2479   0.0836   6.2595 259.0000  -0.1244  -3.1001
 2082.000000  14.6224  22.2476   0.0836   6.2595 259.0000  -0.4470  -3.2409
 2083.000000  14.6586  22.2473   0.0834   6.2595 258.0000  -0.4591  -3.0338
 2084.000000  11.0960  22.2470   0.0834   6.2595 258.0000   0.4930  -3.0444
 2085.000000  14.9408  22.2467   0.0834   6.2595 258.0000  -0.0438  -3.2980
 2086.000000  11.9398  22.2464   0.0834   6.2595 258.0000   0.4784  -3.0082
 2087.000000  12.6545  22.2461   0.0835   6.2595 258.0000   0.3258  -3.3484
 2088.000000  14.0781  22.2458   0.0835   6.2595 258.0000   0.2537  -3.0918
 2089.000000  15.5284  22.2455   0.0835   6.2595 258.0000  -0.9826  -3.1985
 2090.000000  13.1478  22.2452   0.0835   6.2595 258.0000   0.4585  -2.9587
 2091.000000  14.8648  22.2449   0.0835   6.2595 258.0000   0.2697  -3.1651
 2092.000000   8.6808  22.2446   0.0835   6.2595 258.0000   1.0252  -3.0259
 2093.000000  11.8061  22.2443   0.0836   6.2595 258.0000   0.7663  -3.1107
 2094.000000   6.4280  22.2440   0.0835   6.2595 258.0000   1.2797  -3.1990
 2095.000000   8.7973  22.2438   0.0836   6.2595 258.0000   1.1874  -3.0932
 2096.000000  11.4168  22.2435   0.0836   6.2595 258.0000   0.9256  -3.1397
 2097.000000   8.8062  22.2432   0.0836   6.2595 258.0000   1.3302  -3.1268
 2098.000000   9.8501  22.2429   0.0836   6.2595 258.0000   1.2297  -2.9500
 2099.000000   3.2569  22.2426   0.0836   6.2595 258.0000   1.1770  -2.3157
 2100.000000  11.7562  22.2423   0.0837   6.2595 258.0000   0.8751  -2.8181
 2101.000000   6.9324  22.2420   0.0837   6.2595 258.0000   1.4780  -2.7348
 2102.000000   7.4414  22.2417   0.0837   6.2595 258.0000   1.2014  -2.5933
 2103.000000  -2.5804  22.2414   0.0837   6.2595 258.0000   1.7539  -2.2885
 2104.000000   2.5384  22.2411   0.0837   6.2595 258.0000   1.4231  -2.2835
 2105.000000   8.5487  22.2408   0.0837   6.2595 258.0000   1.1581  -2.5869
 2106.000000  10.1183  22.2405   0.0837   6.2595 258.0000   0.9513  -2.6040
 2107.000000   7.6089  22.2402   0.0837   6.2595 258.0000   0.7785  -2.4515
 2108.000000   7.0836  22.2399   0.0837   6.2595 258.0000   0.6587  -2.3772
 2109.000000   7.1578  22.2396   0.0837   6.2595 258.0000   0.6740  -2.3290
 2110.000000   7.2265  22.2393   0.0837   6.2595 258.0000   0.5907  -2.2790
 2111.000000   4.0910  22.2390   0.0837   6.2595 258.0000   0.4830  -2.0820
 2112.000000   4.4923  22.2388   0.0837   6.2595 258.0000   0.1123  -2.1111
 2113.000000   5.0917  22.2385   0.0837   6.2595 258.0000   1.0439  -2.2250
 2114.000000  -2.7202  22.2382   0.0837   6.2595 258.0000   0.0961  -1.7729
 2115.000000   7.1723  22.2379   0.0837   6.2595 259.0000   0.3075  -2.1784
 2116.000000   7.9171  22.2376   0.0837   6.2595 259.0000   0.4723  -2.1737
 2117.000000   1.1663  22.2373   0.0837   6.2595 259.0000   0.9596  -1.9732
 2118.000000   0.0262  22.2370   0.0838   6.2595 259.0000   0.3324  -1.8056
 2119.000000  -0.8827  22.2367   0.0838   6.2595 259.0000  -0.1453  -1.8033
 2120.000000   0.4375  22.2364   0.0838   6.2595 259.0000  -0.1997  -1.8080
 2121.000000   8.7670  22.2361   0.0838   6.2595 259.0000  -0.2121  -2.3021
 2122.000000  10.6856  22.2358   0.0839   6.2595 260.0000  -0.2127  -2.5375
 2123.000000  11.2394  22.2355   0.0839   6.2595 260.0000   0.2699  -2.6524
 2124.000000  13.4377  22.2352   0.0839   6.2595 260.0000   0.2455  -2.8377
 2125.000000  12.4448  22.2350   0.0839   6.2595 260.0000   0.1872  -2.6522
 2126.000000  15.0429  22.2347   0.0839   6.2595 260.0000   0.0615  -2.8853
 2127.000000  14.3396  22.2344   0.0839   6.2595 260.0000   0.5284  -2.9225
 2128.000000  11.9735  22.2341   0.0841   6.2595 261.0000   0.4677  -2.5752
 2129.000000  11.3806  22.2338   0.0841   6.2595 261.0000   0.6332  -2.5005
 2130.000000  12.6503  22.2335   0.0841   6.2595 261.0000   0.9413  -2.9385
 2131.000000   9.6450  22.2332   0.0841   6.2595 261.0000   1.3156  -2.6985
 2132.000000   9.7567  22.2329   0.0841   6.2595 261.0000   1.0055  -2.4266
 2133.000000   6.8333  22.2326   0.0842   6.2595 261.0000   0.7407  -2.1162
 2134.000000  12.0634  22.2323   0.0842   6.2595 261.0000   1.0552  -2.6189
 2135.000000  10.4365  22.2321   0.0842   6.2595 261.0000   0.2386  -2.3378
 2136.000000  11.6906  22.2318   0.0842   6.2595 261.0000   0.0635  -2.5205
 2137.000000  15.0882  22.2315   0.0842   6.2595 261.0000   0.3503  -2.7730
 2138.000000  14.7581  22.2312   0.0842   6.2595 261.0000  -0.5490  -2.9964
 2139.000000  15.5685  22.2309   0.0843   6.2595 261.0000  -0.4048  -2.9837
 2140.000000  15.1248  22.2306   0.0843   6.2595 261.0000  -0.5222  -2.8904
 2141.000000  12.0760  22.2303   0.0843   6.2595 261.0000  -0.4282  -2.5761
 2142.000000  12.9124  22.2300   0.0843   6.2595 261.0000  -1.5436  -3.0779
 2143.000000  13.4368  22.2297   0.0843   6.2595 261.0000  -1.0565  -2.8535
 2144.000000  11.4862  22.2295   0.0843   6.2595 261.0000  -1.5537  -2.7978
 2145.000000  13.2044  22.2292   0.0843   6.2595 261.0000  -1.3422  -2.9503
 2146.000000  14.6801  22.2289   0.0843   6.2595 261.0000  -0.9229  -2.8643
 2147.000000  11.9889  22.2286   0.0843   6.2595 261.0000  -1.5287  -2.7248
 2148.000000  12.1456  22.2283   0.0843   6.2595 261.0000  -1.7969  -2.8557
 2149.000000  13.4210  22.2280   0.0844   6.2595 261.0000  -2.0320  -3.1786
 2150.000000  14.8538  22.2277   0.0843   6.2595 261.0000  -1.8157  -3.2258
 2151.000000  13.4474  22.2274   0.0844   6.2595 261.0000  -2.0597  -3.0449
 2152.000000  13.0405  22.2272   0.0843   6.2595 261.0000  -2.3673  -3.5485
 2153.000000  13.7305  22.2269   0.0843   6.2595 261.0000  -2.3869  -3.4717
 2154.000000  10.8398  22.2266   0.0843   6.2595 261.0000  -2.8800  -3.7595
 2155.000000   9.6176  22.2263   0.0844   6.2595 262.0000  -3.3368  -3.7376
 2156.000000  10.6130  22.2260   0.0844   6.2595 262.0000  -3.1619  -3.4176
 2157.000000   9.4682  22.2257   0.0844   6.2595 262.0000  -3.5161  -3.7761
 2158.000000  10.0075  22.2254   0.0844   6.2595 262.0000  -3.6213  -3.7329
 2159.000000  10.5568  22.2251   0.0844   6.2595 262.0000  -3.6542  -3.8583
 2160.000000  11.7688  22.2249   0.0844   6.2595 262.0000  -3.3925  -3.7119
 2161.000000  12.2410  22.2246   0.0844   6.2595 262.0000  -3.4287  -3.8189
 2162.000000  12.2862  22.2243   0.0844   6.2595 262.0000  -2.9474  -3.6460
 2163.000000  12.9979  22.2240   0.0844   6.2595 262.0000  -3.0059  -3.6196
 2164.000000   7.7250  22.2237   0.0844   6.2595 262.0000  -2.3785  -2.6434
 2165.000000  11.4480  22.2234   0.0844   6.2595 262.0000  -2.6524  -3.0806
 2166.000000  11.8015  22.2231   0.0844   6.2595 262.0000  -3.1904  -3.4336
 2167.000000  11.2856  22.2229   0.0845   6.2595 262.0000  -3.2845  -3.3482
 2168.000000  13.3139  22.2226   0.0844   6.2595 262.0000  -2.6776  -3.2828
 2169.000000  13.8452  22.2223   0.0844   6.2595 262.0000  -2.5649  -3.1503
 2170.000000  10.2487  22.2220   0.0845   6.2595 262.0000  -2.3574  -2.8045
 2171.000000  13.1876  22.2217   0.0845   6.2595 262.0000  -2.1358  -2.9466
 2172.000000   9.2777  22.2214   0.0845   6.2595 262.0000  -2.1852  -2.5988
 2173.000000   6.2388  22.2211   0.0845   6.2595 262.0000  -2.4796  -2.4678
 2174.000000  11.9789  22.2209   0.0845   6.2595 262.0000  -2.0560  -2.7824
 2175.000000  15.0109  22.2206   0.0845   6.2595 262.0000  -2.3998  -3.1526
 2176.000000  14.5647  22.2203   0.0845   6.2595 262.0000  -2.6860  -3.4016
 2177.000000  15.4666  22.2200   0.0845   6.2595 262.0000  -2.1014  -3.1487
 2178.000000  14.7601  22.2197   0.0845   6.2595 262.0000  -2.8591  -3.3885
 2179.000000  15.7033  22.2194   0.0845   6.2595 262.0000  -2.5358  -3.3357
 2180.000000  14.9676  22.2192   0.0845   6.2595 262.0000  -2.3727  -3.5174
 2181.000000  12.1858  22.2189   0.0845   6.2595 262.0000  -2.4997  -3.7704
 2182.000000  14.0151  22.2186   0.0845   6.2595 262.0000  -1.8485  -3.4519
 2183.000000  14.7926  22.2183   0.0845   6.2595 262.0000  -1.5669  -3.5123
 2184.000000  12.4464  22.2180   0.0845   6.2595 262.0000  -2.3609  -3.8423
 2185.000000  14.0775  22.2177   0.0845   6.2595 262.0000  -2.2648  -3.7520
 2186.000000  15.3105  22.2175   0.0845   6.2595 262.0000  -2.0695  -3.5432
 2187.000000  15.4791  22.2172   0.0845   6.2595 262.0000  -1.9248  -3.5567
 2188.000000  12.6931  22.2169   0.0847   6.2595 263.0000  -2.6357  -3.8327
 2189.000000  11.0521  22.2166   0.0847   6.2595 263.0000  -3.1222  -3.9418
 2190.000000  10.3692  22.2163   0.0847   6.2595 263.0000  -3.1100  -4.0644
 2191.000000  13.8741  22.2160   0.0847   6.2595 263.0000  -2.9000  -3.7087
 2192.000000   9.7946  22.2158   0.0846   6.2595 263.0000  -2.4489  -4.0984
 2193.000000  13.1389  22.2155   0.0846   6.2595 263.0000  -2.3012  -3.9307
 2194.000000  11.4711  22.2152   0.0846   6.2595 263.0000  -2.9496  -4.0287
 2195.000000  11.9332  22.2149   0.0846   6.2595 263.0000  -2.3657  -4.0511
 2196.000000  10.9747  22.2146   0.0846   6.2595 263.0000  -2.4740  -4.1422
 2197.000000   9.4705  22.2144   0.0846   6.2595 263.0000  -2.7731  -4.2454
 2198.000000  10.5902  22.2141   0.0846   6.2595 263.0000  -2.1834  -4.1560
 2199.000000  15.3974  22.2138   0.0849   6.2595 264.0000  -2.4418  -3.6717
 2200.000000  11.2790  22.2135   0.0850   6.2595 265.0000  -2.8152  -4.1917
 2201.000000  13.9863  22.2132   0.0850   6.2595 265.0000  -2.7792  -3.8937
 2202.000000  10.5494  22.2130   0.0850   6.2595 265.0000  -3.3048  -4.3241
 2203.000000  14.7726  22.2127   0.0850   6.2595 265.0000  -2.6892  -3.9581
 2204.000000  13.1994  22.2124   0.0849   6.2595 264.0000  -2.7786  -4.1448
 2205.000000  12.3089  22.2121   0.0850   6.2595 265.0000  -3.0252  -4.1947
 2206.000000  14.1911  22.2118   0.0850   6.2595 265.0000  -3.0584  -3.9645
 2207.000000  15.6084  22.2115   0.0848   6.2595 264.0000  -2.5354  -3.7494
 2208.000000  15.5537  22.2113   0.0848   6.2595 264.0000  -2.8741  -4.0475
 2209.000000  14.6692  22.2110   0.0848   6.2595 264.0000  -3.0242  -3.7144
 2210.000000  12.8430  22.2107   0.0849   6.2595 264.0000  -3.4911  -3.9398
 2211.000000  13.1110  22.2104   0.0849   6.2595 264.0000  -3.5221  -4.1288
 2212.000000  14.0508  22.2101   0.0849   6.2595 264.0000  -3.3855  -3.7543
 2213.000000  13.2682  22.2099   0.0849   6.2595 264.0000  -3.6221  -4.0366
 2214.000000  13.4421  22.2096   0.0848   6.2595 264.0000  -3.7041  -4.0276
 2215.000000  12.8904  22.2093   0.0849   6.2595 264.0000  -3.9102  -4.1195
 2216.000000  13.6231  22.2090   0.0849   6.2595 264.0000  -3.4341  -3.6686
 2217.000000  14.2245  22.2088   0.0849   6.2595 264.0000  -3.7955  -4.0536
 2218.000000  14.1804  22.2085   0.0849   6.2595 264.0000  -3.9100  -4.1547
 2219.000000  11.9688  22.2082   0.0849   6.2595 264.0000  -4.2022  -4.3686
 2220.000000  12.1668  22.2079   0.0849   6.2595 264.0000  -4.2887  -4.3782
 2221.000000  10.8436  22.2076   0.0849   6.2595 264.0000  -4.6414  -4.7350
 2222.000000  12.5920  22.2074   0.0849   6.2595 264.0000  -4.3776  -4.4063
 2223.000000  13.9453  22.2071   0.0849   6.2595 264.0000  -4.1924  -4.3571
 2224.000000  14.8358  22.2068   0.0851   6.2595 265.0000  -4.0412  -4.2672
 2225.000000  11.6929  22.2065   0.0851   6.2595 265.0000  -4.5959  -4.7628
 2226.000000  12.2153  22.2062   0.0851   6.2595 265.0000  -4.6679  -4.6938
 2227.000000  13.9663  22.2060   0.0851   6.2595 265.0000  -4.3543  -4.3443
 2228.000000  13.2613  22.2057   0.0851   6.2595 265.0000  -4.5066  -4.7144
 2229.000000  10.8681  22.2054   0.0851   6.2595 265.0000  -4.9109  -5.0399
 2230.000000  12.8443  22.2051   0.0851   6.2595 265.0000  -4.7718  -4.9157
 2231.000000  11.5160  22.2049   0.0851   6.2595 265.0000  -5.0137  -5.0937
 2232.000000  11.4873  22.2046   0.0851   6.2595 265.0000  -5.1049  -5.1784
 2233.000000  13.6282  22.2043   0.0851   6.2595 265.0000  -4.8611  -4.9670
 2234.000000  12.4362  22.2040   0.0851   6.2595 265.0000  -5.1371  -5.1903
 2235.000000  11.6165  22.2038   0.0851   6.2595 265.0000  -5.2260  -5.3390
 2236.000000  14.5165  22.2035   0.0851   6.2595 265.0000  -4.9547  -5.0264
 2237.000000  14.7896  22.2032   0.0851   6.2595 265.0000  -4.9830  -5.0865
 2238.000000  13.7501  22.2029   0.0851   6.2595 265.0000  -5.1445  -5.2279
 2239.000000  14.4545  22.2026   0.0851   6.2595 265.0000  -4.6402  -4.7643
 2240.000000  14.7778  22.2024   0.0851   6.2595 265.0000  -4.4234  -4.5873
 2241.000000  15.5984  22.2021   0.0851   6.2595 265.0000  -4.7300  -4.8825
 2242.000000  15.6681  22.2018   0.0851   6.2595 265.0000  -4.7304  -4.7747
 2243.000000  16.7402  22.2015   0.0851   6.2595 265.0000  -4.6760  -4.8607
 2244.000000  16.0631  22.2013   0.0851   6.2595 265.0000  -4.6294  -4.6652
 2245.000000  16.8971  22.2010   0.0852   6.2595 265.0000  -4.5179  -4.6724
 2246.000000  15.8920  22.2007   0.0852   6.2595 265.0000  -4.0837  -4.3604
 2247.000000  16.2234  22.2004   0.0852   6.2595 265.0000  -3.9484  -4.3283
 2248.000000  16.7459  22.2002   0.0852   6.2595 265.0000  -4.2276  -4.4608
 2249.000000  17.2036  22.1999   0.0852   6.2595 265.0000  -4.3447  -4.5581
 2250.000000  17.6270  22.1996   0.0852   6.2595 265.0000  -4.1184  -4.3657
 2251.000000  15.7150  22.1993   0.0852   6.2595 265.0000  -3.9792  -4.1627
 2252.000000  15.5690  22.1991   0.0853   6.2595 265.0000  -4.0011  -4.1211
 2253.000000  15.6253  22.1988   0.0853   6.2595 265.0000  -4.0457  -4.1036
 2254.000000  17.7937  22.1985   0.0853   6.2595 265.0000  -3.9378  -4.1891
 2255.000000  18.2532  22.1982   0.0853   6.2595 265.0000  -4.2482  -4.3822
 2256.000000  18.0226  22.1980   0.0853   6.2595 265.0000  -4.3721  -4.5457
 2257.000000  17.3153  22.1977   0.0853   6.2595 265.0000  -4.8594  -4.9593
 2258.000000  18.3329  22.1974   0.0853   6.2595 265.0000  -4.4722  -4.6335
 2259.000000  18.0902  22.1972   0.0853   6.2595 265.0000  -4.8182  -4.8886
 2260.000000  12.8396  22.1969   0.0853   6.2595 265.0000  -5.2928  -5.3658
 2261.000000  15.6650  22.1966   0.0853   6.2595 265.0000  -5.0081  -5.1600
 2262.000000  16.7444  22.1963   0.0853   6.2595 265.0000  -5.0234  -5.1319
 2263.000000  15.4415  22.1961   0.0853   6.2595 265.0000  -5.3252  -5.2976
 2264.000000  18.0803  22.1958   0.0853   6.2595 265.0000  -5.0206  -5.0892
 2265.000000  18.7776  22.1955   0.0853   6.2595 265.0000  -4.7224  -4.7915
 2266.000000  17.5621  22.1952   0.0854   6.2595 265.0000  -5.1189  -5.1584
 2267.000000  18.8307  22.1950   0.0854   6.2596 265.0000  -4.6021  -4.6424
 2268.000000  19.6031  22.1947   0.0854   6.2596 265.0000  -4.6955  -4.8884
 2269.000000  14.7744  22.1944   0.0854   6.2596 265.0000  -5.2694  -5.3700
 2270.000000  13.7875  22.1942   0.0854   6.2596 265.0000  -5.3599  -5.4656
 2271.000000  16.1123  22.1939   0.0854   6.2596 265.0000  -5.2472  -5.3644
 2272.000000  15.3847  22.1936   0.0854   6.2596 265.0000  -5.4027  -5.4617
 2273.000000  14.5717  22.1933   0.0854   6.2596 265.0000  -5.5008  -5.5898
 2274.000000  18.3214  22.1931   0.0854   6.2597 265.0000  -5.1022  -5.2616
 2275.000000  15.9522  22.1928   0.0856   6.2597 266.0000  -5.4457  -5.5099
 2276.000000  16.3003  22.1925   0.0854   6.2597 265.0000  -5.3190  -5.4651
 2277.000000  15.1544  22.1923   0.0856   6.2597 266.0000  -5.3952  -5.5751
 2278.000000  18.1520  22.1920   0.0856   6.2597 266.0000  -5.2285  -5.4141
 2279.000000  19.8735  22.1917   0.0856   6.2598 266.0000  -5.1774  -5.3157
 2280.000000  20.2337  22.1915   0.0856   6.2600 266.0000  -5.0984  -5.2267
 2281.000000  19.6294  22.1912   0.0856   6.2601 266.0000  -4.7229  -4.8984
 2282.000000  18.7103  22.1909   0.0856   6.2601 266.0000  -4.6733  -4.9946
 2283.000000  19.2238  22.1907   0.0856   6.2602 266.0000  -4.9110  -5.2113
 2284.000000  20.1986  22.1904   0.0856   6.2604 266.0000  -4.7138  -4.9586
 2285.000000  19.1259  22.1901   0.0856   6.2604 266.0000  -4.3313  -4.5230
 2286.000000  21.1357  22.1899   0.0856   6.2614 266.0000  -4.6268  -4.8311
 2287.000000  19.4683  22.1896   0.0856   6.2615 266.0000  -4.3289  -4.4802
 2288.000000  20.1759  22.1894   0.0856   6.2617 266.0000  -4.3296  -4.5655
 2289.000000  19.1988  22.1891   0.0852   6.2617 265.0000  -4.1485  -4.2978
 2290.000000  16.4773  22.1888   0.0852   6.2617 265.0000  -3.7447  -4.0253
 2291.000000  21.2134  22.1886   0.0852   6.2629 265.0000  -4.1202  -4.4297
 2292.000000  18.1331  22.1884   0.0853   6.2629 265.0000  -3.8370  -4.1279
 2293.000000  20.5513  22.1881   0.0853   6.2633 265.0000  -3.9864  -4.3134
 2294.000000  22.4125  22.1882   0.0853   6.2711 265.0000  -4.1837  -4.4009
 2295.000000  21.0391  22.1880   0.0852   6.2720 265.0000  -4.5691  -4.8753
 2296.000000  20.9556  22.1878   0.0852   6.2727 265.0000  -4.2321  -4.5842
 2297.000000  20.2063  22.1875   0.0852   6.2729 265.0000  -4.2665  -4.6675
 2298.000000  21.7884  22.1874   0.0852   6.2758 265.0000  -4.4263  -4.6666
 2299.000000  20.6384  22.1871   0.0852   6.2763 265.0000  -3.9265  -4.3072
 2300.000000   9.5141  22.1869   0.0853   6.2763 265.0000  -3.7329  -4.6546
 2301.000000  13.5993  22.1866   0.0853   6.2763 265.0000  -3.2847  -4.2343
 2302.000000  14.9514  22.1863   0.0855   6.2763 266.0000  -3.6905  -4.4616
 2303.000000  10.2624  22.1861   0.0855   6.2763 266.0000  -3.3540  -4.4385
 2304.000000   8.7037  22.1858   0.0855   6.2763 266.0000  -3.3445  -4.5290
 2305.000000  12.6175  22.1855   0.0855   6.2763 266.0000  -3.0651  -4.2629
 2306.000000  13.7353  22.1852   0.0856   6.2763 266.0000  -3.3495  -4.3544
 2307.000000  10.3745  22.1850   0.0856   6.2763 266.0000  -3.1166  -4.4636
 2308.000000  -0.0719  22.1847   0.0854   6.2763 267.0000  -3.7904  -4.9092
 2309.000000   6.9155  22.1844   0.0854   6.2763 267.0000  -3.5118  -4.7080
 2310.000000   9.3574  22.1842   0.0854   6.2763 267.0000  -3.6458  -4.6965
 2311.000000  15.2761  22.1839   0.0854   6.2763 267.0000  -4.0292  -4.7179
 2312.000000  13.4033  22.1836   0.0854   6.2763 267.0000  -4.2493  -4.9460
 2313.000000  20.1568  22.1834   0.0854   6.2765 267.0000  -4.1919  -4.6981
 2314.000000  17.9452  22.1831   0.0854   6.2765 267.0000  -3.8870  -4.5840
 2315.000000  16.2921  22.1828   0.0854   6.2765 267.0000  -3.6106  -4.4492
 2316.000000  15.1828  22.1826   0.0854   6.2765 267.0000  -3.3010  -4.3195
 2317.000000  10.3564  22.1823   0.0854   6.2765 267.0000  -3.1203  -4.5248
 2318.000000   6.1927  22.1820   0.0854   6.2765 267.0000  -2.5843  -4.4850
 2319.000000   8.3038  22.1818   0.0854   6.2765 267.0000  -1.9610  -4.1827
 2320.000000  11.8737  22.1815   0.0854   6.2765 267.0000  -2.7362  -4.3245
 2321.000000  15.0077  22.1812   0.0854   6.2765 267.0000  -2.6253  -4.1562
 2322.000000  16.1327  22.1810   0.0854   6.2765 267.0000  -3.1915  -4.1506
 2323.000000  17.9555  22.1807   0.0854   6.2765 267.0000  -3.5228  -4.3548
 2324.000000  12.3978  22.1805   0.0854   6.2765 267.0000  -3.3580  -4.5601
 2325.000000  16.7783  22.1802   0.0854   6.2765 267.0000  -3.2691  -4.0785
 2326.000000  17.9048  22.1799   0.0854   6.2765 267.0000  -3.4659  -4.0373
 2327.000000  16.0420  22.1797   0.0854   6.2765 267.0000  -3.2472  -3.9295
 2328.000000  20.3021  22.1794   0.0854   6.2767 267.0000  -3.6861  -4.1336
 2329.000000  13.9468  22.1791   0.0853   6.2767 266.0000  -3.5752  -3.7987
 2330.000000  15.8610  22.1789   0.0854   6.2767 266.0000  -3.2676  -3.7906
 2331.000000  15.8838  22.1786   0.0854   6.2767 266.0000  -3.1860  -3.7070
 2332.000000  17.6621  22.1783   0.0854   6.2767 266.0000  -3.2920  -3.8842
 2333.000000  15.0446  22.1781   0.0854   6.2767 266.0000  -3.1435  -3.5562
 2334.000000  16.3790  22.1778   0.0854   6.2767 266.0000  -3.5699  -3.7782
 2335.000000  14.9796  22.1775   0.0854   6.2767 266.0000  -3.0587  -3.4789
 2336.000000  15.8066  22.1773   0.0854   6.2767 266.0000  -3.9069  -3.9636
 2337.000000  18.2455  22.1770   0.0854   6.2768 266.0000  -3.7457  -3.9539
 2338.000000  18.0049  22.1768   0.0854   6.2768 266.0000  -3.4145  -3.7766
 2339.000000  18.6317  22.1765   0.0854   6.2768 266.0000  -3.6392  -3.8738
 2340.000000  19.1072  22.1762   0.0854   6.2768 266.0000  -3.8943  -4.0550
 2341.000000  19.8730  22.1760   0.0854   6.2769 266.0000  -3.7186  -3.9467
 2342.000000  14.2542  22.1757   0.0854   6.2769 266.0000  -3.3991  -3.5065
 2343.000000  15.5250  22.1754   0.0854   6.2769 266.0000  -3.3100  -3.5139
 2344.000000  20.5438  22.1752   0.0854   6.2773 266.0000  -3.5577  -3.9061
 2345.000000  17.8840  22.1749   0.0854   6.2773 266.0000  -3.2505  -3.6436
 2346.000000  18.8654  22.1747   0.0854   6.2773 266.0000  -3.3776  -3.6868
 2347.000000  13.3705  22.1744   0.0854   6.2773 266.0000  -3.0243  -3.3137
 2348.000000  10.8248  22.1741   0.0854   6.2773 266.0000  -3.0377  -3.1823
 2349.000000  18.3146  22.1739   0.0854   6.2774 266.0000  -3.0503  -3.7441
 2350.000000  15.3518  22.1736   0.0854   6.2774 266.0000  -2.4859  -3.4256
 2351.000000  14.8845  22.1734   0.0854   6.2774 266.0000  -2.9823  -3.3158
 2352.000000  16.2485  22.1731   0.0854   6.2774 266.0000  -2.7155  -3.6753
 2353.000000  16.4533  22.1728   0.0854   6.2774 266.0000  -3.3151  -3.4851
 2354.000000  20.4214  22.1726   0.0854   6.2777 266.0000  -3.4569  -3.8104
 2355.000000  18.7437  22.1723   0.0854   6.2777 266.0000  -3.3598  -3.5854
 2356.000000  18.0780  22.1721   0.0854   6.2777 266.0000  -2.8719  -3.5841
 2357.000000  16.3832  22.1718   0.0854   6.2777 266.0000  -2.6045  -3.3636
 2358.000000  16.8924  22.1715   0.0854   6.2777 266.0000  -2.5500  -3.4561
 2359.000000  19.6149  22.1713   0.0855   6.2778 266.0000  -3.1269  -3.8171
 2360.000000  21.5987  22.1711   0.0855   6.2799 266.0000  -3.5046  -4.0507
 2361.000000  21.0451  22.1709   0.0855   6.2808 266.0000  -3.5230  -3.7956
 2362.000000  16.8700  22.1706   0.0855   6.2808 266.0000  -2.6234  -3.6974
 2363.000000  15.9945  22.1704   0.0855   6.2808 266.0000  -2.4081  -3.7903
 2364.000000  17.1598  22.1701   0.0855   6.2808 266.0000  -2.4463  -3.4203
 2365.000000   9.9938  22.1699   0.0854   6.2808 266.0000  -1.6855  -4.0433
 2366.000000  15.0952  22.1696   0.0854   6.2808 266.0000  -2.0524  -3.6543
 2367.000000  11.6498  22.1693   0.0854   6.2808 266.0000  -2.2012  -4.1745
 2368.000000  15.0373  22.1691   0.0854   6.2808 266.0000  -2.8819  -4.2285
 2369.000000  18.6744  22.1688   0.0854   6.2808 266.0000  -2.9813  -3.8969
 2370.000000  14.1120  22.1685   0.0857   6.2808 267.0000  -2.1377  -3.9854
 2371.000000  12.6154  22.1683   0.0857   6.2808 267.0000  -1.6679  -3.8730
 2372.000000  13.9320  22.1680   0.0857   6.2808 267.0000  -1.8254  -3.8177
 2373.000000  13.8348  22.1678   0.0857   6.2808 267.0000  -1.6449  -3.8549
 2374.000000  18.2591  22.1675   0.0857   6.2808 267.0000  -2.8823  -3.9431
 2375.000000  16.8412  22.1672   0.0857   6.2808 267.0000  -2.3869  -3.7653
 2376.000000  18.6849  22.1670   0.0857   6.2808 267.0000  -2.7186  -3.6342
 2377.000000  13.0957  22.1667   0.0857   6.2808 267.0000  -1.8056  -3.0106
 2378.000000  15.3934  22.1665   0.0857   6.2808 267.0000  -2.0900  -3.3738
 2379.000000  15.7456  22.1662   0.0857   6.2808 267.0000  -2.0057  -3.3724
 2380.000000  15.1324  22.1659   0.0857   6.2808 267.0000  -1.7349  -3.5187
 2381.000000  16.8983  22.1657   0.0858   6.2808 267.0000  -2.0678  -3.4034
 2382.000000  13.4928  22.1654   0.0858   6.2808 267.0000  -1.2188  -3.2093
 2383.000000  13.9076  22.1652   0.0858   6.2808 267.0000  -1.0890  -3.3570
 2384.000000  14.6689  22.1649   0.0858   6.2808 267.0000  -1.2136  -3.3585
 2385.000000  14.3048  22.1646   0.0858   6.2808 267.0000  -1.1529  -3.5092
 2386.000000  15.3933  22.1644   0.0858   6.2808 267.0000  -1.7018  -3.6658
 2387.000000  13.5574  22.1641   0.0858   6.2808 267.0000  -1.4370  -3.1192
 2388.000000  14.5501  22.1639   0.0859   6.2808 267.0000  -1.4100  -3.1528
 2389.000000  13.6695  22.1636   0.0859   6.2808 267.0000  -1.3203  -2.9984
 2390.000000  17.5395  22.1634   0.0859   6.2808 267.0000  -2.3209  -3.3479
 2391.000000  13.2825  22.1631   0.0859   6.2808 267.0000  -1.6636  -2.9328
 2392.000000  14.3034  22.1628   0.0859   6.2808 267.0000  -2.2031  -3.0162
 2393.000000  15.0224  22.1626   0.0859   6.2808 267.0000  -1.6021  -3.1081
 2394.000000  11.0562  22.1623   0.0859   6.2808 267.0000  -2.1030  -2.7565
 2395.000000  12.9918  22.1621   0.0859   6.2808 267.0000  -1.7575  -2.8240
 2396.000000  16.4897  22.1618   0.0859   6.2808 267.0000  -2.1001  -3.1785
 2397.000000  17.2112  22.1615   0.0859   6.2808 267.0000  -1.8942  -3.2936
 2398.000000  17.6669  22.1613   0.0859   6.2808 267.0000  -1.9232  -3.4510
 2399.000000  14.7051  22.1610   0.0859   6.2808 267.0000  -1.0033  -3.4967
 2400.000000  16.0939  22.1608   0.0856   6.2808 266.0000  -1.4609  -3.4874
 2401.000000  16.0369  22.1605   0.0856   6.2808 266.0000  -1.1025  -3.4819
 2402.000000  17.2408  22.1603   0.0856   6.2808 266.0000  -1.9971  -3.6701
 2403.000000  14.8647  22.1600   0.0857   6.2808 266.0000  -0.9087  -3.5840
 2404.000000  15.6263  22.1597   0.0857   6.2808 266.0000  -1.2158  -3.1626
 2405.000000  18.6979  22.1595   0.0857   6.2808 266.0000  -1.9698  -3.5211
 2406.000000  16.7338  22.1592   0.0857   6.2808 266.0000  -2.3043  -3.8534
 2407.000000  18.5976  22.1590   0.0857   6.2809 266.0000  -2.1761  -3.6380
 2408.000000  18.2170  22.1587   0.0857   6.2809 266.0000  -2.5054  -3.7752
 2409.000000  18.5605  22.1585   0.0857   6.2809 266.0000  -2.5579  -3.8475
 2410.000000  19.8253  22.1582   0.0857   6.2810 266.0000  -3.2260  -4.0153
 2411.000000  18.9821  22.1580   0.0861   6.2810 267.0000  -2.5426  -3.6697
 2412.000000  18.9631  22.1577   0.0862   6.2811 267.0000  -2.6573  -3.5408
 2413.000000  20.2320  22.1575   0.0862   6.2813 267.0000  -2.9134  -3.6230
 2414.000000  20.3042  22.1572   0.0862   6.2815 267.0000  -3.0856  -3.5728
 2415.000000  15.6482  22.1570   0.0862   6.2815 267.0000  -3.1223  -3.3482
 2416.000000   9.1341  22.1567   0.0863   6.2815 268.0000  -2.9113  -3.0283
 2417.000000   8.9236  22.1564   0.0863   6.2815 268.0000  -3.0506  -3.0150
 2418.000000  11.5902  22.1562   0.0863   6.2815 268.0000  -2.9098  -3.0849
 2419.000000  13.7819  22.1559   0.0863   6.2815 268.0000  -2.7759  -3.1167
 2420.000000   8.3121  22.1557   0.0863   6.2815 268.0000  -2.4873  -2.6594
 2421.000000  11.7121  22.1554   0.0863   6.2815 268.0000  -2.5479  -2.9346
 2422.000000  12.3021  22.1552   0.0864   6.2815 268.0000  -2.3223  -2.8376
 2423.000000  15.1066  22.1549   0.0864   6.2815 268.0000  -1.9932  -2.9410
 2424.000000   7.3098  22.1547   0.0864   6.2815 268.0000  -1.8221  -2.5123
 2425.000000  12.2763  22.1544   0.0864   6.2815 268.0000  -2.4014  -2.7908
 2426.000000  12.6957  22.1541   0.0864   6.2815 268.0000  -2.2724  -2.7363
 2427.000000   7.6627  22.1539   0.0864   6.2815 268.0000  -2.4014  -2.5101
 2428.000000   7.2329  22.1536   0.0864   6.2815 268.0000  -2.8454  -2.6973
 2429.000000  11.5724  22.1534   0.0864   6.2815 268.0000  -3.1847  -3.1741
 2430.000000   9.3136  22.1531   0.0864   6.2815 268.0000  -2.9029  -2.8734
 2431.000000  11.2862  22.1529   0.0864   6.2815 268.0000  -2.9857  -2.9841
 2432.000000  15.0035  22.1526   0.0864   6.2815 268.0000  -2.6000  -3.0436
 2433.000000   7.5640  22.1524   0.0864   6.2815 268.0000  -2.4635  -2.4946
 2434.000000   1.8924  22.1521   0.0864   6.2815 268.0000  -2.7188  -2.2708
 2435.000000  13.8646  22.1519   0.0865   6.2815 268.0000  -3.0772  -3.1899
 2436.000000  16.0174  22.1516   0.0865   6.2815 268.0000  -2.4951  -3.0291
 2437.000000   5.0674  22.1514   0.0865   6.2815 268.0000  -1.8179  -2.2547
 2438.000000   8.8480  22.1511   0.0865   6.2815 268.0000  -1.6657  -2.5878
 2439.000000   6.5045  22.1508   0.0865   6.2815 268.0000  -1.7109  -2.3172
 2440.000000   8.3015  22.1506   0.0865   6.2815 268.0000  -1.8513  -2.4311
 2441.000000  12.7625  22.1503   0.0865   6.2815 268.0000  -1.7337  -2.7517
 2442.000000  11.7068  22.1501   0.0865   6.2815 268.0000  -2.1254  -2.5981
 2443.000000   6.1482  22.1498   0.0865   6.2815 268.0000  -1.6935  -2.1894
 2444.000000   7.0711  22.1496   0.0865   6.2815 268.0000  -1.3747  -2.3644
 2445.000000  15.4672  22.1493   0.0868   6.2815 269.0000  -2.1833  -2.8687
 2446.000000   9.9916  22.1491   0.0868   6.2815 269.0000  -1.8689  -2.4639
 2447.000000   9.4351  22.1488   0.0868   6.2815 269.0000  -2.0527  -2.3997
 2448.000000   5.1776  22.1486   0.0868   6.2815 269.0000  -2.3938  -2.2930
 2449.000000   3.8399  22.1483   0.0868   6.2815 269.0000  -2.0221  -1.9957
 2450.000000   6.7502  22.1481   0.0868   6.2815 269.0000  -2.1994  -2.2068
 2451.000000   4.5020  22.1478   0.0869   6.2815 269.0000  -2.2416  -2.0538
 2452.000000  10.3754  22.1476   0.0869   6.2815 269.0000  -2.1686  -2.4052
 2453.000000   9.7764  22.1473   0.0869   6.2815 269.0000  -1.4789  -2.4791
 2454.000000   3.4496  22.1471   0.0869   6.2815 269.0000  -0.8723  -2.1501
 2455.000000   9.1395  22.1468   0.0869   6.2815 270.0000  -0.8182  -2.5028
 2456.000000   3.5649  22.1466   0.0869   6.2815 270.0000  -0.9137  -2.1050
 2457.000000   7.8187  22.1463   0.0869   6.2815 270.0000  -0.9894  -2.3734
 2458.000000  12.4881  22.1460   0.0869   6.2815 270.0000  -0.7983  -2.7312
 2459.000000  10.8045  22.1458   0.0870   6.2815 270.0000  -0.5468  -2.5801
 2460.000000  -0.0088  22.1455   0.0870   6.2815 270.0000  -0.9015  -1.9307
 2461.000000  -1.5491  22.1453   0.0870   6.2815 270.0000  -1.1138  -1.7862
 2462.000000  -5.2395  22.1450   0.0870   6.2815 270.0000  -0.6280  -1.6193
 2463.000000  -2.2522  22.1448   0.0868   6.2815 271.0000  -0.5768  -1.7456
 2464.000000   5.0941  22.1445   0.0868   6.2815 271.0000  -0.8708  -2.0891
 2465.000000  -5.6934  22.1443   0.0868   6.2815 271.0000  -0.8757  -1.4841
 2466.000000 -10.0293  22.1440   0.0868   6.2815 271.0000  -0.5218  -1.0756
 2467.000000  -3.2831  22.1438   0.0868   6.2815 271.0000  -0.4365  -1.5873
 2468.000000 -10.0067  22.1435   0.0866   6.2815 272.0000  -1.1213  -1.1649
 2469.000000  -3.1982  22.1433   0.0864   6.2815 273.0000  -1.2850  -1.6251
 2470.000000  -5.6420  22.1430   0.0864   6.2815 273.0000  -1.1986  -1.3534
 2471.000000  -2.6865  22.1428   0.0864   6.2815 273.0000  -1.0329  -1.5072
 2472.000000  -0.7026  22.1425   0.0866   6.2815 272.0000  -1.3366  -1.6968
 2473.000000  -7.5189  22.1423   0.0866   6.2815 272.0000  -1.1725  -1.1550
 2474.000000  -4.4345  22.1420   0.0864   6.2815 273.0000  -0.6187  -1.4050
 2475.000000  -9.6417  22.1418   0.0864   6.2815 273.0000  -1.1160  -0.9797
 2476.000000  -9.0279  22.1415   0.0865   6.2815 273.0000  -1.1871  -0.9225
 2477.000000  -5.0550  22.1413   0.0865   6.2815 273.0000  -0.8378  -1.2635
 2478.000000  -6.1010  22.1410   0.0865   6.2815 273.0000  -0.1241  -1.4521
 2479.000000 -14.6187  22.1408   0.0865   6.2815 273.0000   0.0345  -0.9642
 2480.000000   0.2379  22.1405   0.0865   6.2815 273.0000  -0.6465  -1.7308
 2481.000000  -6.0677  22.1403   0.0865   6.2815 273.0000   0.1119  -1.4223
 2482.000000  -1.0305  22.1400   0.0865   6.2815 273.0000  -0.1786  -1.6793
 2483.000000   1.9006  22.1398   0.0865   6.2815 273.0000  -0.1644  -1.9835
 2484.000000  -0.8892  22.1395   0.0865   6.2815 273.0000  -0.4575  -1.5353
 2485.000000  -3.9648  22.1393   0.0865   6.2815 273.0000  -0.7009  -1.2555
 2486.000000  -6.5845  22.1390   0.0865   6.2815 273.0000  -0.3436  -1.1989
 2487.000000  -7.7806  22.1388   0.0865   6.2815 273.0000   0.6193  -1.4817
 2488.000000 -12.9342  22.1386   0.0865   6.2815 273.0000   0.4169  -1.1064
 2489.000000 -17.6381  22.1383   0.0862   6.2815 274.0000   0.4670  -0.8374
 2490.000000 -15.1849  22.1381   0.0859   6.2815 275.0000   0.1404  -0.8075
 2491.000000 -14.5774  22.1378   0.0857   6.2815 276.0000   0.6461  -0.9709
 2492.000000  -8.7497  22.1376   0.0857   6.2815 276.0000   0.4007  -1.2148
 2493.000000  -6.1011  22.1373   0.0857   6.2815 276.0000   0.8114  -1.5509
 2494.000000  -4.5465  22.1371   0.0857   6.2815 276.0000   0.5982  -1.4578
 2495.000000  -1.8248  22.1368   0.0857   6.2815 276.0000   0.6430  -1.7718
 2496.000000   0.9368  22.1366   0.0857   6.2815 276.0000   0.3946  -1.8297
 2497.000000   3.0788  22.1363   0.0857   6.2815 276.0000  -0.2708  -1.9928
 2498.000000   1.9080  22.1361   0.0856   6.2815 277.0000  -0.3043  -1.7590
 2499.000000   4.1271  22.1358   0.0856   6.2815 277.0000   0.1413  -2.0046
 2500.000000   6.0847  22.1356   0.0856   6.2815 277.0000  -0.3397  -2.2124
 2501.000000   5.8863  22.1353   0.0856   6.2815 277.0000  -0.4931  -2.1353
 2502.000000   8.1627  22.1351   0.0856   6.2815 277.0000  -0.3613  -2.2455
 2503.000000   4.8720  22.1348   0.0856   6.2815 277.0000   0.1624  -1.9641
 2504.000000   6.5895  22.1346   0.0856   6.2815 277.0000   0.1770  -2.0491
 2505.000000  -1.6601  22.1343   0.0855   6.2815 278.0000   0.9126  -1.8268
 2506.000000  -1.2042  22.1341   0.0854   6.2815 279.0000   0.3600  -1.6001
 2507.000000   3.9549  22.1339   0.0854   6.2815 279.0000   0.1760  -1.7843
 2508.000000 -18.3371  22.1336   0.0851   6.2815 280.0000  -0.2839  -0.4251
 2509.000000 -15.1856  22.1334   0.0851   6.2815 280.0000  -0.1236  -0.7120
 2510.000000  -9.0865  22.1331   0.0851   6.2815 280.0000  -0.0354  -1.0762
 2511.000000 -17.5073  22.1329   0.0848   6.2815 281.0000   0.1241  -0.5426
 2512.000000 -15.9403  22.1326   0.0848   6.2815 281.0000   0.2454  -0.5399
 2513.000000 -17.7162  22.1324   0.0845   6.2815 282.0000   0.0364  -0.3258
 2514.000000 -17.6533  22.1321   0.0842   6.2815 283.0000   0.6520  -0.7062
 2515.000000 -18.9087  22.1319   0.0839   6.2815 284.0000   0.5461  -0.3863
 2516.000000 -19.6330  22.1316   0.0836   6.2815 285.0000   0.2084  -0.0610
 2517.000000 -13.0949  22.1314   0.0834   6.2815 286.0000   0.3720  -0.6879
 2518.000000 -10.0509  22.1311   0.0834   6.2815 286.0000   0.1453  -0.7715
 2519.000000 -14.6649  22.1309   0.0834   6.2815 286.0000  -0.3873  -0.4282
 2520.000000 -18.8836  22.1307   0.0831   6.2815 287.0000  -0.2503  -0.1036
 2521.000000 -12.4278  22.1304   0.0831   6.2815 287.0000  -0.3837  -0.7542
 2522.000000 -19.5502  22.1302   0.0828   6.2815 288.0000  -0.4382   0.1378
 2523.000000 -16.0260  22.1299   0.0825   6.2815 289.0000  -0.9220  -0.3739
 2524.000000 -12.9326  22.1297   0.0825   6.2815 289.0000  -0.7302  -0.5832
 2525.000000 -13.6520  22.1294   0.0826   6.2815 289.0000  -0.7036  -0.3376
 2526.000000 -13.0832  22.1292   0.0826   6.2815 289.0000  -1.2112  -0.6204
 2527.000000 -15.7358  22.1289   0.0823   6.2815 290.0000  -1.0143  -0.1858
 2528.000000  -9.8156  22.1287   0.0823   6.2815 290.0000  -0.4879  -0.7031
 2529.000000  -7.4511  22.1285   0.0823   6.2815 290.0000  -0.4155  -0.9718
 2530.000000  -8.7424  22.1282   0.0823   6.2815 290.0000  -0.8480  -0.7965
 2531.000000 -12.9741  22.1280   0.0821   6.2815 291.0000  -1.1975  -0.3737
 2532.000000  -9.6067  22.1277   0.0821   6.2815 291.0000  -1.1268  -0.5857
 2533.000000 -13.8890  22.1275   0.0819   6.2815 292.0000  -1.6500  -0.6128
 2534.000000 -19.0883  22.1272   0.0816   6.2815 293.0000  -1.1421   0.0742
 2535.000000 -19.0697  22.1270   0.0813   6.2815 294.0000  -1.2373   0.2817
 2536.000000 -14.0143  22.1267   0.0813   6.2815 294.0000  -1.1488  -0.1006
 2537.000000  -6.8732  22.1265   0.0813   6.2815 294.0000  -1.3872  -1.0532
 2538.000000 -10.3826  22.1263   0.0813   6.2815 294.0000  -1.4586  -0.7325
 2539.000000 -11.3763  22.1260   0.0816   6.2815 293.0000  -1.8548  -0.8880
 2540.000000  -6.9004  22.1258   0.0816   6.2815 293.0000  -1.5654  -0.9297
 2541.000000  -9.9714  22.1255   0.0816   6.2815 293.0000  -1.4873  -0.5325
 2542.000000  -6.4405  22.1253   0.0814   6.2815 294.0000  -1.1046  -0.7606
 2543.000000  -1.8033  22.1250   0.0815   6.2815 294.0000  -1.0964  -1.3255
 2544.000000  -2.8167  22.1248   0.0815   6.2815 294.0000  -1.3322  -1.2052
 2545.000000  -3.5616  22.1246   0.0815   6.2815 294.0000  -1.0715  -0.9742
 2546.000000  -7.3490  22.1243   0.0815   6.2815 294.0000  -1.0853  -0.4922
 2547.000000 -11.8041  22.1241   0.0817   6.2815 293.0000  -1.0011  -0.1046
 2548.000000 -17.7077  22.1238   0.0815   6.2815 294.0000  -0.7551   0.1387
 2549.000000 -12.1201  22.1236   0.0813   6.2815 295.0000  -0.8104  -0.0846
 2550.000000  -9.9434  22.1233   0.0813   6.2815 295.0000  -0.7328  -0.2209
 2551.000000  -6.4646  22.1231   0.0813   6.2815 295.0000  -0.6239  -0.8323
 2552.000000  -7.1789  22.1229   0.0813   6.2815 295.0000  -0.8364  -0.4895
 2553.000000  -4.7680  22.1226   0.0813   6.2815 295.0000  -0.5302  -0.9051
 2554.000000  -4.9041  22.1224   0.0813   6.2815 295.0000  -0.7401  -0.6421
 2555.000000 -11.1223  22.1221   0.0811   6.2815 296.0000  -0.4627  -0.2896
 2556.000000 -10.3392  22.1219   0.0811   6.2815 296.0000  -0.2038  -0.4808
 2557.000000  -3.1156  22.1216   0.0811   6.2815 296.0000  -0.4155  -1.0266
 2558.000000  -1.4035  22.1214   0.0811   6.2815 296.0000  -0.7231  -1.2173
 2559.000000  -3.1873  22.1212   0.0811   6.2815 296.0000  -0.2496  -1.0407
 2560.000000  -6.1190  22.1209   0.0811   6.2815 296.0000   0.1079  -1.2277
 2561.000000  -4.1846  22.1207   0.0811   6.2815 296.0000   0.1223  -1.2141
 2562.000000 -14.7200  22.1204   0.0811   6.2815 296.0000  -0.3878  -0.0160
 2563.000000 -14.1445  22.1202   0.0811   6.2815 296.0000   0.0042  -0.2423
 2564.000000 -19.4715  22.1200   0.0809   6.2815 297.0000   0.0274   0.2404
 2565.000000 -15.8786  22.1197   0.0809   6.2815 297.0000  -0.1246   0.2051
 2566.000000 -13.3270  22.1195   0.0808   6.2815 297.0000   0.7544  -0.9713
 2567.000000 -13.3334  22.1192   0.0809   6.2815 297.0000   0.4020  -0.4584
 2568.000000 -14.6010  22.1190   0.0806   6.2815 298.0000   0.2760  -0.1909
 2569.000000 -15.8068  22.1188   0.0804   6.2815 299.0000   0.8653  -0.7886
 2570.000000 -13.2679  22.1185   0.0804   6.2815 299.0000   0.6405  -0.5822
 2571.000000 -18.8226  22.1183   0.0801   6.2815 300.0000   0.9588  -0.4102
 2572.000000 -17.4291  22.1180   0.0799   6.2815 301.0000   1.1114  -0.9306
 2573.000000 -15.4987  22.1178   0.0799   6.2815 301.0000   0.9680  -0.4838
 2574.000000 -12.6641  22.1176   0.0796   6.2815 302.0000   0.9678  -1.0349
 2575.000000 -14.2174  22.1173   0.0794   6.2815 303.0000   1.2474  -1.0980
 2576.000000 -14.3145  22.1171   0.0794   6.2815 303.0000   1.0054  -0.7259
 2577.000000  -9.5322  22.1168   0.0794   6.2815 303.0000   1.0422  -1.2201
 2578.000000  -9.5938  22.1166   0.0794   6.2815 303.0000   1.3040  -1.4841
 2579.000000  -8.1536  22.1164   0.0795   6.2815 303.0000   1.0215  -1.0996
 2580.000000  -6.6988  22.1161   0.0795   6.2815 303.0000   0.1256  -0.9328
 2581.000000  -7.3043  22.1159   0.0795   6.2815 303.0000   0.6949  -0.9878
 2582.000000  -5.2862  22.1156   0.0795   6.2815 303.0000   0.5833  -1.1743
 2583.000000  -5.6239  22.1154   0.0795   6.2815 303.0000   1.0745  -1.4632
 2584.000000  -4.6327  22.1152   0.0795   6.2815 303.0000   0.9767  -1.2651
 2585.000000  -7.5429  22.1149   0.0797   6.2815 302.0000   0.3603  -0.7668
 2586.000000  -2.8557  22.1147   0.0798   6.2815 302.0000   0.5868  -1.2053
 2587.000000  -1.8613  22.1144   0.0798   6.2815 302.0000   0.7857  -1.4270
 2588.000000  -0.5745  22.1142   0.0798   6.2815 302.0000   0.7986  -1.3562
 2589.000000  -6.8856  22.1140   0.0798   6.2815 302.0000   0.6165  -0.7443
 2590.000000  -0.4627  22.1137   0.0798   6.2815 302.0000   0.7614  -1.1844
 2591.000000  -1.9561  22.1135   0.0798   6.2815 302.0000   0.3763  -1.1273
 2592.000000  -9.0136  22.1132   0.0798   6.2815 302.0000   0.1483  -0.4862
 2593.000000  -6.8838  22.1130   0.0798   6.2815 302.0000  -0.0819  -0.6731
 2594.000000  -3.3865  22.1128   0.0799   6.2815 302.0000   0.0128  -0.9012
 2595.000000 -10.6347  22.1125   0.0799   6.2815 302.0000  -0.1576  -0.2216
 2596.000000 -18.4845  22.1123   0.0796   6.2815 303.0000  -0.3521   0.4026
 2597.000000 -11.1775  22.1121   0.0796   6.2815 303.0000  -0.2230  -0.0229
 2598.000000  -8.0133  22.1118   0.0794   6.2815 304.0000   0.2037  -0.3864
 2599.000000  -6.6370  22.1116   0.0794   6.2815 304.0000  -0.1321  -0.2544
 2600.000000  -3.8865  22.1113   0.0793   6.2815 305.0000   0.3833  -0.9295
 2601.000000  -5.1095  22.1111   0.0793   6.2815 305.0000   0.0531  -0.5736
 2602.000000  -1.9617  22.1109   0.0795   6.2815 304.0000   0.4089  -0.9797
 2603.000000 -11.6599  22.1106   0.0795   6.2815 304.0000   0.0925  -0.0322
 2604.000000 -14.1031  22.1104   0.0795   6.2815 304.0000  -0.3894   0.2997
 2605.000000  -5.2880  22.1102   0.0795   6.2815 304.0000  -0.3496  -0.4314
 2606.000000 -16.7769  22.1099   0.0793   6.2815 305.0000   0.5299  -0.1115
 2607.000000 -15.6598  22.1097   0.0792   6.2815 305.0000   0.6484  -0.1307
 2608.000000 -19.1046  22.1094   0.0790   6.2815 306.0000   0.0468   0.5204
 2609.000000 -17.3377  22.1092   0.0787   6.2815 307.0000   0.3555   0.1674
 2610.000000  -8.3962  22.1090   0.0786   6.2815 308.0000  -0.0759  -0.0037
 2611.000000  -8.7250  22.1087   0.0784   6.2815 309.0000  -0.5837  -0.1291
 2612.000000 -15.9133  22.1085   0.0782   6.2815 310.0000  -0.7553   0.2723
 2613.000000 -18.7538  22.1083   0.0779   6.2815 311.0000  -0.6135   0.5716
 2614.000000 -13.8003  22.1080   0.0779   6.2815 311.0000  -0.7253   0.3443
 2615.000000 -10.1349  22.1078   0.0779   6.2815 311.0000  -0.5951   0.1522
 2616.000000 -18.7720  22.1075   0.0777   6.2815 312.0000  -1.0520   0.5342
 2617.000000 -12.5626  22.1073   0.0777   6.2815 312.0000  -0.8831   0.3745
 2618.000000 -11.6378  22.1071   0.0775   6.2815 313.0000  -1.0353   0.3066
 2619.000000 -12.6946  22.1068   0.0775   6.2815 313.0000  -1.2227   0.1419
 2620.000000 -14.1373  22.1066   0.0773   6.2815 314.0000  -1.4154   0.0647
 2621.000000 -11.1107  22.1064   0.0773   6.2815 314.0000  -1.3925   0.1034
 2622.000000  -6.0447  22.1061   0.0773   6.2815 314.0000  -0.9318  -0.0944
 2623.000000  -6.6079  22.1059   0.0773   6.2815 314.0000  -0.8896   0.0098
 2624.000000 -18.4248  22.1057   0.0771   6.2815 315.0000  -0.8633   0.7364
 2625.000000 -15.7934  22.1054   0.0771   6.2815 315.0000  -0.5952   0.6862
 2626.000000  -9.8863  22.1052   0.0769   6.2815 316.0000  -0.8111   0.4686
 2627.000000  -6.5070  22.1050   0.0771   6.2815 315.0000  -0.6983   0.0981
 2628.000000  -3.7198  22.1047   0.0770   6.2815 316.0000  -0.4688  -0.5683
 2629.000000  -4.2943  22.1045   0.0770   6.2815 316.0000  -0.5212  -0.3434
 2630.000000  -5.1032  22.1043   0.0770   6.2815 316.0000  -1.0280  -0.3749
 2631.000000  -5.2930  22.1040   0.0770   6.2815 316.0000  -0.4904  -0.0674
 2632.000000  -1.8932  22.1038   0.0770   6.2815 316.0000  -0.6943  -0.8216
 2633.000000  -0.5263  22.1035   0.0770   6.2815 316.0000  -0.6421  -0.9347
 2634.000000  -1.1074  22.1033   0.0770   6.2815 317.0000  -0.8669  -1.0719
 2635.000000   0.1137  22.1031   0.0770   6.2815 317.0000  -0.9069  -1.0076
 2636.000000  -1.1394  22.1028   0.0770   6.2815 317.0000  -0.8791  -0.7031
 2637.000000  -2.0472  22.1026   0.0770   6.2815 317.0000  -0.2598  -1.3476
 2638.000000   1.2187  22.1024   0.0770   6.2815 317.0000  -0.6585  -1.1686
 2639.000000  -2.3570  22.1021   0.0770   6.2815 317.0000  -1.1373  -0.7049
 2640.000000  -2.3337  22.1019   0.0770   6.2815 317.0000  -0.3696  -0.3170
 2641.000000  -4.3561  22.1017   0.0772   6.2815 316.0000  -1.0986  -0.3168
 2642.000000  -3.2398  22.1014   0.0772   6.2815 316.0000  -1.3574  -0.8643
 2643.000000 -14.6773  22.1012   0.0770   6.2815 317.0000  -1.6220  -0.3105
 2644.000000 -15.5370  22.1010   0.0768   6.2815 318.0000  -1.6456  -0.1643
 2645.000000  -7.3234  22.1007   0.0768   6.2815 318.0000  -1.5084  -0.4505
 2646.000000 -12.9422  22.1005   0.0768   6.2815 318.0000  -1.6107  -0.0924
 2647.000000 -12.2180  22.1003   0.0766   6.2815 319.0000  -2.0397  -0.7842
 2648.000000 -15.4908  22.1000   0.0764   6.2815 320.0000  -1.9346  -0.4166
 2649.000000  -9.8688  22.0998   0.0764   6.2815 320.0000  -1.8620  -0.6473
 2650.000000  -6.2814  22.0996   0.0764   6.2815 320.0000  -1.8951  -0.9736
 2651.000000  -4.2748  22.0993   0.0764   6.2815 320.0000  -1.7312  -1.3071
 2652.000000  -1.0750  22.0991   0.0764   6.2815 320.0000  -1.8778  -1.5295
 2653.000000  -2.0561  22.0989   0.0764   6.2815 320.0000  -1.6629  -1.2834
 2654.000000  -0.7349  22.0986   0.0766   6.2815 319.0000  -1.5960  -1.2086
 2655.000000  -4.3827  22.0984   0.0766   6.2815 319.0000  -1.9767  -1.0232
 2656.000000  -8.9231  22.0982   0.0766   6.2815 319.0000  -2.0036  -0.6749
 2657.000000  -3.2512  22.0979   0.0766   6.2815 319.0000  -2.1190  -1.3427
 2658.000000  -4.2400  22.0977   0.0766   6.2815 319.0000  -1.6124  -0.7322
 2659.000000   0.3936  22.0975   0.0765   6.2815 320.0000  -1.4788  -1.4974
 2660.000000   1.5567  22.0972   0.0765   6.2815 320.0000  -1.6557  -1.3878
 2661.000000   2.6820  22.0970   0.0765   6.2815 320.0000  -1.5069  -1.4463
 2662.000000   0.9991  22.0968   0.0765   6.2815 320.0000  -1.0635  -1.5168
 2663.000000   0.8307  22.0965   0.0765   6.2815 320.0000  -1.2377  -0.9912
 2664.000000   2.4502  22.0963   0.0766   6.2815 320.0000  -1.3295  -1.7234
 2665.000000   1.4648  22.0961   0.0766   6.2815 320.0000  -1.9109  -1.7233
 2666.000000   3.9671  22.0959   0.0766   6.2815 320.0000  -1.6302  -1.6922
 2667.000000   2.6693  22.0956   0.0766   6.2815 320.0000  -1.4368  -1.2630
 2668.000000   1.0472  22.0954   0.0766   6.2815 320.0000  -1.4013  -0.9625
 2669.000000  -2.5467  22.0952   0.0766   6.2815 320.0000  -1.4324  -0.6494
 2670.000000  -7.9518  22.0949   0.0766   6.2815 320.0000  -1.5067  -0.2680
 2671.000000   3.1519  22.0947   0.0766   6.2815 320.0000  -1.2524  -1.1939
 2672.000000   0.6398  22.0945   0.0767   6.2815 320.0000  -0.4301  -1.3954
 2673.000000   2.2414  22.0942   0.0767   6.2815 320.0000  -0.7203  -1.4033
 2674.000000   2.4788  22.0940   0.0767   6.2815 320.0000  -0.8381  -1.5769
 2675.000000   2.2801  22.0938   0.0767   6.2815 320.0000  -0.2675  -1.6174
 2676.000000   2.9663  22.0935   0.0767   6.2815 320.0000  -0.3747  -1.4285
 2677.000000   3.3261  22.0933   0.0767   6.2815 321.0000  -0.9396  -1.3823
 2678.000000  -1.2840  22.0931   0.0767   6.2815 321.0000   0.0605  -1.1394
 2679.000000   2.0253  22.0928   0.0767   6.2815 321.0000  -0.4002  -1.1693
 2680.000000  -0.2566  22.0926   0.0767   6.2815 321.0000   0.0934  -1.4129
 2681.000000   1.5937  22.0924   0.0767   6.2815 322.0000   0.1357  -1.5570
 2682.000000   1.7124  22.0922   0.0766   6.2815 323.0000  -0.0275  -1.3030
 2683.000000   1.8396  22.0919   0.0767   6.2815 322.0000   0.1663  -1.3528
 2684.000000  -0.0645  22.0917   0.0767   6.2815 322.0000  -0.2286  -0.9541
 2685.000000  -0.6121  22.0915   0.0767   6.2815 322.0000  -0.1182  -0.8490
 2686.000000   4.4322  22.0912   0.0767   6.2815 322.0000  -0.2839  -1.6424
 2687.000000   4.4599  22.0910   0.0767   6.2815 322.0000   0.0703  -1.3727
 2688.000000   2.5413  22.0908   0.0768   6.2815 322.0000   0.3971  -1.2682
 2689.000000   0.9433  22.0905   0.0768   6.2815 322.0000   0.6158  -1.6059
 2690.000000   3.7502  22.0903   0.0768   6.2815 321.0000   0.2475  -1.5929
 2691.000000  -1.6187  22.0901   0.0767   6.2815 322.0000   0.9958  -1.6723
 2692.000000   4.3866  22.0899   0.0768   6.2815 322.0000   0.3927  -1.7017
 2693.000000   5.4646  22.0896   0.0768   6.2815 323.0000  -0.1994  -1.4872
 2694.000000   6.0026  22.0894   0.0768   6.2815 323.0000  -0.1759  -1.6774
 2695.000000   4.8410  22.0892   0.0768   6.2815 324.0000  -0.0744  -1.2555
 2696.000000   4.3436  22.0889   0.0768   6.2815 324.0000   0.5409  -1.8033
 2697.000000   4.1996  22.0887   0.0768   6.2815 324.0000   0.3504  -1.3500
 2698.000000   5.7361  22.0885   0.0768   6.2815 324.0000   0.5328  -1.7886
 2699.000000  -0.4602  22.0882   0.0769   6.2815 324.0000   1.0414  -1.7748
 2700.000000   3.9563  22.0880   0.0769   6.2815 324.0000   0.5812  -1.4850
 2701.000000   6.1451  22.0878   0.0769   6.2815 324.0000   0.4607  -1.5152
 2702.000000  -0.8675  22.0876   0.0770   6.2815 323.0000  -0.4507  -0.6538
 2703.000000   7.0906  22.0873   0.0770   6.2815 323.0000  -0.1190  -1.6700
 2704.000000   1.6611  22.0871   0.0770   6.2815 324.0000  -0.4143  -0.8288
 2705.000000   4.0988  22.0869   0.0769   6.2815 325.0000  -0.5314  -1.1680
 2706.000000   3.8429  22.0866   0.0770   6.2815 325.0000  -0.3136  -0.9967
 2707.000000   3.3439  22.0864   0.0770   6.2815 326.0000  -0.0075  -1.1280
 2708.000000   3.5005  22.0862   0.0770   6.2815 326.0000  -0.7360  -1.7625
 2709.000000   5.1957  22.0860   0.0770   6.2815 327.0000  -0.7175  -1.6149
 2710.000000   3.9319  22.0857   0.0770   6.2815 327.0000  -0.7704  -1.1404
 2711.000000   6.1124  22.0855   0.0770   6.2815 327.0000  -0.3915  -1.2387
 2712.000000   7.0505  22.0853   0.0770   6.2815 327.0000  -0.3019  -1.7746
 2713.000000   7.5676  22.0851   0.0770   6.2815 327.0000  -0.4746  -1.6743
 2714.000000   3.2044  22.0848   0.0771   6.2815 327.0000  -0.8080  -0.9577
 2715.000000   5.4315  22.0846   0.0771   6.2815 327.0000  -0.7978  -1.4961
 2716.000000   3.5034  22.0844   0.0771   6.2815 327.0000  -1.0773  -1.7718
 2717.000000   6.2522  22.0841   0.0771   6.2815 327.0000  -0.5127  -1.8409
 2718.000000   4.2884  22.0839   0.0771   6.2815 327.0000  -1.0235  -1.1388
 2719.000000   4.3489  22.0837   0.0771   6.2815 327.0000  -1.0164  -1.9170
 2720.000000   4.6793  22.0835   0.0771   6.2815 327.0000  -1.1919  -1.9301
 2721.000000   4.6967  22.0832   0.0772   6.2815 327.0000  -1.3373  -1.6582
 2722.000000   3.4010  22.0830   0.0772   6.2815 327.0000  -1.5152  -1.1952
 2723.000000  -0.0011  22.0828   0.0772   6.2815 327.0000  -1.3499  -0.7581
 2724.000000   6.0995  22.0826   0.0772   6.2815 327.0000  -1.0963  -1.6993
 2725.000000   5.7100  22.0823   0.0772   6.2815 327.0000  -1.0568  -1.5102
 2726.000000   6.0135  22.0821   0.0772   6.2815 327.0000  -1.2024  -1.5384
 2727.000000   5.3221  22.0819   0.0772   6.2815 327.0000  -1.3554  -1.9871
 2728.000000   5.3795  22.0816   0.0772   6.2815 328.0000  -1.6235  -1.8616
 2729.000000   7.5454  22.0814   0.0772   6.2815 328.0000  -1.0573  -1.8948
 2730.000000   6.1672  22.0812   0.0772   6.2815 328.0000  -1.3673  -1.4750
 2731.000000   8.1896  22.0810   0.0773   6.2815 328.0000  -0.8562  -1.8023
 2732.000000   7.1118  22.0807   0.0773   6.2815 328.0000  -0.2893  -1.9571
 2733.000000   8.6046  22.0805   0.0773   6.2815 328.0000  -0.5050  -1.7955
 2734.000000   7.6906  22.0803   0.0773   6.2815 328.0000  -0.5430  -1.9937
 2735.000000   6.1807  22.0801   0.0773   6.2815 328.0000  -0.8864  -1.3259
 2736.000000   7.0264  22.0798   0.0773   6.2815 328.0000  -0.6071  -1.3596
 2737.000000   8.0379  22.0796   0.0773   6.2815 328.0000  -0.5237  -1.4798
 2738.000000   7.9950  22.0794   0.0774   6.2815 328.0000  -0.3600  -1.3233
 2739.000000   7.8810  22.0792   0.0773   6.2815 328.0000   0.1896  -1.8871
 2740.000000   7.5011  22.0789   0.0774   6.2815 328.0000   0.0824  -1.4648
 2741.000000   8.5503  22.0787   0.0774   6.2815 328.0000  -0.1479  -1.5524
 2742.000000   2.7630  22.0785   0.0774   6.2815 328.0000   0.0688  -1.0531
 2743.000000   1.7865  22.0783   0.0774   6.2815 328.0000  -0.1066  -0.8410
 2744.000000   0.4576  22.0780   0.0774   6.2815 328.0000  -0.1839  -0.6736
 2745.000000  -1.3330  22.0778   0.0774   6.2815 328.0000  -0.5278  -0.4084
 2746.000000  -1.9711  22.0776   0.0774   6.2815 328.0000  -0.1471  -0.3141
 2747.000000  -1.9791  22.0774   0.0775   6.2815 328.0000   0.2438  -0.7093
 2748.000000   3.3184  22.0771   0.0775   6.2815 328.0000   0.0761  -0.9100
 2749.000000   1.4008  22.0769   0.0775   6.2815 328.0000   0.1679  -0.7454
 2750.000000  -3.4202  22.0767   0.0775   6.2815 328.0000  -0.3007  -0.1004
 2751.000000  -1.0224  22.0765   0.0775   6.2815 328.0000  -0.0355  -0.4947
 2752.000000  -7.1464  22.0762   0.0775   6.2815 328.0000   0.3904  -0.3965
 2753.000000  -6.5962  22.0760   0.0775   6.2815 328.0000   0.1921  -0.1730
 2754.000000 -10.8868  22.0758   0.0776   6.2815 328.0000   0.0931   0.1491
 2755.000000  -3.3739  22.0756   0.0775   6.2815 329.0000   0.3930  -0.5582
 2756.000000 -17.7386  22.0753   0.0772   6.2815 330.0000   0.3768   0.3841
 2757.000000 -10.0854  22.0751   0.0772   6.2815 330.0000   0.2906   0.0525
 2758.000000  -3.7362  22.0749   0.0773   6.2815 330.0000   0.1992  -0.2616
 2759.000000 -17.9011  22.0747   0.0770   6.2815 331.0000  -0.0465   0.6599
 2760.000000 -12.9563  22.0744   0.0769   6.2815 332.0000  -0.1048   0.4164
 2761.000000 -15.9377  22.0742   0.0768   6.2815 332.0000  -0.1663   0.7147
 2762.000000  -8.3699  22.0740   0.0767   6.2815 333.0000  -0.2093   0.2694
 2763.000000  -5.1194  22.0738   0.0767   6.2815 333.0000   0.0186   0.0579
 2764.000000 -10.5056  22.0735   0.0767   6.2815 333.0000  -0.3110   0.4759
 2765.000000 -11.0094  22.0733   0.0767   6.2815 333.0000  -0.5685   0.6501
 2766.000000  -2.1301  22.0731   0.0767   6.2815 333.0000  -0.4538  -0.0763
 2767.000000  -4.0417  22.0729   0.0766   6.2815 334.0000  -0.3912   0.1168
 2768.000000  -5.9457  22.0727   0.0766   6.2815 334.0000  -0.3681   0.3829
 2769.000000  -1.4743  22.0724   0.0767   6.2815 334.0000  -0.3509   0.0606
 2770.000000  -1.2162  22.0722   0.0767   6.2815 334.0000  -0.6563  -0.1590
 2771.000000   1.3779  22.0720   0.0767   6.2815 334.0000  -0.5648  -0.6076
 2772.000000   2.5811  22.0718   0.0767   6.2815 334.0000  -0.2184  -0.5760
 2773.000000  -0.2159  22.0715   0.0768   6.2815 334.0000  -0.1650  -0.1083
 2774.000000   1.2207  22.0713   0.0768   6.2815 334.0000  -0.1143  -0.2728
 2775.000000   2.8968  22.0711   0.0768   6.2815 334.0000  -0.1557  -0.4791
 2776.000000   0.0802  22.0709   0.0768   6.2815 334.0000   0.1527  -0.3418
 2777.000000  -6.8195  22.0706   0.0768   6.2815 334.0000   0.7009  -0.6060
 2778.000000  -8.3318  22.0704   0.0767   6.2815 335.0000   0.5132  -0.2433
 2779.000000 -13.1471  22.0702   0.0766   6.2815 335.0000   0.6251  -0.0023
 2780.000000 -17.8359  22.0700   0.0764   6.2815 336.0000   0.6307   0.3529
 2781.000000 -19.4473  22.0698   0.0762   6.2815 337.0000   0.4208   0.7257
 2782.000000 -17.6244  22.0695   0.0760   6.2815 338.0000   0.8307   0.1510
 2783.000000 -12.2254  22.0693   0.0758   6.2815 339.0000   0.7642  -0.2309
 2784.000000  -7.9760  22.0691   0.0756   6.2815 340.0000   0.8692  -0.6179
 2785.000000  -4.6755  22.0689   0.0755   6.2815 341.0000   0.7763  -0.8521
 2786.000000  -3.1261  22.0686   0.0756   6.2815 341.0000   0.7743  -0.6780
 2787.000000  -9.4610  22.0684   0.0754   6.2815 342.0000   0.7865  -0.3681
 2788.000000  -0.1549  22.0682   0.0754   6.2815 342.0000   0.6194  -0.6897
 2789.000000  -1.8479  22.0680   0.0755   6.2815 342.0000   0.4514  -0.4472
 2790.000000  -5.7360  22.0678   0.0755   6.2815 342.0000   0.7202  -0.3749
 2791.000000  -7.7567  22.0675   0.0755   6.2815 342.0000   0.3055   0.1489
 2792.000000  -8.0172  22.0673   0.0754   6.2815 343.0000   0.5128   0.0566
 2793.000000 -13.1483  22.0671   0.0754   6.2815 343.0000   0.2680   0.4428
 2794.000000  -9.3692  22.0669   0.0754   6.2815 343.0000   0.1708   0.4136
 2795.000000 -12.8540  22.0667   0.0752   6.2815 344.0000   0.3249   0.5912
 2796.000000 -10.0565  22.0664   0.0752   6.2815 344.0000   0.5200   0.2501
 2797.000000 -14.0149  22.0662   0.0750   6.2815 345.0000   0.9154  -0.0994
 2798.000000 -15.8007  22.0660   0.0748   6.2815 346.0000   0.8199   0.3732
 2799.000000 -11.5425  22.0658   0.0747   6.2815 347.0000   1.1023  -0.6122
 2800.000000 -12.7068  22.0656   0.0747   6.2815 347.0000   1.2110  -0.8491
 2801.000000 -16.1713  22.0653   0.0745   6.2815 348.0000   1.1414  -0.2469
 2802.000000 -15.6311  22.0651   0.0743   6.2815 349.0000   1.0765  -0.0207
 2803.000000 -17.6331  22.0649   0.0741   6.2815 350.0000   1.0892   0.3097
 2804.000000 -17.2090  22.0647   0.0739   6.2815 351.0000   1.3499  -0.5005
 2805.000000 -16.8647  22.0644   0.0737   6.2815 352.0000   1.4539  -0.8098
 2806.000000 -14.2139  22.0642   0.0735   6.2815 353.0000   1.4624  -0.9367
 2807.000000 -17.0312  22.0640   0.0733   6.2815 354.0000   1.6286  -1.2089
 2808.000000 -16.5452  22.0638   0.0731   6.2815 355.0000   1.7556  -1.4657
 2809.000000 -15.8305  22.0636   0.0729   6.2815 356.0000   1.8913  -1.5879
 2810.000000 -11.3848  22.0633   0.0728   6.2815 357.0000   1.5780  -1.3780
 2811.000000  -8.6353  22.0631   0.0726   6.2815 358.0000   1.4180  -1.2501
 2812.000000 -10.5264  22.0629   0.0728   6.2815 357.0000   1.7310  -1.5733
 2813.000000  -7.2738  22.0627   0.0727   6.2815 358.0000   1.6135  -1.6364
 2814.000000  -8.5562  22.0625   0.0727   6.2815 358.0000   1.3685  -1.0830
 2815.000000  -5.6328  22.0623   0.0727   6.2815 358.0000   1.4279  -1.4035
 2816.000000  -4.5554  22.0620   0.0727   6.2815 358.0000   1.4655  -1.6454
 2817.000000  -6.8711  22.0618   0.0727   6.2815 358.0000   1.3809  -1.0514
 2818.000000  -5.8066  22.0616   0.0727   6.2815 358.0000   1.0842  -0.8410
 2819.000000  -2.6173  22.0614   0.0728   6.2815 358.0000   1.3305  -1.4139
 2820.000000  -6.0289  22.0612   0.0727   6.2815 358.0000   1.6840  -1.8526
 2821.000000  -7.1814  22.0609   0.0726   6.2815 359.0000   1.8132  -1.7188
 2822.000000  -8.3105  22.0607   0.0725   6.2815 360.0000   1.8807  -1.9189
 2823.000000 -12.3627  22.0605   0.0723   6.2815 361.0000   2.0738  -2.1016
 2824.000000  -3.7747  22.0603   0.0724   6.2815 360.0000   1.7817  -1.7893
 2825.000000  -3.0640  22.0601   0.0726   6.2815 359.0000   1.4807  -1.3352
 2826.000000  -2.2666  22.0598   0.0727   6.2815 358.0000   1.5262  -1.3021
 2827.000000  -1.3652  22.0596   0.0727   6.2815 358.0000   1.2793  -1.1385
 2828.000000  -1.0264  22.0594   0.0727   6.2815 359.0000   1.2616  -1.5702
 2829.000000  -1.6739  22.0592   0.0727   6.2815 359.0000   0.9347  -1.0265
 2830.000000   1.6005  22.0590   0.0727   6.2815 359.0000   0.9688  -1.3263
 2831.000000  -0.3029  22.0587   0.0727   6.2815 359.0000   1.2013  -1.6999
 2832.000000   3.6198  22.0585   0.0727   6.2815 359.0000   0.8783  -1.3477
 2833.000000   0.8843  22.0583   0.0727   6.2815 359.0000   1.2264  -1.7773
 2834.000000  -0.9150  22.0581   0.0727   6.2815 359.0000   1.3388  -2.0650
 2835.000000  -0.1270  22.0579   0.0727   6.2815 359.0000   1.4654  -1.9768
 2836.000000  -1.4612  22.0577   0.0727   6.2815 359.0000   1.6656  -2.1086
 2837.000000   2.6713  22.0574   0.0728   6.2815 359.0000   1.2914  -1.8424
 2838.000000   3.4384  22.0572   0.0728   6.2815 359.0000   1.3786  -1.9191
 2839.000000   4.3599  22.0570   0.0728   6.2815 359.0000   1.1172  -1.9877
 2840.000000   1.9695  22.0568   0.0728   6.2815 359.0000   1.5215  -2.1990
 2841.000000   5.9306  22.0566   0.0728   6.2815 359.0000   0.8114  -2.1488
 2842.000000   5.7329  22.0564   0.0728   6.2815 359.0000   1.0968  -2.0637
 2843.000000   4.9284  22.0561   0.0728   6.2815 359.0000   1.3555  -2.2352
 2844.000000   5.4403  22.0559   0.0728   6.2815 359.0000   0.8662  -1.9071
 2845.000000   8.0737  22.0557   0.0728   6.2815 359.0000   0.8880  -2.2390
 2846.000000   5.4016  22.0555   0.0728   6.2815 359.0000   0.8276  -1.7620
 2847.000000   7.8229  22.0553   0.0728   6.2815 359.0000   0.9309  -1.9958
 2848.000000   4.1123  22.0551   0.0728   6.2815 359.0000   0.8752  -1.6107
 2849.000000   2.5198  22.0548   0.0728   6.2815 359.0000   1.1236  -1.5261
 2850.000000   3.6727  22.0546   0.0729   6.2815 359.0000   1.1833  -1.5169
 2851.000000   6.5549  22.0544   0.0729   6.2815 359.0000   1.0220  -1.7316
 2852.000000   5.8599  22.0542   0.0730   6.2815 358.0000   1.1004  -1.5914
 2853.000000   4.7632  22.0540   0.0730   6.2815 358.0000   1.5024  -2.0531
 2854.000000  -2.4268  22.0538   0.0730   6.2815 358.0000   1.8580  -2.3253
 2855.000000   1.4731  22.0535   0.0731   6.2815 357.0000   1.7277  -1.9802
 2856.000000  -0.0508  22.0533   0.0731   6.2815 357.0000   1.8335  -2.2879
 2857.000000   2.1763  22.0531   0.0731   6.2815 357.0000   1.8046  -2.3014
 2858.000000 -11.8512  22.0529   0.0729   6.2815 358.0000   2.2260  -2.2463
 2859.000000   0.0973  22.0527   0.0728   6.2815 359.0000   1.9279  -2.4390
 2860.000000   5.2281  22.0525   0.0729   6.2815 359.0000   1.6345  -2.4238
 2861.000000   5.7028  22.0522   0.0729   6.2815 359.0000   1.6439  -2.4859
 2862.000000   1.2397  22.0520   0.0729   6.2815 359.0000   1.9337  -2.6803
 2863.000000   5.1560  22.0518   0.0729   6.2815 359.0000   1.7982  -2.5892
 2864.000000  -2.8411  22.0516   0.0729   6.2815 359.0000   2.1529  -2.6166
 2865.000000  -4.4263  22.0514   0.0729   6.2815 359.0000   2.0421  -2.1760
 2866.000000   5.7825  22.0512   0.0729   6.2815 359.0000   1.6282  -2.8187
 2867.000000   8.4003  22.0509   0.0729   6.2815 359.0000   1.4131  -2.5948
 2868.000000   8.2557  22.0507   0.0729   6.2815 359.0000   1.5622  -2.4463
 2869.000000   7.9834  22.0505   0.0729   6.2815 359.0000   1.4062  -2.2096
 2870.000000   9.0913  22.0503   0.0729   6.2815 359.0000   1.5476  -2.2433
 2871.000000  -0.9982  22.0501   0.0730   6.2815 359.0000   2.0275  -2.2421
 2872.000000   2.4810  22.0499   0.0730   6.2815 359.0000   2.0183  -2.4458
 2873.000000   5.7468  22.0497   0.0730   6.2815 359.0000   1.6763  -2.8930
 2874.000000  10.0449  22.0494   0.0730   6.2815 359.0000   0.9036  -2.4455
 2875.000000  11.6476  22.0492   0.0730   6.2815 359.0000   0.8882  -2.6630
 2876.000000   9.6997  22.0490   0.0731   6.2815 360.0000   1.2588  -2.4530
 2877.000000   9.3474  22.0488   0.0731   6.2815 360.0000   1.1412  -2.1779
 2878.000000  10.2616  22.0486   0.0731   6.2815 360.0000   1.5053  -2.4090
 2879.000000  11.3369  22.0484   0.0731   6.2815 360.0000   1.0254  -2.3868
 2880.000000  11.6363  22.0481   0.0731   6.2815 360.0000   1.2343  -2.5259
 2881.000000  10.0423  22.0479   0.0731   6.2815 360.0000   1.3684  -2.7357
 2882.000000  12.6672  22.0477   0.0731   6.2815 360.0000   1.2019  -2.6129
 2883.000000  13.1415  22.0475   0.0731   6.2815 360.0000   1.2132  -2.4830
 2884.000000   9.0531  22.0473   0.0731   6.2815 360.0000   0.5283  -2.2562
 2885.000000  13.8554  22.0471   0.0731   6.2815 360.0000   1.0929  -2.5813
 2886.000000  12.5305  22.0469   0.0731   6.2815 360.0000   0.9396  -2.7620
 2887.000000  10.6300  22.0466   0.0731   6.2815 360.0000   0.9093  -2.1857
 2888.000000  10.8735  22.0464   0.0731   6.2815 360.0000   0.5805  -2.3767
 2889.000000   8.9825  22.0462   0.0731   6.2815 360.0000   0.6515  -2.0474
 2890.000000  11.1941  22.0460   0.0731   6.2815 360.0000   1.1836  -2.1526
 2891.000000  13.1904  22.0458   0.0731   6.2815 360.0000   0.9156  -2.2892
 2892.000000  14.0201  22.0456   0.0731   6.2815 360.0000   0.8796  -2.4817
 2893.000000   9.9079  22.0454   0.0732   6.2815 360.0000   0.1473  -2.3041
 2894.000000  11.1635  22.0452   0.0732   6.2815 360.0000   0.4071  -2.3961
 2895.000000   8.8419  22.0449   0.0732   6.2815 360.0000   0.5908  -1.9730
 2896.000000  12.5707  22.0447   0.0732   6.2815 360.0000   0.5059  -2.3404
 2897.000000   9.4048  22.0445   0.0732   6.2815 360.0000   0.3578  -2.0169
 2898.000000   9.8372  22.0443   0.0732   6.2815 360.0000   0.1579  -2.0879
 2899.000000  10.5638  22.0441   0.0732   6.2815 360.0000   0.1015  -2.5168
 2900.000000  13.0880  22.0439   0.0732   6.2815 360.0000   0.4304  -2.3618
 2901.000000  13.1955  22.0437   0.0732   6.2815 360.0000   0.3227  -2.3710
 2902.000000  13.0125  22.0434   0.0732   6.2815 360.0000   0.6081  -2.8336
 2903.000000  13.7292  22.0432   0.0731   6.2815 359.0000   0.5205  -2.6887
 2904.000000  13.6067  22.0430   0.0731   6.2815 359.0000   0.3177  -2.4943
 2905.000000  12.0014  22.0428   0.0731   6.2815 359.0000  -0.0523  -2.4105
 2906.000000   8.9258  22.0426   0.0731   6.2815 359.0000  -0.4399  -2.1502
 2907.000000   8.7667  22.0424   0.0731   6.2815 359.0000  -0.7300  -2.2782
 2908.000000  12.0716  22.0422   0.0731   6.2815 359.0000  -0.1911  -2.6589
 2909.000000  12.9555  22.0420   0.0731   6.2815 359.0000  -0.0687  -2.6836
 2910.000000  11.9276  22.0417   0.0732   6.2815 359.0000  -0.2091  -2.3304
 2911.000000  10.2071  22.0415   0.0732   6.2815 359.0000  -0.5987  -2.4164
 2912.000000   8.7251  22.0413   0.0731   6.2815 359.0000  -0.8248  -2.0534
 2913.000000  14.9372  22.0411   0.0732   6.2815 359.0000   0.4850  -2.6990
 2914.000000  11.3721  22.0409   0.0732   6.2815 359.0000  -0.3946  -2.2646
 2915.000000   9.3729  22.0407   0.0732   6.2815 359.0000   0.0947  -1.8645
 2916.000000  10.0007  22.0405   0.0732   6.2815 360.0000  -0.0482  -1.9862
 2917.000000  11.0887  22.0403   0.0732   6.2815 360.0000  -0.2326  -2.0716
 2918.000000   9.6437  22.0401   0.0733   6.2815 361.0000  -0.6888  -1.9901
 2919.000000   7.4707  22.0398   0.0733   6.2815 361.0000  -1.1321  -2.1957
 2920.000000   8.4886  22.0396   0.0733   6.2815 361.0000  -1.1119  -2.0643
 2921.000000   8.6720  22.0394   0.0733   6.2815 361.0000  -1.1895  -2.1833
 2922.000000   9.7383  22.0392   0.0733   6.2815 361.0000  -0.7119  -1.9087
 2923.000000  10.5024  22.0390   0.0733   6.2815 361.0000  -0.9142  -2.3699
 2924.000000  12.1724  22.0388   0.0733   6.2815 361.0000  -0.4989  -2.4457
 2925.000000  10.0580  22.0386   0.0733   6.2815 361.0000  -0.6116  -1.7022
 2926.000000  10.5449  22.0384   0.0733   6.2815 361.0000  -0.7573  -1.8002
 2927.000000  12.2270  22.0381   0.0735   6.2815 362.0000  -0.5985  -2.2302
 2928.000000  11.3867  22.0379   0.0735   6.2815 362.0000  -0.3332  -2.0104
 2929.000000   9.0324  22.0377   0.0735   6.2815 362.0000   0.0370  -1.6684
 2930.000000   6.7738  22.0375   0.0735   6.2815 362.0000  -0.8702  -1.2097
 2931.000000   3.5309  22.0373   0.0735   6.2815 362.0000  -0.6254  -0.7885
 2932.000000  -1.1082  22.0371   0.0735   6.2815 362.0000  -0.8757  -0.4788
 2933.000000   6.0843  22.0369   0.0735   6.2815 362.0000  -0.0808  -1.1678
 2934.000000   6.7279  22.0367   0.0735   6.2815 362.0000  -0.2110  -1.0758
 2935.000000   6.2935  22.0365   0.0736   6.2815 362.0000  -0.6234  -1.0592
 2936.000000   8.9410  22.0363   0.0736   6.2815 362.0000   0.0264  -1.3855
 2937.000000   6.5795  22.0360   0.0736   6.2815 362.0000  -0.5891  -0.9774
 2938.000000   8.7593  22.0358   0.0736   6.2815 362.0000  -0.3017  -1.2292
 2939.000000   4.0570  22.0356   0.0736   6.2815 362.0000  -0.1353  -0.7026
 2940.000000   1.4832  22.0354   0.0736   6.2815 362.0000  -0.6542  -0.4413
 2941.000000   4.7811  22.0352   0.0736   6.2815 362.0000  -0.7196  -0.7645
 2942.000000   5.0002  22.0350   0.0736   6.2815 362.0000  -0.8264  -0.7925
 2943.000000   8.3044  22.0348   0.0736   6.2815 362.0000  -0.8751  -1.4252
 2944.000000   5.6362  22.0346   0.0737   6.2815 362.0000  -0.2843  -0.7934
 2945.000000   9.5794  22.0344   0.0737   6.2815 362.0000   0.0900  -1.4099
 2946.000000   6.3448  22.0342   0.0737   6.2815 362.0000  -0.0395  -0.8962
 2947.000000  10.1910  22.0339   0.0737   6.2815 362.0000  -0.1499  -1.6246
 2948.000000   6.4015  22.0337   0.0737   6.2815 362.0000   0.0495  -1.0476
 2949.000000   2.6431  22.0335   0.0737   6.2815 362.0000   0.3855  -1.0594
 2950.000000  10.0647  22.0333   0.0737   6.2815 362.0000  -0.4545  -1.5240
 2951.000000  10.5258  22.0331   0.0737   6.2815 362.0000  -0.9208  -1.8177
 2952.000000   6.7524  22.0329   0.0737   6.2815 362.0000  -0.9107  -1.0855
 2953.000000   4.4090  22.0327   0.0737   6.2815 362.0000  -1.0679  -0.9115
 2954.000000   1.5549  22.0325   0.0738   6.2815 362.0000  -1.2092  -0.7337
 2955.000000   3.4191  22.0323   0.0738   6.2815 362.0000  -0.7773  -0.5399
 2956.000000   0.7515  22.0321   0.0738   6.2815 362.0000  -0.8133  -0.3195
 2957.000000   5.3678  22.0319   0.0738   6.2815 362.0000  -0.9254  -0.7586
 2958.000000   9.9955  22.0316   0.0738   6.2815 362.0000  -0.4762  -1.3889
 2959.000000   8.4561  22.0314   0.0738   6.2815 362.0000  -0.2295  -0.9780
 2960.000000   7.5043  22.0312   0.0738   6.2815 362.0000  -0.3613  -0.8346
 2961.000000   5.7937  22.0310   0.0738   6.2815 362.0000   0.4791  -1.3602
 2962.000000   1.6911  22.0308   0.0738   6.2815 362.0000   0.5490  -1.0180
 2963.000000   5.7942  22.0306   0.0738   6.2815 362.0000   0.3869  -1.1602
 2964.000000   1.1305  22.0304   0.0739   6.2815 362.0000   0.6213  -0.9271
 2965.000000   6.6120  22.0302   0.0739   6.2815 362.0000   0.6634  -1.5371
 2966.000000   7.7151  22.0300   0.0739   6.2815 362.0000   0.4545  -1.3366
 2967.000000   4.5776  22.0298   0.0739   6.2815 362.0000   0.3172  -0.9607
 2968.000000   8.7915  22.0296   0.0739   6.2815 362.0000   0.1948  -1.2293
 2969.000000   9.3521  22.0293   0.0739   6.2815 362.0000   0.2693  -1.6318
 2970.000000   4.0162  22.0291   0.0740   6.2815 361.0000   0.2938  -0.8369
 2971.000000   8.4416  22.0289   0.0740   6.2815 361.0000   0.5620  -1.3300
 2972.000000   9.1764  22.0287   0.0740   6.2815 361.0000   0.4067  -1.7285
 2973.000000   9.2922  22.0285   0.0740   6.2815 361.0000   0.1684  -1.1665
 2974.000000   9.7873  22.0283   0.0740   6.2815 361.0000   0.5067  -1.5972
 2975.000000   9.2967  22.0281   0.0740   6.2815 361.0000   0.7155  -1.6729
 2976.000000  10.8475  22.0279   0.0740   6.2815 361.0000  -0.0082  -1.7734
 2977.000000  11.4034  22.0277   0.0740   6.2815 361.0000  -0.0226  -1.9528
 2978.000000  11.4326  22.0275   0.0741   6.2815 361.0000   0.3200  -1.5796
 2979.000000  10.5664  22.0273   0.0741   6.2815 361.0000   0.4613  -1.8010
 2980.000000  10.7960  22.0271   0.0741   6.2815 361.0000   0.7679  -2.0415
 2981.000000  11.0544  22.0269   0.0741   6.2815 361.0000   0.4155  -1.9506
 2982.000000  12.0836  22.0266   0.0741   6.2815 361.0000   0.1455  -1.6391
 2983.000000  10.9940  22.0264   0.0742   6.2815 362.0000   0.6045  -1.8823
 2984.000000  11.9792  22.0262   0.0741   6.2815 361.0000   0.5510  -1.9285
 2985.000000  11.0942  22.0260   0.0741   6.2815 361.0000  -0.2921  -1.4405
 2986.000000  11.1292  22.0258   0.0741   6.2815 361.0000  -0.2859  -1.9049
 2987.000000  12.7284  22.0256   0.0742   6.2815 361.0000  -0.3840  -2.0466
 2988.000000  13.2879  22.0254   0.0742   6.2815 361.0000  -0.2153  -2.0470
 2989.000000  12.8117  22.0252   0.0742   6.2815 361.0000  -0.5787  -2.2269
 2990.000000  10.3719  22.0250   0.0742   6.2815 361.0000  -1.0531  -2.1789
 2991.000000  11.2977  22.0248   0.0741   6.2815 360.0000  -0.6629  -1.6718
 2992.000000   8.9115  22.0246   0.0741   6.2815 360.0000  -1.1981  -1.8736
 2993.000000  11.0651  22.0244   0.0741   6.2815 360.0000  -0.9640  -2.3761
 2994.000000  11.6280  22.0242   0.0742   6.2815 360.0000  -1.0468  -2.2265
 2995.000000  12.8292  22.0240   0.0742   6.2815 360.0000  -0.4714  -2.4342
 2996.000000  12.5638  22.0238   0.0742   6.2815 360.0000   0.0199  -2.1508
 2997.000000  12.6352  22.0236   0.0742   6.2815 360.0000   0.2206  -2.1475
 2998.000000  14.2525  22.0233   0.0742   6.2815 360.0000  -0.2832  -2.2565
 2999.000000  13.9186  22.0231   0.0742   6.2815 360.0000   0.4801  -2.2542
 3000.000000  14.6871  22.0229   0.0742   6.2815 360.0000  -0.1128  -2.1177
 3001.000000  13.5265  22.0227   0.0741   6.2815 359.0000   0.0440  -1.9092
 3002.000000  14.7864  22.0225   0.0741   6.2815 359.0000   0.0101  -2.3557
 3003.000000  13.3068  22.0223   0.0741   6.2815 359.0000  -0.6165  -2.4298
 3004.000000  13.2805  22.0221   0.0740   6.2815 358.0000  -0.1364  -2.6274
 3005.000000  14.1336  22.0219   0.0740   6.2815 358.0000   0.3720  -2.1099
 3006.000000  14.0994  22.0217   0.0740   6.2815 358.0000   0.5370  -2.0942
 3007.000000  15.0226  22.0215   0.0740   6.2815 358.0000   0.5944  -2.3767
 3008.000000  14.5628  22.0213   0.0740   6.2815 358.0000   0.7779  -2.3357
 3009.000000  12.8380  22.0211   0.0740   6.2815 358.0000  -0.3647  -1.8649
 3010.000000  13.0332  22.0209   0.0740   6.2815 358.0000   0.8485  -2.0608
 3011.000000   9.2868  22.0207   0.0740   6.2815 358.0000   1.0379  -1.8755
 3012.000000   6.8369  22.0205   0.0740   6.2815 358.0000   1.1911  -1.7458
 3013.000000  11.7899  22.0203   0.0740   6.2815 358.0000   1.0891  -2.0889
 3014.000000  15.1237  22.0201   0.0740   6.2815 358.0000   0.7022  -2.1422
 3015.000000  15.2136  22.0199   0.0740   6.2815 358.0000   0.4877  -1.9859
 3016.000000  13.2112  22.0196   0.0740   6.2815 358.0000  -0.0803  -1.7743
 3017.000000  13.1925  22.0194   0.0741   6.2815 358.0000  -0.1896  -1.6958
 3018.000000  13.6514  22.0192   0.0741   6.2815 358.0000   0.4641  -1.8308
 3019.000000   9.6476  22.0190   0.0741   6.2815 358.0000   0.8042  -1.6279
 3020.000000  11.8819  22.0188   0.0741   6.2815 358.0000  -0.0604  -1.4516
 3021.000000  12.8445  22.0186   0.0741   6.2815 358.0000   0.0376  -1.5211
 3022.000000  13.2784  22.0184   0.0741   6.2815 358.0000   0.2917  -1.5472
 3023.000000  12.7811  22.0182   0.0741   6.2815 358.0000  -0.3121  -1.4778
 3024.000000   9.9556  22.0180   0.0741   6.2815 357.0000  -0.3989  -1.1748
 3025.000000  15.2917  22.0178   0.0741   6.2815 357.0000  -0.0390  -1.8983
 3026.000000  12.4616  22.0176   0.0741   6.2815 357.0000   0.6834  -1.6965
 3027.000000  14.7629  22.0174   0.0741   6.2815 357.0000  -0.1020  -1.7049
 3028.000000  14.9011  22.0172   0.0742   6.2815 357.0000   0.3747  -1.7642
 3029.000000  11.8994  22.0170   0.0742   6.2815 357.0000   0.3888  -1.4291
 3030.000000  13.9714  22.0168   0.0742   6.2815 357.0000  -0.2123  -1.4894
 3031.000000  14.8318  22.0166   0.0742   6.2815 357.0000   0.0603  -1.5247
 3032.000000  12.4708  22.0164   0.0742   6.2815 357.0000   0.8301  -1.7579
 3033.000000  12.2944  22.0162   0.0742   6.2815 357.0000   0.5199  -1.4696
 3034.000000  11.3808  22.0160   0.0742   6.2815 357.0000   0.0622  -1.2526
 3035.000000  10.9225  22.0158   0.0742   6.2815 357.0000   0.4406  -1.3017
 3036.000000   8.6499  22.0156   0.0743   6.2815 358.0000   0.7801  -1.4245
 3037.000000   1.9910  22.0154   0.0743   6.2815 358.0000   0.7541  -1.0312
 3038.000000   7.2588  22.0152   0.0743   6.2815 358.0000   0.9230  -1.4216
 3039.000000   3.1026  22.0150   0.0743   6.2815 358.0000   0.8357  -1.1084
 3040.000000   6.4865  22.0148   0.0744   6.2815 359.0000   0.6497  -1.1104
 3041.000000   7.0274  22.0145   0.0744   6.2815 358.0000   0.9912  -1.3892
 3042.000000  11.0293  22.0143   0.0744   6.2815 358.0000   0.9759  -1.6919
 3043.000000   7.2260  22.0141   0.0744   6.2815 358.0000   1.2223  -1.7077
 3044.000000   2.8215  22.0139   0.0744   6.2815 358.0000   1.4685  -1.6739
 3045.000000   6.7300  22.0137   0.0744   6.2815 358.0000   1.3046  -1.6692
 3046.000000   7.5946  22.0135   0.0744   6.2815 359.0000   1.3599  -1.8653
 3047.000000   9.9819  22.0133   0.0744   6.2815 359.0000   1.2514  -1.9408
 3048.000000   7.0232  22.0131   0.0744   6.2815 359.0000   1.0691  -1.3370
 3049.000000   3.6449  22.0129   0.0745   6.2815 359.0000   1.0154  -1.1487
 3050.000000  11.0470  22.0127   0.0745   6.2815 359.0000   1.2386  -1.9573
 3051.000000   8.6773  22.0125   0.0745   6.2815 360.0000   1.2148  -1.5795
 3052.000000   8.9924  22.0123   0.0745   6.2815 359.0000   1.2105  -1.4941
 3053.000000  12.8907  22.0121   0.0745   6.2815 359.0000   1.1077  -1.9821
 3054.000000  15.0468  22.0119   0.0745   6.2815 359.0000   0.6488  -1.7912
 3055.000000  15.9678  22.0117   0.0745   6.2815 359.0000   0.5227  -1.7448
 3056.000000  13.3092  22.0115   0.0745   6.2815 359.0000   1.1032  -2.1815
 3057.000000  16.0945  22.0113   0.0745   6.2815 359.0000   0.7709  -2.0122
 3058.000000   9.9336  22.0111   0.0745   6.2815 359.0000   1.3731  -1.8736
 3059.000000  12.3480  22.0109   0.0745   6.2815 359.0000   1.1370  -1.7325
 3060.000000  13.3715  22.0107   0.0745   6.2815 359.0000   1.1646  -1.8510
 3061.000000   8.2991  22.0105   0.0746   6.2815 359.0000   1.4027  -1.6874
 3062.000000  10.3237  22.0103   0.0746   6.2815 359.0000   1.4467  -1.9864
 3063.000000  12.6418  22.0101   0.0746   6.2815 359.0000   1.2926  -1.7558
 3064.000000  -2.5661  22.0099   0.0746   6.2815 359.0000   1.9026  -1.9223
 3065.000000   3.2973  22.0097   0.0745   6.2815 360.0000   1.7772  -2.0239
 3066.000000   3.6244  22.0095   0.0745   6.2815 360.0000   1.6240  -1.6858
 3067.000000  11.1161  22.0093   0.0746   6.2815 361.0000   1.2752  -1.6065
 3068.000000   1.4458  22.0091   0.0747   6.2815 361.0000   1.1245  -1.0764
 3069.000000   9.0968  22.0089   0.0747   6.2815 361.0000   1.2725  -1.4358
 3070.000000   3.3083  22.0087   0.0747   6.2815 361.0000   1.1884  -1.1327
 3071.000000   7.5714  22.0085   0.0747   6.2815 361.0000   1.4835  -1.6087
 3072.000000  12.2851  22.0083   0.0747   6.2815 361.0000   1.1723  -1.4878
 3073.000000   6.5000  22.0081   0.0748   6.2815 360.0000   0.7993  -1.0978
 3074.000000  13.1153  22.0079   0.0749   6.2815 361.0000   0.7362  -1.5547
 3075.000000  13.5418  22.0077   0.0749   6.2815 361.0000   0.7094  -1.5308
 3076.000000  14.5201  22.0075   0.0749   6.2815 361.0000   1.0475  -1.5907
 3077.000000  14.0746  22.0073   0.0749   6.2815 361.0000   0.7416  -1.5093
 3078.000000  10.7052  22.0071   0.0749   6.2815 361.0000   0.6312  -1.2763
 3079.000000   5.8587  22.0069   0.0750   6.2815 361.0000   0.5887  -0.9541
 3080.000000   5.6606  22.0067   0.0750   6.2815 361.0000   0.5703  -0.9089
 3081.000000   7.6471  22.0065   0.0750   6.2815 361.0000   0.4099  -0.9510
 3082.000000  10.8694  22.0063   0.0750   6.2815 361.0000   0.5640  -1.1892
 3083.000000   9.4203  22.0061   0.0750   6.2815 361.0000  -0.0596  -0.9955
 3084.000000   5.7136  22.0059   0.0750   6.2815 361.0000   0.1813  -0.7727
 3085.000000  11.5060  22.0057   0.0750   6.2815 361.0000   0.4107  -1.1570
 3086.000000   8.8377  22.0055   0.0751   6.2815 361.0000   0.1189  -0.9023
 3087.000000   2.0205  22.0053   0.0751   6.2815 361.0000   0.0822  -0.4559
 3088.000000  -0.7020  22.0051   0.0752   6.2815 360.0000   0.5175  -0.5283
 3089.000000   4.7512  22.0049   0.0752   6.2815 360.0000   0.1737  -0.6642
 3090.000000   6.1175  22.0047   0.0752   6.2815 360.0000   0.4416  -0.8051
 3091.000000   6.1696  22.0045   0.0752   6.2815 360.0000   0.3219  -0.6755
 3092.000000   2.4544  22.0043   0.0753   6.2815 359.0000   0.8417  -0.8670
 3093.000000   1.8365  22.0041   0.0753   6.2815 359.0000   0.8780  -0.8040
 3094.000000   2.6721  22.0039   0.0753   6.2815 359.0000   0.6485  -0.6210
 3095.000000   2.4640  22.0037   0.0753   6.2815 359.0000   0.4964  -0.4949
 3096.000000  -3.2969  22.0035   0.0753   6.2815 359.0000   0.2542  -0.1135
 3097.000000  -2.8034  22.0033   0.0753   6.2815 359.0000   0.3841  -0.1773
 3098.000000   2.4809  22.0031   0.0754   6.2815 359.0000   0.9507  -0.8561
 3099.000000  -4.9593  22.0029   0.0755   6.2815 358.0000   1.0172  -0.6161
 3100.000000   0.6565  22.0027   0.0755   6.2815 358.0000   0.7932  -0.5570
 3101.000000  -2.0400  22.0025   0.0755   6.2815 358.0000   0.6576  -0.3529
 3102.000000  -2.7574  22.0023   0.0755   6.2815 358.0000   0.8178  -0.3894
 3103.000000   3.8517  22.0021   0.0756   6.2815 358.0000   0.9855  -0.9009
 3104.000000   5.8810  22.0019   0.0756   6.2815 358.0000   1.2063  -1.2306
 3105.000000  10.2821  22.0017   0.0756   6.2815 358.0000   0.9032  -1.2796
 3106.000000   7.7793  22.0015   0.0756   6.2815 359.0000   0.5488  -0.8425
 3107.000000  11.4335  22.0013   0.0756   6.2815 359.0000   0.7885  -1.2438
 3108.000000  13.7284  22.0011   0.0756   6.2815 359.0000   0.8050  -1.4203
 3109.000000  12.8227  22.0009   0.0757   6.2815 359.0000   0.8438  -1.2996
 3110.000000  12.7249  22.0007   0.0758   6.2815 360.0000   0.5003  -1.1708
 3111.000000  14.5095  22.0005   0.0758   6.2815 360.0000   0.6152  -1.2859
 3112.000000  14.2557  22.0003   0.0758   6.2815 360.0000   0.4109  -1.3150
 3113.000000  10.6382  22.0001   0.0758   6.2815 360.0000   0.4341  -0.9634
 3114.000000   6.0646  21.9999   0.0759   6.2815 361.0000   0.0291  -0.6515
 3115.000000  10.7983  21.9997   0.0758   6.2815 360.0000  -0.0503  -1.0680
 3116.000000   9.6315  21.9995   0.0759   6.2815 360.0000   0.8380  -1.0337
 3117.000000  11.5676  21.9993   0.0759   6.2815 360.0000   0.4197  -0.9605
 3118.000000   9.4396  21.9991   0.0759   6.2815 360.0000   0.6943  -0.8829
 3119.000000   5.2465  21.9989   0.0759   6.2815 360.0000   0.2810  -0.5304
 3120.000000   6.1344  21.9987   0.0759   6.2815 360.0000   0.0073  -0.5613
 3121.000000   0.3396  21.9985   0.0760   6.2815 359.0000   0.2096  -0.1749
 3122.000000  -4.5749  21.9983   0.0761   6.2815 359.0000   0.7036  -0.1892
 3123.000000  -7.5885  21.9981   0.0759   6.2815 360.0000   1.2056  -0.6780
 3124.000000   0.6517  21.9979   0.0759   6.2815 360.0000   1.1450  -0.8634
 3125.000000   8.1493  21.9977   0.0760   6.2815 360.0000   1.1144  -1.1627
 3126.000000   1.5962  21.9975   0.0761   6.2815 359.0000   1.0554  -0.7388
 3127.000000   0.9129  21.9973   0.0761   6.2815 359.0000   1.2190  -0.9089
 3128.000000  -3.1717  21.9971   0.0761   6.2815 359.0000   1.5395  -1.1867
 3129.000000  -1.8112  21.9969   0.0761   6.2815 359.0000   1.4297  -1.0510
 3130.000000   0.1706  21.9967   0.0761   6.2815 359.0000   1.6988  -1.5587
 3131.000000  -7.6162  21.9965   0.0760   6.2815 360.0000   1.7782  -1.3589
 3132.000000  -9.4304  21.9963   0.0760   6.2815 360.0000   1.4265  -0.7589
 3133.000000 -11.6266  21.9961   0.0760   6.2815 360.0000   1.2768  -0.4647
 3134.000000 -10.4049  21.9959   0.0760   6.2815 360.0000   1.1058  -0.3021
 3135.000000  -2.5060  21.9957   0.0760   6.2815 360.0000   1.3940  -0.9135
 3136.000000  -4.5046  21.9955   0.0760   6.2815 360.0000   1.6011  -1.1294
 3137.000000   1.6733  21.9954   0.0760   6.2815 360.0000   1.5932  -1.3599
 3138.000000   5.2604  21.9952   0.0760   6.2815 360.0000   1.3416  -1.1104
 3139.000000  -5.7888  21.9950   0.0760   6.2815 360.0000   1.7363  -1.2109
 3140.000000  -8.8215  21.9948   0.0759   6.2815 361.0000   1.9869  -1.6368
 3141.000000  -7.1559  21.9946   0.0759   6.2815 361.0000   2.0103  -1.6861
 3142.000000   1.1538  21.9944   0.0759   6.2815 361.0000   1.7599  -1.5600
 3143.000000   2.4192  21.9942   0.0759   6.2815 361.0000   1.6658  -1.4031
 3144.000000   5.1220  21.9940   0.0759   6.2815 361.0000   1.6983  -1.8059
 3145.000000   7.3000  21.9938   0.0759   6.2815 361.0000   1.5148  -1.4224
 3146.000000   2.3330  21.9936   0.0759   6.2815 361.0000   1.2692  -0.8823
 3147.000000   2.2122  21.9934   0.0759   6.2815 361.0000   1.4602  -1.0487
 3148.000000  -3.7601  21.9932   0.0759   6.2815 361.0000   1.0713  -0.4947
 3149.000000  -1.2577  21.9930   0.0760   6.2815 361.0000   1.2770  -0.7352
 3150.000000  -0.7197  21.9928   0.0760   6.2815 361.0000   1.4586  -0.9029
 3151.000000  -7.0353  21.9926   0.0760   6.2815 361.0000   1.1057  -0.3155
 3152.000000  -5.4768  21.9924   0.0759   6.2815 362.0000   1.3438  -0.6246
 3153.000000   3.7860  21.9922   0.0759   6.2815 362.0000   1.3930  -0.9371
 3154.000000   3.3200  21.9920   0.0759   6.2815 362.0000   1.6812  -1.3571
 3155.000000  -7.5343  21.9918   0.0758   6.2815 363.0000   2.0811  -1.8994
 3156.000000  -8.4555  21.9916   0.0757   6.2815 363.0000   2.1431  -1.8595
 3157.000000  -9.3972  21.9914   0.0759   6.2815 362.0000   2.2165  -2.1146
 3158.000000  -4.9869  21.9912   0.0759   6.2815 362.0000   2.1478  -2.0598
 3159.000000  -5.8160  21.9910   0.0759   6.2815 362.0000   2.2573  -2.2252
 3160.000000 -13.8385  21.9908   0.0758   6.2815 362.0000   2.4255  -2.3988
 3161.000000  -8.4799  21.9906   0.0758   6.2815 362.0000   2.3490  -2.4187
 3162.000000  -4.6202  21.9904   0.0758   6.2815 362.0000   2.2939  -2.3755
 3163.000000   1.5951  21.9903   0.0758   6.2815 362.0000   1.9197  -2.0027
 3164.000000   0.4216  21.9901   0.0758   6.2815 362.0000   1.9874  -1.8599
 3165.000000   4.8302  21.9899   0.0758   6.2815 362.0000   1.7733  -1.7566
 3166.000000   0.9434  21.9897   0.0758   6.2815 362.0000   2.0458  -1.9045
 3167.000000   3.2724  21.9895   0.0758   6.2815 362.0000   1.9387  -2.1027
 3168.000000   2.9115  21.9893   0.0758   6.2815 362.0000   2.0474  -2.0441
 3169.000000  -1.9662  21.9891   0.0759   6.2815 362.0000   2.2678  -2.2906
 3170.000000   3.4523  21.9889   0.0759   6.2815 362.0000   2.0915  -2.2191
 3171.000000   6.5234  21.9887   0.0759   6.2815 362.0000   1.8292  -2.1577
 3172.000000   6.9733  21.9885   0.0759   6.2815 362.0000   1.7675  -1.8042
 3173.000000   9.0668  21.9883   0.0759   6.2815 362.0000   1.6373  -2.0382
 3174.000000  10.3647  21.9881   0.0759   6.2815 362.0000   1.5982  -2.0080
 3175.000000   8.8475  21.9879   0.0759   6.2815 362.0000   1.6029  -1.6765
 3176.000000  11.3196  21.9877   0.0759   6.2815 362.0000   1.5426  -1.8230
 3177.000000  12.2468  21.9875   0.0759   6.2815 362.0000   1.5137  -2.0484
 3178.000000  10.3515  21.9873   0.0759   6.2815 362.0000   1.6895  -2.1936
 3179.000000  12.3891  21.9871   0.0760   6.2815 362.0000   1.5967  -1.9172
 3180.000000  11.7107  21.9869   0.0760   6.2815 362.0000   1.5398  -2.2418
 3181.000000  13.2333  21.9867   0.0760   6.2815 362.0000   1.2620  -1.5893
 3182.000000  12.2340  21.9866   0.0760   6.2815 362.0000   1.7221  -2.1001
 3183.000000  11.7801  21.9864   0.0760   6.2815 362.0000   1.5102  -1.6670
 3184.000000  10.5940  21.9862   0.0760   6.2815 362.0000   1.6098  -1.6460
 3185.000000  13.8851  21.9860   0.0760   6.2815 362.0000   1.4869  -1.7348
 3186.000000  12.9414  21.9858   0.0760   6.2815 362.0000   1.6981  -1.9391
 3187.000000  10.7884  21.9856   0.0760   6.2815 362.0000   1.1726  -1.3055
 3188.000000  11.5026  21.9854   0.0761   6.2815 362.0000   1.2279  -1.3367
 3189.000000   8.0154  21.9852   0.0761   6.2815 362.0000   1.7168  -1.5952
 3190.000000  12.8792  21.9850   0.0761   6.2815 362.0000   1.7490  -1.9037
 3191.000000  15.0456  21.9848   0.0761   6.2815 362.0000   1.4989  -1.7958
 3192.000000  13.2329  21.9846   0.0761   6.2815 362.0000   1.2585  -2.1505
 3193.000000  14.6750  21.9844   0.0761   6.2815 362.0000   1.0938  -1.8274
 3194.000000  15.4905  21.9842   0.0761   6.2815 362.0000   1.2041  -1.9018
 3195.000000  15.0846  21.9840   0.0761   6.2815 362.0000   0.8808  -1.8447
 3196.000000  15.1845  21.9838   0.0763   6.2815 363.0000   0.3353  -1.8021
 3197.000000  15.4701  21.9837   0.0763   6.2815 363.0000   1.1471  -2.0115
 3198.000000  15.7215  21.9835   0.0763   6.2815 363.0000   0.8636  -1.8271
 3199.000000  14.5498  21.9833   0.0763   6.2815 363.0000   0.9756  -2.1718
 3200.000000  16.1758  21.9831   0.0763   6.2815 363.0000   0.9888  -2.0310
 3201.000000  12.2766  21.9829   0.0765   6.2815 364.0000   1.3783  -2.3090
 3202.000000  14.1539  21.9827   0.0765   6.2815 364.0000   1.1135  -2.3288
 3203.000000  13.4744  21.9825   0.0765   6.2815 364.0000   1.2904  -2.3489
 3204.000000  11.2433  21.9823   0.0765   6.2815 364.0000   1.4744  -2.4252
 3205.000000   9.5843  21.9821   0.0765   6.2815 364.0000   1.4625  -2.6578
 3206.000000  13.0311  21.9819   0.0765   6.2815 364.0000   1.3444  -2.4723
 3207.000000  15.2574  21.9817   0.0764   6.2815 363.0000   1.2862  -2.2985
 3208.000000  17.1182  21.9815   0.0764   6.2815 363.0000   1.1056  -2.0233
 3209.000000  15.5556  21.9813   0.0766   6.2815 364.0000   0.8538  -2.2448
 3210.000000  17.3313  21.9811   0.0766   6.2815 364.0000   1.0180  -1.9343
 3211.000000  16.3142  21.9810   0.0766   6.2815 364.0000   1.3412  -2.2394
 3212.000000   8.6127  21.9808   0.0766   6.2815 364.0000   1.7275  -2.5131
 3213.000000  15.3848  21.9806   0.0766   6.2815 364.0000   0.7049  -2.2827
 3214.000000  13.1060  21.9804   0.0766   6.2815 364.0000   0.7060  -2.5603
 3215.000000  15.0424  21.9802   0.0766   6.2815 364.0000   0.4515  -2.1844
 3216.000000  15.4623  21.9800   0.0766   6.2815 364.0000   0.2210  -1.9460
 3217.000000  14.2359  21.9798   0.0766   6.2815 364.0000  -0.0803  -1.5980
 3218.000000  15.2694  21.9796   0.0766   6.2815 364.0000   0.6750  -1.6227
 3219.000000  15.3762  21.9794   0.0766   6.2815 364.0000   0.0255  -1.8816
 3220.000000  12.7510  21.9792   0.0766   6.2815 364.0000   0.1149  -2.5368
 3221.000000  14.2580  21.9790   0.0767   6.2815 364.0000  -0.2477  -1.6615
 3222.000000   6.8513  21.9788   0.0767   6.2815 364.0000  -1.0627  -1.5567
 3223.000000   6.7012  21.9786   0.0767   6.2815 364.0000  -1.2067  -1.6190
 3224.000000  10.5434  21.9785   0.0767   6.2815 364.0000  -0.8847  -2.0530
 3225.000000  10.3808  21.9783   0.0767   6.2815 364.0000  -1.0155  -2.4064
 3226.000000   6.3451  21.9781   0.0767   6.2815 364.0000  -1.4665  -2.2242
 3227.000000   5.5306  21.9779   0.0767   6.2815 365.0000  -1.4903  -2.0617
 3228.000000   5.4098  21.9777   0.0767   6.2815 364.0000  -1.5191  -1.9280
 3229.000000   8.1693  21.9775   0.0767   6.2815 364.0000  -1.4289  -2.2333
 3230.000000   8.1711  21.9773   0.0767   6.2815 364.0000  -1.4400  -2.0524
 3231.000000   8.1238  21.9771   0.0767   6.2815 364.0000  -1.3025  -1.8173
 3232.000000   5.0860  21.9769   0.0768   6.2815 364.0000  -1.6466  -1.7909
 3233.000000  -2.9270  21.9767   0.0768   6.2815 364.0000  -2.1955  -1.5975
 3234.000000  -0.9419  21.9765   0.0768   6.2815 364.0000  -2.2644  -1.7994
 3235.000000   2.9348  21.9764   0.0768   6.2815 364.0000  -1.9386  -1.9045
 3236.000000   5.6630  21.9762   0.0768   6.2815 364.0000  -1.7525  -1.8726
 3237.000000   3.7088  21.9760   0.0768   6.2815 364.0000  -1.6457  -1.5407
 3238.000000   7.9739  21.9758   0.0768   6.2815 364.0000  -1.6369  -2.1602
 3239.000000   0.6368  21.9756   0.0768   6.2815 364.0000  -2.0575  -1.5871
 3240.000000   3.7406  21.9754   0.0768   6.2815 364.0000  -2.0176  -1.8211
 3241.000000   4.3166  21.9752   0.0768   6.2815 364.0000  -2.1269  -1.9012
 3242.000000   8.5464  21.9750   0.0769   6.2815 364.0000  -1.6427  -2.0170
 3243.000000   8.6955  21.9748   0.0768   6.2815 364.0000  -1.3843  -2.5759
 3244.000000   9.2791  21.9746   0.0768   6.2815 364.0000  -1.8515  -2.4571
 3245.000000   9.7003  21.9744   0.0768   6.2815 364.0000  -1.5504  -2.4240
 3246.000000   5.2277  21.9743   0.0768   6.2815 364.0000  -1.7363  -1.5897
 3247.000000   9.8800  21.9741   0.0768   6.2815 364.0000  -1.5619  -2.1911
 3248.000000  10.8960  21.9739   0.0769   6.2815 365.0000  -1.3770  -2.3559
 3249.000000   5.8610  21.9737   0.0770   6.2815 364.0000  -1.3605  -1.4411
 3250.000000  -0.7316  21.9735   0.0770   6.2815 364.0000  -1.9392  -1.2830
 3251.000000  -5.1881  21.9733   0.0770   6.2815 364.0000  -2.0180  -0.9957
 3252.000000  -3.9584  21.9731   0.0770   6.2815 364.0000  -2.1890  -1.2778
 3253.000000   6.9226  21.9729   0.0770   6.2815 365.0000  -2.0354  -2.1375
 3254.000000  -2.6004  21.9727   0.0770   6.2815 365.0000  -1.6141  -0.7185
 3255.000000   0.0081  21.9725   0.0769   6.2815 366.0000  -1.9495  -1.1647
 3256.000000  -1.1896  21.9724   0.0770   6.2815 366.0000  -1.7631  -0.9772
 3257.000000  -0.6113  21.9722   0.0771   6.2815 365.0000  -2.1103  -1.2732
 3258.000000  -0.2854  21.9720   0.0771   6.2815 365.0000  -1.8831  -0.9680
 3259.000000   6.8063  21.9718   0.0771   6.2815 365.0000  -1.8137  -1.7693
 3260.000000  10.0858  21.9716   0.0771   6.2815 365.0000  -1.6879  -2.1453
 3261.000000   7.6756  21.9714   0.0771   6.2815 365.0000  -2.1252  -2.2890
 3262.000000   7.9574  21.9712   0.0771   6.2815 364.0000  -2.1174  -2.1746
 3263.000000   8.0017  21.9710   0.0771   6.2815 364.0000  -2.0444  -2.0196
 3264.000000  -3.0083  21.9708   0.0771   6.2815 364.0000  -2.4839  -1.6658
 3265.000000   0.7672  21.9707   0.0771   6.2815 364.0000  -2.7780  -2.3070
 3266.000000   1.2000  21.9705   0.0771   6.2815 364.0000  -2.5298  -2.0562
 3267.000000  -1.1460  21.9703   0.0771   6.2815 364.0000  -2.5365  -1.7715
 3268.000000   3.7249  21.9701   0.0771   6.2815 364.0000  -2.5655  -2.2936
 3269.000000   4.6601  21.9699   0.0771   6.2815 364.0000  -2.6293  -2.4091
 3270.000000   2.1054  21.9697   0.0771   6.2815 365.0000  -2.5248  -1.9805
 3271.000000   4.6070  21.9695   0.0771   6.2815 365.0000  -2.8620  -2.5390
 3272.000000   6.9157  21.9693   0.0771   6.2815 365.0000  -2.6172  -2.4880
 3273.000000   5.9745  21.9691   0.0771   6.2815 365.0000  -2.8938  -2.5179
 3274.000000   7.4861  21.9690   0.0771   6.2815 365.0000  -2.6333  -2.3947
 3275.000000   1.9425  21.9688   0.0771   6.2815 365.0000  -2.7752  -2.0642
 3276.000000  -1.6203  21.9686   0.0771   6.2815 365.0000  -3.0915  -2.1327
 3277.000000   6.7676  21.9684   0.0771   6.2815 366.0000  -2.9239  -2.7332
 3278.000000   4.4666  21.9682   0.0772   6.2815 365.0000  -3.2252  -2.8116
 3279.000000   6.5751  21.9680   0.0772   6.2815 365.0000  -3.0066  -2.5200
 3280.000000  -5.1882  21.9678   0.0771   6.2815 366.0000  -2.9820  -1.8155
 3281.000000  -2.3627  21.9676   0.0771   6.2815 366.0000  -2.9641  -1.8736
 3282.000000   0.0988  21.9674   0.0771   6.2815 366.0000  -3.1214  -2.2331
 3283.000000  -3.5064  21.9673   0.0770   6.2815 367.0000  -2.6969  -1.6267
 3284.000000   2.0230  21.9671   0.0770   6.2815 367.0000  -2.4830  -1.8206
 3285.000000  -3.8319  21.9669   0.0770   6.2815 367.0000  -2.4830  -1.4267
 3286.000000  -4.0269  21.9667   0.0770   6.2815 367.0000  -2.4438  -1.2832
 3287.000000  -4.7411  21.9665   0.0770   6.2815 367.0000  -3.1147  -1.8007
 3288.000000  -4.4187  21.9663   0.0770   6.2815 367.0000  -2.7137  -1.4522
 3289.000000   2.1394  21.9661   0.0770   6.2815 367.0000  -3.1314  -2.2975
 3290.000000  -1.9906  21.9659   0.0770   6.2815 367.0000  -3.1696  -1.9823
 3291.000000  -3.6723  21.9658   0.0770   6.2815 367.0000  -3.4454  -2.1504
 3292.000000  -9.1880  21.9656   0.0769   6.2815 368.0000  -2.9907  -1.4531
 3293.000000 -10.9395  21.9654   0.0769   6.2815 368.0000  -2.6874  -1.1287
 3294.000000 -10.0371  21.9652   0.0769   6.2815 368.0000  -3.2766  -1.5887
 3295.000000  -4.5654  21.9650   0.0769   6.2815 368.0000  -2.9294  -1.5610
 3296.000000   4.3621  21.9648   0.0769   6.2815 368.0000  -3.0830  -2.3267
 3297.000000  -0.8257  21.9646   0.0770   6.2815 367.0000  -3.0854  -1.8541
 3298.000000   1.2590  21.9644   0.0770   6.2815 367.0000  -3.3074  -2.2387
 3299.000000  -1.8525  21.9643   0.0770   6.2815 367.0000  -3.5943  -2.3816
 3300.000000   1.0559  21.9641   0.0770   6.2815 367.0000  -3.5319  -2.4713
 3301.000000 -14.5755  21.9639   0.0768   6.2815 368.0000  -3.0550  -1.1762
 3302.000000 -18.2216  21.9637   0.0766   6.2815 369.0000  -2.6494  -0.7397
 3303.000000 -16.1085  21.9635   0.0764   6.2815 370.0000  -2.9612  -0.9734
 3304.000000 -12.8136  21.9633   0.0764   6.2815 370.0000  -2.6580  -0.8896
 3305.000000 -10.3028  21.9631   0.0764   6.2815 370.0000  -2.9846  -1.1816
 3306.000000  -9.3382  21.9629   0.0764   6.2815 370.0000  -3.1895  -1.4309
 3307.000000  -7.0328  21.9628   0.0764   6.2815 370.0000  -2.9683  -1.2522
 3308.000000  -1.9529  21.9626   0.0765   6.2815 370.0000  -3.0703  -1.6752
 3309.000000 -17.1029  21.9624   0.0763   6.2815 371.0000  -2.4387  -0.6207
 3310.000000 -11.7232  21.9622   0.0761   6.2815 372.0000  -2.4474  -0.8120
 3311.000000  -7.8007  21.9620   0.0761   6.2815 372.0000  -2.5889  -1.0387
 3312.000000 -18.5910  21.9618   0.0759   6.2815 373.0000  -2.4379  -0.4216
 3313.000000 -12.4402  21.9616   0.0758   6.2815 374.0000  -2.2345  -0.6043
 3314.000000 -14.3768  21.9615   0.0756   6.2815 375.0000  -1.8897  -0.2842
 3315.000000 -13.9240  21.9613   0.0757   6.2815 374.0000  -2.0239  -0.3222
 3316.000000  -7.4502  21.9611   0.0757   6.2815 374.0000  -1.9864  -0.6255
 3317.000000  -8.8647  21.9609   0.0756   6.2815 375.0000  -2.2731  -0.7708
 3318.000000  -6.7667  21.9607   0.0756   6.2815 375.0000  -1.9816  -0.5564
 3319.000000   2.7023  21.9605   0.0756   6.2815 376.0000  -1.6935  -1.1168
 3320.000000  -5.6297  21.9603   0.0756   6.2815 376.0000  -2.1900  -0.8700
 3321.000000  -6.3932  21.9602   0.0755   6.2815 377.0000  -1.8340  -0.4592
 3322.000000  -2.8958  21.9600   0.0755   6.2815 377.0000  -2.0129  -0.7658
 3323.000000  -1.5809  21.9598   0.0755   6.2815 377.0000  -2.2088  -1.1336
 3324.000000   5.9751  21.9596   0.0755   6.2815 377.0000  -1.9523  -1.6709
 3325.000000   4.3995  21.9594   0.0755   6.2815 377.0000  -2.1292  -1.6522
 3326.000000   5.8499  21.9592   0.0755   6.2815 377.0000  -2.2249  -1.7876
 3327.000000   3.1429  21.9590   0.0755   6.2815 378.0000  -2.1048  -1.4900
 3328.000000   1.3828  21.9589   0.0755   6.2815 378.0000  -2.5507  -1.6036
 3329.000000   8.8301  21.9587   0.0755   6.2815 378.0000  -2.3352  -2.3646
 3330.000000   6.8339  21.9585   0.0756   6.2815 378.0000  -2.4006  -2.1160
 3331.000000   7.2646  21.9583   0.0756   6.2815 378.0000  -2.2986  -1.9950
 3332.000000   9.2383  21.9581   0.0756   6.2815 378.0000  -2.3289  -2.1429
 3333.000000   4.7252  21.9579   0.0756   6.2815 378.0000  -2.0187  -1.4908
 3334.000000   8.3967  21.9577   0.0756   6.2815 378.0000  -2.2335  -1.9220
 3335.000000   5.1457  21.9576   0.0756   6.2815 378.0000  -2.0983  -1.4798
 3336.000000  10.5985  21.9574   0.0756   6.2815 378.0000  -2.1870  -2.4441
 3337.000000   6.2516  21.9572   0.0756   6.2815 378.0000  -1.6520  -1.4809
 3338.000000   9.0324  21.9570   0.0756   6.2815 378.0000  -1.8027  -1.8025
 3339.000000  10.4203  21.9568   0.0756   6.2815 378.0000  -1.9420  -1.9432
 3340.000000   8.1394  21.9566   0.0756   6.2815 378.0000  -1.4519  -1.5834
 3341.000000  10.3194  21.9564   0.0756   6.2815 378.0000  -1.1781  -1.9741
 3342.000000  10.9023  21.9563   0.0756   6.2815 378.0000  -1.0764  -1.9206
 3343.000000  10.9884  21.9561   0.0756   6.2815 378.0000  -1.6760  -2.4061
 3344.000000  11.5954  21.9559   0.0756   6.2815 378.0000  -1.4651  -2.1590
 3345.000000  12.0680  21.9557   0.0757   6.2815 378.0000  -1.6876  -2.3605
 3346.000000  10.2382  21.9555   0.0757   6.2815 378.0000  -1.6432  -2.6900
 3347.000000  10.0713  21.9553   0.0757   6.2815 378.0000  -1.2628  -2.6670
 3348.000000  11.0040  21.9552   0.0757   6.2815 378.0000  -1.1750  -2.6426
 3349.000000  11.6019  21.9550   0.0757   6.2815 378.0000  -1.1034  -2.5733
 3350.000000  12.0502  21.9548   0.0757   6.2815 378.0000  -1.5559  -2.5206
 3351.000000  11.4965  21.9546   0.0757   6.2815 378.0000  -1.8153  -2.5816
 3352.000000  11.6985  21.9544   0.0757   6.2815 378.0000  -1.0048  -2.3600
 3353.000000  12.4581  21.9542   0.0757   6.2815 378.0000  -1.1104  -2.4308
 3354.000000  12.4297  21.9540   0.0757   6.2815 378.0000  -0.7407  -2.2636
 3355.000000  11.7326  21.9539   0.0757   6.2815 378.0000  -0.7047  -2.0144
 3356.000000  11.6767  21.9537   0.0757   6.2815 378.0000  -0.7014  -1.9135
 3357.000000  13.7141  21.9535   0.0757   6.2815 378.0000   0.0068  -2.3378
 3358.000000  11.4204  21.9533   0.0757   6.2815 378.0000  -1.3351  -2.8658
 3359.000000  12.9642  21.9531   0.0757   6.2815 378.0000  -1.1457  -2.5634
 3360.000000  12.2740  21.9529   0.0757   6.2815 378.0000  -1.2646  -2.1723
 3361.000000  13.0240  21.9528   0.0758   6.2815 378.0000  -1.1565  -2.1690
 3362.000000  11.3439  21.9526   0.0758   6.2815 378.0000  -1.8652  -2.0729
 3363.000000  13.7137  21.9524   0.0758   6.2815 378.0000  -1.1968  -2.1921
 3364.000000  13.7179  21.9522   0.0758   6.2815 378.0000  -1.4657  -2.3596
 3365.000000  12.7354  21.9520   0.0758   6.2815 378.0000  -1.6189  -2.1103
 3366.000000  13.1990  21.9518   0.0758   6.2815 378.0000  -0.9292  -2.0648
 3367.000000   9.6350  21.9517   0.0758   6.2815 378.0000  -1.4586  -1.7301
 3368.000000  10.5990  21.9515   0.0759   6.2815 379.0000  -1.7176  -1.8098
 3369.000000  10.9212  21.9513   0.0759   6.2815 379.0000  -1.4436  -1.7929
 3370.000000  13.4064  21.9511   0.0759   6.2815 379.0000  -0.7351  -2.2862
 3371.000000  13.1509  21.9509   0.0759   6.2815 379.0000  -0.5005  -2.0110
 3372.000000  12.8098  21.9507   0.0759   6.2815 379.0000  -0.7784  -2.5239
 3373.000000  11.2889  21.9506   0.0759   6.2815 379.0000  -0.6288  -2.7293
 3374.000000  12.9869  21.9504   0.0759   6.2815 379.0000  -0.4996  -2.4777
 3375.000000  12.9224  21.9502   0.0759   6.2815 379.0000  -0.6154  -2.6692
 3376.000000  14.2245  21.9500   0.0759   6.2815 379.0000  -0.6197  -2.5518
 3377.000000  12.1560  21.9498   0.0759   6.2815 379.0000  -1.3377  -2.9976
 3378.000000  10.3015  21.9496   0.0759   6.2815 379.0000  -0.8806  -2.9516
 3379.000000  13.4728  21.9495   0.0759   6.2815 379.0000  -1.4853  -2.5236
 3380.000000  13.6057  21.9493   0.0759   6.2815 379.0000  -1.3010  -2.6229
 3381.000000  12.7343  21.9491   0.0759   6.2815 379.0000  -1.8217  -2.5402
 3382.000000  15.1172  21.9489   0.0759   6.2815 379.0000  -0.7243  -2.5556
 3383.000000  11.3990  21.9487   0.0759   6.2815 379.0000  -0.8423  -2.8809
 3384.000000  14.5101  21.9485   0.0759   6.2815 379.0000  -1.6479  -2.4797
 3385.000000  12.7319  21.9484   0.0759   6.2815 379.0000  -1.6481  -2.8216
 3386.000000  13.3364  21.9482   0.0759   6.2815 379.0000  -1.6863  -2.7198
 3387.000000  14.0344  21.9480   0.0759   6.2815 379.0000  -1.3075  -2.7434
 3388.000000  13.1127  21.9478   0.0759   6.2815 379.0000  -1.8577  -2.6744
 3389.000000  15.3826  21.9476   0.0759   6.2815 379.0000  -1.6044  -2.6148
 3390.000000  14.2311  21.9475   0.0759   6.2815 379.0000  -1.4772  -2.8631
 3391.000000  14.2704  21.9473   0.0759   6.2815 379.0000  -1.8034  -2.8629
 3392.000000  13.3288  21.9471   0.0759   6.2815 379.0000  -1.9918  -2.5343
 3393.000000  13.9895  21.9469   0.0760   6.2815 379.0000  -1.9671  -2.9581
 3394.000000  14.4582  21.9467   0.0760   6.2815 379.0000  -1.9192  -2.6177
 3395.000000  15.0736  21.9465   0.0760   6.2815 379.0000  -0.9869  -2.5364
 3396.000000  15.3774  21.9464   0.0760   6.2815 379.0000  -1.1273  -2.5022
 3397.000000  15.5643  21.9462   0.0760   6.2815 379.0000  -0.9241  -2.4258
 3398.000000  14.4062  21.9460   0.0760   6.2815 379.0000  -1.2508  -2.1653
 3399.000000  11.5741  21.9458   0.0760   6.2815 379.0000  -1.3680  -1.8206
 3400.000000  14.7255  21.9456   0.0760   6.2815 379.0000  -1.5006  -2.2829
 3401.000000  14.9571  21.9455   0.0760   6.2815 379.0000  -1.3019  -2.1245
 3402.000000  13.1139  21.9453   0.0760   6.2815 379.0000  -1.8323  -2.2374
 3403.000000  13.3285  21.9451   0.0760   6.2815 379.0000  -1.9101  -2.2727
 3404.000000  13.3870  21.9449   0.0760   6.2815 379.0000  -1.9346  -2.1835
 3405.000000  12.2269  21.9447   0.0760   6.2815 379.0000  -1.7956  -1.9456
 3406.000000  12.9449  21.9445   0.0760   6.2815 379.0000  -2.0696  -2.1523
 3407.000000  13.7461  21.9444   0.0762   6.2815 380.0000  -2.0487  -2.3414
 3408.000000  13.1483  21.9442   0.0762   6.2815 380.0000  -1.5790  -1.9516
 3409.000000   5.2987  21.9440   0.0762   6.2815 380.0000  -1.6879  -1.2747
 3410.000000  -0.4314  21.9438   0.0762   6.2815 380.0000  -1.6880  -0.8594
 3411.000000   0.7251  21.9436   0.0762   6.2815 380.0000  -1.7287  -0.8488
 3412.000000   3.8249  21.9435   0.0762   6.2815 381.0000  -1.4490  -1.1962
 3413.000000   4.0463  21.9433   0.0762   6.2815 381.0000  -1.2127  -1.1930
 3414.000000   7.8503  21.9431   0.0762   6.2815 381.0000  -1.6082  -1.4653
 3415.000000   2.0501  21.9429   0.0762   6.2815 381.0000  -1.3742  -0.9770
 3416.000000   9.0802  21.9427   0.0762   6.2815 381.0000  -1.0382  -1.5513
 3417.000000   9.3433  21.9426   0.0762   6.2815 381.0000  -0.8767  -1.5659
 3418.000000  10.5393  21.9424   0.0763   6.2815 382.0000  -1.1241  -1.6713
 3419.000000   6.1525  21.9422   0.0763   6.2815 382.0000  -1.2280  -1.2930
 3420.000000  -3.0387  21.9420   0.0763   6.2815 382.0000  -1.4582  -0.5574
 3421.000000   4.7089  21.9418   0.0763   6.2815 382.0000  -1.1329  -1.0452
 3422.000000  10.9532  21.9417   0.0764   6.2815 382.0000  -1.0535  -1.5276
 3423.000000   5.4466  21.9415   0.0764   6.2815 382.0000  -1.2127  -1.0372
 3424.000000   8.2495  21.9413   0.0764   6.2815 382.0000  -0.8283  -1.3858
 3425.000000   6.9549  21.9411   0.0764   6.2815 382.0000  -0.8595  -1.1953
 3426.000000  10.9778  21.9409   0.0764   6.2815 382.0000  -0.9453  -1.7265
 3427.000000  11.8999  21.9408   0.0764   6.2815 382.0000  -0.9705  -1.7654
 3428.000000   6.6398  21.9406   0.0764   6.2815 382.0000  -1.2846  -1.1580
 3429.000000  12.9012  21.9404   0.0764   6.2815 382.0000  -0.5704  -1.9555
 3430.000000   8.9650  21.9402   0.0764   6.2815 382.0000  -0.8244  -1.3463
 3431.000000  12.0483  21.9400   0.0764   6.2815 382.0000  -0.7766  -1.7556
 3432.000000  11.8699  21.9399   0.0764   6.2815 382.0000  -1.3176  -1.7083
 3433.000000   9.9255  21.9397   0.0765   6.2815 382.0000  -1.7321  -1.5877
 3434.000000   6.9088  21.9395   0.0765   6.2815 382.0000  -2.1317  -1.6833
 3435.000000   6.9008  21.9393   0.0765   6.2815 382.0000  -1.7279  -1.2910
 3436.000000  10.3564  21.9391   0.0765   6.2815 382.0000  -1.9689  -1.7579
 3437.000000   7.9458  21.9390   0.0765   6.2815 382.0000  -1.1452  -1.2711
 3438.000000   4.7389  21.9388   0.0765   6.2815 382.0000  -1.4180  -1.0222
 3439.000000   9.6967  21.9386   0.0765   6.2815 382.0000  -1.4857  -1.4621
 3440.000000   3.1989  21.9384   0.0765   6.2815 382.0000  -1.2793  -0.8285
 3441.000000  -5.0729  21.9382   0.0765   6.2815 382.0000  -1.4709  -0.3988
 3442.000000  -9.2163  21.9381   0.0765   6.2815 382.0000  -1.5454  -0.1496
 3443.000000   0.9356  21.9379   0.0766   6.2815 382.0000  -1.8516  -0.8313
 3444.000000   1.6142  21.9377   0.0765   6.2815 382.0000  -2.0746  -1.1362
 3445.000000   8.4709  21.9375   0.0766   6.2815 382.0000  -2.1238  -1.6838
 3446.000000   6.3457  21.9373   0.0766   6.2815 382.0000  -1.9213  -1.2999
 3447.000000   1.3712  21.9372   0.0766   6.2815 382.0000  -2.0823  -1.0349
 3448.000000  -0.0651  21.9370   0.0766   6.2815 382.0000  -2.5063  -1.4302
 3449.000000  -1.4212  21.9368   0.0766   6.2815 382.0000  -2.4553  -1.2440
 3450.000000   3.0252  21.9366   0.0766   6.2815 382.0000  -2.6051  -1.8179
 3451.000000   8.1918  21.9364   0.0766   6.2815 382.0000  -2.7565  -2.5651
 3452.000000   5.1068  21.9363   0.0766   6.2815 381.0000  -2.6275  -1.9852
 3453.000000   8.1278  21.9361   0.0766   6.2815 381.0000  -2.7966  -2.4460
 3454.000000   6.9753  21.9359   0.0767   6.2815 382.0000  -3.0458  -2.8333
 3455.000000  10.6532  21.9357   0.0767   6.2815 382.0000  -2.3852  -2.4300
 3456.000000   8.7924  21.9355   0.0766   6.2815 381.0000  -2.8690  -2.6716
 3457.000000   9.6897  21.9354   0.0767   6.2815 381.0000  -2.8602  -2.7978
 3458.000000   5.8179  21.9352   0.0767   6.2815 382.0000  -2.9816  -2.3197
 3459.000000   6.8206  21.9350   0.0766   6.2815 382.0000  -3.1718  -2.7892
 3460.000000   9.5559  21.9348   0.0766   6.2815 382.0000  -3.0373  -2.8384
 3461.000000   9.8563  21.9347   0.0767   6.2815 382.0000  -2.6217  -2.3771
 3462.000000  11.2546  21.9345   0.0767   6.2815 382.0000  -2.5522  -2.7049
 3463.000000  11.4045  21.9343   0.0767   6.2815 382.0000  -2.7024  -2.5157
 3464.000000   9.3515  21.9341   0.0767   6.2815 382.0000  -3.1709  -3.0854
 3465.000000  12.1625  21.9339   0.0767   6.2815 382.0000  -2.6640  -2.8893
 3466.000000  12.6210  21.9338   0.0767   6.2815 382.0000  -2.7592  -2.9828
 3467.000000  12.2164  21.9336   0.0768   6.2815 383.0000  -2.4551  -2.6877
 3468.000000  13.3246  21.9334   0.0768   6.2815 383.0000  -2.6231  -2.8013
 3469.000000  12.5050  21.9332   0.0768   6.2815 383.0000  -2.9368  -3.0921
 3470.000000  13.1788  21.9331   0.0768   6.2815 383.0000  -2.9402  -3.0501
 3471.000000  13.6767  21.9329   0.0768   6.2815 383.0000  -2.5795  -2.6969
 3472.000000   9.6150  21.9327   0.0768   6.2815 383.0000  -2.5102  -2.2257
 3473.000000  12.7622  21.9325   0.0768   6.2815 383.0000  -2.3683  -2.5494
 3474.000000  13.4411  21.9323   0.0768   6.2815 383.0000  -2.2871  -2.6079
 3475.000000  13.4158  21.9322   0.0768   6.2815 383.0000  -2.2291  -2.8878
 3476.000000  14.9246  21.9320   0.0769   6.2815 383.0000  -1.9108  -2.6207
 3477.000000  14.1528  21.9318   0.0769   6.2815 383.0000  -2.2037  -2.7852
 3478.000000  13.6958  21.9316   0.0769   6.2815 383.0000  -2.4772  -2.5035
 3479.000000  14.3327  21.9315   0.0769   6.2815 383.0000  -2.4355  -2.8701
 3480.000000  14.5593  21.9313   0.0769   6.2815 383.0000  -2.6571  -2.9686
 3481.000000  12.8522  21.9311   0.0769   6.2815 383.0000  -2.3559  -2.3786
 3482.000000   5.7567  21.9309   0.0769   6.2815 383.0000  -2.6141  -1.9107
 3483.000000   7.3004  21.9307   0.0769   6.2815 383.0000  -2.2667  -1.6816
 3484.000000  11.9896  21.9306   0.0769   6.2815 383.0000  -2.5524  -2.3285
 3485.000000   9.5398  21.9304   0.0769   6.2815 383.0000  -2.3902  -1.9931
 3486.000000   8.1271  21.9302   0.0769   6.2815 383.0000  -2.1334  -1.5790
 3487.000000  14.6800  21.9300   0.0769   6.2815 383.0000  -2.3086  -2.4426
 3488.000000   9.1723  21.9299   0.0769   6.2815 383.0000  -2.9001  -2.3900
 3489.000000   6.0297  21.9297   0.0769   6.2815 383.0000  -2.9065  -2.1573
 3490.000000  11.2079  21.9295   0.0769   6.2815 383.0000  -2.5899  -2.1882
 3491.000000  11.2050  21.9293   0.0769   6.2815 383.0000  -2.1976  -1.9497
 3492.000000  13.1181  21.9291   0.0770   6.2815 383.0000  -2.3924  -2.2659
 3493.000000  13.7566  21.9290   0.0770   6.2815 383.0000  -2.0997  -2.1346
 3494.000000  15.4134  21.9288   0.0770   6.2815 383.0000  -2.1448  -2.5015
 3495.000000  15.5093  21.9286   0.0770   6.2815 383.0000  -2.5208  -2.5558
 3496.000000   3.8408  21.9284   0.0770   6.2815 383.0000  -2.4535  -1.5450
 3497.000000   5.5199  21.9283   0.0770   6.2815 383.0000  -2.6692  -1.8382
 3498.000000   8.1671  21.9281   0.0770   6.2815 383.0000  -2.7682  -2.0241
 3499.000000   0.1209  21.9279   0.0770   6.2815 384.0000  -2.8706  -1.6525
 3500.000000   0.8339  21.9277   0.0770   6.2815 384.0000  -2.3679  -1.2052
 3501.000000  -2.1292  21.9276   0.0770   6.2815 384.0000  -2.8454  -1.4291
 3502.000000  -4.9082  21.9274   0.0770   6.2815 384.0000  -3.4052  -1.8917
 3503.000000  -2.8146  21.9272   0.0770   6.2815 384.0000  -3.4580  -2.0527
 3504.000000  -3.0114  21.9270   0.0770   6.2815 384.0000  -3.2560  -1.7056
 3505.000000   2.5245  21.9269   0.0769   6.2815 385.0000  -3.4655  -2.6201
 3506.000000   2.2707  21.9267   0.0770   6.2815 384.0000  -3.5882  -2.6268
 3507.000000   3.1893  21.9265   0.0770   6.2815 384.0000  -3.7219  -3.0632
 3508.000000   3.7833  21.9263   0.0770   6.2815 385.0000  -3.6930  -2.9940
 3509.000000   2.9354  21.9261   0.0770   6.2815 385.0000  -3.7398  -2.7991
 3510.000000   4.7932  21.9260   0.0770   6.2815 385.0000  -3.7044  -2.8855
 3511.000000   6.6141  21.9258   0.0770   6.2815 385.0000  -3.6740  -3.3359
 3512.000000   6.4405  21.9256   0.0770   6.2815 385.0000  -3.2501  -2.5974
 3513.000000   4.6459  21.9254   0.0770   6.2815 385.0000  -3.8391  -3.0030
 3514.000000   4.8677  21.9253   0.0770   6.2815 385.0000  -3.5659  -2.5929
 3515.000000  -3.2997  21.9251   0.0770   6.2815 385.0000  -3.7359  -2.3044
 3516.000000  -5.2997  21.9249   0.0770   6.2815 385.0000  -3.7004  -2.0458
 3517.000000  -2.2261  21.9247   0.0769   6.2815 386.0000  -4.0706  -2.6828
 3518.000000  -3.0087  21.9246   0.0769   6.2815 386.0000  -3.8768  -2.3679
 3519.000000  -1.0753  21.9244   0.0769   6.2815 386.0000  -4.1821  -2.7967
 3520.000000   3.6987  21.9242   0.0769   6.2815 386.0000  -4.1392  -3.4317
 3521.000000   5.0176  21.9240   0.0769   6.2815 386.0000  -3.9544  -3.1602
 3522.000000   2.2756  21.9239   0.0769   6.2815 386.0000  -3.8322  -2.5668
 3523.000000  -7.5105  21.9237   0.0769   6.2815 386.0000  -3.9820  -2.1994
 3524.000000 -12.2852  21.9235   0.0768   6.2815 387.0000  -3.7757  -1.7607
 3525.000000 -13.8445  21.9233   0.0768   6.2815 387.0000  -3.5590  -1.5105
 3526.000000  -6.6785  21.9232   0.0768   6.2815 387.0000  -3.7353  -1.8814
 3527.000000  -5.8997  21.9230   0.0767   6.2815 388.0000  -3.8778  -2.0716
 3528.000000  -5.8352  21.9228   0.0767   6.2815 388.0000  -3.9718  -2.0971
 3529.000000  -4.3476  21.9226   0.0767   6.2815 388.0000  -4.0898  -2.3588
 3530.000000  -1.5849  21.9225   0.0767   6.2815 388.0000  -4.0608  -2.4244
 3531.000000 -15.1416  21.9223   0.0765   6.2815 389.0000  -3.7875  -1.5617
 3532.000000 -18.0387  21.9221   0.0763   6.2815 390.0000  -3.5749  -1.2323
 3533.000000 -11.6946  21.9219   0.0763   6.2815 390.0000  -3.5296  -1.4242
 3534.000000  -5.8073  21.9218   0.0763   6.2815 390.0000  -3.6310  -1.7716
 3535.000000  -2.6538  21.9216   0.0763   6.2815 390.0000  -3.2375  -1.6079
 3536.000000  -7.6664  21.9214   0.0763   6.2815 390.0000  -3.2463  -1.3760
 3537.000000 -16.8866  21.9212   0.0761   6.2815 391.0000  -2.9990  -0.8261
 3538.000000 -13.1415  21.9211   0.0760   6.2815 392.0000  -3.1732  -1.0891
 3539.000000 -18.0307  21.9209   0.0758   6.2815 393.0000  -3.0806  -0.6850
 3540.000000 -13.0410  21.9207   0.0758   6.2815 393.0000  -3.1086  -0.9459
 3541.000000  -5.5336  21.9205   0.0758   6.2815 393.0000  -3.4899  -1.5842
 3542.000000   0.1438  21.9204   0.0758   6.2815 393.0000  -3.6359  -2.2123
 3543.000000 -16.3356  21.9202   0.0756   6.2815 394.0000  -3.4058  -1.0528
 3544.000000 -12.8554  21.9200   0.0756   6.2815 394.0000  -3.4744  -1.1775
 3545.000000  -2.0978  21.9198   0.0756   6.2815 394.0000  -3.5068  -1.7787
 3546.000000   1.3644  21.9197   0.0756   6.2815 394.0000  -3.6266  -2.1443
 3547.000000  -3.1741  21.9195   0.0757   6.2815 393.0000  -3.7427  -1.8348
 3548.000000  -0.9577  21.9193   0.0758   6.2815 393.0000  -4.1386  -2.5186
 3549.000000   0.0988  21.9192   0.0758   6.2815 393.0000  -4.2071  -2.7704
 3550.000000  -1.8672  21.9190   0.0758   6.2815 393.0000  -4.2979  -2.5180
 3551.000000   1.6359  21.9188   0.0758   6.2815 393.0000  -3.7231  -2.1244
 3552.000000   2.9689  21.9186   0.0758   6.2815 393.0000  -3.9949  -2.7104
 3553.000000   2.4871  21.9185   0.0758   6.2815 393.0000  -3.8517  -2.3948
 3554.000000  -6.6988  21.9183   0.0759   6.2815 392.0000  -4.0911  -2.0556
 3555.000000 -17.2606  21.9181   0.0757   6.2815 393.0000  -3.9737  -1.4798
 3556.000000 -15.5489  21.9179   0.0755   6.2815 394.0000  -4.1142  -1.6786
 3557.000000  -7.1992  21.9178   0.0755   6.2815 394.0000  -4.3448  -2.2120
 3558.000000 -10.5711  21.9176   0.0755   6.2815 394.0000  -4.0897  -1.8009
 3559.000000 -15.8230  21.9174   0.0754   6.2815 395.0000  -3.7826  -1.2889
 3560.000000  -3.5600  21.9172   0.0754   6.2815 395.0000  -4.2787  -2.2593
 3561.000000  -0.2971  21.9171   0.0754   6.2815 395.0000  -4.3384  -2.6672
 3562.000000 -10.0475  21.9169   0.0754   6.2815 395.0000  -3.8365  -1.5431
 3563.000000  -8.6735  21.9167   0.0754   6.2815 395.0000  -4.0457  -1.7322
 3564.000000  -6.5163  21.9165   0.0754   6.2815 395.0000  -4.1280  -1.9167
 3565.000000  -4.7823  21.9164   0.0754   6.2815 395.0000  -3.4562  -1.4546
 3566.000000 -13.0362  21.9162   0.0754   6.2815 395.0000  -3.5710  -1.0963
 3567.000000  -5.1758  21.9160   0.0754   6.2815 395.0000  -3.7209  -1.5836
 3568.000000   0.0633  21.9159   0.0754   6.2815 395.0000  -4.0841  -2.2111
 3569.000000   1.7184  21.9157   0.0754   6.2815 395.0000  -4.2547  -2.9235
 3570.000000   2.6611  21.9155   0.0754   6.2815 395.0000  -4.2533  -3.0784
 3571.000000   4.5072  21.9153   0.0755   6.2815 395.0000  -4.0928  -2.9656
 3572.000000   4.1521  21.9152   0.0755   6.2815 395.0000  -4.4215  -3.2438
 3573.000000   5.4061  21.9150   0.0755   6.2815 396.0000  -4.1218  -3.2836
 3574.000000   5.3380  21.9148   0.0755   6.2815 396.0000  -4.3880  -3.4020
 3575.000000   5.6293  21.9146   0.0755   6.2815 396.0000  -4.0983  -2.9774
 3576.000000   5.6360  21.9145   0.0755   6.2815 396.0000  -3.8358  -2.7488
 3577.000000   4.2928  21.9143   0.0755   6.2815 396.0000  -4.3871  -3.0352
 3578.000000   3.1986  21.9141   0.0755   6.2815 396.0000  -4.4221  -2.8965
 3579.000000   6.1907  21.9140   0.0755   6.2815 395.0000  -4.5818  -3.6903
 3580.000000   6.5256  21.9138   0.0755   6.2815 395.0000  -4.4065  -3.3209
 3581.000000   3.2679  21.9136   0.0755   6.2815 395.0000  -4.7612  -3.2931
 3582.000000   7.7033  21.9134   0.0756   6.2815 396.0000  -4.6232  -3.7717
 3583.000000   6.0291  21.9133   0.0756   6.2815 396.0000  -4.8065  -3.5714
 3584.000000  -0.1476  21.9131   0.0756   6.2815 396.0000  -4.6873  -2.9439
 3585.000000   1.7602  21.9129   0.0756   6.2815 396.0000  -4.6298  -2.9061
 3586.000000  -3.4347  21.9127   0.0756   6.2815 396.0000  -5.1263  -3.2585
 3587.000000  -1.5167  21.9126   0.0756   6.2815 396.0000  -4.4645  -2.5484
 3588.000000   1.2749  21.9124   0.0756   6.2815 396.0000  -4.3653  -2.5360
 3589.000000  -0.3779  21.9122   0.0756   6.2815 396.0000  -4.7443  -2.8664
 3590.000000   5.2823  21.9121   0.0756   6.2815 396.0000  -4.7960  -3.4041
 3591.000000   3.3377  21.9119   0.0756   6.2815 396.0000  -5.0285  -3.5548
 3592.000000   1.4432  21.9117   0.0756   6.2815 396.0000  -4.8198  -3.0679
 3593.000000  -2.6954  21.9115   0.0756   6.2815 396.0000  -4.4523  -2.3742
 3594.000000   4.8098  21.9114   0.0756   6.2815 396.0000  -5.0569  -3.6640
 3595.000000   7.4013  21.9112   0.0756   6.2815 396.0000  -4.9408  -3.8862
 3596.000000   5.9107  21.9110   0.0756   6.2815 396.0000  -4.7838  -3.3036
 3597.000000   0.3379  21.9109   0.0757   6.2815 396.0000  -4.6745  -2.7761
 3598.000000   6.4819  21.9107   0.0757   6.2815 396.0000  -5.1888  -4.2570
 3599.000000   1.7873  21.9105   0.0757   6.2815 396.0000  -5.0760  -3.3486
 3600.000000   6.2144  21.9103   0.0757   6.2815 396.0000  -5.2131  -3.9988
 3601.000000   8.6916  21.9102   0.0757   6.2815 396.0000  -4.8391  -3.9375
 3602.000000   6.9491  21.9100   0.0757   6.2815 396.0000  -4.9392  -4.2503
 3603.000000   7.5516  21.9098   0.0756   6.2815 396.0000  -4.9173  -4.3176
 3604.000000   8.4685  21.9097   0.0757   6.2815 397.0000  -5.0265  -4.0568
 3605.000000   8.1444  21.9095   0.0757   6.2815 397.0000  -4.5536  -3.3891
 3606.000000   6.2297  21.9093   0.0757   6.2815 398.0000  -4.3983  -3.6588
 3607.000000   7.0307  21.9091   0.0757   6.2815 398.0000  -4.4149  -3.7469
 3608.000000   5.0446  21.9090   0.0757   6.2815 398.0000  -4.1262  -3.5865
 3609.000000   8.1663  21.9088   0.0757   6.2815 398.0000  -4.5033  -3.8991
 3610.000000   7.8976  21.9086   0.0757   6.2815 398.0000  -4.3264  -3.6133
 3611.000000   6.9121  21.9085   0.0757   6.2815 398.0000  -4.1684  -3.0490
 3612.000000   7.6436  21.9083   0.0757   6.2815 398.0000  -4.6062  -3.2122
 3613.000000   3.4904  21.9081   0.0757   6.2815 398.0000  -4.0371  -2.4861
 3614.000000   5.0295  21.9079   0.0758   6.2815 398.0000  -4.0680  -2.7195
 3615.000000   3.7323  21.9078   0.0758   6.2815 398.0000  -3.6849  -2.3237
 3616.000000   4.5830  21.9076   0.0758   6.2815 397.0000  -3.7959  -2.3289
 3617.000000   6.9030  21.9074   0.0758   6.2815 397.0000  -3.7862  -2.8236
 3618.000000   7.2606  21.9073   0.0758   6.2815 397.0000  -4.0200  -3.2276
 3619.000000   6.9430  21.9071   0.0758   6.2815 397.0000  -4.0894  -3.4864
 3620.000000   7.4792  21.9069   0.0759   6.2815 398.0000  -3.8778  -2.7728
 3621.000000   8.1060  21.9068   0.0758   6.2815 397.0000  -3.8546  -3.0388
 3622.000000   8.3859  21.9066   0.0758   6.2815 397.0000  -3.5601  -2.8470
 3623.000000   5.8434  21.9064   0.0758   6.2815 397.0000  -3.3688  -2.4852
 3624.000000   4.1924  21.9062   0.0758   6.2815 397.0000  -3.2857  -2.2680
 3625.000000   8.2767  21.9061   0.0758   6.2815 397.0000  -3.2809  -2.7635
 3626.000000   8.0636  21.9059   0.0758   6.2815 397.0000  -3.5411  -2.5576
 3627.000000   5.8882  21.9057   0.0758   6.2815 397.0000  -3.3387  -2.3245
 3628.000000   1.2961  21.9056   0.0758   6.2815 397.0000  -3.2995  -2.0404
 3629.000000   1.2312  21.9054   0.0758   6.2815 397.0000  -3.2499  -1.8911
 3630.000000   2.5024  21.9052   0.0758   6.2815 397.0000  -3.3089  -1.9796
 3631.000000  -5.1779  21.9050   0.0758   6.2815 397.0000  -3.2087  -1.3484
 3632.000000  -6.0073  21.9049   0.0759   6.2815 397.0000  -2.8865  -1.1230
 3633.000000 -12.6726  21.9047   0.0759   6.2815 397.0000  -2.6632  -0.7070
 3634.000000 -18.6897  21.9045   0.0757   6.2815 398.0000  -2.9389  -0.5028
 3635.000000 -15.4046  21.9044   0.0757   6.2815 398.0000  -2.7866  -0.5322
 3636.000000 -19.0795  21.9042   0.0755   6.2815 399.0000  -2.5777  -0.2335
 3637.000000 -14.9247  21.9040   0.0753   6.2815 400.0000  -2.6304  -0.3902
 3638.000000 -11.6823  21.9039   0.0755   6.2815 399.0000  -3.1383  -0.8811
 3639.000000 -11.2710  21.9037   0.0753   6.2815 400.0000  -2.8175  -0.6391
 3640.000000 -13.9113  21.9035   0.0753   6.2815 400.0000  -2.3668  -0.3705
 3641.000000 -16.6409  21.9034   0.0751   6.2815 401.0000  -2.3114  -0.1901
 3642.000000 -18.4673  21.9032   0.0750   6.2815 402.0000  -1.9911  -0.0115
 3643.000000  -9.7320  21.9030   0.0750   6.2815 402.0000  -2.4604  -0.6100
 3644.000000 -17.9012  21.9028   0.0748   6.2815 403.0000  -2.2214   0.0233
 3645.000000  -9.7532  21.9027   0.0747   6.2815 404.0000  -2.1903  -0.4327
 3646.000000 -12.3610  21.9025   0.0745   6.2815 405.0000  -2.0557  -0.1968
 3647.000000  -6.6071  21.9023   0.0745   6.2815 405.0000  -2.4653  -0.7510
 3648.000000  -9.2553  21.9022   0.0746   6.2815 405.0000  -2.2589  -0.3317
 3649.000000 -17.6731  21.9020   0.0744   6.2815 406.0000  -1.9123   0.1396
 3650.000000 -10.0435  21.9018   0.0744   6.2815 406.0000  -1.9124  -0.1659
 3651.000000 -13.8815  21.9017   0.0744   6.2815 406.0000  -1.7815   0.0682
 3652.000000 -17.9440  21.9015   0.0742   6.2815 407.0000  -2.1264   0.2409
 3653.000000 -14.4723  21.9013   0.0742   6.2815 407.0000  -2.3975  -0.0963
 3654.000000  -5.5141  21.9012   0.0742   6.2815 407.0000  -2.0752  -0.4309
 3655.000000  -3.2935  21.9010   0.0743   6.2815 407.0000  -1.9686  -0.4960
 3656.000000  -3.5027  21.9008   0.0743   6.2815 407.0000  -2.1884  -0.4923
 3657.000000  -3.7862  21.9006   0.0743   6.2815 407.0000  -2.3388  -0.8623
 3658.000000 -18.5021  21.9005   0.0741   6.2815 408.0000  -1.7728   0.3478
 3659.000000  -9.5455  21.9003   0.0740   6.2815 409.0000  -1.7675  -0.0352
 3660.000000  -2.3326  21.9001   0.0740   6.2815 409.0000  -2.1940  -0.7263
 3661.000000  -5.4682  21.9000   0.0740   6.2815 409.0000  -1.6949  -0.2879
 3662.000000 -13.3957  21.8998   0.0739   6.2815 410.0000  -1.6771   0.2048
 3663.000000 -13.3321  21.8996   0.0737   6.2815 411.0000  -1.4446   0.2586
 3664.000000 -17.9885  21.8995   0.0736   6.2815 412.0000  -1.5943   0.4837
 3665.000000  -5.1484  21.8993   0.0736   6.2815 412.0000  -1.2476  -0.2971
 3666.000000  -8.0129  21.8991   0.0737   6.2815 411.0000  -1.2979   0.0189
 3667.000000  -5.6813  21.8990   0.0737   6.2815 411.0000  -1.4416  -0.1322
 3668.000000  -3.8415  21.8988   0.0737   6.2815 411.0000  -1.2941  -0.1962
 3669.000000  -1.9943  21.8986   0.0737   6.2815 411.0000  -1.5941  -0.4709
 3670.000000  -1.5009  21.8985   0.0737   6.2815 411.0000  -1.6724  -0.4035
 3671.000000  -4.0616  21.8983   0.0738   6.2815 411.0000  -1.7483  -0.1562
 3672.000000  -0.4354  21.8981   0.0738   6.2815 411.0000  -1.7675  -0.5549
 3673.000000   1.6230  21.8979   0.0738   6.2815 411.0000  -1.5964  -0.6986
 3674.000000   1.5549  21.8978   0.0738   6.2815 411.0000  -1.4406  -0.5632
 3675.000000 -15.2622  21.8976   0.0738   6.2815 411.0000  -1.5593   0.4933
 3676.000000  -0.9488  21.8974   0.0738   6.2815 411.0000  -1.1781  -0.3956
 3677.000000   2.1167  21.8973   0.0738   6.2815 411.0000  -1.3197  -0.6274
 3678.000000  -0.3393  21.8971   0.0737   6.2815 412.0000  -1.3583  -0.2930
 3679.000000   2.9609  21.8969   0.0738   6.2815 412.0000  -1.3860  -0.4382
 3680.000000   4.3321  21.8968   0.0738   6.2815 412.0000  -1.4182  -0.6883
 3681.000000   4.1548  21.8966   0.0738   6.2815 412.0000  -1.6534  -1.0281
 3682.000000   2.0917  21.8964   0.0738   6.2815 412.0000  -1.7637  -0.5953
 3683.000000   2.5266  21.8963   0.0738   6.2815 412.0000  -1.8414  -0.7660
 3684.000000   0.7201  21.8961   0.0738   6.2815 412.0000  -2.1114  -0.7612
 3685.000000  -1.5532  21.8959   0.0738   6.2815 412.0000  -2.3518  -0.9555
 3686.000000  -6.3932  21.8958   0.0738   6.2815 412.0000  -1.8451  -0.0045
 3687.000000   2.5050  21.8956   0.0738   6.2815 412.0000  -2.0281  -0.7194
 3688.000000   5.0826  21.8954   0.0738   6.2815 412.0000  -1.7795  -0.8964
 3689.000000   5.8948  21.8953   0.0739   6.2815 412.0000  -1.8547  -0.9990
 3690.000000  -0.3597  21.8951   0.0739   6.2815 412.0000  -2.3708  -0.9706
 3691.000000   1.4912  21.8949   0.0739   6.2815 412.0000  -2.3643  -1.0703
 3692.000000   6.3387  21.8948   0.0739   6.2815 412.0000  -2.1071  -1.3907
 3693.000000  -1.7870  21.8946   0.0739   6.2815 412.0000  -2.6320  -1.2048
 3694.000000  -1.3383  21.8944   0.0739   6.2815 412.0000  -2.7902  -1.2674
 3695.000000  -0.7916  21.8943   0.0739   6.2815 412.0000  -3.0012  -1.4580
 3696.000000   1.6663  21.8941   0.0739   6.2815 412.0000  -2.8909  -1.5752
 3697.000000  -3.6228  21.8939   0.0739   6.2815 412.0000  -2.7168  -1.0119
 3698.000000  -7.1131  21.8938   0.0739   6.2815 412.0000  -2.7572  -0.7794
 3699.000000   3.5031  21.8936   0.0739   6.2815 412.0000  -2.5382  -1.4091
 3700.000000   1.7346  21.8934   0.0739   6.2815 412.0000  -2.5823  -1.1998
 3701.000000   5.7006  21.8933   0.0739   6.2815 412.0000  -2.4812  -1.5876
 3702.000000   6.2282  21.8931   0.0739   6.2815 412.0000  -2.4065  -1.4563
 3703.000000   5.7655  21.8929   0.0739   6.2815 412.0000  -2.6200  -1.6856
 3704.000000  -3.9838  21.8928   0.0739   6.2815 412.0000  -2.5251  -0.6769
 3705.000000   1.3042  21.8926   0.0740   6.2815 412.0000  -2.5965  -1.0683
 3706.000000  -2.7044  21.8924   0.0740   6.2815 412.0000  -2.7683  -0.9477
 3707.000000 -14.1073  21.8923   0.0739   6.2815 412.0000  -2.6656  -0.2195
 3708.000000 -11.7313  21.8921   0.0740   6.2815 412.0000  -2.1807   0.0487
 3709.000000 -17.6941  21.8919   0.0738   6.2815 413.0000  -2.3431   0.2728
 3710.000000 -15.7651  21.8918   0.0736   6.2815 414.0000  -2.0126   0.3579
 3711.000000 -12.5334  21.8916   0.0736   6.2815 414.0000  -2.3168   0.1150
 3712.000000  -6.9647  21.8914   0.0736   6.2815 414.0000  -2.1646  -0.1893
 3713.000000  -5.1592  21.8913   0.0736   6.2815 414.0000  -2.1421  -0.1421
 3714.000000  -6.7141  21.8911   0.0737   6.2815 414.0000  -2.4283  -0.2848
 3715.000000  -7.1983  21.8909   0.0737   6.2815 414.0000  -2.5627  -0.4244
 3716.000000  -1.1443  21.8908   0.0737   6.2815 414.0000  -2.1870  -0.3710
 3717.000000  -4.4133  21.8906   0.0737   6.2815 414.0000  -2.4989  -0.5023
 3718.000000  -1.2062  21.8904   0.0737   6.2815 414.0000  -2.3374  -0.5982
 3719.000000   4.8369  21.8903   0.0737   6.2815 414.0000  -1.8722  -0.7325
 3720.000000   1.2256  21.8901   0.0738   6.2815 414.0000  -2.3984  -0.7992
 3721.000000  -0.2789  21.8899   0.0738   6.2815 414.0000  -1.8530  -0.3524
 3722.000000  -2.3081  21.8898   0.0738   6.2815 414.0000  -1.6746  -0.0757
 3723.000000 -10.4368  21.8896   0.0738   6.2815 414.0000  -1.5394   0.2839
 3724.000000 -16.9275  21.8894   0.0736   6.2815 415.0000  -1.9903   0.4996
 3725.000000  -6.7281  21.8893   0.0736   6.2815 415.0000  -1.6916   0.1340
 3726.000000 -12.9904  21.8891   0.0736   6.2815 415.0000  -1.5006   0.5143
 3727.000000 -13.9869  21.8889   0.0736   6.2815 415.0000  -1.2180   0.4732
 3728.000000  -6.2843  21.8888   0.0737   6.2815 415.0000  -1.3111   0.1728
 3729.000000 -10.9761  21.8886   0.0737   6.2815 415.0000  -1.3009   0.4824
 3730.000000  -7.9343  21.8884   0.0738   6.2815 414.0000  -1.0622   0.2425
 3731.000000  -6.8471  21.8883   0.0738   6.2815 414.0000  -1.1258   0.3650
 3732.000000  -3.0220  21.8881   0.0738   6.2815 414.0000  -1.2313   0.0434
 3733.000000 -11.0278  21.8879   0.0738   6.2815 414.0000  -1.1976   0.5792
 3734.000000 -15.6241  21.8878   0.0736   6.2815 415.0000  -1.4100   0.6992
 3735.000000 -14.9963  21.8876   0.0736   6.2815 415.0000  -1.4541   0.7448
 3736.000000  -4.9923  21.8874   0.0736   6.2815 415.0000  -1.4337   0.2630
 3737.000000  -5.7859  21.8873   0.0736   6.2815 415.0000  -1.5698   0.3216
 3738.000000  -2.6385  21.8871   0.0735   6.2815 416.0000  -1.5247   0.0900
 3739.000000  -1.4505  21.8870   0.0735   6.2815 416.0000  -1.2373  -0.0648
 3740.000000  -2.9409  21.8868   0.0735   6.2815 417.0000  -1.0573   0.0533
 3741.000000  -0.2372  21.8866   0.0735   6.2815 417.0000  -1.3377   0.1715
 3742.000000   0.2946  21.8865   0.0734   6.2815 418.0000  -0.9438  -0.4590
 3743.000000   1.8534  21.8863   0.0734   6.2815 418.0000  -1.0762  -0.6064
 3744.000000  -0.2061  21.8861   0.0734   6.2815 419.0000  -0.9963  -0.2283
 3745.000000   2.4778  21.8860   0.0734   6.2815 418.0000  -0.9476  -0.5189
 3746.000000   4.2367  21.8858   0.0734   6.2815 418.0000  -1.1560  -0.5709
 3747.000000  -0.6415  21.8856   0.0735   6.2815 418.0000  -1.5727   0.0325
 3748.000000  -0.5610  21.8855   0.0735   6.2815 418.0000  -1.7732  -0.0388
 3749.000000  -5.8073  21.8853   0.0735   6.2815 418.0000  -1.7271   0.2859
 3750.000000 -16.5595  21.8851   0.0733   6.2815 419.0000  -1.8666   0.6185
 3751.000000   0.5720  21.8850   0.0733   6.2815 419.0000  -1.8128  -0.2508
 3752.000000   1.2485  21.8848   0.0734   6.2815 419.0000  -1.8838  -0.1900
 3753.000000  -7.8646  21.8846   0.0733   6.2815 420.0000  -1.9536   0.2126
 3754.000000  -4.5895  21.8845   0.0733   6.2815 420.0000  -1.8181   0.2620
 3755.000000   2.4761  21.8843   0.0733   6.2815 420.0000  -1.9977  -0.5503
 3756.000000   3.1071  21.8842   0.0733   6.2815 420.0000  -1.8699  -0.2769
 3757.000000   4.2355  21.8840   0.0734   6.2815 419.0000  -1.8298  -0.5271
 3758.000000  -9.7779  21.8838   0.0735   6.2815 418.0000  -2.0787   0.3370
 3759.000000  -1.1224  21.8837   0.0737   6.2815 416.0000  -1.9294   0.0014
 3760.000000 -10.1621  21.8835   0.0737   6.2815 416.0000  -2.0375   0.4493
 3761.000000 -12.2067  21.8833   0.0737   6.2815 416.0000  -1.7941   0.5976
 3762.000000  -7.4385  21.8832   0.0736   6.2815 417.0000  -1.8228   0.4839
 3763.000000  -7.0135  21.8830   0.0736   6.2815 417.0000  -2.2148   0.1345
 3764.000000  -1.8693  21.8828   0.0736   6.2815 417.0000  -2.0859   0.0275
 3765.000000  -2.5434  21.8827   0.0737   6.2815 417.0000  -2.2389  -0.1288
 3766.000000 -14.3922  21.8825   0.0735   6.2815 418.0000  -2.5420   0.0293
 3767.000000 -15.8045  21.8823   0.0733   6.2815 419.0000  -2.5798   0.1706
 3768.000000 -11.1648  21.8822   0.0733   6.2815 419.0000  -2.6469  -0.1433
 3769.000000 -10.8402  21.8820   0.0733   6.2815 419.0000  -2.5575   0.0631
 3770.000000  -7.8603  21.8819   0.0733   6.2815 419.0000  -2.6049  -0.1069
 3771.000000  -3.9440  21.8817   0.0734   6.2815 419.0000  -2.6219  -0.5244
 3772.000000   0.3159  21.8815   0.0734   6.2815 419.0000  -2.3863  -0.5219
 3773.000000   3.5112  21.8814   0.0734   6.2815 419.0000  -2.2944  -0.9158
 3774.000000   2.7451  21.8812   0.0735   6.2815 418.0000  -2.3164  -0.6791
 3775.000000   1.8477  21.8810   0.0735   6.2815 418.0000  -2.1758  -0.3084
 3776.000000   3.9020  21.8809   0.0735   6.2815 419.0000  -2.4769  -1.1022
 3777.000000   3.4258  21.8807   0.0735   6.2815 419.0000  -2.5036  -0.9420
 3778.000000   0.7045  21.8805   0.0735   6.2815 419.0000  -2.3130  -0.2765
 3779.000000  -3.1953  21.8804   0.0734   6.2815 420.0000  -2.8580  -0.9079
 3780.000000  -3.6536  21.8802   0.0735   6.2815 419.0000  -2.7469  -0.6504
 3781.000000   1.2136  21.8801   0.0735   6.2815 419.0000  -2.7901  -1.0069
 3782.000000  -4.4438  21.8799   0.0736   6.2815 419.0000  -3.0848  -1.1065
 3783.000000  -3.4365  21.8797   0.0736   6.2815 419.0000  -2.7556  -0.5386
 3784.000000   2.3903  21.8796   0.0736   6.2815 419.0000  -2.5833  -0.8127
 3785.000000 -16.0594  21.8794   0.0734   6.2815 420.0000  -2.9641  -0.3307
 3786.000000 -11.0597  21.8792   0.0734   6.2815 420.0000  -2.8827  -0.3392
 3787.000000  -6.7858  21.8791   0.0734   6.2815 420.0000  -2.8343  -0.3774
 3788.000000 -10.9211  21.8789   0.0734   6.2815 420.0000  -3.1173  -0.7176
 3789.000000  -2.5323  21.8788   0.0734   6.2815 420.0000  -3.0746  -1.1098
 3790.000000  -7.2909  21.8786   0.0734   6.2815 420.0000  -3.0544  -0.7096
 3791.000000  -9.5900  21.8784   0.0733   6.2815 421.0000  -3.2902  -0.9610
 3792.000000  -2.9330  21.8783   0.0733   6.2815 421.0000  -3.1865  -1.2940
 3793.000000  -4.9298  21.8781   0.0734   6.2815 421.0000  -3.2930  -1.1328
 3794.000000   1.6939  21.8779   0.0734   6.2815 421.0000  -2.9044  -1.4143
 3795.000000   2.1793  21.8778   0.0734   6.2815 421.0000  -3.0256  -1.4745
 3796.000000  -1.7537  21.8776   0.0734   6.2815 421.0000  -3.2464  -1.2365
 3797.000000  -0.8999  21.8775   0.0734   6.2815 421.0000  -3.3492  -1.4461
 3798.000000   1.6484  21.8773   0.0734   6.2815 421.0000  -3.2717  -1.6992
 3799.000000   4.8358  21.8771   0.0734   6.2815 421.0000  -3.1368  -2.1052
 3800.000000   4.1364  21.8770   0.0734   6.2815 421.0000  -2.9580  -1.5302
 3801.000000   3.8004  21.8768   0.0734   6.2815 421.0000  -3.1368  -1.7101
 3802.000000   3.6128  21.8766   0.0734   6.2815 421.0000  -3.2287  -1.5954
 3803.000000 -15.8931  21.8765   0.0732   6.2815 422.0000  -3.3636  -0.7092
 3804.000000 -12.1526  21.8763   0.0732   6.2815 422.0000  -3.3554  -0.7792
 3805.000000 -15.7297  21.8762   0.0731   6.2815 423.0000  -3.1762  -0.4288
 3806.000000  -2.6145  21.8760   0.0731   6.2815 423.0000  -3.1828  -0.9954
 3807.000000 -11.3631  21.8758   0.0731   6.2815 423.0000  -3.1289  -0.4649
 3808.000000  -7.8212  21.8757   0.0731   6.2815 423.0000  -3.0924  -0.5338
 3809.000000  -4.0580  21.8755   0.0731   6.2815 423.0000  -3.0835  -0.7231
 3810.000000 -16.2971  21.8753   0.0730   6.2815 424.0000  -3.6256  -0.9237
 3811.000000 -12.2581  21.8752   0.0728   6.2815 425.0000  -3.3612  -0.5990
 3812.000000  -7.4326  21.8750   0.0728   6.2815 425.0000  -3.4636  -1.0094
 3813.000000 -17.2676  21.8749   0.0727   6.2815 426.0000  -3.6911  -0.7639
 3814.000000 -16.5320  21.8747   0.0725   6.2815 427.0000  -3.3753  -0.3684
 3815.000000 -17.7032  21.8745   0.0723   6.2815 428.0000  -3.5778  -0.3909
 3816.000000  -8.5936  21.8744   0.0723   6.2815 428.0000  -3.6586  -1.2206
 3817.000000  -4.4757  21.8742   0.0723   6.2815 429.0000  -3.6034  -1.3743
 3818.000000  -7.0105  21.8740   0.0723   6.2815 429.0000  -3.7681  -1.4056
 3819.000000 -10.5007  21.8739   0.0722   6.2815 430.0000  -3.5004  -0.8119
 3820.000000  -6.0548  21.8737   0.0722   6.2815 430.0000  -3.5561  -1.0334
 3821.000000   0.4440  21.8736   0.0721   6.2815 431.0000  -3.2669  -1.1967
 3822.000000  -1.5594  21.8734   0.0721   6.2815 432.0000  -3.6297  -1.6584
 3823.000000  -0.9815  21.8732   0.0721   6.2815 432.0000  -3.8780  -1.9399
 3824.000000  -3.3509  21.8731   0.0721   6.2815 432.0000  -3.8361  -1.6676
 3825.000000  -1.7714  21.8729   0.0722   6.2815 431.0000  -3.6922  -1.4595
 3826.000000   1.1807  21.8728   0.0722   6.2815 431.0000  -3.5954  -1.6539
 3827.000000   2.1634  21.8726   0.0722   6.2815 431.0000  -3.7388  -1.9225
 3828.000000   3.2645  21.8724   0.0722   6.2815 431.0000  -3.6120  -1.8602
 3829.000000   1.9871  21.8723   0.0722   6.2815 431.0000  -3.6330  -1.5361
 3830.000000   4.3208  21.8721   0.0722   6.2815 431.0000  -3.7754  -2.0933
 3831.000000   4.2278  21.8719   0.0722   6.2815 431.0000  -3.4925  -1.9023
 3832.000000   3.7527  21.8718   0.0722   6.2815 432.0000  -3.2518  -1.4958
 3833.000000   2.9839  21.8716   0.0722   6.2815 432.0000  -3.1408  -1.3006
 3834.000000  -0.8091  21.8715   0.0723   6.2815 432.0000  -2.9517  -0.8218
 3835.000000   3.1070  21.8713   0.0723   6.2815 432.0000  -2.8445  -1.2551
 3836.000000   5.3981  21.8711   0.0723   6.2815 432.0000  -3.0810  -1.4077
 3837.000000   5.8098  21.8710   0.0723   6.2815 432.0000  -3.2852  -2.1248
 3838.000000   5.7638  21.8708   0.0723   6.2815 432.0000  -3.3739  -1.9839
 3839.000000   5.1945  21.8707   0.0723   6.2815 433.0000  -3.3457  -1.7520
 3840.000000   4.8601  21.8705   0.0723   6.2815 433.0000  -2.9225  -1.8249
 3841.000000   7.3237  21.8703   0.0723   6.2815 433.0000  -3.1280  -2.1131
 3842.000000   5.6261  21.8702   0.0723   6.2815 433.0000  -2.8372  -1.6034
 3843.000000   6.6482  21.8700   0.0723   6.2815 433.0000  -3.0287  -1.8356
 3844.000000   8.0094  21.8699   0.0723   6.2815 433.0000  -3.2089  -2.3994
 3845.000000   7.1586  21.8697   0.0723   6.2815 433.0000  -3.2682  -1.8243
 3846.000000   8.1783  21.8695   0.0723   6.2815 433.0000  -3.3199  -2.2241
 3847.000000   4.0787  21.8694   0.0723   6.2815 433.0000  -3.5550  -1.5687
 3848.000000   8.1861  21.8692   0.0723   6.2815 433.0000  -3.5827  -2.3888
 3849.000000   8.8178  21.8691   0.0723   6.2815 433.0000  -3.3425  -2.1067
 3850.000000   8.5231  21.8689   0.0723   6.2815 433.0000  -3.1111  -1.9428
 3851.000000   9.5546  21.8687   0.0723   6.2815 433.0000  -3.4111  -2.8372
 3852.000000   7.9165  21.8686   0.0724   6.2815 434.0000  -3.5970  -3.1337
 3853.000000   9.2852  21.8684   0.0724   6.2815 434.0000  -3.6294  -2.9894
 3854.000000  10.0693  21.8683   0.0724   6.2815 434.0000  -3.4291  -2.7082
 3855.000000   8.9254  21.8681   0.0724   6.2815 434.0000  -3.9155  -2.9472
 3856.000000   8.4632  21.8679   0.0724   6.2815 435.0000  -3.5099  -2.2425
 3857.000000   9.2464  21.8678   0.0724   6.2815 435.0000  -3.6669  -2.4593
 3858.000000   8.1385  21.8676   0.0725   6.2815 436.0000  -3.8558  -2.4933
 3859.000000   4.8585  21.8675   0.0725   6.2815 436.0000  -4.2866  -2.7865
 3860.000000   5.5498  21.8673   0.0725   6.2815 436.0000  -3.7983  -2.1009
 3861.000000   9.5953  21.8671   0.0725   6.2815 436.0000  -3.5527  -2.2585
 3862.000000   9.4376  21.8670   0.0725   6.2815 436.0000  -3.3089  -1.9873
 3863.000000   5.1263  21.8668   0.0725   6.2815 436.0000  -3.2760  -1.4469
 3864.000000   7.7266  21.8667   0.0725   6.2815 437.0000  -3.7967  -2.2196
 3865.000000   6.8348  21.8665   0.0725   6.2815 437.0000  -3.9937  -2.5374
 3866.000000   2.7930  21.8663   0.0725   6.2815 437.0000  -3.8014  -1.8072
 3867.000000   6.4137  21.8662   0.0725   6.2815 438.0000  -3.9430  -2.2878
 3868.000000   4.5329  21.8660   0.0725   6.2815 438.0000  -4.0827  -2.3159
 3869.000000   5.8566  21.8659   0.0726   6.2815 438.0000  -3.9198  -2.1224
 3870.000000 -13.9255  21.8657   0.0724   6.2815 439.0000  -4.2067  -1.5830
 3871.000000 -16.3633  21.8655   0.0723   6.2815 440.0000  -3.9326  -1.1433
 3872.000000 -10.0000  21.8654   0.0721   6.2815 441.0000  -3.9052  -1.2947
 3873.000000 -13.5666  21.8652   0.0721   6.2815 441.0000  -4.1389  -1.4475
 3874.000000  -5.8556  21.8651   0.0721   6.2815 441.0000  -4.1583  -1.7787
 3875.000000 -12.7581  21.8649   0.0721   6.2815 441.0000  -3.9774  -1.1736
 3876.000000 -13.1882  21.8647   0.0721   6.2815 441.0000  -4.2159  -1.4265
 3877.000000  -5.5559  21.8646   0.0721   6.2815 441.0000  -4.3034  -2.0551
 3878.000000 -14.1701  21.8644   0.0720   6.2815 442.0000  -4.4553  -1.8360
 3879.000000 -14.2501  21.8643   0.0718   6.2815 443.0000  -4.5652  -1.9540
 3880.000000 -14.2773  21.8641   0.0717   6.2815 444.0000  -4.4329  -1.6652
 3881.000000 -13.7656  21.8639   0.0717   6.2815 444.0000  -4.6452  -1.9925
 3882.000000 -13.6592  21.8638   0.0715   6.2815 445.0000  -4.7193  -2.1380
 3883.000000  -9.6572  21.8636   0.0714   6.2815 446.0000  -4.7149  -2.3423
 3884.000000 -13.0704  21.8635   0.0714   6.2815 446.0000  -4.7734  -2.0400
 3885.000000 -12.1443  21.8633   0.0714   6.2815 446.0000  -4.9465  -2.5289
 3886.000000  -5.8213  21.8631   0.0714   6.2815 446.0000  -4.8176  -2.5692
 3887.000000  -7.3405  21.8630   0.0715   6.2815 445.0000  -4.6600  -2.2403
 3888.000000  -5.3630  21.8628   0.0714   6.2815 446.0000  -4.4186  -2.0128
 3889.000000  -3.0868  21.8627   0.0714   6.2815 446.0000  -4.6916  -2.4300
 3890.000000 -16.2046  21.8625   0.0713   6.2815 447.0000  -4.4718  -1.4885
 3891.000000  -8.6929  21.8624   0.0713   6.2815 447.0000  -4.4141  -1.7766
 3892.000000  -6.6211  21.8622   0.0712   6.2815 448.0000  -5.0106  -2.8398
 3893.000000  -5.8031  21.8620   0.0712   6.2815 448.0000  -5.0698  -2.9166
 3894.000000 -11.0282  21.8619   0.0710   6.2815 449.0000  -4.9379  -2.3300
 3895.000000 -11.7412  21.8617   0.0709   6.2815 450.0000  -5.0888  -2.5995
 3896.000000  -7.5328  21.8616   0.0709   6.2815 450.0000  -5.2314  -3.0327
 3897.000000 -12.2644  21.8614   0.0708   6.2815 451.0000  -5.2723  -2.8347
 3898.000000  -5.4449  21.8612   0.0708   6.2815 451.0000  -4.9773  -2.6423
 3899.000000 -13.5517  21.8611   0.0707   6.2815 452.0000  -5.1516  -2.4462
 3900.000000 -11.3539  21.8609   0.0706   6.2815 453.0000  -4.9073  -2.1769
 3901.000000 -14.0836  21.8608   0.0704   6.2815 454.0000  -4.7256  -1.8402
 3902.000000  -0.5284  21.8606   0.0704   6.2815 454.0000  -4.8094  -2.6873
 3903.000000  -2.9798  21.8605   0.0704   6.2815 454.0000  -5.0329  -2.7755
 3904.000000  -2.3953  21.8603   0.0705   6.2815 454.0000  -5.1270  -3.0998
 3905.000000   1.8657  21.8601   0.0705   6.2815 454.0000  -4.5298  -2.4875
 3906.000000   1.1751  21.8600   0.0705   6.2815 454.0000  -4.9964  -3.0571
 3907.000000   1.1863  21.8598   0.0705   6.2815 454.0000  -5.0902  -3.1951
 3908.000000  -2.7045  21.8597   0.0704   6.2815 455.0000  -4.5473  -2.1642
 3909.000000   4.9949  21.8595   0.0704   6.2815 455.0000  -4.8523  -3.0892
 3910.000000   3.9872  21.8593   0.0705   6.2815 454.0000  -4.6866  -2.8237
 3911.000000   3.8245  21.8592   0.0705   6.2815 454.0000  -5.0002  -3.0090
 3912.000000   3.6812  21.8590   0.0705   6.2815 454.0000  -4.5795  -2.6044
 3913.000000   5.4997  21.8589   0.0705   6.2815 454.0000  -4.3946  -2.5516
 3914.000000  -2.6931  21.8587   0.0705   6.2815 454.0000  -4.3016  -1.9654
 3915.000000   1.7472  21.8586   0.0705   6.2815 454.0000  -4.7899  -2.5498
 3916.000000   1.7517  21.8584   0.0705   6.2815 454.0000  -4.3574  -2.2862
 3917.000000   1.7281  21.8582   0.0706   6.2815 454.0000  -4.4918  -2.2501
 3918.000000  -7.0211  21.8581   0.0706   6.2815 454.0000  -4.2512  -1.6087
 3919.000000  -3.8461  21.8579   0.0706   6.2815 454.0000  -4.4276  -1.8740
 3920.000000 -17.5635  21.8578   0.0704   6.2815 455.0000  -4.2991  -1.2313
 3921.000000 -14.6365  21.8576   0.0703   6.2815 456.0000  -3.9363  -1.0174
 3922.000000 -14.9964  21.8575   0.0702   6.2815 457.0000  -3.8420  -0.8495
 3923.000000  -6.8211  21.8573   0.0702   6.2815 457.0000  -3.8248  -1.1447
 3924.000000 -12.6966  21.8571   0.0702   6.2815 457.0000  -4.2156  -1.2539
 3925.000000  -9.4636  21.8570   0.0702   6.2815 457.0000  -4.0369  -1.1018
 3926.000000 -17.8938  21.8568   0.0700   6.2815 458.0000  -3.7504  -0.5285
 3927.000000 -15.6469  21.8567   0.0699   6.2815 459.0000  -3.9091  -0.7305
 3928.000000  -9.7619  21.8565   0.0700   6.2815 458.0000  -3.7365  -0.8134
 3929.000000 -11.0608  21.8564   0.0699   6.2815 459.0000  -3.5597  -0.6543
 3930.000000  -9.2276  21.8562   0.0700   6.2815 459.0000  -3.5285  -0.6278
 3931.000000 -19.1092  21.8560   0.0698   6.2815 460.0000  -3.1387  -0.0990
 3932.000000 -12.5420  21.8559   0.0698   6.2815 460.0000  -3.3835  -0.3535
 3933.000000 -17.3626  21.8557   0.0697   6.2815 461.0000  -2.9205   0.0291
 3934.000000 -13.8352  21.8556   0.0697   6.2815 461.0000  -2.9874  -0.1036
 3935.000000 -10.0575  21.8554   0.0695   6.2815 462.0000  -3.1913  -0.3167
 3936.000000 -11.5058  21.8553   0.0695   6.2815 462.0000  -3.1464  -0.1662
 3937.000000 -16.9268  21.8551   0.0694   6.2815 463.0000  -2.7866   0.2298
 3938.000000 -17.0428  21.8549   0.0693   6.2815 464.0000  -2.6563   0.3637
 3939.000000  -8.3459  21.8548   0.0692   6.2815 465.0000  -2.7062  -0.0336
 3940.000000   2.8822  21.8546   0.0692   6.2815 465.0000  -2.6435  -0.7076
 3941.000000  -3.9993  21.8545   0.0692   6.2815 465.0000  -2.7090  -0.2591
 3942.000000  -7.8825  21.8543   0.0693   6.2815 464.0000  -2.6835   0.0657
 3943.000000 -16.7740  21.8542   0.0692   6.2815 465.0000  -2.4313   0.4561
 3944.000000  -6.6049  21.8540   0.0691   6.2815 466.0000  -2.4443   0.1656
 3945.000000 -15.9438  21.8538   0.0690   6.2815 467.0000  -2.2299   0.5916
 3946.000000  -1.4202  21.8537   0.0690   6.2815 467.0000  -2.5325  -0.1310
 3947.000000  -0.4787  21.8535   0.0690   6.2815 467.0000  -2.7009  -0.4137
 3948.000000 -11.4634  21.8534   0.0690   6.2815 467.0000  -2.3999   0.3914
 3949.000000  -9.1820  21.8532   0.0690   6.2815 467.0000  -2.1808   0.4977
 3950.000000  -6.8732  21.8531   0.0690   6.2815 467.0000  -2.4017   0.2785
 3951.000000  -1.0085  21.8529   0.0690   6.2815 467.0000  -2.2244   0.0682
 3952.000000   0.3678  21.8528   0.0690   6.2815 467.0000  -2.4169  -0.1354
 3953.000000   6.0436  21.8526   0.0690   6.2815 467.0000  -2.3167  -0.8781
 3954.000000   5.6443  21.8524   0.0690   6.2815 467.0000  -2.5852  -1.1832
 3955.000000   6.8304  21.8523   0.0690   6.2815 467.0000  -2.3770  -1.3194
 3956.000000   5.6803  21.8521   0.0691   6.2815 467.0000  -2.2525  -0.6934
 3957.000000   7.5765  21.8520   0.0691   6.2815 467.0000  -2.5963  -1.6600
 3958.000000   6.7903  21.8518   0.0691   6.2815 467.0000  -2.8087  -1.7164
 3959.000000   7.7694  21.8517   0.0691   6.2815 467.0000  -2.4081  -1.3315
 3960.000000   6.4445  21.8515   0.0691   6.2815 467.0000  -2.7374  -1.2040
 3961.000000   6.7598  21.8513   0.0691   6.2815 467.0000  -2.7315  -1.3310
 3962.000000   8.1139  21.8512   0.0691   6.2815 467.0000  -2.7420  -1.7390
 3963.000000   8.8584  21.8510   0.0691   6.2815 467.0000  -2.8418  -1.8604
 3964.000000   8.3112  21.8509   0.0691   6.2815 467.0000  -2.7284  -1.5051
 3965.000000   8.4824  21.8507   0.0691   6.2815 467.0000  -2.5033  -1.2256
 3966.000000  10.5161  21.8506   0.0691   6.2815 467.0000  -2.3737  -1.8998
 3967.000000   8.7193  21.8504   0.0692   6.2815 468.0000  -2.2543  -1.5058
 3968.000000  11.4453  21.8503   0.0692   6.2815 468.0000  -2.6897  -2.1642
 3969.000000   9.8787  21.8501   0.0692   6.2815 468.0000  -2.8873  -2.2374
 3970.000000   9.9204  21.8499   0.0692   6.2815 468.0000  -2.8120  -1.8257
 3971.000000   0.8510  21.8498   0.0692   6.2815 467.0000  -2.9361  -0.7925
 3972.000000   8.5958  21.8496   0.0692   6.2815 467.0000  -2.9387  -1.4478
 3973.000000   9.6453  21.8495   0.0692   6.2815 467.0000  -2.7035  -1.4735
 3974.000000   3.9788  21.8493   0.0692   6.2815 468.0000  -2.7768  -0.8579
 3975.000000   2.6704  21.8492   0.0692   6.2815 468.0000  -3.0270  -0.9890
 3976.000000   1.4775  21.8490   0.0692   6.2815 468.0000  -3.1964  -0.9789
 3977.000000   4.9610  21.8489   0.0693   6.2815 467.0000  -3.0952  -1.1995
 3978.000000   7.6738  21.8487   0.0693   6.2815 467.0000  -3.2923  -1.6436
 3979.000000   5.1002  21.8485   0.0693   6.2815 467.0000  -3.1185  -1.0675
 3980.000000   8.8016  21.8484   0.0693   6.2815 467.0000  -3.2146  -1.5930
 3981.000000  -0.6948  21.8482   0.0693   6.2815 467.0000  -2.9817  -0.6346
 3982.000000   8.8575  21.8481   0.0693   6.2815 467.0000  -3.0316  -1.3860
 3983.000000   4.4992  21.8479   0.0693   6.2815 467.0000  -2.7141  -0.7186
 3984.000000   6.5313  21.8478   0.0693   6.2815 468.0000  -2.8675  -0.9976
 3985.000000   8.6201  21.8476   0.0694   6.2815 468.0000  -3.1873  -1.4147
 3986.000000  10.3413  21.8475   0.0694   6.2815 468.0000  -3.1351  -1.6993
 3987.000000  10.7881  21.8473   0.0694   6.2815 468.0000  -3.1067  -1.9798
 3988.000000   9.5777  21.8472   0.0694   6.2815 468.0000  -3.3056  -2.5112
 3989.000000  11.4765  21.8470   0.0694   6.2815 468.0000  -3.0830  -1.9904
 3990.000000  11.5849  21.8468   0.0694   6.2815 468.0000  -3.0143  -1.8670
 3991.000000  10.6403  21.8467   0.0694   6.2815 469.0000  -2.9695  -2.1545
 3992.000000  11.3581  21.8465   0.0694   6.2815 469.0000  -2.8182  -2.0490
 3993.000000  11.2595  21.8464   0.0694   6.2815 469.0000  -2.9405  -2.2976
 3994.000000   9.7039  21.8462   0.0694   6.2815 469.0000  -2.3409  -1.3179
 3995.000000   8.1432  21.8461   0.0695   6.2815 469.0000  -2.6971  -1.0573
 3996.000000   8.4807  21.8459   0.0695   6.2815 469.0000  -2.8805  -1.1535
 3997.000000  11.7656  21.8458   0.0695   6.2815 469.0000  -2.9064  -1.8394
 3998.000000  11.0682  21.8456   0.0695   6.2815 469.0000  -3.0507  -1.6302
 3999.000000  10.9455  21.8455   0.0695   6.2815 469.0000  -3.4309  -2.8932
 4000.000000  10.9183  21.8453   0.0695   6.2815 469.0000  -3.0392  -2.4706
 4001.000000  11.2882  21.8451   0.0695   6.2815 469.0000  -3.1681  -2.4398
 4002.000000  11.1729  21.8450   0.0695   6.2815 469.0000  -3.3399  -2.2299
 4003.000000   9.3664  21.8448   0.0695   6.2815 469.0000  -3.7704  -3.1877
 4004.000000   6.9541  21.8447   0.0695   6.2815 468.0000  -4.0074  -3.5253
 4005.000000   8.5226  21.8445   0.0695   6.2815 468.0000  -3.8800  -3.4584
 4006.000000   8.8476  21.8444   0.0695   6.2815 468.0000  -3.4047  -3.1336
 4007.000000   7.4526  21.8442   0.0695   6.2815 469.0000  -3.9975  -3.7116
 4008.000000  10.2546  21.8441   0.0695   6.2815 469.0000  -3.2605  -3.0606
 4009.000000   9.3756  21.8439   0.0695   6.2815 469.0000  -3.6243  -3.2830
 4010.000000   8.5551  21.8438   0.0695   6.2815 469.0000  -3.9830  -3.6670
 4011.000000   8.3093  21.8436   0.0695   6.2815 469.0000  -4.1029  -3.8238
 4012.000000   8.9510  21.8435   0.0695   6.2815 469.0000  -4.2017  -3.8636
 4013.000000  10.4284  21.8433   0.0695   6.2815 469.0000  -3.6106  -3.2664
 4014.000000  11.1960  21.8431   0.0695   6.2815 469.0000  -3.3788  -3.0194
 4015.000000  10.2405  21.8430   0.0696   6.2815 470.0000  -3.8222  -3.5846
 4016.000000  10.4468  21.8428   0.0696   6.2815 471.0000  -3.7506  -3.3999
 4017.000000  10.8699  21.8427   0.0696   6.2815 471.0000  -3.9391  -3.5573
 4018.000000  12.0666  21.8425   0.0697   6.2815 471.0000  -3.3151  -3.0237
 4019.000000  13.1553  21.8424   0.0697   6.2815 471.0000  -3.1312  -2.9761
 4020.000000  11.2088  21.8422   0.0697   6.2815 472.0000  -3.2402  -2.7489
 4021.000000  11.6696  21.8421   0.0697   6.2815 472.0000  -3.2442  -2.5452
 4022.000000  11.7108  21.8419   0.0696   6.2815 471.0000  -3.1253  -2.6991
 4023.000000  11.6376  21.8418   0.0696   6.2815 471.0000  -3.3112  -3.2232
 4024.000000  11.0195  21.8416   0.0696   6.2815 471.0000  -3.6228  -3.3880
 4025.000000  11.4519  21.8415   0.0696   6.2815 471.0000  -3.4254  -3.3437
 4026.000000  12.5051  21.8413   0.0697   6.2815 471.0000  -3.3034  -3.3046
 4027.000000  13.1954  21.8411   0.0697   6.2815 471.0000  -3.4634  -3.2959
 4028.000000  12.8460  21.8410   0.0697   6.2815 471.0000  -2.9642  -2.6221
 4029.000000  14.2836  21.8408   0.0697   6.2815 471.0000  -3.3141  -3.1960
 4030.000000  10.2994  21.8407   0.0697   6.2815 471.0000  -4.0053  -3.7669
 4031.000000  13.3252  21.8405   0.0698   6.2815 472.0000  -3.5243  -2.9939
 4032.000000  11.7043  21.8404   0.0698   6.2815 472.0000  -3.9214  -3.5883
 4033.000000  12.4381  21.8402   0.0698   6.2815 473.0000  -3.3582  -2.6519
 4034.000000  11.4632  21.8401   0.0699   6.2815 474.0000  -3.4941  -2.4597
 4035.000000   6.6992  21.8399   0.0699   6.2815 474.0000  -4.1022  -2.7405
 4036.000000   7.9792  21.8398   0.0699   6.2815 474.0000  -4.1558  -3.1791
 4037.000000   9.1469  21.8396   0.0699   6.2815 474.0000  -4.1989  -3.2586
 4038.000000   9.6790  21.8395   0.0699   6.2815 474.0000  -4.0935  -3.1370
 4039.000000   8.2530  21.8393   0.0699   6.2815 474.0000  -3.9893  -2.4570
 4040.000000   8.1050  21.8392   0.0699   6.2815 473.0000  -4.0603  -2.7674
 4041.000000   8.4477  21.8390   0.0699   6.2815 473.0000  -4.0408  -2.5447
 4042.000000  10.3670  21.8389   0.0699   6.2815 473.0000  -3.9551  -2.9616
 4043.000000  10.9456  21.8387   0.0700   6.2815 473.0000  -4.0900  -3.1475
 4044.000000   9.4235  21.8385   0.0700   6.2815 473.0000  -4.2897  -3.7721
 4045.000000  10.0684  21.8384   0.0700   6.2815 473.0000  -4.2832  -3.2514
 4046.000000   7.8939  21.8382   0.0700   6.2815 474.0000  -4.5989  -4.0567
 4047.000000   8.8060  21.8381   0.0700   6.2815 475.0000  -4.6211  -4.2449
 4048.000000   8.8708  21.8379   0.0700   6.2815 475.0000  -4.6119  -4.1216
 4049.000000  10.0091  21.8378   0.0700   6.2815 475.0000  -4.5020  -3.9214
 4050.000000  10.4934  21.8376   0.0700   6.2815 475.0000  -4.2089  -3.6483
 4051.000000  10.2800  21.8375   0.0700   6.2815 475.0000  -4.5232  -4.0306
 4052.000000  11.0907  21.8373   0.0700   6.2815 475.0000  -4.5025  -4.0385
 4053.000000  11.8694  21.8372   0.0701   6.2815 475.0000  -4.5193  -3.9207
 4054.000000  12.3115  21.8370   0.0700   6.2815 475.0000  -4.2931  -3.8585
 4055.000000  10.2291  21.8369   0.0701   6.2815 475.0000  -4.3354  -3.4719
 4056.000000  10.4391  21.8367   0.0701   6.2815 475.0000  -4.4696  -3.5313
 4057.000000  11.2977  21.8366   0.0701   6.2815 475.0000  -4.3622  -3.4456
 4058.000000  11.7288  21.8364   0.0701   6.2815 475.0000  -4.0168  -3.0787
 4059.000000  12.7703  21.8363   0.0701   6.2815 475.0000  -4.3084  -3.7330
 4060.000000  13.0309  21.8361   0.0701   6.2815 475.0000  -4.1892  -3.6156
 4061.000000  13.8971  21.8360   0.0701   6.2815 475.0000  -3.6693  -3.1820
 4062.000000  12.2336  21.8358   0.0701   6.2815 475.0000  -3.7636  -3.5657
 4063.000000  13.2090  21.8357   0.0701   6.2815 475.0000  -3.8142  -3.5431
 4064.000000  14.0916  21.8355   0.0701   6.2815 475.0000  -3.9634  -3.5718
 4065.000000  13.0306  21.8353   0.0701   6.2815 475.0000  -4.1343  -3.9529
 4066.000000  13.7593  21.8352   0.0701   6.2815 475.0000  -3.7234  -3.5886
 4067.000000  14.2104  21.8350   0.0701   6.2815 475.0000  -3.7493  -3.6669
 4068.000000  14.2968  21.8349   0.0701   6.2815 475.0000  -3.6706  -3.4793
 4069.000000  13.8805  21.8347   0.0701   6.2815 475.0000  -4.0801  -3.8805
 4070.000000  14.6465  21.8346   0.0701   6.2815 475.0000  -3.5773  -3.4756
 4071.000000  14.2882  21.8344   0.0701   6.2815 475.0000  -4.1592  -3.9551
 4072.000000  15.0889  21.8343   0.0701   6.2815 475.0000  -3.8229  -3.6850
 4073.000000  13.9544  21.8341   0.0701   6.2815 475.0000  -4.1445  -4.1466
 4074.000000  13.4191  21.8340   0.0701   6.2815 475.0000  -4.3528  -4.2317
 4075.000000  15.1986  21.8338   0.0701   6.2815 475.0000  -4.0881  -4.1031
 4076.000000  15.1421  21.8337   0.0701   6.2815 475.0000  -4.0017  -3.8497
 4077.000000  15.7245  21.8335   0.0703   6.2815 476.0000  -3.8241  -3.8652
 4078.000000  15.8916  21.8334   0.0703   6.2815 476.0000  -3.8770  -3.7944
 4079.000000  15.3600  21.8332   0.0703   6.2815 476.0000  -4.1992  -4.1353
 4080.000000  16.2633  21.8331   0.0703   6.2815 476.0000  -4.1454  -4.0201
 4081.000000  12.4247  21.8329   0.0703   6.2815 476.0000  -4.5195  -4.3049
 4082.000000  16.4192  21.8328   0.0703   6.2815 476.0000  -3.8732  -3.6907
 4083.000000  17.0158  21.8326   0.0703   6.2816 476.0000  -3.9880  -3.8843
 4084.000000  14.1783  21.8325   0.0703   6.2816 476.0000  -3.7788  -3.3099
 4085.000000  15.3532  21.8323   0.0702   6.2816 475.0000  -3.6663  -3.3529
 4086.000000  15.7645  21.8322   0.0702   6.2816 475.0000  -3.6881  -3.2150
 4087.000000  14.8152  21.8320   0.0703   6.2816 475.0000  -3.4086  -3.0814
 4088.000000  17.4410  21.8319   0.0703   6.2816 475.0000  -3.9179  -3.7749
 4089.000000  17.0368  21.8317   0.0703   6.2816 475.0000  -3.4869  -3.4234
 4090.000000  13.4462  21.8316   0.0703   6.2816 475.0000  -3.3557  -2.8222
 4091.000000  12.1713  21.8314   0.0703   6.2816 475.0000  -3.5206  -2.6151
 4092.000000  11.6682  21.8313   0.0703   6.2816 475.0000  -3.8341  -2.8374
 4093.000000  13.5727  21.8311   0.0703   6.2816 475.0000  -3.6364  -2.7723
 4094.000000   8.9969  21.8310   0.0703   6.2816 476.0000  -3.4714  -2.0022
 4095.000000  11.8664  21.8308   0.0704   6.2816 476.0000  -3.7023  -2.5776
 4096.000000  11.0688  21.8307   0.0704   6.2816 476.0000  -3.8693  -2.4830
 4097.000000  11.6525  21.8305   0.0704   6.2816 476.0000  -3.8627  -2.6564
 4098.000000  10.2087  21.8304   0.0704   6.2816 476.0000  -3.5787  -2.1609
 4099.000000   8.2369  21.8302   0.0704   6.2816 476.0000  -3.4554  -1.8713
 4100.000000  12.0433  21.8301   0.0704   6.2816 476.0000  -3.3712  -2.3693
 4101.000000  12.9260  21.8299   0.0704   6.2816 476.0000  -3.4529  -2.4381
 4102.000000  13.8277  21.8298   0.0704   6.2816 476.0000  -3.4610  -2.5250
 4103.000000  14.7257  21.8296   0.0704   6.2816 476.0000  -3.3910  -2.8158
 4104.000000  15.4831  21.8295   0.0704   6.2816 476.0000  -3.4509  -2.8347
 4105.000000  15.2692  21.8293   0.0704   6.2816 476.0000  -3.4316  -3.0234
 4106.000000  15.5717  21.8292   0.0704   6.2816 476.0000  -3.5622  -3.0174
 4107.000000  15.0251  21.8290   0.0705   6.2816 476.0000  -3.2904  -2.7352
 4108.000000  14.6038  21.8289   0.0705   6.2816 476.0000  -3.1471  -2.9426
 4109.000000  14.2212  21.8287   0.0705   6.2816 476.0000  -3.0970  -2.7808
 4110.000000  16.2556  21.8286   0.0705   6.2816 476.0000  -3.3426  -3.1647
 4111.000000  14.6681  21.8284   0.0705   6.2816 476.0000  -3.1409  -2.6595
 4112.000000  11.6763  21.8283   0.0705   6.2816 476.0000  -2.9692  -2.2031
 4113.000000  12.3630  21.8281   0.0705   6.2816 476.0000  -3.0843  -2.2525
 4114.000000  14.0826  21.8280   0.0705   6.2816 476.0000  -2.9864  -2.8426
 4115.000000  14.8294  21.8278   0.0705   6.2816 476.0000  -3.0120  -2.6949
 4116.000000  15.4052  21.8277   0.0705   6.2816 476.0000  -3.0600  -3.0029
 4117.000000  13.9730  21.8275   0.0705   6.2816 476.0000  -2.7075  -2.6817
 4118.000000  15.5674  21.8274   0.0705   6.2816 476.0000  -3.0825  -3.1032
 4119.000000  13.9351  21.8272   0.0705   6.2816 476.0000  -3.0358  -3.3004
 4120.000000  14.0025  21.8271   0.0705   6.2816 476.0000  -2.8375  -3.1356
 4121.000000  14.5608  21.8269   0.0705   6.2816 476.0000  -3.0029  -3.3318
 4122.000000  15.1417  21.8268   0.0705   6.2816 476.0000  -2.8908  -3.1523
 4123.000000  15.5682  21.8266   0.0705   6.2816 476.0000  -3.0316  -3.4566
 4124.000000  15.9279  21.8265   0.0705   6.2816 476.0000  -2.9131  -3.1558
 4125.000000  16.5574  21.8263   0.0705   6.2816 476.0000  -3.4742  -3.6446
 4126.000000  14.5550  21.8262   0.0705   6.2816 476.0000  -2.7030  -3.0598
 4127.000000  17.1530  21.8260   0.0705   6.2816 476.0000  -3.5014  -3.6490
 4128.000000  17.2194  21.8259   0.0705   6.2816 476.0000  -3.0247  -3.1497
 4129.000000  16.9193  21.8257   0.0705   6.2816 476.0000  -3.1712  -3.3935
 4130.000000  17.1478  21.8256   0.0705   6.2816 476.0000  -3.0724  -3.2790
 4131.000000  16.9891  21.8254   0.0705   6.2816 476.0000  -3.8073  -4.0131
 4132.000000  17.4712  21.8253   0.0705   6.2816 476.0000  -3.5122  -3.7043
 4133.000000  17.0312  21.8251   0.0706   6.2816 477.0000  -3.1051  -3.5211
 4134.000000  13.9849  21.8250   0.0706   6.2816 477.0000  -2.6492  -3.3507
 4135.000000  14.3568  21.8248   0.0706   6.2816 477.0000  -2.5622  -3.1824
 4136.000000  15.7813  21.8247   0.0706   6.2816 477.0000  -2.8643  -3.5027
 4137.000000  13.6831  21.8245   0.0706   6.2816 477.0000  -2.4072  -3.0953
 4138.000000  14.1856  21.8244   0.0706   6.2816 477.0000  -2.3758  -3.1575
 4139.000000  14.3341  21.8242   0.0706   6.2816 477.0000  -2.4426  -2.8371
 4140.000000  16.6437  21.8241   0.0707   6.2816 477.0000  -2.7305  -3.0781
 4141.000000  15.3163  21.8239   0.0707   6.2816 477.0000  -2.3901  -3.0503
 4142.000000  16.6843  21.8238   0.0707   6.2816 477.0000  -2.6106  -3.1917
 4143.000000  14.7781  21.8236   0.0707   6.2816 477.0000  -2.4180  -2.7485
 4144.000000  14.1144  21.8235   0.0707   6.2816 477.0000  -2.1507  -2.8762
 4145.000000  15.1793  21.8233   0.0707   6.2816 477.0000  -2.7061  -2.8400
 4146.000000  16.5587  21.8232   0.0707   6.2816 477.0000  -2.7640  -3.3705
 4147.000000  16.6228  21.8230   0.0708   6.2816 478.0000  -2.5367  -3.0083
 4148.000000  14.0466  21.8229   0.0708   6.2816 478.0000  -2.1642  -3.1054
 4149.000000  14.6308  21.8227   0.0708   6.2816 478.0000  -2.5920  -3.4886
 4150.000000  14.5949  21.8226   0.0708   6.2816 478.0000  -2.1954  -2.7022
 4151.000000  14.9220  21.8224   0.0708   6.2816 478.0000  -2.1366  -2.8800
 4152.000000  15.0738  21.8223   0.0708   6.2816 478.0000  -2.1047  -2.7380
 4153.000000  14.2516  21.8221   0.0708   6.2816 478.0000  -1.9492  -2.8531
 4154.000000  12.5125  21.8220   0.0708   6.2816 478.0000  -2.0087  -3.2055
 4155.000000  13.3702  21.8218   0.0709   6.2816 479.0000  -1.9932  -3.1037
 4156.000000  15.6083  21.8217   0.0709   6.2816 479.0000  -2.5599  -3.4030
 4157.000000  16.5502  21.8215   0.0709   6.2816 479.0000  -2.4986  -3.2726
 4158.000000  18.0606  21.8214   0.0709   6.2816 479.0000  -2.7027  -3.2945
 4159.000000  12.9466  21.8212   0.0709   6.2816 479.0000  -1.8859  -3.0809
 4160.000000  14.0449  21.8211   0.0709   6.2816 479.0000  -2.1340  -3.2873
 4161.000000  11.0556  21.8209   0.0709   6.2816 479.0000  -1.4592  -3.2219
 4162.000000  16.3058  21.8208   0.0709   6.2816 479.0000  -2.2135  -3.0858
 4163.000000  15.8511  21.8206   0.0710   6.2816 480.0000  -2.3026  -3.3144
 4164.000000  17.2188  21.8205   0.0710   6.2816 480.0000  -2.5798  -3.4019
 4165.000000  15.1703  21.8204   0.0710   6.2816 480.0000  -2.0885  -3.2432
 4166.000000  15.1571  21.8202   0.0710   6.2816 480.0000  -1.9734  -2.8461
 4167.000000  16.3937  21.8201   0.0710   6.2816 480.0000  -2.5881  -2.8874
 4168.000000  17.7535  21.8199   0.0709   6.2816 479.0000  -2.5240  -3.0023
 4169.000000  15.8128  21.8198   0.0709   6.2816 479.0000  -1.9781  -2.8771
 4170.000000  15.9509  21.8196   0.0709   6.2816 479.0000  -1.9100  -2.8460
 4171.000000  18.1677  21.8195   0.0709   6.2816 479.0000  -2.4325  -2.9102
 4172.000000  15.5972  21.8193   0.0709   6.2816 479.0000  -2.2389  -2.5502
 4173.000000  13.7139  21.8192   0.0709   6.2816 479.0000  -2.1150  -2.3327
 4174.000000  17.0258  21.8190   0.0709   6.2816 479.0000  -2.3889  -2.7297
 4175.000000  11.3444  21.8189   0.0709   6.2816 479.0000  -1.4446  -3.1355
 4176.000000  11.6672  21.8187   0.0709   6.2816 479.0000  -1.4237  -3.0059
 4177.000000  11.0602  21.8186   0.0709   6.2816 479.0000  -1.2076  -3.0778
 4178.000000  12.3884  21.8184   0.0709   6.2816 479.0000  -1.3043  -3.1650
 4179.000000   9.9248  21.8183   0.0709   6.2816 479.0000  -0.8953  -3.0161
 4180.000000   9.1917  21.8181   0.0710   6.2816 480.0000  -0.4141  -2.9231
 4181.000000   9.3788  21.8180   0.0710   6.2816 480.0000   0.0390  -2.7940
 4182.000000   8.3223  21.8178   0.0710   6.2816 480.0000  -0.6794  -3.1984
 4183.000000  10.2126  21.8177   0.0710   6.2816 480.0000  -0.2135  -2.8557
 4184.000000  10.3210  21.8175   0.0710   6.2816 480.0000  -0.2837  -2.9478
 4185.000000  11.1006  21.8174   0.0710   6.2816 480.0000  -0.5400  -2.8097
 4186.000000  10.5696  21.8172   0.0710   6.2816 480.0000  -0.5059  -3.0484
 4187.000000   9.3396  21.8171   0.0710   6.2816 480.0000  -0.7302  -3.4527
 4188.000000   8.7158  21.8170   0.0710   6.2816 480.0000  -0.4737  -3.2742
 4189.000000  10.1475  21.8168   0.0710   6.2816 480.0000  -0.6687  -3.2359
 4190.000000   8.5236  21.8167   0.0710   6.2816 480.0000  -0.2450  -3.3246
 4191.000000   7.6004  21.8165   0.0710   6.2816 480.0000   0.1219  -3.2773
 4192.000000  10.8560  21.8164   0.0710   6.2816 481.0000  -0.8135  -3.2856
 4193.000000  11.6618  21.8162   0.0711   6.2816 482.0000  -0.5844  -2.8391
 4194.000000  11.9098  21.8161   0.0711   6.2816 482.0000  -1.0711  -3.3072
 4195.000000  11.9197  21.8159   0.0711   6.2816 482.0000  -0.3408  -2.9929
 4196.000000   8.2647  21.8158   0.0711   6.2816 482.0000   0.1362  -3.0373
 4197.000000  11.4626  21.8156   0.0712   6.2816 483.0000  -0.8727  -2.8357
 4198.000000  13.5880  21.8155   0.0712   6.2816 483.0000  -0.7939  -2.4239
 4199.000000  11.8261  21.8153   0.0712   6.2816 483.0000  -1.1345  -2.8818
 4200.000000  11.8662  21.8152   0.0712   6.2816 483.0000  -0.1835  -2.7287
 4201.000000  12.4244  21.8150   0.0712   6.2816 483.0000  -0.5829  -3.0560
 4202.000000  11.0463  21.8149   0.0712   6.2816 483.0000  -0.4047  -3.2663
 4203.000000  11.9076  21.8147   0.0712   6.2816 483.0000  -0.7128  -3.2964
 4204.000000   5.4111  21.8146   0.0712   6.2816 483.0000   0.5020  -3.2851
 4205.000000   7.9592  21.8145   0.0712   6.2816 483.0000   0.3901  -3.1175
 4206.000000  10.1469  21.8143   0.0711   6.2816 482.0000  -0.0223  -3.1735
 4207.000000  11.4451  21.8142   0.0711   6.2816 482.0000  -0.0543  -3.1517
 4208.000000   6.8016  21.8140   0.0711   6.2816 482.0000  -0.0131  -3.4827
 4209.000000   7.4690  21.8139   0.0711   6.2816 482.0000  -0.2459  -3.5222
 4210.000000   8.1356  21.8137   0.0711   6.2816 482.0000  -0.1292  -3.5123
 4211.000000  10.2234  21.8136   0.0711   6.2816 482.0000  -0.4865  -3.5051
 4212.000000  10.8640  21.8134   0.0711   6.2816 482.0000  -0.3370  -3.4330
 4213.000000   5.5684  21.8133   0.0711   6.2816 482.0000   0.4269  -3.4513
 4214.000000   3.5886  21.8131   0.0711   6.2816 482.0000  -0.4249  -3.8486
 4215.000000   9.7635  21.8130   0.0711   6.2816 482.0000  -0.9973  -3.6056
 4216.000000   4.1402  21.8128   0.0711   6.2816 482.0000  -1.0909  -3.9662
 4217.000000  11.7669  21.8127   0.0711   6.2816 482.0000  -0.0795  -3.3555
 4218.000000  10.2378  21.8125   0.0711   6.2816 482.0000  -1.2933  -3.6451
 4219.000000   9.0706  21.8124   0.0711   6.2816 482.0000  -0.4108  -3.6535
 4220.000000   9.5001  21.8123   0.0711   6.2816 482.0000  -0.8416  -3.6823
 4221.000000   5.8587  21.8121   0.0711   6.2816 482.0000  -0.7337  -3.8653
 4222.000000   2.6684  21.8120   0.0711   6.2816 482.0000   0.9109  -3.3637
 4223.000000   6.9180  21.8118   0.0711   6.2816 482.0000   0.4114  -3.4294
 4224.000000   5.7579  21.8117   0.0711   6.2816 482.0000   0.7006  -3.3904
 4225.000000   5.8968  21.8115   0.0711   6.2816 482.0000   0.8686  -3.1521
 4226.000000   8.1540  21.8114   0.0711   6.2816 482.0000   0.5834  -3.1904
 4227.000000   6.0287  21.8112   0.0711   6.2816 482.0000   1.0770  -2.8946
 4228.000000   9.4672  21.8111   0.0711   6.2816 482.0000   0.4259  -3.2067
 4229.000000   6.5066  21.8109   0.0711   6.2816 482.0000   0.9697  -3.1221
 4230.000000   1.4190  21.8108   0.0711   6.2816 482.0000   1.2031  -3.3188
 4231.000000   0.8986  21.8106   0.0711   6.2816 482.0000   1.1670  -3.4502
 4232.000000  -0.9787  21.8105   0.0711   6.2816 482.0000   1.3627  -3.5059
 4233.000000  -1.2930  21.8104   0.0711   6.2816 482.0000   1.5902  -3.2281
 4234.000000  -1.9780  21.8102   0.0711   6.2816 482.0000   1.8198  -3.1682
 4235.000000   1.8405  21.8101   0.0711   6.2816 482.0000   1.5980  -2.9899
 4236.000000   1.1519  21.8099   0.0711   6.2816 482.0000   1.3603  -3.4453
 4237.000000   1.7950  21.8098   0.0711   6.2816 482.0000   1.5396  -3.2573
 4238.000000   6.0477  21.8096   0.0711   6.2816 482.0000   1.1847  -3.0152
 4239.000000   8.9035  21.8095   0.0711   6.2816 482.0000   0.7746  -3.1505
 4240.000000  -0.8739  21.8093   0.0710   6.2816 483.0000   1.8662  -3.0442
 4241.000000  -8.6618  21.8092   0.0710   6.2816 483.0000   2.2353  -3.0638
 4242.000000  -1.5803  21.8090   0.0710   6.2816 483.0000   1.9964  -3.0613
 4243.000000  -1.0109  21.8089   0.0710   6.2816 483.0000   1.8841  -3.3012
 4244.000000   4.5169  21.8088   0.0710   6.2816 483.0000   1.5082  -3.0702
 4245.000000   3.1848  21.8086   0.0710   6.2816 483.0000   1.8238  -3.0679
 4246.000000   2.8863  21.8085   0.0710   6.2816 483.0000   1.7909  -2.8932
 4247.000000  -5.8362  21.8083   0.0710   6.2816 483.0000   2.2209  -3.2073
 4248.000000  -2.1426  21.8082   0.0710   6.2816 483.0000   2.1575  -3.1887
 4249.000000  -7.3160  21.8080   0.0710   6.2816 483.0000   2.2476  -2.8090
 4250.000000  -8.0680  21.8079   0.0710   6.2816 483.0000   2.3853  -3.0978
 4251.000000 -11.4260  21.8077   0.0709   6.2816 484.0000   2.4580  -2.9145
 4252.000000   1.0077  21.8076   0.0709   6.2816 485.0000   2.0432  -2.9770
 4253.000000  -7.5845  21.8074   0.0710   6.2816 484.0000   2.4108  -2.9254
 4254.000000  -3.8393  21.8073   0.0709   6.2816 485.0000   2.2240  -2.7758
 4255.000000  -7.8231  21.8072   0.0708   6.2816 486.0000   2.3190  -2.6587
 4256.000000  -3.1695  21.8070   0.0708   6.2816 486.0000   2.1862  -2.6342
 4257.000000  -3.0133  21.8069   0.0709   6.2816 485.0000   2.2670  -2.6747
 4258.000000   3.1322  21.8067   0.0709   6.2816 485.0000   1.8889  -2.7633
 4259.000000   2.3210  21.8066   0.0709   6.2816 485.0000   2.0685  -2.9409
 4260.000000   5.2009  21.8064   0.0709   6.2816 485.0000   1.7508  -2.7669
 4261.000000  -8.7728  21.8063   0.0709   6.2816 485.0000   2.5015  -2.8173
 4262.000000 -10.6381  21.8061   0.0708   6.2816 486.0000   2.5034  -2.6281
 4263.000000 -12.9177  21.8060   0.0706   6.2816 487.0000   2.6002  -3.0853
 4264.000000  -6.2965  21.8059   0.0706   6.2816 487.0000   2.4755  -3.0710
 4265.000000 -12.1853  21.8057   0.0705   6.2816 488.0000   2.4659  -3.3500
 4266.000000  -9.8908  21.8056   0.0705   6.2816 488.0000   2.0825  -3.6027
 4267.000000  -6.8876  21.8054   0.0705   6.2816 488.0000   2.0762  -3.5639
 4268.000000  -2.0117  21.8053   0.0705   6.2816 488.0000   2.0488  -3.3542
 4269.000000   3.9257  21.8051   0.0705   6.2816 488.0000   1.3257  -3.3502
 4270.000000   3.0125  21.8050   0.0705   6.2816 488.0000   1.6668  -3.3007
 4271.000000   0.2911  21.8048   0.0705   6.2816 488.0000   1.5709  -3.5355
 4272.000000  -1.0107  21.8047   0.0704   6.2816 489.0000   1.9629  -3.4667
 4273.000000  -9.0979  21.8046   0.0704   6.2816 489.0000   2.3899  -3.4013
 4274.000000  -7.4819  21.8044   0.0704   6.2816 489.0000   2.4222  -3.3883
 4275.000000  -2.6650  21.8043   0.0704   6.2816 489.0000   2.3884  -3.1517
 4276.000000   0.6875  21.8041   0.0704   6.2816 489.0000   2.2681  -3.0457
 4277.000000   2.3332  21.8040   0.0704   6.2816 489.0000   1.8892  -3.3679
 4278.000000   3.9651  21.8038   0.0704   6.2816 489.0000   2.0307  -3.1927
 4279.000000   1.0179  21.8037   0.0705   6.2816 489.0000   2.3240  -2.9988
 4280.000000   2.7880  21.8035   0.0705   6.2816 489.0000   2.2064  -2.8560
 4281.000000   5.1197  21.8034   0.0705   6.2816 489.0000   2.0441  -2.8481
 4282.000000   3.1261  21.8033   0.0705   6.2816 489.0000   2.0299  -2.6149
 4283.000000   0.1127  21.8031   0.0705   6.2816 489.0000   2.2022  -2.5235
 4284.000000   6.1655  21.8030   0.0705   6.2816 489.0000   1.8844  -2.6939
 4285.000000   6.7868  21.8028   0.0705   6.2816 489.0000   1.6211  -2.8437
 4286.000000   6.2520  21.8027   0.0705   6.2816 489.0000   1.5077  -3.0330
 4287.000000   5.8473  21.8025   0.0705   6.2816 489.0000   1.5873  -3.2660
 4288.000000   7.5101  21.8024   0.0705   6.2816 489.0000   1.6069  -3.0207
 4289.000000   4.6174  21.8022   0.0705   6.2816 489.0000   1.2692  -3.4702
 4290.000000   5.7628  21.8021   0.0705   6.2816 489.0000   1.2905  -3.4660
 4291.000000   3.3955  21.8020   0.0705   6.2816 489.0000   1.7371  -3.4330
 4292.000000   0.3956  21.8018   0.0705   6.2816 489.0000   1.3522  -3.6535
 4293.000000   0.5681  21.8017   0.0705   6.2816 489.0000   0.8233  -3.6115
 4294.000000   0.6731  21.8015   0.0706   6.2816 488.0000   0.5269  -3.6847
 4295.000000   1.3963  21.8014   0.0705   6.2816 489.0000   1.2115  -3.6817
 4296.000000   3.5028  21.8012   0.0705   6.2816 489.0000   0.8382  -3.6096
 4297.000000   6.6722  21.8011   0.0705   6.2816 489.0000   1.0089  -3.4799
 4298.000000   7.7090  21.8010   0.0705   6.2816 489.0000   0.7833  -3.4381
 4299.000000   1.1296  21.8008   0.0705   6.2816 489.0000   0.4082  -3.7620
 4300.000000   0.5063  21.8007   0.0706   6.2816 488.0000   0.2727  -3.8650
 4301.000000   7.9417  21.8005   0.0706   6.2816 488.0000   0.8007  -3.5004
 4302.000000   7.9332  21.8004   0.0706   6.2816 488.0000   0.4185  -3.5033
 4303.000000   7.5060  21.8002   0.0706   6.2816 489.0000   1.0365  -3.2634
 4304.000000   7.2046  21.8001   0.0706   6.2816 489.0000   1.1331  -2.9909
 4305.000000   7.9528  21.7999   0.0706   6.2816 488.0000   1.2127  -3.0681
 4306.000000   8.6313  21.7998   0.0706   6.2816 489.0000   1.2549  -3.1977
 4307.000000   9.8435  21.7997   0.0706   6.2816 489.0000   0.8809  -3.2455
 4308.000000   9.5663  21.7995   0.0706   6.2816 489.0000   0.9537  -3.4454
 4309.000000  11.0328  21.7994   0.0706   6.2816 489.0000   0.8372  -3.2019
 4310.000000   8.5669  21.7992   0.0706   6.2816 489.0000   1.5309  -3.1836
 4311.000000   7.0328  21.7991   0.0707   6.2816 490.0000   1.1037  -3.5658
 4312.000000  -0.6896  21.7989   0.0706   6.2816 491.0000   1.4174  -3.7191
 4313.000000   4.2772  21.7988   0.0706   6.2816 491.0000   0.3354  -3.7494
 4314.000000   8.4826  21.7987   0.0706   6.2816 491.0000   1.5430  -3.2637
 4315.000000   1.0689  21.7985   0.0706   6.2816 491.0000   1.6356  -3.6168
 4316.000000  -9.0335  21.7984   0.0705   6.2816 492.0000   1.9243  -3.7465
 4317.000000  -4.7330  21.7982   0.0704   6.2816 493.0000   1.5692  -3.7885
 4318.000000  -7.0266  21.7981   0.0704   6.2816 493.0000   1.8633  -3.7659
 4319.000000   4.9544  21.7979   0.0704   6.2816 493.0000   1.2239  -3.6602
 4320.000000  -9.1398  21.7978   0.0703   6.2816 494.0000   1.3162  -3.9707
 4321.000000  -1.2529  21.7977   0.0703   6.2816 494.0000   1.6598  -3.7294
 4322.000000  -9.0546  21.7975   0.0702   6.2816 495.0000   2.3275  -3.5448
 4323.000000  -2.3810  21.7974   0.0702   6.2816 495.0000   1.9550  -3.6663
 4324.000000   5.1182  21.7972   0.0702   6.2816 495.0000   1.6370  -3.5463
 4325.000000   7.2151  21.7971   0.0702   6.2816 495.0000   1.6655  -3.3971
 4326.000000   7.6558  21.7969   0.0702   6.2816 495.0000   1.6578  -3.4742
 4327.000000   8.5227  21.7968   0.0702   6.2816 495.0000   1.6916  -3.4250
 4328.000000   3.9607  21.7967   0.0702   6.2816 496.0000   1.0250  -3.7032
 4329.000000   1.3054  21.7965   0.0702   6.2816 496.0000   0.2345  -3.9291
 4330.000000   5.0325  21.7964   0.0702   6.2816 496.0000   0.1179  -3.8304
 4331.000000   7.3016  21.7962   0.0702   6.2816 497.0000   0.5927  -3.6265
 4332.000000   6.8236  21.7961   0.0702   6.2816 497.0000   0.9141  -3.6384
 4333.000000   8.4243  21.7959   0.0702   6.2816 497.0000   0.2439  -3.6392
 4334.000000   9.1414  21.7958   0.0702   6.2816 497.0000   0.9016  -3.5703
 4335.000000  10.1965  21.7957   0.0702   6.2816 497.0000   0.3493  -3.5044
 4336.000000   9.7933  21.7955   0.0702   6.2816 497.0000   0.8524  -3.5927
 4337.000000  10.4530  21.7954   0.0702   6.2816 497.0000   0.4233  -3.4795
 4338.000000   9.5486  21.7952   0.0702   6.2816 497.0000   1.1450  -3.5512
 4339.000000   9.6607  21.7951   0.0702   6.2816 497.0000   0.4737  -3.6369
 4340.000000   2.2670  21.7949   0.0702   6.2816 497.0000   1.3386  -3.7414
 4341.000000  -0.5989  21.7948   0.0702   6.2816 497.0000   1.3857  -3.8110
 4342.000000  11.5897  21.7947   0.0702   6.2816 497.0000   0.7897  -3.5249
 4343.000000  10.8009  21.7945   0.0702   6.2816 497.0000   1.0256  -3.3335
 4344.000000   3.5046  21.7944   0.0702   6.2816 497.0000   1.0350  -3.7891
 4345.000000  -0.8180  21.7942   0.0702   6.2816 497.0000   1.4992  -3.8146
 4346.000000  -6.6098  21.7941   0.0702   6.2816 497.0000   1.2700  -3.9863
 4347.000000   2.4746  21.7940   0.0702   6.2816 497.0000   0.9098  -3.8806
 4348.000000   5.2837  21.7938   0.0702   6.2816 497.0000   0.8431  -3.8538
 4349.000000  -4.3735  21.7937   0.0702   6.2816 497.0000   0.3352  -4.1266
 4350.000000   0.7468  21.7935   0.0702   6.2816 498.0000   1.1386  -3.9131
 4351.000000  -3.4452  21.7934   0.0701   6.2816 499.0000   1.0852  -4.0267
 4352.000000 -14.9411  21.7932   0.0701   6.2816 499.0000   1.7465  -4.0107
 4353.000000  -2.6086  21.7931   0.0701   6.2816 499.0000   1.7773  -3.7922
 4354.000000 -11.8535  21.7930   0.0701   6.2816 499.0000   1.5607  -4.0928
 4355.000000 -10.9089  21.7928   0.0700   6.2816 500.0000   2.2054  -3.7240
 4356.000000 -13.3679  21.7927   0.0700   6.2816 500.0000   2.2663  -3.7933
 4357.000000 -10.5581  21.7925   0.0700   6.2816 500.0000   1.8764  -3.9647
 4358.000000  -4.5099  21.7924   0.0700   6.2816 500.0000   1.5803  -3.9448
 4359.000000  -7.7428  21.7923   0.0700   6.2816 501.0000   2.0777  -3.8462
 4360.000000  -4.6289  21.7921   0.0700   6.2816 501.0000   2.2958  -3.4981
 4361.000000 -16.2288  21.7920   0.0698   6.2816 502.0000   2.6131  -3.5532
 4362.000000 -10.7103  21.7918   0.0698   6.2816 502.0000   2.3310  -3.7684
 4363.000000  -8.0509  21.7917   0.0698   6.2816 502.0000   2.4825  -3.5103
 4364.000000 -10.3543  21.7915   0.0697   6.2816 503.0000   2.6000  -3.3561
 4365.000000 -10.9754  21.7914   0.0697   6.2816 503.0000   2.6503  -3.2909
 4366.000000  -0.9536  21.7913   0.0697   6.2816 503.0000   2.3998  -3.2624
 4367.000000   1.9502  21.7911   0.0697   6.2816 503.0000   2.1583  -3.3580
 4368.000000   3.7707  21.7910   0.0698   6.2816 503.0000   2.2433  -3.2345
 4369.000000   5.6075  21.7908   0.0698   6.2816 503.0000   2.1952  -3.2180
 4370.000000   6.2240  21.7907   0.0698   6.2816 503.0000   2.1770  -3.0717
 4371.000000   5.3858  21.7906   0.0698   6.2816 503.0000   2.0407  -3.3921
 4372.000000   2.0026  21.7904   0.0698   6.2816 503.0000   2.1266  -3.5136
 4373.000000   4.0437  21.7903   0.0698   6.2816 503.0000   2.0516  -3.5346
 4374.000000   7.3104  21.7901   0.0698   6.2816 503.0000   1.6963  -3.5915
 4375.000000   9.9015  21.7900   0.0698   6.2816 503.0000   1.7232  -3.4222
 4376.000000  10.6081  21.7899   0.0698   6.2816 503.0000   1.2872  -3.3094
 4377.000000  10.9343  21.7897   0.0698   6.2816 503.0000   1.3134  -3.2342
 4378.000000   9.8311  21.7896   0.0698   6.2816 503.0000   1.7287  -3.5324
 4379.000000   8.2008  21.7894   0.0698   6.2816 504.0000   1.8982  -3.1835
 4380.000000  11.4583  21.7893   0.0698   6.2816 504.0000   1.3003  -3.2002
 4381.000000  11.6197  21.7891   0.0698   6.2816 504.0000   1.6824  -3.4174
 4382.000000  10.3709  21.7890   0.0698   6.2816 503.0000   1.8193  -3.2661
 4383.000000   9.9638  21.7889   0.0698   6.2816 503.0000   1.4631  -3.0132
 4384.000000  10.1911  21.7887   0.0698   6.2816 503.0000   1.9542  -3.2426
 4385.000000  10.0202  21.7886   0.0699   6.2816 504.0000   1.7087  -3.0521
 4386.000000  10.0455  21.7884   0.0698   6.2816 503.0000   1.7716  -3.0475
 4387.000000   8.5211  21.7883   0.0698   6.2816 503.0000   2.0167  -3.0489
 4388.000000  12.1984  21.7882   0.0698   6.2816 503.0000   1.1879  -3.4132
 4389.000000  11.9081  21.7880   0.0699   6.2816 503.0000   1.1975  -3.1701
 4390.000000  10.6639  21.7879   0.0698   6.2816 503.0000   0.6794  -3.1441
 4391.000000  12.9698  21.7877   0.0699   6.2816 503.0000   1.4109  -3.1895
 4392.000000   7.8155  21.7876   0.0699   6.2816 503.0000   1.1772  -3.6940
 4393.000000  10.4961  21.7875   0.0699   6.2816 503.0000   1.1318  -3.6084
 4394.000000  10.6296  21.7873   0.0698   6.2816 502.0000   1.1220  -3.6429
 4395.000000  11.2893  21.7872   0.0698   6.2816 502.0000   0.7247  -3.6163
 4396.000000   7.8921  21.7870   0.0698   6.2816 502.0000  -0.0635  -3.7475
 4397.000000  11.9200  21.7869   0.0698   6.2816 502.0000   0.8154  -3.2802
 4398.000000  13.0633  21.7868   0.0698   6.2816 501.0000   1.1197  -3.3277
 4399.000000  10.2265  21.7866   0.0698   6.2816 502.0000   0.4508  -3.3469
 4400.000000  11.4782  21.7865   0.0698   6.2816 502.0000   0.5100  -3.4223
 4401.000000  13.5250  21.7863   0.0698   6.2816 502.0000   0.9052  -3.4364
 4402.000000  14.2068  21.7862   0.0698   6.2816 502.0000   1.1884  -3.2101
 4403.000000  14.0952  21.7861   0.0698   6.2816 502.0000   0.8600  -3.4398
 4404.000000  10.5945  21.7859   0.0698   6.2816 502.0000   1.4572  -3.6072
 4405.000000  -1.8838  21.7858   0.0698   6.2816 502.0000  -0.4190  -4.0994
 4406.000000   0.1415  21.7856   0.0698   6.2816 503.0000   0.8711  -4.0009
 4407.000000  -6.1371  21.7855   0.0698   6.2816 503.0000   0.3492  -4.2272
 4408.000000  -8.6149  21.7854   0.0697   6.2816 504.0000   1.0280  -4.1593
 4409.000000  -5.0127  21.7852   0.0696   6.2816 505.0000   0.7146  -4.1454
 4410.000000   1.5443  21.7851   0.0696   6.2816 505.0000   0.1110  -4.0653
 4411.000000  -0.8951  21.7849   0.0695   6.2816 506.0000  -0.6660  -4.1451
 4412.000000  -0.2301  21.7848   0.0695   6.2816 506.0000  -0.9410  -4.1359
 4413.000000  -0.8323  21.7847   0.0695   6.2816 506.0000  -0.8362  -4.2308
 4414.000000   2.3012  21.7845   0.0695   6.2816 507.0000  -0.4892  -4.0477
 4415.000000   0.3774  21.7844   0.0695   6.2816 507.0000  -0.3313  -4.2034
 4416.000000  -1.8347  21.7842   0.0695   6.2816 507.0000  -1.3843  -4.3230
 4417.000000  -0.3382  21.7841   0.0695   6.2816 507.0000  -1.2747  -4.3083
 4418.000000   1.5430  21.7840   0.0695   6.2816 508.0000  -1.0924  -4.2009
 4419.000000  -1.0000  21.7838   0.0695   6.2816 507.0000  -1.3883  -4.4186
 4420.000000   3.1513  21.7837   0.0695   6.2816 508.0000  -1.3481  -4.1729
 4421.000000   1.7003  21.7835   0.0695   6.2816 508.0000  -1.5691  -4.2799
 4422.000000   3.5858  21.7834   0.0695   6.2816 508.0000  -0.2025  -4.0427
 4423.000000   0.3234  21.7833   0.0695   6.2816 508.0000  -0.8242  -4.2895
 4424.000000   3.6423  21.7831   0.0695   6.2816 508.0000  -1.0302  -4.1948
 4425.000000   4.6329  21.7830   0.0695   6.2816 508.0000  -0.8668  -4.1108
 4426.000000   5.3989  21.7828   0.0695   6.2816 508.0000  -0.5636  -4.0125
 4427.000000   4.7444  21.7827   0.0695   6.2816 508.0000  -1.4318  -4.1743
 4428.000000   6.1279  21.7826   0.0695   6.2816 508.0000  -0.8867  -4.0308
 4429.000000   7.7080  21.7824   0.0695   6.2816 508.0000  -1.7576  -3.9614
 4430.000000   0.7380  21.7823   0.0695   6.2816 508.0000  -1.7849  -4.3856
 4431.000000   7.2076  21.7821   0.0695   6.2816 509.0000  -0.9964  -3.9023
 4432.000000   8.1532  21.7820   0.0695   6.2816 509.0000  -0.9668  -3.8887
 4433.000000   7.2018  21.7819   0.0695   6.2816 509.0000  -1.2936  -3.9824
 4434.000000   4.9410  21.7817   0.0695   6.2816 509.0000  -1.8352  -4.1860
 4435.000000   8.8698  21.7816   0.0695   6.2816 509.0000  -1.1363  -3.9073
 4436.000000   9.2165  21.7814   0.0696   6.2816 510.0000   0.0124  -3.7117
 4437.000000   7.9576  21.7813   0.0695   6.2816 510.0000  -0.5679  -3.8036
 4438.000000   9.0665  21.7812   0.0695   6.2816 510.0000  -0.2157  -3.7716
 4439.000000  10.0735  21.7810   0.0695   6.2816 510.0000  -0.4298  -3.7339
 4440.000000  10.4049  21.7809   0.0695   6.2816 510.0000   0.4233  -3.6796
 4441.000000   8.1089  21.7808   0.0695   6.2816 510.0000  -0.5841  -3.9090
 4442.000000  11.3417  21.7806   0.0695   6.2816 510.0000  -0.4779  -3.6325
 4443.000000  10.1149  21.7805   0.0695   6.2816 510.0000  -0.7986  -3.7529
 4444.000000   7.9451  21.7803   0.0695   6.2816 510.0000  -0.2814  -3.9014
 4445.000000   6.9746  21.7802   0.0695   6.2816 511.0000   0.0363  -3.9317
 4446.000000   7.5549  21.7801   0.0696   6.2816 511.0000  -1.1300  -4.0919
 4447.000000   6.2203  21.7799   0.0696   6.2816 511.0000  -0.2358  -4.0081
 4448.000000   7.0051  21.7798   0.0696   6.2816 511.0000  -0.1896  -4.0243
 4449.000000   5.2593  21.7796   0.0696   6.2816 511.0000  -1.7374  -4.2257
 4450.000000   5.6815  21.7795   0.0696   6.2816 511.0000  -1.1970  -4.2570
 4451.000000   8.1235  21.7794   0.0696   6.2816 511.0000  -1.1963  -4.1794
 4452.000000   4.0990  21.7792   0.0696   6.2816 511.0000  -0.8371  -4.2502
 4453.000000  10.1874  21.7791   0.0696   6.2816 511.0000  -0.5442  -3.9224
 4454.000000   8.9105  21.7789   0.0696   6.2816 511.0000  -0.3530  -3.9922
 4455.000000   6.2941  21.7788   0.0697   6.2816 511.0000  -0.8851  -4.2295
 4456.000000   5.8102  21.7787   0.0696   6.2816 511.0000  -0.5862  -4.2260
 4457.000000  -3.7626  21.7785   0.0696   6.2816 512.0000  -0.0923  -4.3393
 4458.000000   4.7091  21.7784   0.0696   6.2816 512.0000  -0.6210  -4.2897
 4459.000000  10.2659  21.7783   0.0696   6.2816 513.0000  -0.2728  -3.9478
 4460.000000   9.5358  21.7781   0.0696   6.2816 513.0000   0.2408  -3.7959
 4461.000000  10.1556  21.7780   0.0696   6.2816 513.0000   0.3747  -3.8249
 4462.000000  11.6293  21.7778   0.0696   6.2816 513.0000   0.0423  -3.6399
 4463.000000  -0.7436  21.7777   0.0696   6.2816 514.0000   0.5599  -4.1094
 4464.000000  -1.3724  21.7776   0.0696   6.2816 514.0000   1.0163  -4.0428
 4465.000000  -5.2145  21.7774   0.0696   6.2816 514.0000   0.8938  -4.1423
 4466.000000  -5.0420  21.7773   0.0696   6.2816 514.0000   0.8362  -4.1748
 4467.000000   3.7012  21.7771   0.0696   6.2816 513.0000   1.2731  -3.8581
 4468.000000  -2.9169  21.7770   0.0697   6.2816 513.0000   1.4930  -3.9797
 4469.000000   1.3109  21.7769   0.0696   6.2816 513.0000   1.6587  -3.8246
 4470.000000  -0.4095  21.7767   0.0697   6.2816 513.0000   1.9690  -3.7635
 4471.000000   1.7517  21.7766   0.0697   6.2816 513.0000   1.9567  -3.7489
 4472.000000  -3.4913  21.7765   0.0697   6.2816 513.0000   2.3440  -3.5921
 4473.000000  -6.3081  21.7763   0.0697   6.2816 513.0000   2.4394  -3.6255
 4474.000000  -9.4913  21.7762   0.0696   6.2816 513.0000   2.5510  -3.6422
 4475.000000  -9.6704  21.7760   0.0696   6.2816 513.0000   2.3766  -3.8158
 4476.000000   2.8306  21.7759   0.0697   6.2816 513.0000   2.2665  -3.5055
 4477.000000  -2.7707  21.7758   0.0697   6.2816 513.0000   2.3826  -3.7004
 4478.000000  -4.8758  21.7756   0.0697   6.2816 513.0000   2.1936  -3.8519
 4479.000000   0.0903  21.7755   0.0697   6.2816 513.0000   1.6508  -3.8984
 4480.000000 -12.0440  21.7754   0.0696   6.2816 514.0000   1.3441  -4.2036
 4481.000000 -12.4714  21.7752   0.0694   6.2816 515.0000   2.3011  -3.9837
 4482.000000  -2.8788  21.7751   0.0694   6.2816 515.0000   2.4529  -3.6941
 4483.000000  -0.1090  21.7749   0.0695   6.2816 515.0000   1.8456  -3.8821
 4484.000000   2.9219  21.7748   0.0695   6.2816 516.0000   2.1355  -3.6981
 4485.000000   5.3324  21.7747   0.0695   6.2816 515.0000   2.0929  -3.6395
 4486.000000 -11.6591  21.7745   0.0694   6.2816 516.0000   2.5575  -3.8401
 4487.000000  -5.6023  21.7744   0.0694   6.2816 516.0000   1.9126  -4.0205
 4488.000000 -10.9116  21.7743   0.0694   6.2816 516.0000   2.2105  -4.0424
 4489.000000 -12.8192  21.7741   0.0693   6.2816 516.0000   2.5621  -3.9141
 4490.000000 -13.3736  21.7740   0.0692   6.2816 517.0000   2.7172  -3.7129
 4491.000000 -12.7716  21.7738   0.0691   6.2816 518.0000   2.7601  -3.5795
 4492.000000 -11.5514  21.7737   0.0691   6.2816 518.0000   2.7574  -3.4673
 4493.000000 -17.1871  21.7736   0.0690   6.2816 519.0000   2.9619  -3.6750
 4494.000000 -10.2270  21.7734   0.0690   6.2816 519.0000   2.7130  -3.7667
 4495.000000 -13.8479  21.7733   0.0689   6.2816 520.0000   2.8086  -3.3080
 4496.000000 -11.7391  21.7732   0.0689   6.2816 520.0000   2.8919  -3.5814
 4497.000000 -12.1663  21.7730   0.0689   6.2816 520.0000   2.8597  -3.3568
 4498.000000 -13.6034  21.7729   0.0688   6.2816 521.0000   2.7374  -3.9092
 4499.000000  -3.6436  21.7727   0.0688   6.2816 521.0000   2.6284  -3.6770
 4500.000000  -7.4351  21.7726   0.0688   6.2816 521.0000   2.6980  -3.2620
 4501.000000  -2.7986  21.7725   0.0688   6.2816 521.0000   2.6549  -3.5307
 4502.000000  -1.0281  21.7723   0.0688   6.2816 521.0000   2.5694  -3.3141
 4503.000000   1.2423  21.7722   0.0688   6.2816 521.0000   2.5295  -3.5026
 4504.000000 -11.8774  21.7721   0.0687   6.2816 522.0000   2.7581  -3.1232
 4505.000000 -12.3563  21.7719   0.0686   6.2816 523.0000   2.9074  -3.2206
 4506.000000  -7.6248  21.7718   0.0686   6.2816 523.0000   2.6926  -3.0916
 4507.000000 -12.5159  21.7716   0.0685   6.2816 524.0000   2.7610  -2.9727
 4508.000000  -5.9804  21.7715   0.0685   6.2816 524.0000   2.8075  -3.2107
 4509.000000 -10.4479  21.7714   0.0685   6.2816 524.0000   2.7850  -2.9789
 4510.000000 -14.4722  21.7712   0.0684   6.2816 525.0000   2.7325  -2.7921
 4511.000000  -8.4238  21.7711   0.0684   6.2816 525.0000   2.7272  -2.9067
 4512.000000  -5.1018  21.7710   0.0684   6.2816 525.0000   2.6318  -2.8895
 4513.000000  -0.8216  21.7708   0.0684   6.2816 525.0000   2.6417  -3.1618
 4514.000000 -13.8296  21.7707   0.0683   6.2816 526.0000   2.9838  -3.0352
 4515.000000 -12.0352  21.7706   0.0683   6.2816 526.0000   2.9841  -2.9810
 4516.000000  -6.5979  21.7704   0.0683   6.2816 526.0000   2.9140  -3.1565
 4517.000000   0.2204  21.7703   0.0683   6.2816 526.0000   2.4775  -2.9247
 4518.000000   0.4171  21.7701   0.0683   6.2816 526.0000   2.6694  -3.3266
 4519.000000   1.4106  21.7700   0.0684   6.2816 526.0000   2.7074  -3.2571
 4520.000000   3.1214  21.7699   0.0684   6.2816 526.0000   2.6473  -3.2145
 4521.000000   2.8820  21.7697   0.0684   6.2816 526.0000   2.5505  -3.0782
 4522.000000  -9.9374  21.7696   0.0684   6.2816 526.0000   2.6484  -2.7180
 4523.000000  -7.8762  21.7695   0.0684   6.2816 526.0000   2.5216  -2.6137
 4524.000000 -10.3988  21.7693   0.0684   6.2816 526.0000   2.6683  -2.6286
 4525.000000  -1.0173  21.7692   0.0684   6.2816 526.0000   2.6398  -2.8814
 4526.000000  -2.1524  21.7691   0.0684   6.2816 526.0000   2.4755  -2.6810
 4527.000000   1.3151  21.7689   0.0684   6.2816 527.0000   2.3783  -2.6987
 4528.000000  -2.1400  21.7688   0.0684   6.2816 527.0000   2.5179  -2.6098
 4529.000000   0.9202  21.7686   0.0684   6.2816 527.0000   2.5170  -2.6962
 4530.000000  -3.4553  21.7685   0.0684   6.2816 527.0000   2.3770  -2.4345
 4531.000000   0.2659  21.7684   0.0684   6.2816 527.0000   2.2527  -2.4215
 4532.000000   0.3620  21.7682   0.0684   6.2816 527.0000   2.2552  -2.3376
 4533.000000   4.1031  21.7681   0.0684   6.2816 527.0000   2.2986  -2.6163
 4534.000000   3.3740  21.7680   0.0684   6.2816 527.0000   2.0068  -2.4325
 4535.000000   3.2329  21.7678   0.0684   6.2816 527.0000   2.0701  -2.3344
 4536.000000   6.7037  21.7677   0.0684   6.2816 527.0000   2.1400  -2.6575
 4537.000000   6.8117  21.7676   0.0684   6.2816 527.0000   1.6999  -2.6247
 4538.000000   7.6656  21.7674   0.0684   6.2816 527.0000   1.7197  -2.6234
 4539.000000   7.4448  21.7673   0.0684   6.2816 527.0000   2.1530  -2.9975
 4540.000000   8.6221  21.7671   0.0684   6.2816 527.0000   1.8643  -2.8853
 4541.000000   7.7767  21.7670   0.0684   6.2816 528.0000   1.3799  -2.8210
 4542.000000   9.7599  21.7669   0.0684   6.2816 528.0000   1.3967  -2.9139
 4543.000000   8.4514  21.7667   0.0684   6.2816 527.0000   1.2885  -2.7850
 4544.000000   9.4223  21.7666   0.0684   6.2816 527.0000   1.3934  -2.6604
 4545.000000   7.8636  21.7665   0.0684   6.2816 527.0000   1.7909  -2.5643
 4546.000000  10.0227  21.7663   0.0684   6.2816 527.0000   1.6010  -2.6855
 4547.000000  10.3770  21.7662   0.0684   6.2816 527.0000   1.3415  -2.7952
 4548.000000  10.8510  21.7661   0.0684   6.2816 527.0000   1.2068  -2.9390
 4549.000000  10.9622  21.7659   0.0684   6.2816 527.0000   1.2469  -2.5884
 4550.000000  10.1796  21.7658   0.0684   6.2816 527.0000   1.6679  -2.5474
 4551.000000  11.7222  21.7657   0.0684   6.2816 527.0000   1.4762  -2.6635
 4552.000000   9.6384  21.7655   0.0684   6.2816 527.0000   1.8921  -2.6745
 4553.000000  10.2487  21.7654   0.0684   6.2816 527.0000   1.8340  -2.9206
 4554.000000  11.4981  21.7652   0.0684   6.2816 527.0000   1.6665  -2.5416
 4555.000000   9.6777  21.7651   0.0684   6.2816 527.0000   1.7855  -2.4743
 4556.000000  12.1549  21.7650   0.0684   6.2816 527.0000   1.3684  -2.7489
 4557.000000  12.1903  21.7648   0.0684   6.2816 527.0000   1.2998  -2.9224
 4558.000000   9.0953  21.7647   0.0684   6.2816 527.0000   0.9223  -2.7733
 4559.000000   8.6548  21.7646   0.0684   6.2816 527.0000   0.6963  -2.9590
 4560.000000  13.4346  21.7644   0.0684   6.2816 527.0000   1.2700  -3.0400
 4561.000000  12.8356  21.7643   0.0684   6.2816 527.0000   0.9625  -3.0658
 4562.000000  12.6384  21.7642   0.0684   6.2816 527.0000   1.6101  -2.8126
 4563.000000   9.9094  21.7640   0.0684   6.2816 527.0000   0.8177  -2.8710
 4564.000000   9.4951  21.7639   0.0684   6.2816 527.0000   0.4591  -3.0702
 4565.000000  10.9461  21.7638   0.0684   6.2816 527.0000   0.4966  -3.1457
 4566.000000  11.2322  21.7636   0.0684   6.2816 527.0000   0.8422  -2.9121
 4567.000000  10.4840  21.7635   0.0684   6.2816 527.0000   0.2876  -3.0614
 4568.000000  12.1761  21.7634   0.0684   6.2816 527.0000   0.6449  -3.0282
 4569.000000  11.7637  21.7632   0.0684   6.2816 527.0000   0.8095  -2.8434
 4570.000000  11.1042  21.7631   0.0684   6.2816 527.0000   0.9952  -2.6958
 4571.000000  12.3882  21.7629   0.0684   6.2816 527.0000   0.5561  -3.0016
 4572.000000   9.4113  21.7628   0.0684   6.2816 527.0000   0.4144  -2.5932
 4573.000000  10.4564  21.7627   0.0684   6.2816 527.0000   0.3887  -2.6694
 4574.000000  10.3228  21.7625   0.0684   6.2816 527.0000   0.2494  -2.7939
 4575.000000  12.9150  21.7624   0.0684   6.2816 527.0000   0.6900  -2.8496
 4576.000000  10.8052  21.7623   0.0684   6.2816 527.0000   0.8608  -2.5619
 4577.000000  11.9214  21.7621   0.0684   6.2816 527.0000   0.7072  -2.3743
 4578.000000  11.6254  21.7620   0.0684   6.2816 527.0000   0.8024  -2.5197
 4579.000000  12.8591  21.7619   0.0684   6.2816 527.0000   0.5931  -2.7310
 4580.000000  11.2853  21.7617   0.0684   6.2816 527.0000   0.3855  -2.5616
 4581.000000  11.8355  21.7616   0.0684   6.2816 527.0000  -0.1223  -3.1416
 4582.000000  10.5798  21.7615   0.0684   6.2816 527.0000   0.2568  -2.9156
 4583.000000  11.3730  21.7613   0.0684   6.2816 527.0000   0.1254  -2.9830
 4584.000000  12.1783  21.7612   0.0684   6.2816 528.0000   0.3196  -2.9256
 4585.000000  13.2182  21.7611   0.0684   6.2816 528.0000   0.3720  -3.0592
 4586.000000  14.3328  21.7609   0.0684   6.2816 528.0000   0.6347  -2.8215
 4587.000000  13.1341  21.7608   0.0684   6.2816 528.0000   0.3062  -2.7995
 4588.000000  10.9459  21.7607   0.0684   6.2816 528.0000  -0.2235  -2.6275
 4589.000000  12.0327  21.7605   0.0684   6.2816 528.0000  -0.0762  -2.7495
 4590.000000  12.9008  21.7604   0.0684   6.2816 528.0000  -0.1430  -2.8699
 4591.000000  11.9630  21.7603   0.0685   6.2816 529.0000   0.0355  -2.6101
 4592.000000  12.2185  21.7601   0.0686   6.2816 530.0000   0.5427  -2.5230
 4593.000000  13.5575  21.7600   0.0686   6.2816 531.0000  -0.0176  -2.7608
 4594.000000  13.6100  21.7598   0.0686   6.2816 531.0000  -0.3014  -2.8714
 4595.000000  11.3022  21.7597   0.0687   6.2816 531.0000  -0.7324  -2.8480
 4596.000000  12.7640  21.7596   0.0687   6.2816 531.0000  -0.5286  -3.0695
 4597.000000  13.0774  21.7594   0.0687   6.2816 531.0000  -0.1181  -3.0393
 4598.000000  14.0226  21.7593   0.0687   6.2816 531.0000  -0.2830  -3.0543
 4599.000000  11.4880  21.7592   0.0687   6.2816 531.0000  -0.0050  -2.5234
 4600.000000  11.3135  21.7590   0.0687   6.2816 532.0000  -0.1585  -2.4896
 4601.000000  11.9190  21.7589   0.0687   6.2816 532.0000  -0.8184  -3.0499
 4602.000000  12.5180  21.7588   0.0688   6.2816 533.0000  -0.7336  -2.7761
 4603.000000  12.2213  21.7586   0.0688   6.2816 533.0000  -0.8965  -3.0175
 4604.000000  14.2238  21.7585   0.0688   6.2816 533.0000  -0.5879  -2.9721
 4605.000000  13.9614  21.7584   0.0688   6.2816 533.0000   0.1381  -2.9453
 4606.000000  14.2100  21.7582   0.0688   6.2816 533.0000   0.2157  -3.0270
 4607.000000  15.1227  21.7581   0.0688   6.2816 533.0000  -0.2481  -3.0108
 4608.000000  11.8591  21.7580   0.0689   6.2816 534.0000  -0.3197  -3.3175
 4609.000000  14.9872  21.7578   0.0689   6.2816 534.0000  -0.3092  -2.8319
 4610.000000  15.4347  21.7577   0.0689   6.2816 534.0000  -0.3041  -2.8000
 4611.000000  11.8484  21.7576   0.0689   6.2816 534.0000   0.1716  -3.3913
 4612.000000  12.2302  21.7574   0.0689   6.2816 534.0000   0.4742  -3.2560
 4613.000000  11.4055  21.7573   0.0689   6.2816 534.0000  -0.3666  -3.4613
 4614.000000  13.8937  21.7572   0.0689   6.2816 534.0000  -0.1198  -3.2393
 4615.000000  13.3109  21.7570   0.0689   6.2816 534.0000   0.4408  -3.2283
 4616.000000  14.9768  21.7569   0.0688   6.2816 533.0000   0.2361  -2.9477
 4617.000000  14.6275  21.7568   0.0688   6.2816 533.0000   0.2535  -2.7316
 4618.000000  14.8459  21.7566   0.0688   6.2816 533.0000   0.0460  -3.1624
 4619.000000  13.7201  21.7565   0.0688   6.2816 533.0000  -0.4307  -3.2354
 4620.000000  11.7622  21.7564   0.0688   6.2816 533.0000  -0.6808  -3.3891
 4621.000000  13.6157  21.7562   0.0688   6.2816 533.0000   0.4354  -3.2651
 4622.000000  14.3618  21.7561   0.0688   6.2816 533.0000  -0.0388  -3.3141
 4623.000000  15.1073  21.7560   0.0688   6.2816 533.0000  -0.6498  -3.0417
 4624.000000  13.4999  21.7558   0.0688   6.2816 533.0000  -0.7236  -3.2193
 4625.000000  11.6748  21.7557   0.0688   6.2816 533.0000  -1.1210  -3.3048
 4626.000000  11.8482  21.7556   0.0688   6.2816 533.0000  -1.5466  -3.0788
 4627.000000  12.1416  21.7554   0.0688   6.2816 533.0000  -1.0269  -3.1167
 4628.000000  11.9230  21.7553   0.0688   6.2816 533.0000  -1.5640  -3.2375
 4629.000000  12.0285  21.7552   0.0688   6.2816 533.0000  -1.7988  -3.3771
 4630.000000  12.3408  21.7550   0.0688   6.2816 533.0000  -1.7009  -3.3495
 4631.000000  12.8990  21.7549   0.0688   6.2816 533.0000  -1.2859  -3.0737
 4632.000000  10.5620  21.7548   0.0688   6.2816 533.0000  -1.4484  -3.5592
 4633.000000  11.1415  21.7546   0.0688   6.2816 533.0000  -1.6274  -3.5991
 4634.000000  11.9425  21.7545   0.0689   6.2816 534.0000  -1.4004  -3.4270
 4635.000000  12.4660  21.7544   0.0689   6.2816 534.0000  -1.7274  -3.5234
 4636.000000  12.9675  21.7542   0.0689   6.2816 534.0000  -1.5865  -3.5290
 4637.000000  13.1888  21.7541   0.0689   6.2816 534.0000  -1.1407  -3.2504
 4638.000000  13.3440  21.7540   0.0689   6.2816 534.0000  -1.3162  -3.3813
 4639.000000  13.4785  21.7538   0.0689   6.2816 534.0000  -1.0866  -3.0848
 4640.000000  13.9912  21.7537   0.0689   6.2816 534.0000  -0.9580  -3.1734
 4641.000000  16.2395  21.7536   0.0689   6.2816 534.0000  -0.2025  -3.0279
 4642.000000  14.9218  21.7534   0.0689   6.2816 534.0000  -0.2150  -3.2756
 4643.000000  16.3429  21.7533   0.0689   6.2816 534.0000  -0.0033  -3.0693
 4644.000000  16.3061  21.7532   0.0689   6.2816 534.0000   0.1652  -2.8643
 4645.000000  15.7663  21.7530   0.0689   6.2816 534.0000   0.3780  -2.9459
 4646.000000  12.7145  21.7529   0.0689   6.2816 534.0000  -0.2546  -2.5657
 4647.000000  16.6138  21.7528   0.0689   6.2816 534.0000   0.0192  -3.1723
 4648.000000  17.6663  21.7526   0.0689   6.2816 534.0000   0.1603  -2.9500
 4649.000000  15.1843  21.7525   0.0689   6.2816 534.0000   0.6371  -2.9092
 4650.000000  15.0661  21.7524   0.0689   6.2816 534.0000   0.4742  -3.2100
 4651.000000  17.2968  21.7522   0.0689   6.2816 534.0000   0.2422  -3.0977
 4652.000000  11.8994  21.7521   0.0689   6.2816 535.0000  -0.1129  -3.5499
 4653.000000  14.4306  21.7520   0.0689   6.2816 535.0000   0.4303  -3.3011
 4654.000000  13.7707  21.7518   0.0689   6.2816 535.0000   0.9076  -3.1042
 4655.000000  12.6033  21.7517   0.0689   6.2816 535.0000   1.1656  -2.7917
 4656.000000  14.4841  21.7516   0.0689   6.2816 535.0000   1.1176  -3.0532
 4657.000000  12.4108  21.7514   0.0689   6.2816 535.0000   0.9263  -2.6302
 4658.000000  15.1295  21.7513   0.0689   6.2816 535.0000   0.7623  -2.9110
 4659.000000  16.8300  21.7512   0.0689   6.2816 535.0000   0.1014  -2.8030
 4660.000000  12.7459  21.7510   0.0689   6.2816 535.0000   1.0253  -2.6245
 4661.000000  13.6483  21.7509   0.0689   6.2816 535.0000   1.1881  -2.7689
 4662.000000  14.1046  21.7508   0.0689   6.2816 535.0000   0.9413  -2.6715
 4663.000000  14.9191  21.7506   0.0689   6.2816 535.0000   0.9630  -2.9514
 4664.000000  15.6532  21.7505   0.0689   6.2816 535.0000   0.9796  -3.0520
 4665.000000  13.5531  21.7504   0.0689   6.2816 535.0000   0.9256  -3.3519
 4666.000000  16.2734  21.7503   0.0690   6.2816 535.0000   0.7861  -2.9399
 4667.000000  13.8157  21.7501   0.0690   6.2816 535.0000   0.5552  -2.6240
 4668.000000  13.9727  21.7500   0.0690   6.2816 535.0000  -0.0687  -2.6097
 4669.000000  11.5420  21.7499   0.0690   6.2816 535.0000  -0.0655  -2.3942
 4670.000000  10.4940  21.7497   0.0690   6.2816 535.0000   0.1423  -2.2065
 4671.000000  12.1285  21.7496   0.0690   6.2816 536.0000   0.3811  -2.4937
 4672.000000  12.7955  21.7495   0.0690   6.2816 536.0000   0.3189  -2.5010
 4673.000000  16.5874  21.7493   0.0690   6.2816 536.0000   0.7553  -2.7735
 4674.000000  12.6285  21.7492   0.0690   6.2816 536.0000   0.1579  -2.3955
 4675.000000  13.7911  21.7491   0.0690   6.2816 536.0000   0.5593  -2.5419
 4676.000000  16.9815  21.7489   0.0690   6.2816 536.0000   0.2668  -2.8486
 4677.000000  12.6542  21.7488   0.0691   6.2816 536.0000  -0.4035  -2.5243
 4678.000000  14.5892  21.7487   0.0691   6.2816 536.0000  -0.0877  -2.5717
 4679.000000  12.4217  21.7485   0.0691   6.2816 536.0000  -0.2018  -2.3833
 4680.000000  13.5814  21.7484   0.0691   6.2816 536.0000  -0.7184  -2.6187
 4681.000000  12.2138  21.7483   0.0691   6.2816 536.0000  -1.2167  -2.9018
 4682.000000  13.9939  21.7481   0.0690   6.2816 535.0000  -0.6362  -2.8148
 4683.000000  15.2826  21.7480   0.0690   6.2816 535.0000  -0.4841  -2.7773
 4684.000000  12.3389  21.7479   0.0690   6.2816 535.0000  -1.1561  -2.7933
 4685.000000  17.7899  21.7477   0.0691   6.2816 536.0000  -0.1716  -2.8628
 4686.000000  16.1103  21.7476   0.0691   6.2816 536.0000  -0.5343  -3.0573
 4687.000000  12.3336  21.7475   0.0691   6.2816 536.0000  -0.5880  -3.4189
 4688.000000  14.5632  21.7473   0.0691   6.2816 536.0000  -0.8976  -3.1727
 4689.000000  14.6215  21.7472   0.0691   6.2816 536.0000  -0.4813  -3.2723
 4690.000000  13.7189  21.7471   0.0692   6.2816 536.0000  -0.9717  -3.3042
 4691.000000  14.8284  21.7470   0.0692   6.2816 536.0000  -0.4248  -3.3091
 4692.000000  12.3477  21.7468   0.0692   6.2816 536.0000  -0.0396  -3.5698
 4693.000000  12.4728  21.7467   0.0692   6.2816 536.0000  -0.9389  -3.4442
 4694.000000  13.9310  21.7466   0.0691   6.2816 536.0000  -0.2673  -3.3992
 4695.000000  13.8936  21.7464   0.0692   6.2816 536.0000  -0.2816  -3.4490
 4696.000000  16.6881  21.7463   0.0692   6.2816 536.0000  -0.3814  -3.2640
 4697.000000  15.4530  21.7462   0.0693   6.2816 537.0000  -0.5637  -3.3490
 4698.000000  11.0492  21.7460   0.0693   6.2816 537.0000  -0.8420  -3.5920
 4699.000000  15.2006  21.7459   0.0693   6.2816 537.0000   1.0288  -3.1684
 4700.000000  13.0288  21.7458   0.0693   6.2816 537.0000   0.5141  -3.4223
 4701.000000  12.8825  21.7456   0.0693   6.2816 537.0000   0.7402  -3.5575
 4702.000000  12.3582  21.7455   0.0693   6.2816 537.0000   0.3634  -3.5689
 4703.000000  12.6605  21.7454   0.0693   6.2816 537.0000  -0.3866  -3.6561
 4704.000000  14.2641  21.7452   0.0693   6.2816 537.0000  -0.2158  -3.4842
 4705.000000  10.5518  21.7451   0.0693   6.2816 537.0000  -0.9029  -3.7109
 4706.000000  12.4742  21.7450   0.0693   6.2816 537.0000  -0.8022  -3.5807
 4707.000000  12.8226  21.7449   0.0693   6.2816 537.0000  -0.8648  -3.6205
 4708.000000   9.1143  21.7447   0.0693   6.2816 538.0000  -1.2784  -3.7802
 4709.000000  12.5855  21.7446   0.0693   6.2816 538.0000  -1.1080  -3.6005
 4710.000000  14.5491  21.7445   0.0693   6.2816 538.0000  -0.8874  -3.4046
 4711.000000  13.7315  21.7443   0.0693   6.2816 538.0000  -1.3255  -3.4511
 4712.000000  14.5418  21.7442   0.0693   6.2816 538.0000  -1.0765  -3.4827
 4713.000000  15.1145  21.7441   0.0693   6.2816 538.0000  -1.2827  -3.4070
 4714.000000  13.2830  21.7439   0.0693   6.2816 538.0000  -1.7159  -3.3803
 4715.000000  10.8076  21.7438   0.0693   6.2816 538.0000  -1.5889  -3.7152
 4716.000000  15.1576  21.7437   0.0693   6.2816 538.0000  -0.9187  -3.5373
 4717.000000  15.0972  21.7435   0.0693   6.2816 538.0000  -0.3260  -3.5052
 4718.000000  14.7626  21.7434   0.0693   6.2816 538.0000  -0.0120  -3.4476
 4719.000000  16.6750  21.7433   0.0694   6.2816 538.0000  -0.6448  -3.1758
 4720.000000  13.3720  21.7432   0.0694   6.2816 539.0000  -0.6152  -3.6830
 4721.000000  16.3884  21.7430   0.0694   6.2816 539.0000  -0.7202  -3.2767
 4722.000000  16.4680  21.7429   0.0694   6.2816 539.0000  -0.6972  -3.3859
 4723.000000  16.0155  21.7428   0.0694   6.2816 539.0000  -1.0631  -3.2969
 4724.000000  17.6123  21.7426   0.0695   6.2816 539.0000  -0.6687  -3.2792
 4725.000000  16.5342  21.7425   0.0695   6.2816 539.0000  -1.0553  -3.2687
 4726.000000  15.5936  21.7424   0.0695   6.2816 539.0000  -1.0149  -3.0907
 4727.000000  17.1719  21.7422   0.0695   6.2816 539.0000  -0.8516  -3.3965
 4728.000000  17.7425  21.7421   0.0695   6.2816 539.0000  -0.4331  -3.3212
 4729.000000  18.2107  21.7420   0.0695   6.2816 539.0000  -0.3314  -3.2136
 4730.000000  14.6836  21.7418   0.0695   6.2816 539.0000   0.2262  -3.4047
 4731.000000  15.9615  21.7417   0.0695   6.2816 539.0000   0.0207  -3.3999
 4732.000000  15.9843  21.7416   0.0695   6.2816 539.0000   0.0231  -3.4982
 4733.000000  15.2378  21.7415   0.0695   6.2816 539.0000  -0.4414  -3.5899
 4734.000000  11.7260  21.7413   0.0695   6.2816 539.0000  -0.9071  -3.8018
 4735.000000   9.7891  21.7412   0.0695   6.2816 539.0000  -1.6389  -3.7998
 4736.000000   9.2006  21.7411   0.0695   6.2816 539.0000  -1.1662  -4.0117
 4737.000000  10.1464  21.7409   0.0695   6.2816 539.0000  -1.2505  -3.9165
 4738.000000  11.5553  21.7408   0.0695   6.2816 539.0000  -0.7122  -3.8621
 4739.000000  12.0240  21.7407   0.0695   6.2816 539.0000  -1.5878  -3.7330
 4740.000000  11.7175  21.7405   0.0695   6.2816 538.0000  -1.3528  -3.8221
 4741.000000  15.5557  21.7404   0.0695   6.2816 538.0000  -1.0569  -3.5611
 4742.000000  12.1689  21.7403   0.0695   6.2816 538.0000  -0.7790  -3.8764
 4743.000000  12.9781  21.7402   0.0695   6.2816 538.0000  -0.4712  -3.8105
 4744.000000  12.8750  21.7400   0.0695   6.2816 538.0000  -0.6871  -3.9003
 4745.000000  17.6927  21.7399   0.0695   6.2816 538.0000  -1.0156  -3.3360
 4746.000000  14.9048  21.7398   0.0695   6.2816 538.0000  -1.4120  -3.4596
 4747.000000  15.6567  21.7396   0.0695   6.2816 538.0000  -1.0681  -3.0660
 4748.000000  13.9244  21.7395   0.0695   6.2816 538.0000  -0.9715  -2.9096
 4749.000000  16.0161  21.7394   0.0695   6.2816 538.0000  -0.6240  -2.9333
 4750.000000  13.4034  21.7392   0.0695   6.2816 538.0000  -1.4543  -3.0546
 4751.000000  14.2367  21.7391   0.0695   6.2816 538.0000  -1.4911  -3.2539
 4752.000000  17.7481  21.7390   0.0694   6.2816 537.0000  -0.5671  -3.4148
 4753.000000  13.8865  21.7389   0.0694   6.2816 537.0000  -1.6085  -3.1601
 4754.000000  14.0349  21.7387   0.0694   6.2816 537.0000  -1.3127  -2.9644
 4755.000000  17.7587  21.7386   0.0695   6.2816 538.0000  -0.7789  -3.1242
 4756.000000  15.8430  21.7385   0.0695   6.2816 538.0000  -1.0494  -3.0036
 4757.000000  17.5372  21.7383   0.0695   6.2816 538.0000  -0.0556  -3.1039
 4758.000000  16.4706  21.7382   0.0695   6.2816 538.0000  -0.5818  -2.9179
 4759.000000  18.7536  21.7381   0.0695   6.2817 538.0000  -0.2003  -3.2188
 4760.000000  17.1590  21.7379   0.0695   6.2817 538.0000   0.2292  -3.1737
 4761.000000  18.4424  21.7378   0.0695   6.2817 538.0000  -0.4484  -3.0523
 4762.000000  17.5491  21.7377   0.0695   6.2817 538.0000   0.2233  -3.1946
 4763.000000  18.0226  21.7376   0.0696   6.2817 538.0000  -0.9745  -3.2091
 4764.000000  18.4998  21.7374   0.0696   6.2817 538.0000   0.2633  -3.0250
 4765.000000  17.2752  21.7373   0.0696   6.2817 538.0000   0.3898  -3.2418
 4766.000000  19.4682  21.7372   0.0696   6.2818 538.0000  -0.2165  -3.1710
 4767.000000  19.0089  21.7370   0.0696   6.2818 538.0000   0.0846  -3.2078
 4768.000000  18.8063  21.7369   0.0696   6.2818 538.0000  -0.1743  -2.9482
 4769.000000  14.9331  21.7368   0.0696   6.2818 538.0000  -0.3187  -2.6084
 4770.000000  19.7751  21.7367   0.0696   6.2819 538.0000  -0.4543  -3.1778
 4771.000000  15.1712  21.7365   0.0696   6.2819 538.0000  -0.9187  -2.8821
 4772.000000  18.4912  21.7364   0.0696   6.2820 538.0000  -0.8875  -3.1598
 4773.000000  13.2433  21.7363   0.0696   6.2820 538.0000  -1.4468  -2.8750
 4774.000000  17.3316  21.7361   0.0697   6.2820 539.0000  -0.9758  -2.9920
 4775.000000  16.4614  21.7360   0.0697   6.2820 539.0000  -0.5469  -2.8540
 4776.000000  16.9781  21.7359   0.0697   6.2820 539.0000  -0.5793  -2.8486
 4777.000000  14.7375  21.7358   0.0697   6.2820 539.0000  -1.5707  -3.2228
 4778.000000  13.6240  21.7356   0.0697   6.2820 539.0000  -0.9149  -2.6833
 4779.000000  14.3272  21.7355   0.0697   6.2820 539.0000  -1.0288  -2.7839
 4780.000000  17.8932  21.7354   0.0696   6.2820 538.0000  -0.2828  -2.8353
 4781.000000  19.5564  21.7352   0.0696   6.2820 538.0000  -0.3038  -2.9484
 4782.000000  17.8416  21.7351   0.0696   6.2820 538.0000  -0.3550  -2.7602
 4783.000000  16.3140  21.7350   0.0696   6.2820 538.0000   0.1297  -2.7315
 4784.000000  14.6431  21.7349   0.0696   6.2820 538.0000   0.2492  -2.6148
 4785.000000  14.8364  21.7347   0.0696   6.2820 538.0000   0.2679  -2.5819
 4786.000000  15.8092  21.7346   0.0696   6.2820 538.0000   1.0394  -2.9413
 4787.000000  14.0834  21.7345   0.0696   6.2820 538.0000   0.5270  -2.5130
 4788.000000  16.8980  21.7343   0.0696   6.2820 538.0000   0.6079  -2.8123
 4789.000000  16.7317  21.7342   0.0696   6.2820 538.0000   0.0635  -2.6637
 4790.000000  17.0600  21.7341   0.0696   6.2820 538.0000   0.6340  -3.0102
 4791.000000  14.5905  21.7340   0.0696   6.2820 538.0000   0.9888  -2.7035
 4792.000000  14.6285  21.7338   0.0696   6.2820 538.0000   0.1396  -2.4899
 4793.000000  16.3767  21.7337   0.0696   6.2820 538.0000  -0.1619  -2.6048
 4794.000000  15.8084  21.7336   0.0697   6.2820 539.0000  -0.6986  -2.7215
 4795.000000  18.6062  21.7334   0.0697   6.2821 539.0000  -0.6877  -2.9307
 4796.000000  15.0302  21.7333   0.0697   6.2821 539.0000  -1.4677  -3.4048
 4797.000000  15.9504  21.7332   0.0697   6.2821 539.0000  -1.1964  -2.9692
 4798.000000  15.7268  21.7331   0.0697   6.2821 539.0000  -1.0134  -2.8380
 4799.000000  17.1867  21.7329   0.0698   6.2821 539.0000  -1.3193  -3.1554
 4800.000000  19.3761  21.7328   0.0698   6.2821 539.0000  -0.7463  -3.1878
 4801.000000  13.4540  21.7327   0.0698   6.2821 540.0000  -1.6933  -3.0899
 4802.000000  11.8400  21.7325   0.0698   6.2821 540.0000  -2.1356  -3.6325
 4803.000000  12.5255  21.7324   0.0698   6.2821 540.0000  -2.4244  -3.6395
 4804.000000  12.5488  21.7323   0.0698   6.2821 539.0000  -2.5592  -3.7085
 4805.000000   8.1404  21.7322   0.0698   6.2821 539.0000  -2.1879  -3.9773
 4806.000000   9.9367  21.7320   0.0698   6.2821 539.0000  -1.9501  -3.8364
 4807.000000  11.5851  21.7319   0.0698   6.2821 539.0000  -2.6577  -3.8994
 4808.000000   9.5280  21.7318   0.0698   6.2821 539.0000  -2.0162  -3.9121
 4809.000000   5.7199  21.7316   0.0698   6.2821 539.0000  -1.9462  -4.1647
 4810.000000   9.9628  21.7315   0.0698   6.2821 539.0000  -2.1890  -3.9639
 4811.000000   5.9476  21.7314   0.0698   6.2821 539.0000  -2.4810  -4.2487
 4812.000000  11.4545  21.7313   0.0698   6.2821 539.0000  -2.4119  -3.9329
 4813.000000   8.3638  21.7311   0.0698   6.2821 540.0000  -2.1111  -4.1313
 4814.000000  11.7141  21.7310   0.0698   6.2821 540.0000  -2.1016  -3.8795
 4815.000000  10.1874  21.7309   0.0698   6.2821 540.0000  -1.6679  -3.9847
 4816.000000   9.6498  21.7308   0.0698   6.2821 541.0000  -1.9078  -4.0374
 4817.000000  12.4811  21.7306   0.0698   6.2821 541.0000  -1.3069  -3.8479
 4818.000000  12.9767  21.7305   0.0698   6.2821 541.0000  -2.1679  -3.7971
 4819.000000  13.3980  21.7304   0.0698   6.2821 541.0000  -1.5648  -3.8452
 4820.000000   8.5625  21.7302   0.0698   6.2821 541.0000  -1.8077  -4.1018
 4821.000000   9.8701  21.7301   0.0698   6.2821 540.0000  -2.1954  -4.1193
 4822.000000   8.3427  21.7300   0.0698   6.2821 540.0000  -2.8089  -4.2166
 4823.000000  14.4146  21.7299   0.0698   6.2821 540.0000  -2.3925  -3.6864
 4824.000000  13.5960  21.7297   0.0698   6.2821 540.0000  -2.7756  -3.6450
 4825.000000  13.8755  21.7296   0.0698   6.2821 540.0000  -1.9235  -3.5821
 4826.000000  13.2776  21.7295   0.0698   6.2821 540.0000  -1.8240  -3.8073
 4827.000000  14.7163  21.7293   0.0698   6.2821 540.0000  -2.1853  -3.4825
 4828.000000  14.3716  21.7292   0.0698   6.2821 540.0000  -1.7220  -3.3313
 4829.000000  14.1902  21.7291   0.0698   6.2821 540.0000  -2.0110  -3.7341
 4830.000000  15.4143  21.7290   0.0698   6.2821 540.0000  -2.5164  -3.5133
 4831.000000  14.7371  21.7288   0.0699   6.2821 541.0000  -1.7195  -3.4638
 4832.000000  15.2712  21.7287   0.0699   6.2821 541.0000  -1.7194  -3.4576
 4833.000000  14.7805  21.7286   0.0699   6.2821 541.0000  -1.1421  -3.6036
 4834.000000  14.9501  21.7285   0.0699   6.2821 541.0000  -2.0481  -3.3124
 4835.000000  15.4071  21.7283   0.0699   6.2821 541.0000  -1.3353  -3.5526
 4836.000000  16.0139  21.7282   0.0699   6.2821 541.0000  -1.9156  -3.3673
 4837.000000  17.2884  21.7281   0.0699   6.2821 541.0000  -1.2995  -3.3963
 4838.000000  15.6350  21.7279   0.0699   6.2821 541.0000  -2.1753  -3.6440
 4839.000000  15.9027  21.7278   0.0699   6.2821 541.0000  -1.5715  -3.1531
 4840.000000  14.3439  21.7277   0.0699   6.2821 541.0000  -1.8847  -3.1523
 4841.000000  15.3287  21.7276   0.0699   6.2821 541.0000  -1.9645  -3.1792
 4842.000000  15.1079  21.7274   0.0698   6.2821 540.0000  -1.6381  -3.0858
 4843.000000  14.6576  21.7273   0.0699   6.2821 541.0000  -1.7385  -3.0533
 4844.000000  16.2781  21.7272   0.0699   6.2821 541.0000  -2.0433  -3.2533
 4845.000000  14.6030  21.7270   0.0699   6.2821 541.0000  -2.6899  -3.6287
 4846.000000  16.0694  21.7269   0.0699   6.2821 541.0000  -2.5261  -3.5916
 4847.000000  13.3388  21.7268   0.0699   6.2821 541.0000  -2.7004  -3.8515
 4848.000000  13.8126  21.7267   0.0699   6.2821 541.0000  -2.4006  -3.9148
 4849.000000  16.7376  21.7265   0.0699   6.2821 541.0000  -1.9505  -3.4438
 4850.000000  17.6823  21.7264   0.0699   6.2821 541.0000  -1.3571  -3.1728
 4851.000000  16.6005  21.7263   0.0699   6.2821 541.0000  -1.8086  -3.5526
 4852.000000  17.1351  21.7262   0.0700   6.2821 542.0000  -2.2734  -3.6107
 4853.000000  17.3853  21.7260   0.0700   6.2821 542.0000  -1.7040  -3.3155
 4854.000000  16.3249  21.7259   0.0700   6.2821 542.0000  -1.8525  -3.6395
 4855.000000  16.8697  21.7258   0.0700   6.2821 542.0000  -1.5962  -3.4341
 4856.000000  17.5480  21.7256   0.0700   6.2821 542.0000  -2.3591  -3.5612
 4857.000000  17.4042  21.7255   0.0700   6.2821 542.0000  -2.1114  -3.3885
 4858.000000  15.0607  21.7254   0.0701   6.2821 542.0000  -1.8844  -3.0604
 4859.000000  17.4522  21.7253   0.0701   6.2821 542.0000  -1.7579  -3.1612
 4860.000000  17.9291  21.7251   0.0701   6.2822 542.0000  -2.0537  -3.5727
 4861.000000  19.2577  21.7250   0.0701   6.2822 542.0000  -1.8731  -3.3677
 4862.000000  14.5671  21.7249   0.0702   6.2822 543.0000  -1.5174  -2.9417
 4863.000000  13.6873  21.7248   0.0702   6.2822 543.0000  -1.3286  -2.7886
 4864.000000  12.8770  21.7246   0.0702   6.2822 543.0000  -1.6949  -2.6914
 4865.000000  14.7610  21.7245   0.0702   6.2822 543.0000  -1.6776  -2.8563
 4866.000000  13.0142  21.7244   0.0703   6.2822 544.0000  -1.2968  -2.6098
 4867.000000  16.9552  21.7243   0.0703   6.2822 544.0000  -1.6884  -3.0811
 4868.000000  15.2947  21.7241   0.0703   6.2822 544.0000  -1.9446  -2.9548
 4869.000000  15.6373  21.7240   0.0703   6.2822 544.0000  -1.6888  -2.8464
 4870.000000  16.4901  21.7239   0.0703   6.2822 544.0000  -1.5760  -2.9527
 4871.000000  13.1396  21.7237   0.0703   6.2822 544.0000  -1.4564  -2.5944
 4872.000000  12.8408  21.7236   0.0703   6.2822 544.0000  -1.5489  -2.5031
 4873.000000  10.8531  21.7235   0.0703   6.2822 544.0000  -0.8569  -2.3319
 4874.000000  12.2085  21.7234   0.0703   6.2822 544.0000  -1.1220  -2.4445
 4875.000000   9.4684  21.7232   0.0703   6.2822 545.0000  -0.4006  -2.2352
 4876.000000  11.6490  21.7231   0.0703   6.2822 545.0000  -0.3207  -2.3806
 4877.000000  14.1852  21.7230   0.0703   6.2822 545.0000  -0.7217  -2.5275
 4878.000000  14.0895  21.7229   0.0702   6.2822 544.0000  -1.2683  -2.5988
 4879.000000  12.7463  21.7227   0.0702   6.2822 544.0000  -0.3913  -2.4314
 4880.000000  11.2668  21.7226   0.0703   6.2822 544.0000  -0.6148  -2.3049
 4881.000000  13.7193  21.7225   0.0703   6.2822 544.0000  -1.1444  -2.4823
 4882.000000  16.2139  21.7224   0.0703   6.2822 544.0000  -1.3213  -2.9189
 4883.000000  17.2809  21.7222   0.0703   6.2822 544.0000  -1.2106  -2.9689
 4884.000000  15.3398  21.7221   0.0703   6.2822 544.0000  -1.5196  -2.6930
 4885.000000  16.0187  21.7220   0.0703   6.2822 544.0000  -1.2722  -2.7344
 4886.000000  11.4646  21.7219   0.0703   6.2822 544.0000  -0.9610  -2.2625
 4887.000000  11.6765  21.7217   0.0703   6.2822 544.0000  -0.5437  -2.2857
 4888.000000  16.2592  21.7216   0.0703   6.2822 544.0000  -0.5446  -2.6862
 4889.000000  17.3778  21.7215   0.0703   6.2822 544.0000  -1.0506  -2.9099
 4890.000000  16.8177  21.7213   0.0703   6.2822 544.0000  -1.1073  -2.7597
 4891.000000  17.7237  21.7212   0.0703   6.2822 544.0000  -0.6877  -2.8350
 4892.000000  18.6974  21.7211   0.0703   6.2822 544.0000  -1.1759  -3.0551
 4893.000000  15.8085  21.7210   0.0704   6.2822 545.0000  -1.2308  -3.5517
 4894.000000  12.8753  21.7208   0.0704   6.2822 545.0000   0.5034  -2.4043
 4895.000000  11.2438  21.7207   0.0704   6.2822 545.0000   0.3962  -2.2392
 4896.000000  10.4847  21.7206   0.0704   6.2822 545.0000  -0.7364  -2.1422
 4897.000000  13.3065  21.7205   0.0704   6.2822 545.0000  -0.3406  -2.3997
 4898.000000  12.3645  21.7203   0.0704   6.2822 545.0000  -0.1240  -2.2841
 4899.000000  10.6931  21.7202   0.0704   6.2822 545.0000  -0.8102  -2.0859
 4900.000000  16.5573  21.7201   0.0704   6.2822 545.0000  -0.6849  -2.7003
 4901.000000  11.3917  21.7200   0.0704   6.2822 545.0000  -0.1254  -2.1738
 4902.000000  14.6371  21.7198   0.0704   6.2822 545.0000  -0.4593  -2.4693
 4903.000000  16.5978  21.7197   0.0704   6.2822 545.0000  -0.7274  -2.6608
 4904.000000  16.6320  21.7196   0.0704   6.2822 545.0000  -0.4268  -2.6052
 4905.000000  15.2203  21.7195   0.0704   6.2822 545.0000  -0.5821  -2.4357
 4906.000000  18.9611  21.7193   0.0705   6.2823 545.0000  -1.1396  -3.0025
 4907.000000  18.4042  21.7192   0.0704   6.2823 545.0000  -0.4205  -2.7209
 4908.000000  15.6115  21.7191   0.0705   6.2823 545.0000   0.2605  -2.5875
 4909.000000  18.8044  21.7190   0.0705   6.2823 545.0000  -0.3069  -2.7084
 4910.000000  18.3393  21.7188   0.0705   6.2823 545.0000  -0.7945  -2.8644
 4911.000000  18.1922  21.7187   0.0705   6.2823 545.0000  -1.3691  -2.9741
 4912.000000  19.5511  21.7186   0.0705   6.2824 545.0000  -0.7633  -3.0900
 4913.000000  19.3400  21.7185   0.0705   6.2824 545.0000  -0.8387  -3.1942
 4914.000000  19.6280  21.7183   0.0705   6.2825 545.0000  -0.3123  -2.8896
 4915.000000  19.3463  21.7182   0.0705   6.2826 545.0000  -0.6391  -2.8181
 4916.000000  19.7742  21.7181   0.0705   6.2827 545.0000  -0.2627  -3.1858
 4917.000000  18.9742  21.7180   0.0705   6.2827 545.0000  -0.5840  -3.3136
 4918.000000  14.2556  21.7178   0.0705   6.2827 545.0000  -1.5045  -3.7958
 4919.000000  15.2112  21.7177   0.0704   6.2827 544.0000  -1.2528  -3.6462
 4920.000000  15.9601  21.7176   0.0704   6.2827 544.0000  -1.3342  -3.6927
 4921.000000  14.9598  21.7175   0.0704   6.2827 544.0000  -2.7248  -3.6976
 4922.000000  10.8278  21.7173   0.0704   6.2827 544.0000  -2.9665  -3.9391
 4923.000000  14.2851  21.7172   0.0704   6.2827 544.0000  -1.7546  -3.8560
 4924.000000  10.4155  21.7171   0.0704   6.2827 544.0000  -2.7934  -4.1117
 4925.000000  14.2336  21.7170   0.0704   6.2827 544.0000  -2.1843  -3.8964
 4926.000000  16.4695  21.7168   0.0704   6.2827 544.0000  -2.3493  -3.7803
 4927.000000  14.0589  21.7167   0.0704   6.2827 544.0000  -1.9367  -3.9162
 4928.000000  13.3555  21.7166   0.0704   6.2827 544.0000  -1.7779  -3.9804
 4929.000000  16.1745  21.7165   0.0704   6.2827 544.0000  -1.8686  -3.7415
 4930.000000  15.5791  21.7163   0.0704   6.2827 544.0000  -0.9245  -3.6883
 4931.000000  14.4479  21.7162   0.0704   6.2827 544.0000  -0.2681  -3.6105
 4932.000000  12.7501  21.7161   0.0704   6.2827 544.0000   0.2185  -3.6113
 4933.000000  13.0226  21.7160   0.0704   6.2827 544.0000   0.4702  -3.5581
 4934.000000  12.8790  21.7158   0.0704   6.2827 544.0000   0.7788  -3.5402
 4935.000000  15.9178  21.7157   0.0704   6.2827 544.0000   0.3723  -3.3545
 4936.000000  13.2838  21.7156   0.0704   6.2827 544.0000   0.7589  -3.3458
 4937.000000  17.6928  21.7155   0.0704   6.2827 544.0000   0.2054  -3.2661
 4938.000000  13.8159  21.7153   0.0704   6.2827 544.0000   0.8533  -3.2715
 4939.000000  16.6876  21.7152   0.0704   6.2827 544.0000  -0.0381  -3.4338
 4940.000000  12.6904  21.7151   0.0704   6.2827 544.0000  -0.0332  -3.7214
 4941.000000  11.6295  21.7150   0.0705   6.2827 545.0000  -0.0563  -3.8175
 4942.000000  14.1780  21.7148   0.0705   6.2827 545.0000  -0.2352  -3.7200
 4943.000000  10.5191  21.7147   0.0705   6.2827 545.0000   0.2098  -3.7614
 4944.000000  13.5366  21.7146   0.0705   6.2827 545.0000   0.3323  -3.6270
 4945.000000  13.0988  21.7145   0.0705   6.2827 545.0000   0.5892  -3.6035
 4946.000000  11.2053  21.7143   0.0705   6.2827 545.0000   0.2492  -3.7729
 4947.000000  12.7947  21.7142   0.0705   6.2827 545.0000   0.3351  -3.7280
 4948.000000  15.0768  21.7141   0.0706   6.2827 546.0000   0.5537  -3.4942
 4949.000000  14.9809  21.7140   0.0707   6.2827 546.0000   0.6329  -3.3874
 4950.000000  15.9619  21.7138   0.0707   6.2827 546.0000  -0.0835  -3.6443
 4951.000000  16.1387  21.7137   0.0707   6.2827 546.0000  -0.2933  -3.6315
 4952.000000   9.7256  21.7136   0.0707   6.2827 546.0000  -0.7910  -4.0044
 4953.000000  13.8364  21.7135   0.0707   6.2827 546.0000  -1.2752  -3.8926
 4954.000000  15.0879  21.7133   0.0707   6.2827 546.0000  -0.8616  -3.7357
 4955.000000  13.5483  21.7132   0.0707   6.2827 546.0000  -0.4367  -3.8268
 4956.000000  12.9776  21.7131   0.0707   6.2827 546.0000  -0.6029  -3.8969
 4957.000000  17.2250  21.7130   0.0707   6.2827 546.0000  -0.5122  -3.5405
 4958.000000  11.3734  21.7129   0.0707   6.2827 546.0000  -0.9586  -4.0027
 4959.000000   3.5571  21.7127   0.0707   6.2827 546.0000  -1.6979  -4.3206
 4960.000000   7.4460  21.7126   0.0707   6.2827 546.0000  -1.7968  -4.2085
 4961.000000   5.6753  21.7125   0.0707   6.2827 546.0000  -1.5347  -4.2694
 4962.000000  -3.0522  21.7124   0.0706   6.2827 547.0000  -2.4772  -4.5126
 4963.000000  -2.7932  21.7122   0.0706   6.2827 547.0000  -2.5544  -4.5592
 4964.000000   0.7584  21.7121   0.0706   6.2827 547.0000  -2.5288  -4.4754
 4965.000000  -0.0972  21.7120   0.0706   6.2827 548.0000  -2.3470  -4.4899
 4966.000000   4.1439  21.7119   0.0706   6.2827 549.0000  -2.4057  -4.3852
 4967.000000   1.8717  21.7117   0.0706   6.2827 549.0000  -2.2494  -4.4643
 4968.000000   4.5796  21.7116   0.0706   6.2827 549.0000  -2.2191  -4.4134
 4969.000000   0.0685  21.7115   0.0705   6.2827 550.0000  -2.1036  -4.5356
 4970.000000   4.7129  21.7114   0.0705   6.2827 550.0000  -1.9190  -4.4257
 4971.000000  -3.5366  21.7112   0.0705   6.2827 550.0000  -1.3688  -4.5466
 4972.000000   1.9609  21.7111   0.0705   6.2827 550.0000  -1.3565  -4.4487
 4973.000000  -3.9398  21.7110   0.0706   6.2827 549.0000  -2.5818  -4.6675
 4974.000000  -2.2333  21.7109   0.0706   6.2827 549.0000  -2.0982  -4.6197
 4975.000000  -3.5271  21.7107   0.0706   6.2827 549.0000  -2.4587  -4.6859
 4976.000000   1.8029  21.7106   0.0706   6.2827 549.0000  -2.9953  -4.5555
 4977.000000   7.4082  21.7105   0.0706   6.2827 549.0000  -2.2423  -4.3709
 4978.000000   7.3293  21.7104   0.0706   6.2827 549.0000  -1.6146  -4.2807
 4979.000000   9.4443  21.7102   0.0706   6.2827 549.0000  -1.6109  -4.1751
 4980.000000  10.0066  21.7101   0.0707   6.2827 550.0000  -1.5643  -4.1754
 4981.000000  10.2908  21.7100   0.0706   6.2827 549.0000  -1.4530  -4.1664
 4982.000000   6.1254  21.7099   0.0706   6.2827 549.0000  -1.0177  -4.2653
 4983.000000  10.1269  21.7097   0.0706   6.2827 549.0000  -1.1916  -4.1607
 4984.000000  10.5972  21.7096   0.0706   6.2827 549.0000  -1.2610  -4.1904
 4985.000000   7.9625  21.7095   0.0706   6.2827 549.0000   0.1687  -3.9706
 4986.000000  10.1499  21.7094   0.0706   6.2827 549.0000  -0.5718  -4.0326
 4987.000000  10.7375  21.7093   0.0706   6.2827 549.0000  -0.6283  -4.0513
 4988.000000   9.6951  21.7091   0.0706   6.2827 549.0000   0.0195  -3.9684
 4989.000000  12.7543  21.7090   0.0706   6.2827 549.0000  -0.6416  -3.9883
 4990.000000  12.6238  21.7089   0.0706   6.2827 549.0000  -0.8678  -3.9806
 4991.000000   9.4157  21.7088   0.0706   6.2827 549.0000  -0.0308  -4.0060
 4992.000000  -3.2037  21.7086   0.0706   6.2827 549.0000   0.7247  -4.1381
 4993.000000  10.9131  21.7085   0.0707   6.2827 549.0000   0.7329  -3.7421
 4994.000000   7.9659  21.7084   0.0707   6.2827 549.0000   0.8953  -3.8126
 4995.000000   1.8305  21.7083   0.0707   6.2827 549.0000   0.9819  -3.9966
 4996.000000   9.5557  21.7081   0.0707   6.2827 549.0000   1.0189  -3.7279
 4997.000000   2.5250  21.7080   0.0707   6.2827 549.0000   0.5063  -4.0595
 4998.000000  -1.3527  21.7079   0.0707   6.2827 549.0000   0.5580  -4.1533
 4999.000000  -6.5380  21.7078   0.0706   6.2827 550.0000   0.2107  -4.3133
 5000.000000   1.1180  21.7076   0.0706   6.2827 550.0000   0.6086  -4.1256
 5001.000000 -11.1219  21.7075   0.0705   6.2827 551.0000   0.4419  -4.3501
 5002.000000 -10.2785  21.7074   0.0704   6.2827 552.0000  -0.3159  -4.4693
 5003.000000  -5.9708  21.7073   0.0704   6.2827 552.0000   0.3064  -4.3234
 5004.000000  -9.0080  21.7072   0.0704   6.2827 552.0000  -0.5203  -4.5222
 5005.000000 -10.2334  21.7070   0.0703   6.2827 553.0000   0.2008  -4.4280
 5006.000000   4.2126  21.7069   0.0703   6.2827 553.0000  -0.3608  -4.2133
 5007.000000 -10.8637  21.7068   0.0702   6.2827 554.0000   1.0518  -4.2390
 5008.000000  -7.4610  21.7067   0.0701   6.2827 555.0000   0.5781  -4.2965
 5009.000000   2.8267  21.7065   0.0701   6.2827 555.0000   0.7829  -4.0513
 5010.000000   5.2496  21.7064   0.0701   6.2827 555.0000   0.5793  -4.0589
 5011.000000   1.8965  21.7063   0.0702   6.2827 555.0000   0.9494  -4.0618
 5012.000000   4.1882  21.7062   0.0702   6.2827 555.0000   1.4797  -3.8053
 5013.000000   8.9788  21.7060   0.0702   6.2827 555.0000   0.8952  -3.8410
 5014.000000   8.6186  21.7059   0.0702   6.2827 555.0000   1.0838  -3.8085
 5015.000000   9.1900  21.7058   0.0702   6.2827 555.0000   1.3095  -3.6726
 5016.000000  12.1856  21.7057   0.0702   6.2827 555.0000   0.8550  -3.7470
 5017.000000   7.1050  21.7056   0.0702   6.2827 556.0000   0.3802  -4.0201
 5018.000000   6.7697  21.7054   0.0702   6.2827 556.0000   0.4046  -4.0545
 5019.000000   2.2206  21.7053   0.0702   6.2827 557.0000   0.3504  -4.1856
 5020.000000   5.4317  21.7052   0.0702   6.2827 557.0000   0.1885  -4.1381
 5021.000000  -9.3101  21.7051   0.0701   6.2827 558.0000  -0.0092  -4.4447
 5022.000000  -3.1146  21.7049   0.0701   6.2827 558.0000  -0.3248  -4.3935
 5023.000000  -3.4917  21.7048   0.0701   6.2827 558.0000  -0.1513  -4.3989
 5024.000000   8.8928  21.7047   0.0701   6.2827 558.0000  -0.1794  -4.0877
 5025.000000   0.0694  21.7046   0.0701   6.2827 558.0000  -0.4243  -4.3767
 5026.000000   6.4705  21.7044   0.0701   6.2827 558.0000  -0.9920  -4.2855
 5027.000000  -4.8106  21.7043   0.0700   6.2827 559.0000  -0.9441  -4.5293
 5028.000000  -4.7965  21.7042   0.0700   6.2827 560.0000  -1.6965  -4.6456
 5029.000000  -3.1211  21.7041   0.0700   6.2827 560.0000  -2.0424  -4.6686
 5030.000000  -3.9114  21.7040   0.0700   6.2827 560.0000  -2.2419  -4.7234
 5031.000000  -1.4502  21.7038   0.0700   6.2827 560.0000  -2.2405  -4.6959
 5032.000000   1.6225  21.7037   0.0700   6.2827 560.0000  -2.2146  -4.6352
 5033.000000   1.4157  21.7036   0.0700   6.2827 560.0000  -2.3160  -4.6645
 5034.000000  -1.4666  21.7035   0.0700   6.2827 560.0000  -2.4445  -4.7816
 5035.000000   2.2195  21.7033   0.0700   6.2827 560.0000  -2.8064  -4.5209
 5036.000000   1.0296  21.7032   0.0700   6.2827 560.0000  -2.9436  -4.6619
 5037.000000   5.5734  21.7031   0.0700   6.2827 559.0000  -2.5354  -4.4559
 5038.000000  -6.2510  21.7030   0.0700   6.2827 559.0000  -1.5493  -4.6759
 5039.000000  -8.2520  21.7029   0.0700   6.2827 559.0000  -1.4060  -4.7202
 5040.000000  -6.8901  21.7027   0.0700   6.2827 559.0000  -0.9510  -4.5916
 5041.000000  -0.1799  21.7026   0.0700   6.2827 559.0000  -1.8414  -4.6493
 5042.000000  -7.6538  21.7025   0.0700   6.2827 559.0000  -1.2410  -4.6902
 5043.000000 -10.9205  21.7024   0.0700   6.2827 559.0000  -1.6692  -4.8593
 5044.000000   2.1226  21.7022   0.0700   6.2827 559.0000  -1.7531  -4.5706
 5045.000000 -12.8858  21.7021   0.0699   6.2827 560.0000  -0.8907  -4.7247
 5046.000000 -11.0215  21.7020   0.0699   6.2827 560.0000  -0.6719  -4.6417
 5047.000000 -14.0364  21.7019   0.0699   6.2827 560.0000  -0.0100  -4.5662
 5048.000000 -13.1140  21.7018   0.0698   6.2827 561.0000  -0.3764  -4.6674
 5049.000000  -1.8024  21.7016   0.0698   6.2827 561.0000  -1.1415  -4.5662
 5050.000000  -8.8636  21.7015   0.0697   6.2827 562.0000  -0.2826  -4.5736
 5051.000000  -6.4164  21.7014   0.0697   6.2827 563.0000  -0.8045  -4.6307
 5052.000000  -4.4635  21.7013   0.0697   6.2827 563.0000  -0.5427  -4.5457
 5053.000000  -0.8977  21.7011   0.0697   6.2827 563.0000  -1.6228  -4.6712
 5054.000000  -9.0234  21.7010   0.0697   6.2827 563.0000  -1.7834  -4.8841
 5055.000000 -10.6945  21.7009   0.0698   6.2827 562.0000  -2.1192  -4.9770
 5056.000000  -6.2235  21.7008   0.0698   6.2827 562.0000  -2.7788  -4.9137
 5057.000000  -7.8191  21.7007   0.0698   6.2827 562.0000  -2.8769  -4.9997
 5058.000000  -2.8133  21.7005   0.0697   6.2827 563.0000  -3.0304  -4.8460
 5059.000000  -7.6828  21.7004   0.0697   6.2827 563.0000  -3.6752  -4.9585
 5060.000000  -6.3192  21.7003   0.0697   6.2827 563.0000  -3.4280  -4.9353
 5061.000000   0.3102  21.7002   0.0696   6.2827 564.0000  -3.3656  -4.7626
 5062.000000  -3.1128  21.7000   0.0696   6.2827 564.0000  -3.4140  -4.9018
 5063.000000   1.8203  21.6999   0.0696   6.2827 564.0000  -2.7540  -4.7379
 5064.000000   5.3653  21.6998   0.0696   6.2827 565.0000  -2.4436  -4.5674
 5065.000000  -3.5135  21.6997   0.0696   6.2827 565.0000  -1.4518  -4.7470
 5066.000000  -4.2780  21.6996   0.0696   6.2827 565.0000  -1.0961  -4.6585
 5067.000000 -14.3671  21.6994   0.0696   6.2827 565.0000  -1.0314  -4.8617
 5068.000000  -3.3416  21.6993   0.0696   6.2827 565.0000  -1.0179  -4.6692
 5069.000000   2.3229  21.6992   0.0696   6.2827 565.0000  -0.8334  -4.4227
 5070.000000  -1.7141  21.6991   0.0697   6.2827 564.0000  -0.0733  -4.3900
 5071.000000   3.2668  21.6989   0.0697   6.2827 565.0000  -1.4812  -4.5119
 5072.000000   3.9278  21.6988   0.0697   6.2827 565.0000  -1.7807  -4.5721
 5073.000000   2.2682  21.6987   0.0697   6.2827 565.0000  -1.9117  -4.6968
 5074.000000   0.6293  21.6986   0.0697   6.2827 565.0000  -2.5562  -4.8180
 5075.000000   6.6708  21.6985   0.0697   6.2827 565.0000  -2.2445  -4.5516
 5076.000000   7.1714  21.6983   0.0697   6.2827 565.0000  -1.8945  -4.4555
 5077.000000   8.1398  21.6982   0.0697   6.2827 565.0000  -1.7304  -4.4307
 5078.000000   9.2056  21.6981   0.0697   6.2827 565.0000  -2.0094  -4.4346
 5079.000000   7.8173  21.6980   0.0697   6.2827 565.0000  -2.5681  -4.4084
 5080.000000   6.1306  21.6979   0.0697   6.2827 565.0000  -3.0445  -4.4147
 5081.000000   6.1245  21.6977   0.0697   6.2827 565.0000  -2.9340  -4.5525
 5082.000000   7.5801  21.6976   0.0697   6.2827 565.0000  -3.1213  -4.4462
 5083.000000   1.2977  21.6975   0.0697   6.2827 566.0000  -3.1515  -4.7753
 5084.000000   2.4387  21.6974   0.0697   6.2827 566.0000  -3.5597  -4.7212
 5085.000000   1.5765  21.6972   0.0697   6.2827 566.0000  -3.5181  -4.7906
 5086.000000  -3.5018  21.6971   0.0697   6.2827 566.0000  -3.7808  -4.9267
 5087.000000   1.8085  21.6970   0.0697   6.2827 566.0000  -2.9231  -4.7908
 5088.000000  -2.4256  21.6969   0.0696   6.2827 567.0000  -2.3413  -4.8699
 5089.000000   0.6922  21.6968   0.0696   6.2827 567.0000  -3.2842  -4.8466
 5090.000000  -5.9544  21.6966   0.0696   6.2827 567.0000  -3.6576  -5.0139
 5091.000000   2.5878  21.6965   0.0696   6.2827 567.0000  -3.3361  -4.8346
 5092.000000   6.5295  21.6964   0.0696   6.2827 567.0000  -3.0604  -4.6329
 5093.000000  -5.5036  21.6963   0.0696   6.2827 568.0000  -3.8878  -5.0250
 5094.000000  -8.4830  21.6962   0.0695   6.2827 569.0000  -4.0155  -5.1359
 5095.000000  -2.0665  21.6960   0.0695   6.2827 569.0000  -3.9973  -5.0066
 5096.000000   0.5068  21.6959   0.0694   6.2827 570.0000  -3.8992  -4.9059
 5097.000000   2.4793  21.6958   0.0694   6.2827 571.0000  -4.0934  -4.9529
 5098.000000   3.1968  21.6957   0.0694   6.2827 571.0000  -3.9700  -4.8792
 5099.000000  -7.7814  21.6955   0.0694   6.2827 571.0000  -3.6768  -5.1015
 5100.000000 -13.5838  21.6954   0.0693   6.2827 572.0000  -3.8887  -5.2734
 5101.000000  -7.4484  21.6953   0.0693   6.2827 572.0000  -3.7010  -5.1418
 5102.000000  -3.4141  21.6952   0.0693   6.2827 572.0000  -3.5277  -5.0347
 5103.000000  -9.1549  21.6951   0.0693   6.2827 572.0000  -3.1067  -5.0952
 5104.000000   0.6232  21.6949   0.0693   6.2827 572.0000  -3.5183  -4.9568
 5105.000000  -3.8646  21.6948   0.0693   6.2827 572.0000  -2.9247  -4.9830
 5106.000000  -8.2481  21.6947   0.0692   6.2827 573.0000  -2.4849  -5.0434
 5107.000000  -6.9516  21.6946   0.0692   6.2827 573.0000  -3.5179  -5.1749
 5108.000000  -1.2265  21.6945   0.0692   6.2827 573.0000  -3.3142  -5.0135
 5109.000000  -9.0617  21.6943   0.0693   6.2827 573.0000  -3.0044  -5.1693
 5110.000000   1.7765  21.6942   0.0693   6.2827 573.0000  -3.2015  -4.9347
 5111.000000   4.1636  21.6941   0.0693   6.2827 574.0000  -3.5722  -4.8647
 5112.000000   3.7355  21.6940   0.0692   6.2827 575.0000  -3.8092  -4.8157
 5113.000000   4.6175  21.6939   0.0693   6.2827 575.0000  -3.8028  -4.8299
 5114.000000   6.0169  21.6937   0.0693   6.2827 575.0000  -3.6425  -4.7256
 5115.000000   6.6812  21.6936   0.0693   6.2827 575.0000  -3.6922  -4.7470
 5116.000000   7.2637  21.6935   0.0693   6.2827 575.0000  -3.4090  -4.7737
 5117.000000   6.1400  21.6934   0.0693   6.2827 574.0000  -3.9062  -4.8335
 5118.000000  -9.7093  21.6933   0.0692   6.2827 575.0000  -4.0965  -5.2405
 5119.000000  -4.0608  21.6931   0.0693   6.2827 574.0000  -4.1627  -5.1624
 5120.000000   0.4369  21.6930   0.0692   6.2827 575.0000  -4.3547  -5.1412
 5121.000000   2.0445  21.6929   0.0692   6.2827 575.0000  -4.3156  -5.1163
 5122.000000   2.0270  21.6928   0.0692   6.2827 575.0000  -4.1709  -5.0859
 5123.000000   2.9349  21.6927   0.0692   6.2827 575.0000  -3.7712  -5.0039
 5124.000000 -12.7340  21.6925   0.0692   6.2827 575.0000  -3.9851  -5.3499
 5125.000000 -11.7903  21.6924   0.0692   6.2827 575.0000  -3.8741  -5.3597
 5126.000000  -1.1521  21.6923   0.0692   6.2827 575.0000  -4.0467  -5.1773
 5127.000000  -4.7061  21.6922   0.0692   6.2827 576.0000  -3.7879  -5.2005
 5128.000000   0.5327  21.6921   0.0692   6.2827 576.0000  -3.8565  -5.1077
 5129.000000  -9.7290  21.6919   0.0691   6.2827 577.0000  -4.2785  -5.3697
 5130.000000  -3.9542  21.6918   0.0691   6.2827 577.0000  -4.3388  -5.2975
 5131.000000   3.5591  21.6917   0.0691   6.2827 578.0000  -4.4976  -5.1766
 5132.000000   1.9075  21.6916   0.0690   6.2827 579.0000  -4.5673  -5.2780
 5133.000000   7.6079  21.6914   0.0691   6.2827 579.0000  -4.4081  -5.0411
 5134.000000   9.3258  21.6913   0.0691   6.2827 579.0000  -4.3246  -4.9424
 5135.000000   8.0738  21.6912   0.0691   6.2827 579.0000  -4.5866  -5.1428
 5136.000000  10.9888  21.6911   0.0691   6.2827 579.0000  -4.5071  -5.0277
 5137.000000   8.7476  21.6910   0.0691   6.2827 580.0000  -4.7276  -5.2117
 5138.000000   1.9600  21.6908   0.0691   6.2827 580.0000  -4.4055  -5.2678
 5139.000000   8.8535  21.6907   0.0692   6.2827 581.0000  -4.1115  -4.8283
 5140.000000   8.4269  21.6906   0.0692   6.2827 581.0000  -4.1292  -4.9217
 5141.000000   7.8181  21.6905   0.0692   6.2827 581.0000  -3.7913  -4.8688
 5142.000000   8.3327  21.6904   0.0692   6.2827 581.0000  -4.2661  -5.0460
 5143.000000   7.4331  21.6902   0.0692   6.2827 581.0000  -3.9751  -4.9679
 5144.000000   7.9155  21.6901   0.0692   6.2827 581.0000  -3.6614  -4.6659
 5145.000000   8.4854  21.6900   0.0692   6.2827 581.0000  -3.7261  -4.6152
 5146.000000   8.6224  21.6899   0.0692   6.2827 581.0000  -3.4285  -4.6139
 5147.000000   9.4832  21.6898   0.0692   6.2827 581.0000  -3.2142  -4.4902
 5148.000000   9.0377  21.6896   0.0692   6.2827 581.0000  -3.6392  -4.8195
 5149.000000   9.7360  21.6895   0.0692   6.2827 582.0000  -3.7926  -4.5840
 5150.000000   9.9088  21.6894   0.0693   6.2827 583.0000  -3.8725  -4.6910
 5151.000000   9.3379  21.6893   0.0693   6.2827 583.0000  -3.9924  -4.9214
 5152.000000  11.0792  21.6892   0.0693   6.2827 583.0000  -3.7252  -4.7005
 5153.000000  10.7077  21.6890   0.0693   6.2827 583.0000  -4.0193  -4.8005
 5154.000000  12.0296  21.6889   0.0693   6.2827 583.0000  -4.3393  -4.9339
 5155.000000  11.5298  21.6888   0.0694   6.2827 583.0000  -3.9523  -4.7684
 5156.000000  12.0922  21.6887   0.0694   6.2827 583.0000  -3.8558  -4.7259
 5157.000000  10.0861  21.6886   0.0694   6.2827 583.0000  -4.1870  -5.0034
 5158.000000  12.1602  21.6885   0.0694   6.2827 583.0000  -4.1352  -4.9092
 5159.000000  10.4608  21.6883   0.0694   6.2827 583.0000  -4.2351  -5.0499
 5160.000000  12.6867  21.6882   0.0694   6.2827 583.0000  -4.5414  -5.0393
 5161.000000   8.7632  21.6881   0.0694   6.2827 583.0000  -4.7245  -5.2441
 5162.000000  12.5044  21.6880   0.0694   6.2827 583.0000  -4.6825  -5.1077
 5163.000000   5.6601  21.6879   0.0694   6.2827 583.0000  -4.8216  -5.3918
 5164.000000   9.8702  21.6877   0.0694   6.2827 583.0000  -4.8878  -5.3231
 5165.000000   7.4966  21.6876   0.0694   6.2827 583.0000  -5.1407  -5.5007
 5166.000000   5.2334  21.6875   0.0694   6.2827 583.0000  -5.2667  -5.6021
 5167.000000  12.4753  21.6874   0.0694   6.2827 583.0000  -4.8763  -5.2233
 5168.000000   3.5868  21.6873   0.0694   6.2827 583.0000  -5.2982  -5.6702
 5169.000000   4.5946  21.6871   0.0694   6.2827 583.0000  -5.3942  -5.6994
 5170.000000   6.1176  21.6870   0.0694   6.2827 583.0000  -5.4009  -5.6885
 5171.000000   9.7470  21.6869   0.0694   6.2827 584.0000  -5.2520  -5.5163
 5172.000000   7.0317  21.6868   0.0694   6.2827 583.0000  -5.4629  -5.6976
 5173.000000   4.8906  21.6867   0.0694   6.2827 583.0000  -5.4748  -5.8213
 5174.000000  11.9035  21.6865   0.0694   6.2827 583.0000  -5.1029  -5.4453
 5175.000000  12.1498  21.6864   0.0694   6.2827 583.0000  -5.1363  -5.4762
 5176.000000  13.5693  21.6863   0.0694   6.2827 583.0000  -5.0683  -5.4182
 5177.000000  13.6298  21.6862   0.0694   6.2827 583.0000  -4.8173  -5.0971
 5178.000000  14.2535  21.6861   0.0694   6.2827 583.0000  -4.8203  -5.0974
 5179.000000  14.5030  21.6859   0.0694   6.2827 583.0000  -4.9025  -5.2273
 5180.000000  15.1469  21.6858   0.0694   6.2827 583.0000  -4.8980  -5.2083
 5181.000000  14.3961  21.6857   0.0694   6.2827 583.0000  -4.8055  -5.2665
 5182.000000  15.2421  21.6856   0.0694   6.2827 583.0000  -4.8536  -5.2929
 5183.000000  16.2338  21.6855   0.0694   6.2827 583.0000  -4.8201  -5.2141
 5184.000000  11.0526  21.6853   0.0694   6.2827 583.0000  -5.2540  -5.5833
 5185.000000  13.6840  21.6852   0.0694   6.2827 583.0000  -5.1913  -5.5064
 5186.000000   6.2450  21.6851   0.0694   6.2827 583.0000  -5.5754  -5.8444
 5187.000000  11.4856  21.6850   0.0694   6.2827 583.0000  -5.3894  -5.6488
 5188.000000  10.7676  21.6849   0.0694   6.2827 583.0000  -5.4958  -5.7512
 5189.000000   6.6754  21.6848   0.0694   6.2827 584.0000  -5.6536  -5.8922
 5190.000000   4.2832  21.6846   0.0694   6.2827 584.0000  -5.7185  -5.9746
 5191.000000   6.1181  21.6845   0.0693   6.2827 584.0000  -5.7645  -5.9699
 5192.000000   6.4677  21.6844   0.0693   6.2827 584.0000  -5.8401  -6.0033
 5193.000000  13.6843  21.6843   0.0693   6.2827 584.0000  -5.2554  -5.5609
 5194.000000  13.5174  21.6842   0.0693   6.2827 584.0000  -5.4568  -5.6215
 5195.000000  10.7107  21.6840   0.0693   6.2827 584.0000  -5.5761  -5.8261
 5196.000000  15.9887  21.6839   0.0693   6.2827 584.0000  -5.2473  -5.4516
 5197.000000  14.5740  21.6838   0.0693   6.2827 584.0000  -5.4489  -5.6347
 5198.000000  16.1887  21.6837   0.0693   6.2827 584.0000  -5.3071  -5.4618
 5199.000000  17.4751  21.6836   0.0693   6.2827 584.0000  -5.0701  -5.3720
 5200.000000  16.2736  21.6834   0.0693   6.2827 584.0000  -5.3254  -5.5528
 5201.000000  17.9623  21.6833   0.0693   6.2827 584.0000  -5.1955  -5.4475
 5202.000000  14.4229  21.6832   0.0693   6.2827 584.0000  -5.5263  -5.7387
 5203.000000  17.6602  21.6831   0.0693   6.2827 584.0000  -5.3270  -5.4993
 5204.000000  16.9742  21.6830   0.0693   6.2827 584.0000  -5.4162  -5.5544
 5205.000000  15.3804  21.6829   0.0693   6.2827 584.0000  -5.4951  -5.7202
 5206.000000  11.2673  21.6827   0.0693   6.2827 584.0000  -5.7626  -5.8974
 5207.000000   6.8783  21.6826   0.0693   6.2827 584.0000  -5.9323  -6.0623
 5208.000000   8.3143  21.6825   0.0693   6.2827 584.0000  -5.8273  -6.0152
 5209.000000  17.3901  21.6824   0.0693   6.2827 584.0000  -5.3786  -5.6244
 5210.000000  13.0014  21.6823   0.0693   6.2827 584.0000  -5.7646  -5.8895
 5211.000000  12.7446  21.6821   0.0693   6.2827 584.0000  -5.7658  -5.9183
 5212.000000  12.1590  21.6820   0.0693   6.2827 584.0000  -5.7504  -5.9494
 5213.000000  18.1495  21.6819   0.0693   6.2828 584.0000  -5.4112  -5.6059
 5214.000000  11.7885  21.6818   0.0693   6.2828 584.0000  -5.7973  -5.9797
 5215.000000  17.1915  21.6817   0.0692   6.2828 584.0000  -5.5207  -5.7258
 5216.000000  13.4576  21.6816   0.0692   6.2828 584.0000  -5.8523  -5.9464
 5217.000000  11.4914  21.6814   0.0692   6.2828 584.0000  -5.9026  -6.0182
 5218.000000  13.6155  21.6813   0.0692   6.2828 584.0000  -5.8956  -5.9711
 5219.000000  17.7026  21.6812   0.0692   6.2828 584.0000  -5.6967  -5.7894
 5220.000000  18.5289  21.6811   0.0692   6.2828 584.0000  -5.4786  -5.5756
 5221.000000  16.8832  21.6810   0.0692   6.2828 584.0000  -5.6514  -5.8395
 5222.000000  19.6462  21.6808   0.0692   6.2829 584.0000  -5.5021  -5.6233
 5223.000000  19.2785  21.6807   0.0692   6.2829 584.0000  -5.2451  -5.4213
 5224.000000  20.0984  21.6806   0.0692   6.2831 584.0000  -5.3477  -5.5116
 5225.000000  18.4056  21.6805   0.0692   6.2831 584.0000  -5.0859  -5.2696
 5226.000000  15.3907  21.6804   0.0692   6.2831 584.0000  -4.8136  -5.0482
 5227.000000  18.0509  21.6803   0.0692   6.2831 584.0000  -4.9704  -5.2095
 5228.000000  16.4921  21.6802   0.0692   6.2831 584.0000  -4.7774  -5.0799
 5229.000000  20.6868  21.6801   0.0692   6.2836 584.0000  -5.3191  -5.5144
 5230.000000  18.0711  21.6799   0.0692   6.2836 584.0000  -4.9825  -5.1728
 5231.000000  16.6404  21.6798   0.0692   6.2836 584.0000  -4.7233  -5.0443
 5232.000000  14.9796  21.6797   0.0692   6.2836 584.0000  -4.6409  -4.8493
 5233.000000  14.3713  21.6796   0.0692   6.2836 584.0000  -4.4887  -4.7393
 5234.000000  17.0398  21.6795   0.0692   6.2836 584.0000  -4.6690  -5.0012
 5235.000000  17.5035  21.6794   0.0692   6.2836 584.0000  -4.8967  -5.0459
 5236.000000  20.3207  21.6792   0.0692   6.2839 584.0000  -5.1737  -5.3699
 5237.000000  20.5956  21.6791   0.0692   6.2843 584.0000  -5.1249  -5.3378
 5238.000000  20.4649  21.6790   0.0692   6.2846 584.0000  -5.0912  -5.2777
 5239.000000  19.3273  21.6789   0.0692   6.2847 584.0000  -4.8912  -5.1199
 5240.000000  20.3270  21.6788   0.0692   6.2849 584.0000  -4.9873  -5.2013
 5241.000000  20.4429  21.6787   0.0692   6.2853 584.0000  -5.0249  -5.1943
 5242.000000  15.0626  21.6786   0.0692   6.2853 584.0000  -4.4298  -4.7429
 5243.000000  17.6973  21.6785   0.0692   6.2853 584.0000  -4.6072  -4.9503
 5244.000000  19.5871  21.6784   0.0692   6.2854 584.0000  -4.7769  -5.0626
 5245.000000  18.9351  21.6783   0.0692   6.2854 584.0000  -4.6929  -4.9867
 5246.000000  12.8005  21.6781   0.0692   6.2854 584.0000  -4.1694  -4.6555
 5247.000000  11.3196  21.6780   0.0692   6.2854 584.0000  -3.8572  -4.4318
 5248.000000  11.4865  21.6779   0.0692   6.2854 584.0000  -3.7973  -4.4710
 5249.000000  10.6502  21.6778   0.0693   6.2854 585.0000  -3.5956  -4.5560
 5250.000000   8.6322  21.6777   0.0693   6.2854 586.0000  -3.0501  -4.3479
 5251.000000   9.7215  21.6776   0.0693   6.2854 586.0000  -3.2076  -4.4059
 5252.000000  10.3941  21.6774   0.0693   6.2854 586.0000  -3.4417  -4.4456
 5253.000000  11.6870  21.6773   0.0693   6.2854 586.0000  -3.5299  -4.5793
 5254.000000  12.3753  21.6772   0.0693   6.2854 586.0000  -3.9555  -4.6521
 5255.000000  13.5143  21.6771   0.0693   6.2854 586.0000  -4.1280  -4.7118
 5256.000000  12.4242  21.6770   0.0693   6.2854 586.0000  -3.7768  -4.3821
 5257.000000  10.7688  21.6769   0.0693   6.2854 586.0000  -3.4543  -4.3447
 5258.000000   9.7480  21.6767   0.0693   6.2854 586.0000  -3.1449  -4.2013
 5259.000000  11.9264  21.6766   0.0693   6.2854 586.0000  -3.3321  -4.4904
 5260.000000   5.9853  21.6765   0.0693   6.2854 587.0000  -2.8169  -4.6607
 5261.000000   1.3215  21.6764   0.0693   6.2854 587.0000  -2.7396  -4.8539
 5262.000000   6.8310  21.6763   0.0694   6.2854 587.0000  -3.2219  -4.7674
 5263.000000   8.0882  21.6761   0.0694   6.2854 587.0000  -3.6500  -4.9007
 5264.000000   1.3901  21.6760   0.0694   6.2854 587.0000  -3.3173  -5.0089
 5265.000000   3.7580  21.6759   0.0694   6.2854 587.0000  -3.2139  -4.9344
 5266.000000  -5.7582  21.6758   0.0694   6.2854 587.0000  -2.7147  -5.0689
 5267.000000   6.3356  21.6757   0.0694   6.2854 587.0000  -3.2086  -4.8616
 5268.000000   9.2416  21.6756   0.0694   6.2854 587.0000  -2.8929  -4.5774
 5269.000000  -4.3871  21.6754   0.0694   6.2854 587.0000  -2.1849  -4.8920
 5270.000000   3.6884  21.6753   0.0694   6.2854 587.0000  -2.8552  -4.8469
 5271.000000  -9.2909  21.6752   0.0694   6.2854 587.0000  -2.1519  -5.0301
 5272.000000 -13.2361  21.6751   0.0694   6.2854 587.0000  -1.7323  -5.0322
 5273.000000 -12.8793  21.6750   0.0693   6.2854 588.0000  -2.1631  -5.1520
 5274.000000  -7.4955  21.6749   0.0693   6.2854 588.0000  -2.5832  -5.1187
[truncated: 1,135,844 more chars]
