# Supplementary material for: Coordinated Residue Motions at the Enzyme–Substrate Interface Promote DNA Translocation in Polymerases
Source: J Am Chem Soc. 2025 Jun 17;147(26):22972–85. doi: 10.1021/jacs.5c05888 (PMC12232177; doi:10.1021/jacs.5c05888)
Supplement: Supplementary file 5 [file ja5c05888_si_005.zip › FES.dat]

#! FIELDS model.node-0 model.node-1 file.free
#! SET min_model.node-0 -15
#! SET max_model.node-0 15
#! SET nbins_model.node-0 101
#! SET periodic_model.node-0 false
#! SET min_model.node-1 -15
#! SET max_model.node-1 15
#! SET nbins_model.node-1 101
#! SET periodic_model.node-1 false
-15.000000 -15.000000 47054.757936
-15.000000 -14.700000 45412.774734
-15.000000 -14.400000 43070.259984
-15.000000 -14.100000 40675.512037
-15.000000 -13.800000 38375.519433
-15.000000 -13.500000 36182.377708
-15.000000 -13.200000 34096.452115
-15.000000 -12.900000 32117.742654
-15.000000 -12.600000 30246.249326
-15.000000 -12.300000 28481.972130
-15.000000 -12.000000 26824.911066
-15.000000 -11.700000 25275.066135
-15.000000 -11.400000 23832.437336
-15.000000 -11.100000 22497.024669
-15.000000 -10.800000 21268.828134
-15.000000 -10.500000 20147.847701
-15.000000 -10.200000 19134.081943
-15.000000 -9.900000 18227.505575
-15.000000 -9.600000 17427.912605
-15.000000 -9.300000 16734.618396
-15.000000 -9.000000 16146.982332
-15.000000 -8.700000 15665.406305
-15.000000 -8.400000 15290.640393
-15.000000 -8.100000 15022.746329
-15.000000 -7.800000 14858.335419
-15.000000 -7.500000 14780.351022
-15.000000 -7.200000 14754.920843
-15.000000 -6.900000 14756.746301
-15.000000 -6.600000 14777.475953
-15.000000 -6.300000 14806.251721
-15.000000 -6.000000 14846.546867
-15.000000 -5.700000 14929.853063
-15.000000 -5.400000 15090.146614
-15.000000 -5.100000 15325.921135
-15.000000 -4.800000 15613.414441
-15.000000 -4.500000 15947.386021
-15.000000 -4.200000 16311.113265
-15.000000 -3.900000 16675.752028
-15.000000 -3.600000 17065.238676
-15.000000 -3.300000 17505.861019
-15.000000 -3.000000 17986.639592
-15.000000 -2.700000 18502.199388
-15.000000 -2.400000 19043.661079
-15.000000 -2.100000 19558.570929
-15.000000 -1.800000 20028.657770
-15.000000 -1.500000 20525.381947
-15.000000 -1.200000 21107.851665
-15.000000 -0.900000 21776.351055
-15.000000 -0.600000 22496.970660
-15.000000 -0.300000 23187.646946
-15.000000 0.000000 23702.605122
-15.000000 0.300000 23998.113454
-15.000000 0.600000 24230.687249
-15.000000 0.900000 24534.548569
-15.000000 1.200000 24940.352706
-15.000000 1.500000 25439.874405
-15.000000 1.800000 26001.716138
-15.000000 2.100000 26546.883039
-15.000000 2.400000 26969.960402
-15.000000 2.700000 27265.777156
-15.000000 3.000000 27532.304386
-15.000000 3.300000 27847.408659
-15.000000 3.600000 28248.702259
-15.000000 3.900000 28747.777086
-15.000000 4.200000 29322.200253
-15.000000 4.500000 29920.582466
-15.000000 4.800000 30522.614446
-15.000000 5.100000 31168.825444
-15.000000 5.400000 31892.863218
-15.000000 5.700000 32706.595864
-15.000000 6.000000 33613.706942
-15.000000 6.300000 34606.951581
-15.000000 6.600000 35683.352682
-15.000000 6.900000 36854.429962
-15.000000 7.200000 38130.090490
-15.000000 7.500000 39512.753603
-15.000000 7.800000 41002.550665
-15.000000 8.100000 42598.510975
-15.000000 8.400000 44294.806847
-15.000000 8.700000 46076.649688
-15.000000 9.000000 47933.332253
-15.000000 9.300000 49868.703132
-15.000000 9.600000 51878.006378
-15.000000 9.900000 53955.194733
-15.000000 10.200000 56116.584798
-15.000000 10.500000 58379.366302
-15.000000 10.800000 60748.700439
-15.000000 11.100000 63225.215148
-15.000000 11.400000 65808.945244
-15.000000 11.700000 68499.891471
-15.000000 12.000000 71298.053831
-15.000000 12.300000 74203.432324
-15.000000 12.600000 77216.026948
-15.000000 12.900000 80335.837705
-15.000000 13.200000 83562.864595
-15.000000 13.500000 86897.107616
-15.000000 13.800000 90338.566770
-15.000000 14.100000 93886.709739
-15.000000 14.400000 97523.908619
-15.000000 14.700000 101035.943865
-15.000000 15.000000 103477.992326
-14.700000 -15.000000 46305.427929
-14.700000 -14.700000 44663.444727
-14.700000 -14.400000 42320.929978
-14.700000 -14.100000 39926.182031
-14.700000 -13.800000 37626.189426
-14.700000 -13.500000 35433.047701
-14.700000 -13.200000 33347.122108
-14.700000 -12.900000 31368.412647
-14.700000 -12.600000 29496.919319
-14.700000 -12.300000 27732.642123
-14.700000 -12.000000 26075.581059
-14.700000 -11.700000 24525.736128
-14.700000 -11.400000 23083.107329
-14.700000 -11.100000 21747.694662
-14.700000 -10.800000 20519.498128
-14.700000 -10.500000 19398.517708
-14.700000 -10.200000 18384.752491
-14.700000 -9.900000 17478.184322
-14.700000 -9.600000 16678.648298
-14.700000 -9.300000 15985.539283
-14.700000 -9.000000 15398.168143
-14.700000 -8.700000 14916.747088
-14.700000 -8.400000 14542.017294
-14.700000 -8.100000 14274.126895
-14.700000 -7.800000 14109.719385
-14.700000 -7.500000 14031.756564
-14.700000 -7.200000 14006.365098
-14.700000 -6.900000 14008.077671
-14.700000 -6.600000 14028.376774
-14.700000 -6.300000 14056.587183
-14.700000 -6.000000 14096.414881
-14.700000 -5.700000 14179.455217
-14.700000 -5.400000 14339.113394
-14.700000 -5.100000 14572.217124
-14.700000 -4.800000 14855.003975
-14.700000 -4.500000 15184.124003
-14.700000 -4.200000 15540.735206
-14.700000 -3.900000 15896.246819
-14.700000 -3.600000 16278.469227
-14.700000 -3.300000 16711.587002
-14.700000 -3.000000 17183.643772
-14.700000 -2.700000 17689.891619
-14.700000 -2.400000 18216.862575
-14.700000 -2.100000 18714.888190
-14.700000 -1.800000 19175.394086
-14.700000 -1.500000 19669.500853
-14.700000 -1.200000 20250.470425
-14.700000 -0.900000 20914.228732
-14.700000 -0.600000 21623.660309
-14.700000 -0.300000 22289.769183
-14.700000 0.000000 22769.719338
-14.700000 0.300000 23044.439114
-14.700000 0.600000 23272.386351
-14.700000 0.900000 23575.826372
-14.700000 1.200000 23981.100741
-14.700000 1.500000 24477.866505
-14.700000 1.800000 25031.786206
-14.700000 2.100000 25560.704337
-14.700000 2.400000 25963.353415
-14.700000 2.700000 26246.754754
-14.700000 3.000000 26508.801820
-14.700000 3.300000 26822.454236
-14.700000 3.600000 27223.327576
-14.700000 3.900000 27720.734518
-14.700000 4.200000 28287.783981
-14.700000 4.500000 28873.962593
-14.700000 4.800000 29468.184770
-14.700000 5.100000 30111.124475
-14.700000 5.400000 30832.500701
-14.700000 5.700000 31644.113726
-14.700000 6.000000 32548.009993
-14.700000 6.300000 33536.509601
-14.700000 6.600000 34610.059921
-14.700000 6.900000 35780.502280
-14.700000 7.200000 37056.110486
-14.700000 7.500000 38438.761765
-14.700000 7.800000 39928.375702
-14.700000 8.100000 41522.785471
-14.700000 8.400000 43213.127064
-14.700000 8.700000 44985.030472
-14.700000 9.000000 46832.763980
-14.700000 9.300000 48757.523378
-14.700000 9.600000 50753.147833
-14.700000 9.900000 52821.720692
-14.700000 10.200000 54980.756697
-14.700000 10.500000 57243.243379
-14.700000 10.800000 59612.560225
-14.700000 11.100000 62089.074533
-14.700000 11.400000 64672.804628
-14.700000 11.700000 67363.750856
-14.700000 12.000000 70161.913216
-14.700000 12.300000 73067.291708
-14.700000 12.600000 76079.886333
-14.700000 12.900000 79199.697090
-14.700000 13.200000 82426.723979
-14.700000 13.500000 85760.967001
-14.700000 13.800000 89202.426155
-14.700000 14.100000 92750.569124
-14.700000 14.400000 96387.768003
-14.700000 14.700000 99899.803250
-14.700000 15.000000 102341.851711
-14.400000 -15.000000 45236.394653
-14.400000 -14.700000 43594.411451
-14.400000 -14.400000 41251.896701
-14.400000 -14.100000 38857.148754
-14.400000 -13.800000 36557.156150
-14.400000 -13.500000 34364.014425
-14.400000 -13.200000 32278.088832
-14.400000 -12.900000 30299.379371
-14.400000 -12.600000 28427.886043
-14.400000 -12.300000 26663.608847
-14.400000 -12.000000 25006.547783
-14.400000 -11.700000 23456.702852
-14.400000 -11.400000 22014.074053
-14.400000 -11.100000 20678.661386
-14.400000 -10.800000 19450.464851
-14.400000 -10.500000 18329.484443
-14.400000 -10.200000 17315.719731
-14.400000 -9.900000 16409.160150
-14.400000 -9.600000 15609.693045
-14.400000 -9.300000 14916.836232
-14.400000 -9.000000 14329.855427
-14.400000 -8.700000 13848.680021
-14.400000 -8.400000 13474.014641
-14.400000 -8.100000 13206.132101
-14.400000 -7.800000 13041.729666
-14.400000 -7.500000 12963.798010
-14.400000 -7.200000 12938.462814
-14.400000 -6.900000 12940.010692
-14.400000 -6.600000 12959.680807
-14.400000 -6.300000 12987.064875
-14.400000 -6.000000 13026.208866
-14.400000 -5.700000 13108.855862
-14.400000 -5.400000 13267.566267
-14.400000 -5.100000 13496.714520
-14.400000 -4.800000 13772.216206
-14.400000 -4.500000 14092.668044
-14.400000 -4.200000 14437.550129
-14.400000 -3.900000 14781.047747
-14.400000 -3.600000 15154.235878
-14.400000 -3.300000 15576.788595
-14.400000 -3.000000 16036.022666
-14.400000 -2.700000 16528.146759
-14.400000 -2.400000 17033.171575
-14.400000 -2.100000 17506.502534
-14.400000 -1.800000 17953.744099
-14.400000 -1.500000 18444.292096
-14.400000 -1.200000 19022.182740
-14.400000 -0.900000 19678.178694
-14.400000 -0.600000 20372.094684
-14.400000 -0.300000 21003.296551
-14.400000 0.000000 21432.340456
-14.400000 0.300000 21676.697534
-14.400000 0.600000 21897.880643
-14.400000 0.900000 22200.674579
-14.400000 1.200000 22605.028495
-14.400000 1.500000 23097.266305
-14.400000 1.800000 23638.154860
-14.400000 2.100000 24142.142830
-14.400000 2.400000 24516.248193
-14.400000 2.700000 24783.046798
-14.400000 3.000000 25038.951803
-14.400000 3.300000 25350.516784
-14.400000 3.600000 25750.771999
-14.400000 3.900000 26245.721971
-14.400000 4.200000 26801.968771
-14.400000 4.500000 27370.230210
-14.400000 4.800000 27952.700636
-14.400000 5.100000 28590.563159
-14.400000 5.400000 29308.290700
-14.400000 5.700000 30116.953286
-14.400000 6.000000 31016.071366
-14.400000 6.300000 31997.815094
-14.400000 6.600000 33067.404687
-14.400000 6.900000 34236.973289
-14.400000 7.200000 35512.508404
-14.400000 7.500000 36895.108866
-14.400000 7.800000 38384.099620
-14.400000 8.100000 39974.860059
-14.400000 8.400000 41654.914703
-14.400000 8.700000 43412.276805
-14.400000 9.000000 45246.273726
-14.400000 9.300000 47154.168382
-14.400000 9.600000 49131.449379
-14.400000 9.900000 51189.971955
-14.400000 10.200000 53346.571752
-14.400000 10.500000 55608.791613
-14.400000 10.800000 57978.094681
-14.400000 11.100000 60454.608712
-14.400000 11.400000 63038.338807
-14.400000 11.700000 65729.285035
-14.400000 12.000000 68527.447395
-14.400000 12.300000 71432.825887
-14.400000 12.600000 74445.420512
-14.400000 12.900000 77565.231269
-14.400000 13.200000 80792.258158
-14.400000 13.500000 84126.501180
-14.400000 13.800000 87567.960333
-14.400000 14.100000 91116.103291
-14.400000 14.400000 94753.302026
-14.400000 14.700000 98265.336636
-14.400000 15.000000 100707.384174
-14.100000 -15.000000 44143.505806
-14.100000 -14.700000 42501.522604
-14.100000 -14.400000 40159.007854
-14.100000 -14.100000 37764.259907
-14.100000 -13.800000 35464.267303
-14.100000 -13.500000 33271.125578
-14.100000 -13.200000 31185.199985
-14.100000 -12.900000 29206.490524
-14.100000 -12.600000 27334.997196
-14.100000 -12.300000 25570.719999
-14.100000 -12.000000 23913.658936
-14.100000 -11.700000 22363.814004
-14.100000 -11.400000 20921.185205
-14.100000 -11.100000 19585.772539
-14.100000 -10.800000 18357.576004
-14.100000 -10.500000 17236.595601
-14.100000 -10.200000 16222.831144
-14.100000 -9.900000 15316.277107
-14.100000 -9.600000 14516.864933
-14.100000 -9.300000 13824.239892
-14.100000 -9.000000 13237.660681
-14.100000 -8.700000 12756.779749
-14.100000 -8.400000 12382.212613
-14.100000 -8.100000 12114.345812
-14.100000 -7.800000 11949.949200
-14.100000 -7.500000 11872.049876
-14.100000 -7.200000 11846.773793
-14.100000 -6.900000 11848.147372
-14.100000 -6.600000 11867.150074
-14.100000 -6.300000 11893.656350
-14.100000 -6.000000 11932.069800
-14.100000 -5.700000 12014.250304
-14.100000 -5.400000 12171.767819
-14.100000 -5.100000 12396.509286
-14.100000 -4.800000 12663.841617
-14.100000 -4.500000 12973.053837
-14.100000 -4.200000 13303.666012
-14.100000 -3.900000 13636.202459
-14.100000 -3.600000 14001.880720
-14.100000 -3.300000 14413.711623
-14.100000 -3.000000 14859.380256
-14.100000 -2.700000 15336.209691
-14.100000 -2.400000 15817.392190
-14.100000 -2.100000 16264.499458
-14.100000 -1.800000 16698.182396
-14.100000 -1.500000 17184.861616
-14.100000 -1.200000 17757.729840
-14.100000 -0.900000 18403.927820
-14.100000 -0.600000 19082.808493
-14.100000 -0.300000 19678.691872
-14.100000 0.000000 20054.214296
-14.100000 0.300000 20266.445923
-14.100000 0.600000 20480.455938
-14.100000 0.900000 20782.427160
-14.100000 1.200000 21185.253379
-14.100000 1.500000 21671.918377
-14.100000 1.800000 22198.159421
-14.100000 2.100000 22675.149963
-14.100000 2.400000 23020.104048
-14.100000 2.700000 23270.515456
-14.100000 3.000000 23520.222201
-14.100000 3.300000 23829.592433
-14.100000 3.600000 24229.128787
-14.100000 3.900000 24721.228827
-14.100000 4.200000 25265.784053
-14.100000 4.500000 25815.034542
-14.100000 4.800000 26384.591563
-14.100000 5.100000 27016.546676
-14.100000 5.400000 27730.737322
-14.100000 5.700000 28536.085177
-14.100000 6.000000 29429.595148
-14.100000 6.300000 30404.885231
-14.100000 6.600000 31471.115607
-14.100000 6.900000 32639.979342
-14.100000 7.200000 33915.448504
-14.100000 7.500000 35297.870231
-14.100000 7.800000 36785.265184
-14.100000 8.100000 38369.268878
-14.100000 8.400000 40035.840067
-14.100000 8.700000 41778.172158
-14.100000 9.000000 43596.015131
-14.100000 9.300000 45483.973189
-14.100000 9.600000 47445.526017
-14.100000 9.900000 49497.722199
-14.100000 10.200000 51653.103036
-14.100000 10.500000 53915.214766
-14.100000 10.800000 56284.513395
-14.100000 11.100000 58761.027363
-14.100000 11.400000 61344.757459
-14.100000 11.700000 64035.703686
-14.100000 12.000000 66833.866046
-14.100000 12.300000 69739.244539
-14.100000 12.600000 72751.839163
-14.100000 12.900000 75871.649920
-14.100000 13.200000 79098.676810
-14.100000 13.500000 82432.919831
-14.100000 13.800000 85874.378952
-14.100000 14.100000 89422.521219
-14.100000 14.400000 93059.713352
-14.100000 14.700000 96571.721720
-14.100000 15.000000 99013.732617
-13.800000 -15.000000 43093.838870
-13.800000 -14.700000 41451.855668
-13.800000 -14.400000 39109.340919
-13.800000 -14.100000 36714.592972
-13.800000 -13.800000 34414.600368
-13.800000 -13.500000 32221.458642
-13.800000 -13.200000 30135.533049
-13.800000 -12.900000 28156.823589
-13.800000 -12.600000 26285.330260
-13.800000 -12.300000 24521.053064
-13.800000 -12.000000 22863.992000
-13.800000 -11.700000 21314.147069
-13.800000 -11.400000 19871.518270
-13.800000 -11.100000 18536.105603
-13.800000 -10.800000 17307.909069
-13.800000 -10.500000 16186.928666
-13.800000 -10.200000 15173.164325
-13.800000 -9.900000 14266.613486
-13.800000 -9.600000 13467.238609
-13.800000 -9.300000 12774.792134
-13.800000 -9.000000 12188.577710
-13.800000 -8.700000 11708.038774
-13.800000 -8.400000 11333.622263
-13.800000 -8.100000 11065.785123
-13.800000 -7.800000 10901.395315
-13.800000 -7.500000 10823.527239
-13.800000 -7.200000 10798.309473
-13.800000 -6.900000 10799.509021
-13.800000 -6.600000 10817.842529
-13.800000 -6.300000 10843.466773
-13.800000 -6.000000 10881.128684
-13.800000 -5.700000 10962.636744
-13.800000 -5.400000 11118.181945
-13.800000 -5.100000 11337.822506
-13.800000 -4.800000 11597.266505
-13.800000 -4.500000 11894.716385
-13.800000 -4.200000 12210.105246
-13.800000 -3.900000 12532.368800
-13.800000 -3.600000 12891.029398
-13.800000 -3.300000 13292.012286
-13.800000 -3.000000 13724.462145
-13.800000 -2.700000 14186.216752
-13.800000 -2.400000 14643.618859
-13.800000 -2.100000 15064.652024
-13.800000 -1.800000 15484.921608
-13.800000 -1.500000 15967.479030
-13.800000 -1.200000 16534.029232
-13.800000 -0.900000 17169.062067
-13.800000 -0.600000 17832.805502
-13.800000 -0.300000 18393.550922
-13.800000 0.000000 18716.556311
-13.800000 0.300000 18897.642968
-13.800000 0.600000 19104.716455
-13.800000 0.900000 19405.639354
-13.800000 1.200000 19805.981727
-13.800000 1.500000 20286.116533
-13.800000 1.800000 20797.891487
-13.800000 2.100000 21248.274088
-13.800000 2.400000 21564.637729
-13.800000 2.700000 21799.130967
-13.800000 3.000000 22042.747963
-13.800000 3.300000 22349.897467
-13.800000 3.600000 22748.391640
-13.800000 3.900000 23236.413043
-13.800000 4.200000 23768.196888
-13.800000 4.500000 24299.233788
-13.800000 4.800000 24856.539129
-13.800000 5.100000 25482.436134
-13.800000 5.400000 26193.150902
-13.800000 5.700000 26994.304152
-13.800000 6.000000 27881.184158
-13.800000 6.300000 28851.138508
-13.800000 6.600000 29915.350152
-13.800000 6.900000 31083.861636
-13.800000 7.200000 32359.261025
-13.800000 7.500000 33741.108252
-13.800000 7.800000 35225.045759
-13.800000 8.100000 36798.881111
-13.800000 8.400000 38450.149275
-13.800000 8.700000 40177.063220
-13.800000 9.000000 41976.605697
-13.800000 9.300000 43845.226761
-13.800000 9.600000 45795.794745
-13.800000 9.900000 47845.023107
-13.800000 10.200000 50000.013986
-13.800000 10.500000 52262.100536
-13.800000 10.800000 54631.398437
-13.800000 11.100000 57107.912400
-13.800000 11.400000 59691.642496
-13.800000 11.700000 62382.588723
-13.800000 12.000000 65180.751083
-13.800000 12.300000 68086.129576
-13.800000 12.600000 71098.724200
-13.800000 12.900000 74218.534957
-13.800000 13.200000 77445.561846
-13.800000 13.500000 80779.804820
-13.800000 13.800000 84221.262723
-13.800000 14.100000 87769.388238
-13.800000 14.400000 91406.456207
-13.800000 14.700000 94918.029795
-13.800000 15.000000 97359.464154
-13.500000 -15.000000 42092.913584
-13.500000 -14.700000 40450.930382
-13.500000 -14.400000 38108.415632
-13.500000 -14.100000 35713.667685
-13.500000 -13.800000 33413.675081
-13.500000 -13.500000 31220.533356
-13.500000 -13.200000 29134.607763
-13.500000 -12.900000 27155.898302
-13.500000 -12.600000 25284.404974
-13.500000 -12.300000 23520.127778
-13.500000 -12.000000 21863.066714
-13.500000 -11.700000 20313.221782
-13.500000 -11.400000 18870.592983
-13.500000 -11.100000 17535.180317
-13.500000 -10.800000 16306.983782
-13.500000 -10.500000 15186.003380
-13.500000 -10.200000 14172.239088
-13.500000 -9.900000 13265.689857
-13.500000 -9.600000 12466.336169
-13.500000 -9.300000 11774.009982
-13.500000 -9.000000 11188.111352
-13.500000 -8.700000 10707.960701
-13.500000 -8.400000 10333.754007
-13.500000 -8.100000 10065.964090
-13.500000 -7.800000 9901.582577
-13.500000 -7.500000 9823.743943
-13.500000 -7.200000 9798.582908
-13.500000 -6.900000 9799.609999
-13.500000 -6.600000 9817.276131
-13.500000 -6.300000 9842.017838
-13.500000 -6.000000 9878.899544
-13.500000 -5.700000 9959.405185
-13.500000 -5.400000 10111.726331
-13.500000 -5.100000 10325.214059
-13.500000 -4.800000 10577.740264
-13.500000 -4.500000 10864.388780
-13.500000 -4.200000 11164.481237
-13.500000 -3.900000 11475.839695
-13.500000 -3.600000 11825.936642
-13.500000 -3.300000 12215.169580
-13.500000 -3.000000 12634.902839
-13.500000 -2.700000 13081.792319
-13.500000 -2.400000 13516.328300
-13.500000 -2.100000 13912.693279
-13.500000 -1.800000 14320.162391
-13.500000 -1.500000 14798.418475
-13.500000 -1.200000 15358.015927
-13.500000 -0.900000 15980.430739
-13.500000 -0.600000 16624.436062
-13.500000 -0.300000 17146.177890
-13.500000 0.000000 17421.019675
-13.500000 0.300000 17576.071483
-13.500000 0.600000 17777.538494
-13.500000 0.900000 18077.346421
-13.500000 1.200000 18474.461799
-13.500000 1.500000 18947.078530
-13.500000 1.800000 19443.909671
-13.500000 2.100000 19867.779032
-13.500000 2.400000 20156.652970
-13.500000 2.700000 20376.173356
-13.500000 3.000000 20613.935277
-13.500000 3.300000 20918.823860
-13.500000 3.600000 21315.581952
-13.500000 3.900000 21796.890088
-13.500000 4.200000 22313.696425
-13.500000 4.500000 22828.669785
-13.500000 4.800000 23376.191897
-13.500000 5.100000 23996.559824
-13.500000 5.400000 24703.706118
-13.500000 5.700000 25499.946301
-13.500000 6.000000 26379.616345
-13.500000 6.300000 27344.993400
-13.500000 6.600000 28408.022124
-13.500000 6.900000 29576.391398
-13.500000 7.200000 30851.622744
-13.500000 7.500000 32231.983401
-13.500000 7.800000 33709.469851
-13.500000 8.100000 35269.975231
-13.500000 8.400000 36905.623283
-13.500000 8.700000 38615.470397
-13.500000 9.000000 40394.765273
-13.500000 9.300000 42248.021206
-13.500000 9.600000 44192.586698
-13.500000 9.900000 46240.674896
-13.500000 10.200000 48395.564242
-13.500000 10.500000 50657.646518
-13.500000 10.800000 53026.944352
-13.500000 11.100000 55503.458315
-13.500000 11.400000 58087.188411
-13.500000 11.700000 60778.134638
-13.500000 12.000000 63576.296998
-13.500000 12.300000 66481.675491
-13.500000 12.600000 69494.270115
-13.500000 12.900000 72614.080871
-13.500000 13.200000 75841.107699
-13.500000 13.500000 79175.349056
-13.500000 13.800000 82616.782899
-13.500000 14.100000 86164.690775
-13.500000 14.400000 89800.572563
-13.500000 14.700000 93308.683860
-13.500000 15.000000 95745.892050
-13.200000 -15.000000 41140.896627
-13.200000 -14.700000 39498.913426
-13.200000 -14.400000 37156.398676
-13.200000 -14.100000 34761.650729
-13.200000 -13.800000 32461.658125
-13.200000 -13.500000 30268.516400
-13.200000 -13.200000 28182.590807
-13.200000 -12.900000 26203.881346
-13.200000 -12.600000 24332.388018
-13.200000 -12.300000 22568.110821
-13.200000 -12.000000 20911.049758
-13.200000 -11.700000 19361.204826
-13.200000 -11.400000 17918.576027
-13.200000 -11.100000 16583.163361
-13.200000 -10.800000 15354.966826
-13.200000 -10.500000 14233.986424
-13.200000 -10.200000 13220.222149
-13.200000 -9.900000 12313.673580
-13.200000 -9.600000 11514.330443
-13.200000 -9.300000 10822.082940
-13.200000 -9.000000 10236.457500
-13.200000 -8.700000 9756.718862
-13.200000 -8.400000 9382.769442
-13.200000 -8.100000 9115.047378
-13.200000 -7.800000 8950.677084
-13.200000 -7.500000 8872.865365
-13.200000 -7.200000 8847.758730
-13.200000 -6.900000 8848.615702
-13.200000 -6.600000 8865.617260
-13.200000 -6.300000 8889.476619
-13.200000 -6.000000 8925.560565
-13.200000 -5.700000 9004.860608
-13.200000 -5.400000 9153.186795
-13.200000 -5.100000 9359.874812
-13.200000 -4.800000 9606.109093
-13.200000 -4.500000 9882.674910
-13.200000 -4.200000 10167.428629
-13.200000 -3.900000 10466.779004
-13.200000 -3.600000 10806.170247
-13.200000 -3.300000 11182.506355
-13.200000 -3.000000 11589.193167
-13.200000 -2.700000 12019.670643
-13.200000 -2.400000 12431.953650
-13.200000 -2.100000 12806.941793
-13.200000 -1.800000 13203.497935
-13.200000 -1.500000 13676.897537
-13.200000 -1.200000 14228.478723
-13.200000 -0.900000 14836.661735
-13.200000 -0.600000 15452.771511
-13.200000 -0.300000 15928.131262
-13.200000 0.000000 16162.535125
-13.200000 0.300000 16300.763064
-13.200000 0.600000 16499.045650
-13.200000 0.900000 16797.868130
-13.200000 1.200000 17191.254474
-13.200000 1.500000 17654.730468
-13.200000 1.800000 18134.101839
-13.200000 2.100000 18530.858926
-13.200000 2.400000 18794.836073
-13.200000 2.700000 19001.549704
-13.200000 3.000000 19233.981894
-13.200000 3.300000 19536.593851
-13.200000 3.600000 19930.912090
-13.200000 3.900000 20402.829962
-13.200000 4.200000 20902.406156
-13.200000 4.500000 21403.475451
-13.200000 4.800000 21943.800157
-13.200000 5.100000 22559.270061
-13.200000 5.400000 23262.539119
-13.200000 5.700000 24053.382253
-13.200000 6.000000 24926.035868
-13.200000 6.300000 25887.399949
-13.200000 6.600000 26949.538270
-13.200000 6.900000 28117.792798
-13.200000 7.200000 29392.498207
-13.200000 7.500000 30769.611489
-13.200000 7.800000 32237.209665
-13.200000 8.100000 33782.262700
-13.200000 8.400000 35401.738865
-13.200000 8.700000 37092.628965
-13.200000 9.000000 38852.731150
-13.200000 9.300000 40695.518007
-13.200000 9.600000 42637.393322
-13.200000 9.900000 44685.149807
-13.200000 10.200000 46840.019031
-13.200000 10.500000 49102.100767
-13.200000 10.800000 51471.398598
-13.200000 11.100000 53947.912561
-13.200000 11.400000 56531.642656
-13.200000 11.700000 59222.588884
-13.200000 12.000000 62020.751244
-13.200000 12.300000 64926.129736
-13.200000 12.600000 67938.724360
-13.200000 12.900000 71058.535040
-13.200000 13.200000 74285.559851
-13.200000 13.500000 77619.770972
-13.200000 13.800000 81060.926754
-13.200000 14.100000 84607.204948
-13.200000 14.400000 88236.921430
-13.200000 14.700000 91730.997905
-13.200000 15.000000 94153.110837
-12.900000 -15.000000 40237.788002
-12.900000 -14.700000 38595.804800
-12.900000 -14.400000 36253.290050
-12.900000 -14.100000 33858.542103
-12.900000 -13.800000 31558.549499
-12.900000 -13.500000 29365.407774
-12.900000 -13.200000 27279.482181
-12.900000 -12.900000 25300.772720
-12.900000 -12.600000 23429.279392
-12.900000 -12.300000 21665.002196
-12.900000 -12.000000 20007.941132
-12.900000 -11.700000 18458.096201
-12.900000 -11.400000 17015.467402
-12.900000 -11.100000 15680.054735
-12.900000 -10.800000 14451.858200
-12.900000 -10.500000 13330.877798
-12.900000 -10.200000 12317.113527
-12.900000 -9.900000 11410.565214
-12.900000 -9.600000 10611.227582
-12.900000 -9.300000 9919.034572
-12.900000 -9.000000 9333.639439
-12.900000 -8.700000 8854.302192
-12.900000 -8.400000 8480.650767
-12.900000 -8.100000 8213.030017
-12.900000 -7.800000 8048.678035
-12.900000 -7.500000 7970.889900
-12.900000 -7.200000 7945.834323
-12.900000 -6.900000 7946.524543
-12.900000 -6.600000 7962.865562
-12.900000 -6.300000 7985.843506
-12.900000 -6.000000 8021.125591
-12.900000 -5.700000 8099.171613
-12.900000 -5.400000 8243.316359
-12.900000 -5.100000 8443.014947
-12.900000 -4.800000 8682.970882
-12.900000 -4.500000 8949.509836
-12.900000 -4.200000 9218.956767
-12.900000 -3.900000 9505.812008
-12.900000 -3.600000 9833.396683
-12.900000 -3.300000 10196.146824
-12.900000 -3.000000 10588.676193
-12.900000 -2.700000 10999.529305
-12.900000 -2.400000 11388.511026
-12.900000 -2.100000 11745.919365
-12.900000 -1.800000 12134.348812
-12.900000 -1.500000 12601.849350
-12.900000 -1.200000 13143.781533
-12.900000 -0.900000 13737.408301
-12.900000 -0.600000 14320.537163
-12.900000 -0.300000 14744.282265
-12.900000 0.000000 14944.081099
-12.900000 0.300000 15072.383473
-12.900000 0.600000 15269.290813
-12.900000 0.900000 15567.210892
-12.900000 1.200000 15956.265610
-12.900000 1.500000 16408.104727
-12.900000 1.800000 16866.363501
-12.900000 2.100000 17235.920378
-12.900000 2.400000 17478.669359
-12.900000 2.700000 17675.156507
-12.900000 3.000000 17902.864668
-12.900000 3.300000 18203.232987
-12.900000 3.600000 18594.748297
-12.900000 3.900000 19055.872671
-12.900000 4.200000 19536.967329
-12.900000 4.500000 20024.969143
-12.900000 4.800000 20559.192941
-12.900000 5.100000 21170.134123
-12.900000 5.400000 21868.855701
-12.900000 5.700000 22653.517082
-12.900000 6.000000 23520.006579
-12.900000 6.300000 24478.398671
-12.900000 6.600000 25539.927661
-12.900000 6.900000 26707.989611
-12.900000 7.200000 27981.316596
-12.900000 7.500000 29352.285551
-12.900000 7.800000 30806.719811
-12.900000 8.100000 32335.634336
-12.900000 8.400000 33937.314574
-12.900000 8.700000 35607.810115
-12.900000 9.000000 37352.908433
-12.900000 9.300000 39190.006848
-12.900000 9.600000 41130.845040
-12.900000 9.900000 43178.515615
-12.900000 10.200000 45333.381644
-12.900000 10.500000 47595.463343
-12.900000 10.800000 49964.761174
-12.900000 11.100000 52441.275137
-12.900000 11.400000 55025.005232
-12.900000 11.700000 57715.951460
-12.900000 12.000000 60514.113820
-12.900000 12.300000 63419.492311
-12.900000 12.600000 66432.086845
-12.900000 12.900000 69551.895110
-12.900000 13.200000 72778.883508
-12.900000 13.500000 76112.760489
-12.900000 13.800000 79551.981926
-12.900000 14.100000 83090.968917
-12.900000 14.400000 86702.374201
-12.900000 14.700000 90166.619038
-12.900000 15.000000 92562.601240
-12.600000 -15.000000 39383.587707
-12.600000 -14.700000 37741.604505
-12.600000 -14.400000 35399.089755
-12.600000 -14.100000 33004.341808
-12.600000 -13.800000 30704.349204
-12.600000 -13.500000 28511.207479
-12.600000 -13.200000 26425.281886
-12.600000 -12.900000 24446.572425
-12.600000 -12.600000 22575.079097
-12.600000 -12.300000 20810.801901
-12.600000 -12.000000 19153.740837
-12.600000 -11.700000 17603.895906
-12.600000 -11.400000 16161.267107
-12.600000 -11.100000 14825.854440
-12.600000 -10.800000 13597.657905
-12.600000 -10.500000 12476.677503
-12.600000 -10.200000 11462.913233
-12.600000 -9.900000 10556.365029
-12.600000 -9.600000 9757.030473
-12.600000 -9.300000 9064.873607
-12.600000 -9.000000 8479.653039
-12.600000 -8.700000 8000.677402
-12.600000 -8.400000 7627.371333
-12.600000 -8.100000 7359.905154
-12.600000 -7.800000 7195.584301
-12.600000 -7.500000 7117.815436
-12.600000 -7.200000 7092.806247
-12.600000 -6.900000 7093.334439
-12.600000 -6.600000 7109.020570
-12.600000 -6.300000 7131.118576
-12.600000 -6.000000 7165.598520
-12.600000 -5.700000 7242.385305
-12.600000 -5.400000 7382.313838
-12.600000 -5.100000 7574.811677
-12.600000 -4.800000 7807.758417
-12.600000 -4.500000 8063.662301
-12.600000 -4.200000 8318.394861
-12.600000 -3.900000 8593.350646
-12.600000 -3.600000 8909.068959
-12.600000 -3.300000 9258.017887
-12.600000 -3.000000 9635.516750
-12.600000 -2.700000 10024.177808
-12.600000 -2.400000 10388.321382
-12.600000 -2.100000 10730.573360
-12.600000 -1.800000 11113.001423
-12.600000 -1.500000 11573.848085
-12.600000 -1.200000 12104.877030
-12.600000 -0.900000 12684.012161
-12.600000 -0.600000 13232.803948
-12.600000 -0.300000 13603.754212
-12.600000 0.000000 13771.402140
-12.600000 0.300000 13892.228811
-12.600000 0.600000 14088.339198
-12.600000 0.900000 14385.198127
-12.600000 1.200000 14769.269389
-12.600000 1.500000 15207.441056
-12.600000 1.800000 15641.905205
-12.600000 2.100000 15984.684643
-12.600000 2.400000 16209.024141
-12.600000 2.700000 16396.998882
-12.600000 3.000000 16620.472178
-12.600000 3.300000 16918.727752
-12.600000 3.600000 17307.314634
-12.600000 3.900000 17757.102797
-12.600000 4.200000 18219.136438
-12.600000 4.500000 18693.876672
-12.600000 4.800000 19221.951026
-12.600000 5.100000 19828.707816
-12.600000 5.400000 20522.321801
-12.600000 5.700000 21299.971884
-12.600000 6.000000 22161.328574
-12.600000 6.300000 23117.957370
-12.600000 6.600000 24179.168550
-12.600000 6.900000 25346.737509
-12.600000 7.200000 26617.026667
-12.600000 7.500000 27978.387463
-12.600000 7.800000 29417.222463
-12.600000 8.100000 30929.243336
-12.600000 8.400000 32511.437788
-12.600000 8.700000 34162.996938
-12.600000 9.000000 35898.041141
-12.600000 9.300000 37732.602222
-12.600000 9.600000 39673.134201
-12.600000 9.900000 41720.786953
-12.600000 10.200000 43875.652551
-12.600000 10.500000 46137.734250
-12.600000 10.800000 48507.032080
-12.600000 11.100000 50983.546043
-12.600000 11.400000 53567.276139
-12.600000 11.700000 56258.222366
-12.600000 12.000000 59056.384725
-12.600000 12.300000 61961.763112
-12.600000 12.600000 64974.354831
-12.600000 12.900000 68094.120507
-12.600000 13.200000 71320.718686
-12.600000 13.500000 74652.363385
-12.600000 13.800000 78083.391338
-12.600000 14.100000 81602.523102
-12.600000 14.400000 85181.515093
-12.600000 14.700000 88610.511225
-12.600000 15.000000 90983.853046
-12.300000 -15.000000 38578.295742
-12.300000 -14.700000 36936.312540
-12.300000 -14.400000 34593.797791
-12.300000 -14.100000 32199.049844
-12.300000 -13.800000 29899.057240
-12.300000 -13.500000 27705.915514
-12.300000 -13.200000 25619.989921
-12.300000 -12.900000 23641.280461
-12.300000 -12.600000 21769.787132
-12.300000 -12.300000 20005.509936
-12.300000 -12.000000 18348.448873
-12.300000 -11.700000 16798.603941
-12.300000 -11.400000 15355.975142
-12.300000 -11.100000 14020.562475
-12.300000 -10.800000 12792.365941
-12.300000 -10.500000 11671.385539
-12.300000 -10.200000 10657.621269
-12.300000 -9.900000 9751.073111
-12.300000 -9.600000 8951.740079
-12.300000 -9.300000 8259.603489
-12.300000 -9.000000 7674.499758
-12.300000 -8.700000 7195.836797
-12.300000 -8.400000 6822.921516
-12.300000 -8.100000 6555.668547
-12.300000 -7.800000 6391.394545
-12.300000 -7.500000 6313.639395
-12.300000 -7.200000 6288.670356
-12.300000 -6.900000 6289.042875
-12.300000 -6.600000 6304.081723
-12.300000 -6.300000 6325.301777
-12.300000 -6.000000 6358.979508
-12.300000 -5.700000 6434.504719
-12.300000 -5.400000 6570.174500
-12.300000 -5.100000 6754.998199
-12.300000 -4.800000 6979.140341
-12.300000 -4.500000 7222.896146
-12.300000 -4.200000 7464.333647
-12.300000 -3.900000 7728.997456
-12.300000 -3.600000 8033.154982
-12.300000 -3.300000 8368.186985
-12.300000 -3.000000 8730.180359
-12.300000 -2.700000 9095.553381
-12.300000 -2.400000 9434.115326
-12.300000 -2.100000 9762.381731
-12.300000 -1.800000 10139.813122
-12.300000 -1.500000 10593.679358
-12.300000 -1.200000 11113.026477
-12.300000 -0.900000 11675.975213
-12.300000 -0.600000 12188.760198
-12.300000 -0.300000 12508.548954
-12.300000 0.000000 12646.534507
-12.300000 0.300000 12760.810921
-12.300000 0.600000 12956.103118
-12.300000 0.900000 13251.256949
-12.300000 1.200000 13629.573014
-12.300000 1.500000 14053.492295
-12.300000 1.800000 14462.949520
-12.300000 2.100000 14778.707982
-12.300000 2.400000 14986.041108
-12.300000 2.700000 15166.560702
-12.300000 3.000000 15386.448160
-12.300000 3.300000 15682.934724
-12.300000 3.600000 16068.375359
-12.300000 3.900000 16506.408242
-12.300000 4.200000 16949.304246
-12.300000 4.500000 17410.651351
-12.300000 4.800000 17932.323562
-12.300000 5.100000 18535.128015
-12.300000 5.400000 19223.469050
-12.300000 5.700000 19993.839259
-12.300000 6.000000 20850.720837
-12.300000 6.300000 21806.237293
-12.300000 6.600000 22867.203473
-12.300000 6.900000 24033.499237
-12.300000 7.200000 25297.950701
-12.300000 7.500000 26646.313731
-12.300000 7.800000 28068.493407
-12.300000 8.100000 29562.001223
-12.300000 8.400000 31123.690450
-12.300000 8.700000 32760.632603
-12.300000 9.000000 34490.271207
-12.300000 9.300000 36323.863660
-12.300000 9.600000 38264.316368
-12.300000 9.900000 40311.966221
-12.300000 10.200000 42466.831788
-12.300000 10.500000 44728.913487
-12.300000 10.800000 47098.211317
-12.300000 11.100000 49574.725280
-12.300000 11.400000 52158.455376
-12.300000 11.700000 54849.401601
-12.300000 12.000000 57647.563842
-12.300000 12.300000 60552.939015
-12.300000 12.600000 63565.481968
-12.300000 12.900000 66684.801347
-12.300000 13.200000 69908.869308
-12.300000 13.500000 73231.422222
-12.300000 13.800000 76641.188422
-12.300000 14.100000 80127.116552
-12.300000 14.400000 83671.134853
-12.300000 14.700000 87075.637895
-12.300000 15.000000 89438.356611
-12.000000 -15.000000 37821.912108
-12.000000 -14.700000 36179.928906
-12.000000 -14.400000 33837.414157
-12.000000 -14.100000 31442.666210
-12.000000 -13.800000 29142.673606
-12.000000 -13.500000 26949.531880
-12.000000 -13.200000 24863.606287
-12.000000 -12.900000 22884.896827
-12.000000 -12.600000 21013.403498
-12.000000 -12.300000 19249.126302
-12.000000 -12.000000 17592.065239
-12.000000 -11.700000 16042.220307
-12.000000 -11.400000 14599.591508
-12.000000 -11.100000 13264.178841
-12.000000 -10.800000 12035.982307
-12.000000 -10.500000 10915.001905
-12.000000 -10.200000 9901.237635
-12.000000 -9.900000 8994.689493
-12.000000 -9.600000 8195.357081
-12.000000 -9.300000 7503.230558
-12.000000 -9.000000 6918.203469
-12.000000 -8.700000 6439.811033
-12.000000 -8.400000 6067.308145
-12.000000 -8.100000 5800.314729
-12.000000 -7.800000 5636.106175
-12.000000 -7.500000 5558.358952
-12.000000 -7.200000 5533.422309
-12.000000 -6.900000 5533.647227
-12.000000 -6.600000 5548.048427
-12.000000 -6.300000 5568.392735
-12.000000 -6.000000 5601.264608
-12.000000 -5.700000 5675.512093
-12.000000 -5.400000 5806.862950
-12.000000 -5.100000 5983.472062
-12.000000 -4.800000 6196.722720
-12.000000 -4.500000 6426.506920
-12.000000 -4.200000 6655.984818
-12.000000 -3.900000 6911.548502
-12.000000 -3.600000 7204.012553
-12.000000 -3.300000 7524.748688
-12.000000 -3.000000 7870.667172
-12.000000 -2.700000 8213.230633
-12.000000 -2.400000 8527.127220
-12.000000 -2.100000 8842.104797
-12.000000 -1.800000 9214.197261
-12.000000 -1.500000 9660.302634
-12.000000 -1.200000 10167.670410
-12.000000 -0.900000 10711.669805
-12.000000 -0.600000 11185.668478
-12.000000 -0.300000 11457.428686
-12.000000 0.000000 11569.479077
-12.000000 0.300000 11678.183868
-12.000000 0.600000 11872.490908
-12.000000 0.900000 12164.944170
-12.000000 1.200000 12536.532135
-12.000000 1.500000 12946.415373
-12.000000 1.800000 13330.473402
-12.000000 2.100000 13618.514466
-12.000000 2.400000 13809.557551
-12.000000 2.700000 13983.452472
-12.000000 3.000000 14200.535787
-12.000000 3.300000 14495.500180
-12.000000 3.600000 14876.597642
-12.000000 3.900000 15301.720814
-12.000000 4.200000 15726.493505
-12.000000 4.500000 16175.578631
-12.000000 4.800000 16690.898871
-12.000000 5.100000 17289.347992
-12.000000 5.400000 17972.010813
-12.000000 5.700000 18735.556451
-12.000000 6.000000 19588.679665
-12.000000 6.300000 20543.349536
-12.000000 6.600000 21603.824937
-12.000000 6.900000 22767.291300
-12.000000 7.200000 24022.414714
-12.000000 7.500000 25355.031655
-12.000000 7.800000 26759.596951
-12.000000 8.100000 28233.094669
-12.000000 8.400000 29776.109811
-12.000000 8.700000 31403.412170
-12.000000 9.000000 33130.660155
-12.000000 9.300000 34963.967999
-12.000000 9.600000 36904.404327
-12.000000 9.900000 38952.053790
-12.000000 10.200000 41106.919356
-12.000000 10.500000 43369.001054
-12.000000 10.800000 45738.298885
-12.000000 11.100000 48214.812848
-12.000000 11.400000 50798.542941
-12.000000 11.700000 53489.489035
-12.000000 12.000000 56287.647663
-12.000000 12.300000 59192.967893
-12.000000 12.600000 62205.008471
-12.000000 12.900000 65321.499693
-12.000000 13.200000 68535.577570
-12.000000 13.500000 71835.463085
-12.000000 13.800000 75211.268067
-12.000000 14.100000 78662.976762
-12.000000 14.400000 82183.847927
-12.000000 14.700000 85578.054785
-12.000000 15.000000 87937.895462
-11.700000 -15.000000 37114.436805
-11.700000 -14.700000 35472.453603
-11.700000 -14.400000 33129.938853
-11.700000 -14.100000 30735.190906
-11.700000 -13.800000 28435.198302
-11.700000 -13.500000 26242.056577
-11.700000 -13.200000 24156.130984
-11.700000 -12.900000 22177.421523
-11.700000 -12.600000 20305.928195
-11.700000 -12.300000 18541.650999
-11.700000 -12.000000 16884.589935
-11.700000 -11.700000 15334.745004
-11.700000 -11.400000 13892.116205
-11.700000 -11.100000 12556.703538
-11.700000 -10.800000 11328.507003
-11.700000 -10.500000 10207.526601
-11.700000 -10.200000 9193.762331
-11.700000 -9.900000 8287.214193
-11.700000 -9.600000 7487.882022
-11.700000 -9.300000 6795.760790
-11.700000 -9.000000 6210.786888
-11.700000 -8.700000 5732.621459
-11.700000 -8.400000 5360.518027
-11.700000 -8.100000 5093.824788
-11.700000 -7.800000 4929.713530
-11.700000 -7.500000 4851.971477
-11.700000 -7.200000 4827.058560
-11.700000 -6.900000 4827.145360
-11.700000 -6.600000 4840.920134
-11.700000 -6.300000 4860.389021
-11.700000 -6.000000 4892.424693
-11.700000 -5.700000 4965.277525
-11.700000 -5.400000 5092.184909
-11.700000 -5.100000 5260.358266
-11.700000 -4.800000 5461.615301
-11.700000 -4.500000 5676.264822
-11.700000 -4.200000 5893.816407
-11.700000 -3.900000 6139.499418
-11.700000 -3.600000 6419.330947
-11.700000 -3.300000 6725.341523
-11.700000 -3.000000 7054.081548
-11.700000 -2.700000 7374.933171
-11.700000 -2.400000 7666.912691
-11.700000 -2.100000 7969.770224
-11.700000 -1.800000 8335.188064
-11.700000 -1.500000 8771.972544
-11.700000 -1.200000 9267.715073
-11.700000 -0.900000 9791.363805
-11.700000 -0.600000 10224.938885
-11.700000 -0.300000 10451.438624
-11.700000 0.000000 10540.502152
-11.700000 0.300000 10644.383298
-11.700000 0.600000 10837.605910
-11.700000 0.900000 11126.635887
-11.700000 1.200000 11490.393929
-11.700000 1.500000 11885.809108
-11.700000 1.800000 12244.549521
-11.700000 2.100000 12505.146383
-11.700000 2.400000 12680.580792
-11.700000 2.700000 12848.337655
-11.700000 3.000000 13063.019995
-11.700000 3.300000 13356.094224
-11.700000 3.600000 13730.209062
-11.700000 3.900000 14140.134600
-11.700000 4.200000 14548.994220
-11.700000 4.500000 14988.437487
-11.700000 4.800000 15497.822421
-11.700000 5.100000 16090.870749
-11.700000 5.400000 16766.907866
-11.700000 5.700000 17524.626565
-11.700000 6.000000 18375.187151
-11.700000 6.300000 19329.251812
-11.700000 6.600000 20388.530920
-11.700000 6.900000 21546.465307
-11.700000 7.200000 22788.757105
-11.700000 7.500000 24104.201929
-11.700000 7.800000 25489.537298
-11.700000 8.100000 26942.420124
-11.700000 8.400000 28471.206040
-11.700000 8.700000 30093.384909
-11.700000 9.000000 31819.731710
-11.700000 9.300000 33652.966573
-11.700000 9.600000 35593.400253
-11.700000 9.900000 37641.049688
-11.700000 10.200000 39795.915254
-11.700000 10.500000 42057.996952
-11.700000 10.800000 44427.294783
-11.700000 11.100000 46903.808743
-11.700000 11.400000 49487.538687
-11.700000 11.700000 52178.480757
-11.700000 12.000000 54976.578254
-11.700000 12.300000 57881.340041
-11.700000 12.600000 60890.254538
-11.700000 12.900000 63995.857380
-11.700000 13.200000 67185.862210
-11.700000 13.500000 70451.028998
-11.700000 13.800000 73793.371962
-11.700000 14.100000 77223.336434
-11.700000 14.400000 80734.776151
-11.700000 14.700000 84126.216814
-11.700000 15.000000 86485.406839
-11.400000 -15.000000 36455.869832
-11.400000 -14.700000 34813.886630
-11.400000 -14.400000 32471.371880
-11.400000 -14.100000 30076.623933
-11.400000 -13.800000 27776.631329
-11.400000 -13.500000 25583.489604
-11.400000 -13.200000 23497.564011
-11.400000 -12.900000 21518.854550
-11.400000 -12.600000 19647.361222
-11.400000 -12.300000 17883.084026
-11.400000 -12.000000 16226.022962
-11.400000 -11.700000 14676.178031
-11.400000 -11.400000 13233.549232
-11.400000 -11.100000 11898.136565
-11.400000 -10.800000 10669.940030
-11.400000 -10.500000 9548.959628
-11.400000 -10.200000 8535.195358
-11.400000 -9.900000 7628.647221
-11.400000 -9.600000 6829.315153
-11.400000 -9.300000 6137.196873
-11.400000 -9.000000 5552.257945
-11.400000 -8.700000 5074.263015
-11.400000 -8.400000 4702.517895
-11.400000 -8.100000 4436.172344
-11.400000 -7.800000 4272.209592
-11.400000 -7.500000 4194.475297
-11.400000 -7.200000 4169.577494
-11.400000 -6.900000 4169.536327
-11.400000 -6.600000 4182.696417
-11.400000 -6.300000 4201.283475
-11.400000 -6.000000 4232.372762
-11.400000 -5.700000 4303.411419
-11.400000 -5.400000 4425.513378
-11.400000 -5.100000 4585.489855
-11.400000 -4.800000 4774.778609
-11.400000 -4.500000 4973.894866
-11.400000 -4.200000 5178.778122
-11.400000 -3.900000 5412.930047
-11.400000 -3.600000 5679.241921
-11.400000 -3.300000 5970.532986
-11.400000 -3.000000 6280.465803
-11.400000 -2.700000 6579.311573
-11.400000 -2.400000 6852.446562
-11.400000 -2.100000 7145.257129
-11.400000 -1.800000 7503.083517
-11.400000 -1.500000 7928.884429
-11.400000 -1.200000 8411.801254
-11.400000 -0.900000 8912.197599
-11.400000 -0.600000 9304.610866
-11.400000 -0.300000 9490.029818
-11.400000 0.000000 9559.534815
-11.400000 0.300000 9659.414061
-11.400000 0.600000 9851.546491
-11.400000 0.900000 10136.578748
-11.400000 1.200000 10490.549737
-11.400000 1.500000 10869.272320
-11.400000 1.800000 11203.190870
-11.400000 2.100000 11438.628807
-11.400000 2.400000 11599.898018
-11.400000 2.700000 11761.897328
-11.400000 3.000000 11974.249621
-11.400000 3.300000 12264.851343
-11.400000 3.600000 12629.481400
-11.400000 3.900000 13022.041093
-11.400000 4.200000 13416.828696
-11.400000 4.500000 13848.900340
-11.400000 4.800000 14352.936797
-11.400000 5.100000 14939.847178
-11.400000 5.400000 15608.472929
-11.400000 5.700000 16361.256552
-11.400000 6.000000 17210.282011
-11.400000 6.300000 18163.757515
-11.400000 6.600000 19220.405323
-11.400000 6.900000 20369.291419
-11.400000 7.200000 21595.690302
-11.400000 7.500000 22892.800019
-11.400000 7.800000 24257.601003
-11.400000 8.100000 25692.072134
-11.400000 8.400000 27211.632649
-11.400000 8.700000 28831.567538
-11.400000 9.000000 30557.651251
-11.400000 9.300000 32390.871155
-11.400000 9.600000 34331.304482
-11.400000 9.900000 36378.953916
-11.400000 10.200000 38533.819482
-11.400000 10.500000 40795.901180
-11.400000 10.800000 43165.199001
-11.400000 11.100000 45641.712711
-11.400000 11.400000 48225.437831
-11.400000 11.700000 50916.311951
-11.400000 12.000000 53713.794844
-11.400000 12.300000 56615.133239
-11.400000 12.600000 59612.261529
-11.400000 12.900000 62692.385788
-11.400000 13.200000 65846.914377
-11.400000 13.500000 69079.376451
-11.400000 13.800000 72401.378441
-11.400000 14.100000 75822.770352
-11.400000 14.400000 79331.336363
-11.400000 14.700000 82720.470105
-11.400000 15.000000 85077.095552
-11.100000 -15.000000 35846.211189
-11.100000 -14.700000 34204.227987
-11.100000 -14.400000 31861.713238
-11.100000 -14.100000 29466.965291
-11.100000 -13.800000 27166.972687
-11.100000 -13.500000 24973.830961
-11.100000 -13.200000 22887.905368
-11.100000 -12.900000 20909.195908
-11.100000 -12.600000 19037.702579
-11.100000 -12.300000 17273.425383
-11.100000 -12.000000 15616.364320
-11.100000 -11.700000 14066.519388
-11.100000 -11.400000 12623.890589
-11.100000 -11.100000 11288.477922
-11.100000 -10.800000 10060.281388
-11.100000 -10.500000 8939.300986
-11.100000 -10.200000 7925.536716
-11.100000 -9.900000 7018.988578
-11.100000 -9.600000 6219.656554
-11.100000 -9.300000 5527.539717
-11.100000 -9.000000 4942.620179
-11.100000 -8.700000 4464.738725
-11.100000 -8.400000 4093.303157
-11.100000 -8.100000 3827.349483
-11.100000 -7.800000 3663.590398
-11.100000 -7.500000 3585.870078
-11.100000 -7.200000 3560.980019
-11.100000 -6.900000 3560.820760
-11.100000 -6.600000 3573.377255
-11.100000 -6.300000 3591.070708
-11.100000 -6.000000 3621.042932
-11.100000 -5.700000 3689.615415
-11.100000 -5.400000 3806.321603
-11.100000 -5.100000 3958.429791
-11.100000 -4.800000 4136.101321
-11.100000 -4.500000 4319.771985
-11.100000 -4.200000 4511.764359
-11.100000 -3.900000 4733.620242
-11.100000 -3.600000 4986.057176
-11.100000 -3.300000 5262.607882
-11.100000 -3.000000 5552.175645
-11.100000 -2.700000 5827.838972
-11.100000 -2.400000 6084.136420
-11.100000 -2.100000 6368.693838
-11.100000 -1.800000 6718.679120
-11.100000 -1.500000 7132.229138
-11.100000 -1.200000 7598.548042
-11.100000 -0.900000 8069.156592
-11.100000 -0.600000 8419.528929
-11.100000 -0.300000 8570.841782
-11.100000 0.000000 8626.113066
-11.100000 0.300000 8723.229769
-11.100000 0.600000 8914.274944
-11.100000 0.900000 9194.648442
-11.100000 1.200000 9536.214301
-11.100000 1.500000 9894.655987
-11.100000 1.800000 10204.033082
-11.100000 2.100000 10417.992350
-11.100000 2.400000 10567.510379
-11.100000 2.700000 10724.298725
-11.100000 3.000000 10934.350333
-11.100000 3.300000 11222.195793
-11.100000 3.600000 11576.223243
-11.100000 3.900000 11950.340311
-11.100000 4.200000 12331.391217
-11.100000 4.500000 12756.652310
-11.100000 4.800000 13255.828509
-11.100000 5.100000 13836.634115
-11.100000 5.400000 14497.795476
-11.100000 5.700000 15246.189450
-11.100000 6.000000 16094.083244
-11.100000 6.300000 17046.409958
-11.100000 6.600000 18097.829358
-11.100000 6.900000 19234.049931
-11.100000 7.200000 20442.759905
-11.100000 7.500000 21719.922828
-11.100000 7.800000 23063.999252
-11.100000 8.100000 24484.628932
-11.100000 8.400000 25999.348065
-11.100000 8.700000 27618.449215
-11.100000 9.000000 29344.466232
-11.100000 9.300000 31177.683739
-11.100000 9.600000 33118.117041
-11.100000 9.900000 35165.766475
-11.100000 10.200000 37320.632041
-11.100000 10.500000 39582.713715
-11.100000 10.800000 41952.010970
-11.100000 11.100000 44428.516543
-11.100000 11.400000 47012.156578
-11.100000 11.700000 49702.347775
-11.100000 12.000000 52496.113767
-11.100000 12.300000 55384.781046
-11.100000 12.600000 58355.032180
-11.100000 12.900000 61398.924077
-11.100000 13.200000 64521.504852
-11.100000 13.500000 67735.024347
-11.100000 13.800000 71049.310710
-11.100000 14.100000 74467.831841
-11.100000 14.400000 77971.785386
-11.100000 14.700000 81348.920190
-11.100000 15.000000 83691.269200
-10.800000 -15.000000 35285.460877
-10.800000 -14.700000 33643.477675
-10.800000 -14.400000 31300.962926
-10.800000 -14.100000 28906.214979
-10.800000 -13.800000 26606.222375
-10.800000 -13.500000 24413.080649
-10.800000 -13.200000 22327.155056
-10.800000 -12.900000 20348.445596
-10.800000 -12.600000 18476.952267
-10.800000 -12.300000 16712.675071
-10.800000 -12.000000 15055.614008
-10.800000 -11.700000 13505.769076
-10.800000 -11.400000 12063.140277
-10.800000 -11.100000 10727.727610
-10.800000 -10.800000 9499.531076
-10.800000 -10.500000 8378.550674
-10.800000 -10.200000 7364.786404
-10.800000 -9.900000 6458.238266
-10.800000 -9.600000 5658.906257
-10.800000 -9.300000 4966.790002
-10.800000 -9.000000 4381.880071
-10.800000 -8.700000 3904.073296
-10.800000 -8.400000 3532.905521
-10.800000 -8.100000 3267.362834
-10.800000 -7.800000 3103.850094
-10.800000 -7.500000 3026.155134
-10.800000 -7.200000 3001.268957
-10.800000 -6.900000 3001.000614
-10.800000 -6.600000 3012.963177
-10.800000 -6.300000 3029.754295
-10.800000 -6.000000 3058.478487
-10.800000 -5.700000 3124.070918
-10.800000 -5.400000 3234.753473
-10.800000 -5.100000 3378.563511
-10.800000 -4.800000 3544.266037
-10.800000 -4.500000 3713.105964
-10.800000 -4.200000 3893.032076
-10.800000 -3.900000 4102.705425
-10.800000 -3.600000 4340.968628
-10.800000 -3.300000 4602.419219
-10.800000 -3.000000 4871.037659
-10.800000 -2.700000 5123.104214
-10.800000 -2.400000 5363.276101
-10.800000 -2.100000 5639.717097
-10.800000 -1.800000 5981.228409
-10.800000 -1.500000 6382.099171
-10.800000 -1.200000 6828.810161
-10.800000 -0.900000 7264.321428
-10.800000 -0.600000 7572.365471
-10.800000 -0.300000 7695.313143
-10.800000 0.000000 7740.536598
-10.800000 0.300000 7835.790624
-10.800000 0.600000 8025.524974
-10.800000 0.900000 8300.649255
-10.800000 1.200000 8628.333051
-10.800000 1.500000 8963.880268
-10.800000 1.800000 9248.227773
-10.800000 2.100000 9443.488728
-10.800000 2.400000 9583.456227
-10.800000 2.700000 9735.560425
-10.800000 3.000000 9943.343141
-10.800000 3.300000 10228.326265
-10.800000 3.600000 10571.401708
-10.800000 3.900000 10926.670375
-10.800000 4.200000 11293.637891
-10.800000 4.500000 11711.683374
-10.800000 4.800000 12205.777711
-10.800000 5.100000 12780.356136
-10.800000 5.400000 13434.816604
-10.800000 5.700000 14179.682904
-10.800000 6.000000 15026.509242
-10.800000 6.300000 15976.367822
-10.800000 6.600000 17019.017523
-10.800000 6.900000 18139.198385
-10.800000 7.200000 19328.852540
-10.800000 7.500000 20584.956791
-10.800000 7.800000 21910.883911
-10.800000 8.100000 23322.702581
-10.800000 8.400000 24835.324376
-10.800000 8.700000 26454.183957
-10.800000 9.000000 28180.187438
-10.800000 9.300000 30013.404630
-10.800000 9.600000 31953.837931
-10.800000 9.900000 34001.487364
-10.800000 10.200000 36156.352892
-10.800000 10.500000 38418.433604
-10.800000 10.800000 40787.716917
-10.800000 11.100000 43264.091894
-10.800000 11.400000 45846.870885
-10.800000 11.700000 48532.946947
-10.800000 12.000000 51313.230438
-10.800000 12.300000 54173.741506
-10.800000 12.600000 57107.049141
-10.800000 12.900000 60119.756791
-10.800000 13.200000 63224.786992
-10.800000 13.500000 66431.384042
-10.800000 13.800000 69742.682462
-10.800000 14.100000 73155.321870
-10.800000 14.400000 76640.522596
-10.800000 14.700000 79978.050727
-10.800000 15.000000 82279.763032
-10.500000 -15.000000 34773.618896
-10.500000 -14.700000 33131.635694
-10.500000 -14.400000 30789.120944
-10.500000 -14.100000 28394.372997
-10.500000 -13.800000 26094.380393
-10.500000 -13.500000 23901.238668
-10.500000 -13.200000 21815.313075
-10.500000 -12.900000 19836.603614
-10.500000 -12.600000 17965.110286
-10.500000 -12.300000 16200.833090
-10.500000 -12.000000 14543.772026
-10.500000 -11.700000 12993.927095
-10.500000 -11.400000 11551.298296
-10.500000 -11.100000 10215.885629
-10.500000 -10.800000 8987.689094
-10.500000 -10.500000 7866.708692
-10.500000 -10.200000 6852.944422
-10.500000 -9.900000 5946.396285
-10.500000 -9.600000 5147.064279
-10.500000 -9.300000 4454.948250
-10.500000 -9.000000 3870.043408
-10.500000 -8.700000 3392.288531
-10.500000 -8.400000 3021.344295
-10.500000 -8.100000 2756.196863
-10.500000 -7.800000 2592.968218
-10.500000 -7.500000 2515.325913
-10.500000 -7.200000 2490.447192
-10.500000 -6.900000 2490.078304
-10.500000 -6.600000 2501.454496
-10.500000 -6.300000 2517.334024
-10.500000 -6.000000 2544.681210
-10.500000 -5.700000 2606.775106
-10.500000 -5.400000 2710.658177
-10.500000 -5.100000 2845.145894
-10.500000 -4.800000 2998.026864
-10.500000 -4.500000 3153.080342
-10.500000 -4.200000 3322.219784
-10.500000 -3.900000 3519.800383
-10.500000 -3.600000 3742.846022
-10.500000 -3.300000 3988.067239
-10.500000 -3.000000 4236.276961
-10.500000 -2.700000 4465.750486
-10.500000 -2.400000 4690.218428
-10.500000 -2.100000 4957.376764
-10.500000 -1.800000 5288.825795
-10.500000 -1.500000 5676.870415
-10.500000 -1.200000 6102.948488
-10.500000 -0.900000 6502.306633
-10.500000 -0.600000 6769.302178
-10.500000 -0.300000 6866.638333
-10.500000 0.000000 6903.454974
-10.500000 0.300000 6997.019940
-10.500000 0.600000 7184.735271
-10.500000 0.900000 7453.892434
-10.500000 1.200000 7767.773064
-10.500000 1.500000 8080.029833
-10.500000 1.800000 8339.017846
-10.500000 2.100000 8516.632825
-10.500000 2.400000 8648.038101
-10.500000 2.700000 8795.700680
-10.500000 3.000000 9001.150295
-10.500000 3.300000 9282.900583
-10.500000 3.600000 9614.508459
-10.500000 3.900000 9950.888660
-10.500000 4.200000 10303.959489
-10.500000 4.500000 10714.519079
-10.500000 4.800000 11202.501274
-10.500000 5.100000 11770.026022
-10.500000 5.400000 12418.986547
-10.500000 5.700000 13161.626480
-10.500000 6.000000 14007.129453
-10.500000 6.300000 14952.041695
-10.500000 6.600000 15982.191638
-10.500000 6.900000 17084.167202
-10.500000 7.200000 18253.157799
-10.500000 7.500000 19488.427833
-10.500000 7.800000 20800.901278
-10.500000 8.100000 22208.160675
-10.500000 8.400000 23720.016173
-10.500000 8.700000 25338.815346
-10.500000 9.000000 27064.816680
-10.500000 9.300000 28898.033850
-10.500000 9.600000 30838.467150
-10.500000 9.900000 32886.116531
-10.500000 10.200000 35040.980697
-10.500000 10.500000 37303.041300
-10.500000 10.800000 39672.138483
-10.500000 11.100000 42147.365525
-10.500000 11.400000 44725.226224
-10.500000 11.700000 47396.664284
-10.500000 12.000000 50147.836436
-10.500000 12.300000 52971.104078
-10.500000 12.600000 55874.110508
-10.500000 12.900000 58870.670395
-10.500000 13.200000 61969.534524
-10.500000 13.500000 65172.737555
-10.500000 13.800000 68476.293794
-10.500000 14.100000 71866.769889
-10.500000 14.400000 75301.826235
-10.500000 14.700000 78558.906347
-10.500000 15.000000 80789.000832
-10.200000 -15.000000 34310.685245
-10.200000 -14.700000 32668.702043
-10.200000 -14.400000 30326.187293
-10.200000 -14.100000 27931.439346
-10.200000 -13.800000 25631.446742
-10.200000 -13.500000 23438.305017
-10.200000 -13.200000 21352.379424
-10.200000 -12.900000 19373.669963
-10.200000 -12.600000 17502.176635
-10.200000 -12.300000 15737.899439
-10.200000 -12.000000 14080.838375
-10.200000 -11.700000 12530.993444
-10.200000 -11.400000 11088.364645
-10.200000 -11.100000 9752.951978
-10.200000 -10.800000 8524.755443
-10.200000 -10.500000 7403.775041
-10.200000 -10.200000 6390.010771
-10.200000 -9.900000 5483.462634
-10.200000 -9.600000 4684.130628
-10.200000 -9.300000 3992.014698
-10.200000 -9.000000 3407.112686
-10.200000 -8.700000 2929.391619
-10.200000 -8.400000 2558.613606
-10.200000 -8.100000 2293.817753
-10.200000 -7.800000 2130.915496
-10.200000 -7.500000 2053.371916
-10.200000 -7.200000 2028.514539
-10.200000 -6.900000 2028.055163
-10.200000 -6.600000 2038.849577
-10.200000 -6.300000 2053.804012
-10.200000 -6.000000 2079.619125
-10.200000 -5.700000 2137.600828
-10.200000 -5.400000 2233.913619
-10.200000 -5.100000 2358.501622
-10.200000 -4.800000 2498.109338
-10.200000 -4.500000 2639.828738
-10.200000 -4.200000 2798.207632
-10.200000 -3.900000 2983.087103
-10.200000 -3.600000 3189.671578
-10.200000 -3.300000 3416.843670
-10.200000 -3.000000 3645.106889
-10.200000 -2.700000 3854.011139
-10.200000 -2.400000 4064.332201
-10.200000 -2.100000 4321.607256
-10.200000 -1.800000 4641.150639
-10.200000 -1.500000 5014.474970
-10.200000 -1.200000 5417.411853
-10.200000 -0.900000 5781.522437
-10.200000 -0.600000 6011.248173
-10.200000 -0.300000 6085.728038
-10.200000 0.000000 6115.083948
-10.200000 0.300000 6206.883721
-10.200000 0.600000 6391.631771
-10.200000 0.900000 6653.787103
-10.200000 1.200000 6954.237079
-10.200000 1.500000 7244.038293
-10.200000 1.800000 7478.090356
-10.200000 2.100000 7638.405959
-10.200000 2.400000 7761.469582
-10.200000 2.700000 7904.709974
-10.200000 3.000000 8107.441504
-10.200000 3.300000 8384.437497
-10.200000 3.600000 8703.107939
-10.200000 3.900000 9021.563281
-10.200000 4.200000 9362.277074
-10.200000 4.500000 9765.667878
-10.200000 4.800000 10246.791031
-10.200000 5.100000 10806.647924
-10.200000 5.400000 11450.901544
-10.200000 5.700000 12192.017820
-10.200000 6.000000 13035.170748
-10.200000 6.300000 13971.586972
-10.200000 6.600000 14985.553020
-10.200000 6.900000 16067.753928
-10.200000 7.200000 17215.161986
-10.200000 7.500000 18432.545141
-10.200000 7.800000 19736.621968
-10.200000 8.100000 21141.930668
-10.200000 8.400000 22653.566117
-10.200000 8.700000 24272.353174
-10.200000 9.000000 25998.354231
-10.200000 9.300000 27831.571399
-10.200000 9.600000 29772.004633
-10.200000 9.900000 31819.652254
-10.200000 10.200000 33974.490133
-10.200000 10.500000 36236.308536
-10.200000 10.800000 38603.959851
-10.200000 11.100000 41073.365023
-10.200000 11.400000 43635.092562
-10.200000 11.700000 46276.211837
-10.200000 12.000000 48990.143471
-10.200000 12.300000 51784.316876
-10.200000 12.600000 54672.651701
-10.200000 12.900000 57663.799576
-10.200000 13.200000 60758.782027
-10.200000 13.500000 63951.960366
-10.200000 13.800000 67229.618253
-10.200000 14.100000 70566.442733
-10.200000 14.400000 73912.829625
-10.200000 14.700000 77059.189389
-10.200000 15.000000 79204.616366
-9.900000 -15.000000 33896.659924
-9.900000 -14.700000 32254.676722
-9.900000 -14.400000 29912.161973
-9.900000 -14.100000 27517.414026
-9.900000 -13.800000 25217.421422
-9.900000 -13.500000 23024.279696
-9.900000 -13.200000 20938.354103
-9.900000 -12.900000 18959.644643
-9.900000 -12.600000 17088.151314
-9.900000 -12.300000 15323.874118
-9.900000 -12.000000 13666.813055
-9.900000 -11.700000 12116.968123
-9.900000 -11.400000 10674.339324
-9.900000 -11.100000 9338.926657
-9.900000 -10.800000 8110.730123
-9.900000 -10.500000 6989.749721
-9.900000 -10.200000 5975.985451
-9.900000 -9.900000 5069.437313
-9.900000 -9.600000 4270.105308
-9.900000 -9.300000 3577.989418
-9.900000 -9.000000 2993.088772
-9.900000 -8.700000 2515.386221
-9.900000 -8.400000 2144.717907
-9.900000 -8.100000 1880.221582
-9.900000 -7.800000 1717.674914
-9.900000 -7.500000 1640.272834
-9.900000 -7.200000 1615.462201
-9.900000 -6.900000 1614.928323
-9.900000 -6.600000 1625.138066
-9.900000 -6.300000 1639.151796
-9.900000 -6.000000 1663.349707
-9.900000 -5.700000 1716.866292
-9.900000 -5.400000 1805.131372
-9.900000 -5.100000 1919.361448
-9.900000 -4.800000 2045.215846
-9.900000 -4.500000 2173.230090
-9.900000 -4.200000 2319.485617
-9.900000 -3.900000 2490.768730
-9.900000 -3.600000 2681.142773
-9.900000 -3.300000 2888.962582
-9.900000 -3.000000 3096.255367
-9.900000 -2.700000 3286.377539
-9.900000 -2.400000 3485.139946
-9.900000 -2.100000 3733.151748
-9.900000 -1.800000 4039.642976
-9.900000 -1.500000 4394.823593
-9.900000 -1.200000 4769.190943
-9.900000 -0.900000 5097.190669
-9.900000 -0.600000 5294.664523
-9.900000 -0.300000 5351.291778
-9.900000 0.000000 5375.211414
-9.900000 0.300000 5465.463120
-9.900000 0.600000 5646.472651
-9.900000 0.900000 5899.917987
-9.900000 1.200000 6185.916740
-9.900000 1.500000 6454.396053
-9.900000 1.800000 6665.166874
-9.900000 2.100000 6808.923837
-9.900000 2.400000 6923.792265
-9.900000 2.700000 7062.560127
-9.900000 3.000000 7261.826464
-9.900000 3.300000 7531.207335
-9.900000 3.600000 7834.414915
-9.900000 3.900000 8137.011153
-9.900000 4.200000 8468.033371
-9.900000 4.500000 8864.868329
-9.900000 4.800000 9338.902427
-9.900000 5.100000 9891.236313
-9.900000 5.400000 10531.270194
-9.900000 5.700000 11270.611163
-9.900000 6.000000 12109.055847
-9.900000 6.300000 13033.150877
-9.900000 6.600000 14028.414300
-9.900000 6.900000 15089.240867
-9.900000 7.200000 16215.705781
-9.900000 7.500000 17420.023076
-9.900000 7.800000 18719.822739
-9.900000 8.100000 20124.432586
-9.900000 8.400000 21636.013914
-9.900000 8.700000 23254.799075
-9.900000 9.000000 24980.800111
-9.900000 9.300000 26814.017198
-9.900000 9.600000 28754.448273
-9.900000 9.900000 30802.063430
-9.900000 10.200000 32956.603031
-9.900000 10.500000 35216.677621
-9.900000 10.800000 37577.608223
-9.900000 11.100000 40029.462225
-9.900000 11.400000 42559.991500
-9.900000 11.700000 45164.177076
-9.900000 12.000000 47849.968353
-9.900000 12.300000 50630.601540
-9.900000 12.600000 53514.174158
-9.900000 12.900000 56500.937186
-9.900000 13.200000 59583.575298
-9.900000 13.500000 62747.132453
-9.900000 13.800000 65968.860105
-9.900000 14.100000 69217.696784
-9.900000 14.400000 72451.703070
-9.900000 14.700000 75491.194864
-9.900000 15.000000 77572.802850
-9.600000 -15.000000 33531.542562
-9.600000 -14.700000 31889.559454
-9.600000 -14.400000 29547.044823
-9.600000 -14.100000 27152.296965
-9.600000 -13.800000 24852.304408
-9.600000 -13.500000 22659.162700
-9.600000 -13.200000 20573.237112
-9.600000 -12.900000 18594.527652
-9.600000 -12.600000 16723.034324
-9.600000 -12.300000 14958.757128
-9.600000 -12.000000 13301.696065
-9.600000 -11.700000 11751.851133
-9.600000 -11.400000 10309.222334
-9.600000 -11.100000 8973.809667
-9.600000 -10.800000 7745.613133
-9.600000 -10.500000 6624.632731
-9.600000 -10.200000 5610.868461
-9.600000 -9.900000 4704.320323
-9.600000 -9.600000 3904.988318
-9.600000 -9.300000 3212.872441
-9.600000 -9.000000 2627.972341
-9.600000 -8.700000 2150.278929
-9.600000 -8.400000 1779.682204
-9.600000 -8.100000 1515.435965
-9.600000 -7.800000 1353.231010
-9.600000 -7.500000 1275.986780
-9.600000 -7.200000 1251.266758
-9.600000 -6.900000 1250.686050
-9.600000 -6.600000 1260.286722
-9.600000 -6.300000 1273.321518
-9.600000 -6.000000 1295.874008
-9.600000 -5.700000 1344.819372
-9.600000 -5.400000 1424.740372
-9.600000 -5.100000 1527.835870
-9.600000 -4.800000 1639.185202
-9.600000 -4.500000 1753.263873
-9.600000 -4.200000 1886.362821
-9.600000 -3.900000 2043.535474
-9.600000 -3.600000 2218.642626
-9.600000 -3.300000 2406.466766
-9.600000 -3.000000 2591.360333
-9.600000 -2.700000 2763.856730
-9.600000 -2.400000 2952.676969
-9.600000 -2.100000 3191.582119
-9.600000 -1.800000 3484.539134
-9.600000 -1.500000 3819.179674
-9.600000 -1.200000 4160.203358
-9.600000 -0.900000 4449.277425
-9.600000 -0.600000 4617.985493
-9.600000 -0.300000 4662.402112
-9.600000 0.000000 4683.650224
-9.600000 0.300000 4772.819040
-9.600000 0.600000 4949.438580
-9.600000 0.900000 5191.713434
-9.600000 1.200000 5460.711386
-9.600000 1.500000 5709.083145
-9.600000 1.800000 5899.456987
-9.600000 2.100000 6028.059286
-9.600000 2.400000 6134.999957
-9.600000 2.700000 6269.260951
-9.600000 3.000000 6464.425383
-9.600000 3.300000 6723.758605
-9.600000 3.600000 7009.324204
-9.600000 3.900000 7297.509360
-9.600000 4.200000 7620.578401
-9.600000 4.500000 8010.979832
-9.600000 4.800000 8477.674986
-9.600000 5.100000 9023.402086
-9.600000 5.400000 9660.046000
-9.600000 5.700000 10396.682777
-9.600000 6.000000 11226.814019
-9.600000 6.300000 12134.639300
-9.600000 6.600000 13109.477004
-9.600000 6.900000 14148.214015
-9.600000 7.200000 15257.055718
-9.600000 7.500000 16453.390808
-9.600000 7.800000 17751.386415
-9.600000 8.100000 19155.797732
-9.600000 8.400000 20667.368365
-9.600000 8.700000 22286.153285
-9.600000 9.000000 24012.154226
-9.600000 9.300000 25845.368755
-9.600000 9.600000 27785.761189
-9.600000 9.900000 29833.021990
-9.600000 10.200000 31985.519841
-9.600000 10.500000 34237.975408
-9.600000 10.800000 36579.948817
-9.600000 11.100000 38999.841075
-9.600000 11.400000 41494.151457
-9.600000 11.700000 44071.472040
-9.600000 12.000000 46744.490262
-9.600000 12.300000 49520.585477
-9.600000 12.600000 52399.180673
-9.600000 12.900000 55371.299391
-9.600000 13.200000 58420.674045
-9.600000 13.500000 61526.472344
-9.600000 13.800000 64662.294369
-9.600000 14.100000 67802.108292
-9.600000 14.400000 70930.181865
-9.600000 14.700000 73898.613952
-9.600000 15.000000 75950.465423
-9.300000 -15.000000 33215.321107
-9.300000 -14.700000 31573.340979
-9.300000 -14.400000 29230.830167
-9.300000 -14.100000 26836.085254
-9.300000 -13.800000 24536.094343
-9.300000 -13.500000 22342.953351
-9.300000 -13.200000 20257.028063
-9.300000 -12.900000 18278.318769
-9.300000 -12.600000 16406.825554
-9.300000 -12.300000 14642.548425
-9.300000 -12.000000 12985.487391
-9.300000 -11.700000 11435.642470
-9.300000 -11.400000 9993.013674
-9.300000 -11.100000 8657.601007
-9.300000 -10.800000 7429.404473
-9.300000 -10.500000 6308.424071
-9.300000 -10.200000 5294.659801
-9.300000 -9.900000 4388.111664
-9.300000 -9.600000 3588.779659
-9.300000 -9.300000 2896.663785
-9.300000 -9.000000 2311.763898
-9.300000 -8.700000 1834.075311
-9.300000 -8.400000 1463.526924
-9.300000 -8.100000 1199.473156
-9.300000 -7.800000 1037.543522
-9.300000 -7.500000 960.453099
-9.300000 -7.200000 935.893674
-9.300000 -6.900000 935.306413
-9.300000 -6.600000 944.240948
-9.300000 -6.300000 956.192313
-9.300000 -6.000000 976.955662
-9.300000 -5.700000 1021.130452
-9.300000 -5.400000 1092.405069
-9.300000 -5.100000 1183.722107
-9.300000 -4.800000 1280.337035
-9.300000 -4.500000 1380.846283
-9.300000 -4.200000 1500.563705
-9.300000 -3.900000 1643.142624
-9.300000 -3.600000 1803.030449
-9.300000 -3.300000 1970.629232
-9.300000 -3.000000 2132.680892
-9.300000 -2.700000 2288.125826
-9.300000 -2.400000 2466.604134
-9.300000 -2.100000 2694.874712
-9.300000 -1.800000 2973.065630
-9.300000 -1.500000 3285.444666
-9.300000 -1.200000 3592.194864
-9.300000 -0.900000 3842.126578
-9.300000 -0.600000 3984.530584
-9.300000 -0.300000 4020.329636
-9.300000 0.000000 4040.612039
-9.300000 0.300000 4128.917373
-9.300000 0.600000 4300.660932
-9.300000 0.900000 4530.000907
-9.300000 1.200000 4779.875140
-9.300000 1.500000 5008.762648
-9.300000 1.800000 5181.066946
-9.300000 2.100000 5295.810951
-9.300000 2.400000 5395.089978
-9.300000 2.700000 5524.844489
-9.300000 3.000000 5715.653847
-9.300000 3.300000 5963.959602
-9.300000 3.600000 6230.898556
-9.300000 3.900000 6504.771748
-9.300000 4.200000 6819.949125
-9.300000 4.500000 7203.464377
-9.300000 4.800000 7662.464912
-9.300000 5.100000 8202.775982
-9.300000 5.400000 8836.768359
-9.300000 5.700000 9568.691301
-9.300000 6.000000 10386.629288
-9.300000 6.300000 11275.318211
-9.300000 6.600000 12228.130733
-9.300000 6.900000 13245.829626
-9.300000 7.200000 14341.994215
-9.300000 7.500000 15534.334258
-9.300000 7.800000 16831.698454
-9.300000 8.100000 18236.061937
-9.300000 8.400000 19747.630922
-9.300000 8.700000 21366.415717
-9.300000 9.000000 23092.413700
-9.300000 9.300000 24925.583411
-9.300000 9.600000 26865.565411
-9.300000 9.900000 28910.486524
-9.300000 10.200000 31054.467053
-9.300000 10.500000 33286.559777
-9.300000 10.800000 35595.813811
-9.300000 11.100000 37980.242511
-9.300000 11.400000 40449.072426
-9.300000 11.700000 43014.388346
-9.300000 12.000000 45682.708845
-9.300000 12.300000 48452.890098
-9.300000 12.600000 51314.749016
-9.300000 12.900000 54250.248492
-9.300000 13.200000 57240.180779
-9.300000 13.500000 60262.470891
-9.300000 13.800000 63293.144976
-9.300000 14.100000 66329.083932
-9.300000 14.400000 69386.038346
-9.300000 14.700000 72321.711006
-9.300000 15.000000 74362.819837
-9.000000 -15.000000 32947.848614
-9.000000 -14.700000 31305.904250
-9.000000 -14.400000 28963.439957
-9.000000 -14.100000 26568.732017
-9.000000 -13.800000 24268.763238
-9.000000 -13.500000 22075.633666
-9.000000 -13.200000 19989.714947
-9.000000 -12.900000 18011.010445
-9.000000 -12.600000 16139.520842
-9.000000 -12.300000 14375.245990
-9.000000 -12.000000 12718.186069
-9.000000 -11.700000 11168.341611
-9.000000 -11.400000 9725.713035
-9.000000 -11.100000 8390.300508
-9.000000 -10.800000 7162.104064
-9.000000 -10.500000 6041.123710
-9.000000 -10.200000 5027.359461
-9.000000 -9.900000 4120.811330
-9.000000 -9.600000 3321.479328
-9.000000 -9.300000 2629.363456
-9.000000 -9.000000 2044.463662
-9.000000 -8.700000 1566.777684
-9.000000 -8.400000 1196.258558
-9.000000 -8.100000 932.326304
-9.000000 -7.800000 770.575175
-9.000000 -7.500000 693.626646
-9.000000 -7.200000 669.301408
-9.000000 -6.900000 668.750933
-9.000000 -6.600000 676.951872
-9.000000 -6.300000 687.644684
-9.000000 -6.000000 706.188433
-9.000000 -5.700000 745.005055
-9.000000 -5.400000 807.029540
-9.000000 -5.100000 886.005017
-9.000000 -4.800000 968.589263
-9.000000 -4.500000 1056.559976
-9.000000 -4.200000 1162.865801
-9.000000 -3.900000 1289.493429
-9.000000 -3.600000 1432.747268
-9.000000 -3.300000 1580.542271
-9.000000 -3.000000 1720.882825
-9.000000 -2.700000 1859.959431
-9.000000 -2.400000 2027.018599
-9.000000 -2.100000 2242.412448
-9.000000 -1.800000 2503.141699
-9.000000 -1.500000 2790.146532
-9.000000 -1.200000 3063.911058
-9.000000 -0.900000 3278.636933
-9.000000 -0.600000 3397.768527
-9.000000 -0.300000 3426.544639
-9.000000 0.000000 3446.279448
-9.000000 0.300000 3533.406137
-9.000000 0.600000 3699.788830
-9.000000 0.900000 3915.754454
-9.000000 1.200000 4145.599826
-9.000000 1.500000 4354.829077
-9.000000 1.800000 4510.309327
-9.000000 2.100000 4612.180521
-9.000000 2.400000 4704.025878
-9.000000 2.700000 4829.299684
-9.000000 3.000000 5015.698870
-9.000000 3.300000 5252.772124
-9.000000 3.600000 5500.857979
-9.000000 3.900000 5760.184942
-9.000000 4.200000 6067.062533
-9.000000 4.500000 6443.264334
-9.000000 4.800000 6894.441161
-9.000000 5.100000 7429.951723
-9.000000 5.400000 8060.843533
-9.000000 5.700000 8784.616902
-9.000000 6.000000 9586.292414
-9.000000 6.300000 10453.914720
-9.000000 6.600000 11384.088397
-9.000000 6.900000 12384.413609
-9.000000 7.200000 13473.009038
-9.000000 7.500000 14663.691616
-9.000000 7.800000 15960.878801
-9.000000 8.100000 17365.233009
-9.000000 8.400000 18876.801670
-9.000000 8.700000 20495.583107
-9.000000 9.000000 22221.530096
-9.000000 9.300000 24054.233295
-9.000000 9.600000 25991.577670
-9.000000 9.900000 28027.083161
-9.000000 10.200000 30149.295200
-9.000000 10.500000 32347.911002
-9.000000 10.800000 34622.457920
-9.000000 11.100000 36982.795359
-9.000000 11.400000 39440.371831
-9.000000 11.700000 42000.535157
-9.000000 12.000000 44660.909327
-9.000000 12.300000 47411.373136
-9.000000 12.600000 50234.164945
-9.000000 12.900000 53109.614887
-9.000000 13.200000 56018.737123
-9.000000 13.500000 58939.849699
-9.000000 13.800000 61868.815683
-9.000000 14.100000 64833.922372
-9.000000 14.400000 67856.490687
-9.000000 14.700000 70773.972579
-9.000000 15.000000 72801.912021
-8.700000 -15.000000 32728.456535
-8.700000 -14.700000 31086.673306
-8.700000 -14.400000 28744.423310
-8.700000 -14.100000 26349.896331
-8.700000 -13.800000 24050.052583
-8.700000 -13.500000 21857.007270
-8.700000 -13.200000 19771.153585
-8.700000 -12.900000 17792.504503
-8.700000 -12.600000 15921.059154
-8.700000 -12.300000 14156.813617
-8.700000 -12.000000 12499.769672
-8.700000 -11.700000 10949.933686
-8.700000 -11.400000 9507.310637
-8.700000 -11.100000 8171.902298
-8.700000 -10.800000 6943.708785
-8.700000 -10.500000 5822.730094
-8.700000 -10.200000 4808.966622
-8.700000 -9.900000 3902.418848
-8.700000 -9.600000 3103.087039
-8.700000 -9.300000 2410.971288
-8.700000 -9.000000 1826.071606
-8.700000 -8.700000 1348.386830
-8.700000 -8.400000 977.881194
-8.700000 -8.100000 714.005008
-8.700000 -7.800000 552.335952
-8.700000 -7.500000 475.484342
-8.700000 -7.200000 451.408794
-8.700000 -6.900000 450.920909
-8.700000 -6.600000 458.352367
-8.700000 -6.300000 467.657635
-8.700000 -6.000000 483.477091
-8.700000 -5.700000 516.170525
-8.700000 -5.400000 568.066946
-8.700000 -5.100000 633.940458
-8.700000 -4.800000 703.416783
-8.700000 -4.500000 779.989732
-8.700000 -4.200000 872.759208
-8.700000 -3.900000 981.606740
-8.700000 -3.600000 1105.897851
-8.700000 -3.300000 1234.554950
-8.700000 -3.000000 1355.629963
-8.700000 -2.700000 1479.672012
-8.700000 -2.400000 1634.829883
-8.700000 -2.100000 1835.818658
-8.700000 -1.800000 2076.570420
-8.700000 -1.500000 2334.525655
-8.700000 -1.200000 2575.078728
-8.700000 -0.900000 2759.218953
-8.700000 -0.600000 2858.751990
-8.700000 -0.300000 2881.502650
-8.700000 0.000000 2900.604819
-8.700000 0.300000 2985.703894
-8.700000 0.600000 3145.840456
-8.700000 0.900000 3348.583606
-8.700000 1.200000 3558.070809
-8.700000 1.500000 3747.028151
-8.700000 1.800000 3886.735862
-8.700000 2.100000 3976.906071
-8.700000 2.400000 4061.614612
-8.700000 2.700000 4182.441972
-8.700000 3.000000 4364.177011
-8.700000 3.300000 4589.701392
-8.700000 3.600000 4819.122877
-8.700000 3.900000 5064.050017
-8.700000 4.200000 5362.144324
-8.700000 4.500000 5730.538551
-8.700000 4.800000 6174.251789
-8.700000 5.100000 6705.131016
-8.700000 5.400000 7330.963252
-8.700000 5.700000 8042.670264
-8.700000 6.000000 8824.872210
-8.700000 6.300000 9669.809580
-8.700000 6.600000 10578.794391
-8.700000 6.900000 11566.814257
-8.700000 7.200000 12651.695217
-8.700000 7.500000 13841.813775
-8.700000 7.800000 15138.959412
-8.700000 8.100000 16543.312086
-8.700000 8.400000 18054.876978
-8.700000 8.700000 19673.601244
-8.700000 9.000000 21399.025642
-8.700000 9.300000 23228.793278
-8.700000 9.600000 25155.823732
-8.700000 9.900000 27168.155083
-8.700000 10.200000 29256.132633
-8.700000 10.500000 31420.797689
-8.700000 10.800000 33672.642522
-8.700000 11.100000 36022.475997
-8.700000 11.400000 38474.407365
-8.700000 11.700000 41024.288908
-8.700000 12.000000 43661.014459
-8.700000 12.300000 46369.274343
-8.700000 12.600000 49132.223578
-8.700000 12.900000 51930.472089
-8.700000 13.200000 54742.624882
-8.700000 13.500000 57564.226403
-8.700000 13.800000 60422.785532
-8.700000 14.100000 63353.365554
-8.700000 14.400000 66355.352888
-8.700000 14.700000 69246.705200
-8.700000 15.000000 71250.046093
-8.400000 -15.000000 32556.088166
-8.400000 -14.700000 30914.578818
-8.400000 -14.400000 28572.711732
-8.400000 -14.100000 26178.552791
-8.400000 -13.800000 23879.031310
-8.400000 -13.500000 21686.273440
-8.400000 -13.200000 19600.687449
-8.400000 -12.900000 17622.285380
-8.400000 -12.600000 15751.048199
-8.400000 -12.300000 13986.954805
-8.400000 -12.000000 12330.012394
-8.400000 -11.700000 10780.248957
-8.400000 -11.400000 9337.685421
-8.400000 -11.100000 8002.326685
-8.400000 -10.800000 6774.169533
-8.400000 -10.500000 5653.212884
-8.400000 -10.200000 4639.461266
-8.400000 -9.900000 3732.920338
-8.400000 -9.600000 2933.593157
-8.400000 -9.300000 2241.480615
-8.400000 -9.000000 1656.582951
-8.400000 -8.700000 1178.899522
-8.400000 -8.400000 808.396955
-8.400000 -8.100000 544.524637
-8.400000 -7.800000 382.824730
-8.400000 -7.500000 305.929214
-8.400000 -7.200000 282.003766
-8.400000 -6.900000 281.544972
-8.400000 -6.600000 288.208260
-8.400000 -6.300000 296.190077
-8.400000 -6.000000 309.147688
-8.400000 -5.700000 335.327465
-8.400000 -5.400000 376.514121
-8.400000 -5.100000 428.609567
-8.400000 -4.800000 484.902561
-8.400000 -4.500000 549.817305
-8.400000 -4.200000 628.714070
-8.400000 -3.900000 719.496032
-8.400000 -3.600000 823.590945
-8.400000 -3.300000 933.116824
-8.400000 -3.000000 1036.896780
-8.400000 -2.700000 1146.936509
-8.400000 -2.400000 1289.544267
-8.400000 -2.100000 1474.474688
-8.400000 -1.800000 1693.138793
-8.400000 -1.500000 1920.687576
-8.400000 -1.200000 2128.085865
-8.400000 -0.900000 2284.948313
-8.400000 -0.600000 2367.817344
-8.400000 -0.300000 2385.277926
-8.400000 0.000000 2403.587844
-8.400000 0.300000 2485.651074
-8.400000 0.600000 2638.020107
-8.400000 0.900000 2827.108294
-8.400000 1.200000 3016.356892
-8.400000 1.500000 3184.809307
-8.400000 1.800000 3309.662470
-8.400000 2.100000 3389.429509
-8.400000 2.400000 3467.479647
-8.400000 2.700000 3583.749385
-8.400000 3.000000 3759.421657
-8.400000 3.300000 3971.939390
-8.400000 3.600000 4183.729139
-8.400000 3.900000 4415.561106
-8.400000 4.200000 4704.414206
-8.400000 4.500000 5064.242725
-8.400000 4.800000 5501.318247
-8.400000 5.100000 6027.594665
-8.400000 5.400000 6645.153534
-8.400000 5.700000 7340.633384
-8.400000 6.000000 8101.102535
-8.400000 6.300000 8922.788794
-8.400000 6.600000 9814.618739
-8.400000 6.900000 10795.476632
-8.400000 7.200000 11878.846270
-8.400000 7.500000 13068.809319
-8.400000 7.800000 14365.946922
-8.400000 8.100000 15770.295165
-8.400000 8.400000 17281.796615
-8.400000 8.700000 18899.942306
-8.400000 9.000000 20622.133317
-8.400000 9.300000 22440.688762
-8.400000 9.600000 24343.139410
-8.400000 9.900000 26320.478456
-8.400000 10.200000 28375.260227
-8.400000 10.500000 30518.609221
-8.400000 10.800000 32760.698017
-8.400000 11.100000 35104.396088
-8.400000 11.400000 37543.718501
-8.400000 11.700000 40066.199974
-8.400000 12.000000 42658.431172
-8.400000 12.300000 45307.849476
-8.400000 12.600000 47996.517313
-8.400000 12.900000 50701.125306
-8.400000 13.200000 53415.728940
-8.400000 13.500000 56167.335475
-8.400000 13.800000 58991.455990
-8.400000 14.100000 61901.833951
-8.400000 14.400000 64876.658933
-8.400000 14.700000 67733.528630
-8.400000 15.000000 69712.182127
-8.100000 -15.000000 32430.623275
-8.100000 -14.700000 30789.294416
-8.100000 -14.400000 28447.708959
-8.100000 -14.100000 26053.888210
-8.100000 -13.800000 23754.753667
-8.100000 -13.500000 21562.415724
-8.100000 -13.200000 19477.260704
-8.100000 -12.900000 17499.280487
-8.100000 -12.600000 15628.434436
-8.100000 -12.300000 13864.685383
-8.100000 -12.000000 12208.044018
-8.100000 -11.700000 10658.554234
-8.100000 -11.400000 9216.244345
-8.100000 -11.100000 7881.108973
-8.100000 -10.800000 6653.126312
-8.100000 -10.500000 5532.289725
-8.100000 -10.200000 4518.618467
-8.100000 -9.900000 3612.136285
-8.100000 -9.600000 2812.854428
-8.100000 -9.300000 2120.774449
-8.100000 -9.000000 1535.896647
-8.100000 -8.700000 1058.221609
-8.100000 -8.400000 687.705740
-8.100000 -8.100000 423.736916
-8.100000 -7.800000 261.745553
-8.100000 -7.500000 184.451912
-8.100000 -7.200000 160.376107
-8.100000 -6.900000 159.752158
-8.100000 -6.600000 165.676949
-8.100000 -6.300000 172.642657
-8.100000 -6.000000 183.034477
-8.100000 -5.700000 202.687802
-8.100000 -5.400000 232.981462
-8.100000 -5.100000 271.015624
-8.100000 -4.800000 313.271338
-8.100000 -4.500000 364.758230
-8.100000 -4.200000 429.008430
-8.100000 -3.900000 502.990011
-8.100000 -3.600000 587.364716
-8.100000 -3.300000 677.401439
-8.100000 -3.000000 764.616789
-8.100000 -2.700000 860.524252
-8.100000 -2.400000 988.965918
-8.100000 -2.100000 1155.555638
-8.100000 -1.800000 1349.906152
-8.100000 -1.500000 1548.472401
-8.100000 -1.200000 1725.369519
-8.100000 -0.900000 1857.423619
-8.100000 -0.600000 1925.264508
-8.100000 -0.300000 1937.885977
-8.100000 0.000000 1955.324867
-8.100000 0.300000 2033.505023
-8.100000 0.600000 2175.830596
-8.100000 0.900000 2349.328301
-8.100000 1.200000 2518.919596
-8.100000 1.500000 2667.745849
-8.100000 1.800000 2778.364220
-8.100000 2.100000 2849.071870
-8.100000 2.400000 2921.347397
-8.100000 2.700000 3032.768428
-8.100000 3.000000 3199.644521
-8.100000 3.300000 3396.381461
-8.100000 3.600000 3592.265795
-8.100000 3.900000 3813.465375
-8.100000 4.200000 4093.398414
-8.100000 4.500000 4444.315143
-8.100000 4.800000 4875.339843
-8.100000 5.100000 5395.975798
-8.100000 5.400000 6001.530112
-8.100000 5.700000 6677.236978
-8.100000 6.000000 7414.315309
-8.100000 6.300000 8214.603608
-8.100000 6.600000 9094.483337
-8.100000 6.900000 10071.905616
-8.100000 7.200000 11154.778536
-8.100000 7.500000 12344.705966
-8.100000 7.800000 13641.836493
-8.100000 8.100000 15046.111223
-8.100000 8.400000 16556.975243
-8.100000 8.700000 18171.592946
-8.100000 9.000000 19881.677175
-8.100000 9.300000 21674.248095
-8.100000 9.600000 23540.948145
-8.100000 9.900000 25485.839520
-8.100000 10.200000 27520.660041
-8.100000 10.500000 29654.951993
-8.100000 10.800000 31890.410244
-8.100000 11.100000 34219.222208
-8.100000 11.400000 36627.467962
-8.100000 11.700000 39103.511406
-8.100000 12.000000 41639.019605
-8.100000 12.300000 44217.922904
-8.100000 12.600000 46815.329671
-8.100000 12.900000 49423.265615
-8.100000 13.200000 52068.002567
-8.100000 13.500000 54785.238277
-8.100000 13.800000 57589.682735
-8.100000 14.100000 60473.777283
-8.100000 14.400000 63414.059809
-8.100000 14.700000 66241.952434
-8.100000 15.000000 68206.551938
-7.800000 -15.000000 32353.078324
-7.800000 -14.700000 30711.793523
-7.800000 -14.400000 28370.293527
-7.800000 -14.100000 25976.610119
-7.800000 -13.800000 23677.670366
-7.800000 -13.500000 21485.568615
-7.800000 -13.200000 19400.671676
-7.800000 -12.900000 17422.968203
-7.800000 -12.600000 15552.430675
-7.800000 -12.300000 13789.033402
-7.800000 -12.000000 12132.777495
-7.800000 -11.700000 10583.682357
-7.800000 -11.400000 9141.754461
-7.800000 -11.100000 7806.971089
-7.800000 -10.800000 6579.295004
-7.800000 -10.500000 5458.714651
-7.800000 -10.200000 4445.257271
-7.800000 -9.900000 3538.953106
-7.800000 -9.600000 2739.809466
-7.800000 -9.300000 2047.819821
-7.800000 -9.000000 1462.983351
-7.800000 -8.700000 985.302844
-7.800000 -8.400000 614.687222
-7.800000 -8.100000 350.338778
-7.800000 -7.800000 187.508798
-7.800000 -7.500000 109.128066
-7.800000 -7.200000 84.093939
-7.800000 -6.900000 82.648586
-7.800000 -6.600000 87.872026
-7.800000 -6.300000 94.317031
-7.800000 -6.000000 102.654325
-7.800000 -5.700000 116.002674
-7.800000 -5.400000 135.679327
-7.800000 -5.100000 160.227367
-7.800000 -4.800000 188.417595
-7.800000 -4.500000 225.131415
-7.800000 -4.200000 273.548184
-7.800000 -3.900000 331.272071
-7.800000 -3.600000 396.752322
-7.800000 -3.300000 467.086533
-7.800000 -3.000000 537.958588
-7.800000 -2.700000 619.470690
-7.800000 -2.400000 732.215862
-7.800000 -2.100000 878.821582
-7.800000 -1.800000 1046.764824
-7.800000 -1.500000 1216.787828
-7.800000 -1.200000 1365.945872
-7.800000 -0.900000 1475.944829
-7.800000 -0.600000 1530.630358
-7.800000 -0.300000 1539.171317
-7.800000 0.000000 1555.842922
-7.800000 0.300000 1629.570970
-7.800000 0.600000 1759.620094
-7.800000 0.900000 1914.969081
-7.800000 1.200000 2065.340268
-7.800000 1.500000 2195.966455
-7.800000 1.800000 2292.885467
-7.800000 2.100000 2355.727129
-7.800000 2.400000 2423.219722
-7.800000 2.700000 2529.691349
-7.800000 3.000000 2685.654498
-7.800000 3.300000 2864.351790
-7.800000 3.600000 3045.331670
-7.800000 3.900000 3257.487258
-7.800000 4.200000 3529.269836
-7.800000 4.500000 3871.673229
-7.800000 4.800000 4296.354545
-7.800000 5.100000 4808.463963
-7.800000 5.400000 5397.809142
-7.800000 5.700000 6051.127571
-7.800000 6.000000 6764.333076
-7.800000 6.300000 7547.672231
-7.800000 6.600000 8420.793595
-7.800000 6.900000 9396.850346
-7.800000 7.200000 10479.588550
-7.800000 7.500000 11669.499375
-7.800000 7.800000 12966.529008
-7.800000 8.100000 14370.060447
-7.800000 8.400000 15877.072079
-7.800000 8.700000 17478.729531
-7.800000 9.000000 19161.467996
-7.800000 9.300000 20917.541007
-7.800000 9.600000 22752.536187
-7.800000 9.900000 24678.747229
-7.800000 10.200000 26704.909631
-7.800000 10.500000 28831.738554
-7.800000 10.800000 31050.166677
-7.800000 11.100000 33344.590671
-7.800000 11.400000 35704.661704
-7.800000 11.700000 38126.278335
-7.800000 12.000000 40595.379171
-7.800000 12.300000 43085.579976
-7.800000 12.600000 45586.888710
-7.800000 12.900000 48124.786421
-7.800000 13.200000 50735.144419
-7.800000 13.500000 53433.224591
-7.800000 13.800000 56212.302279
-7.800000 14.100000 59062.349655
-7.800000 14.400000 61973.061100
-7.800000 14.700000 64785.115903
-7.800000 15.000000 66744.619462
-7.500000 -15.000000 32323.965883
-7.500000 -14.700000 30682.620716
-7.500000 -14.400000 28341.037083
-7.500000 -14.100000 25947.276362
-7.500000 -13.800000 23648.273852
-7.500000 -13.500000 21456.121011
-7.500000 -13.200000 19371.182275
-7.500000 -12.900000 17393.453490
-7.500000 -12.600000 15522.922371
-7.500000 -12.300000 13759.563684
-7.500000 -12.000000 12103.346664
-7.500000 -11.700000 10554.255689
-7.500000 -11.400000 9112.293466
-7.500000 -11.100000 7777.462809
-7.500000 -10.800000 6549.757825
-7.500000 -10.500000 5429.175520
-7.500000 -10.200000 4415.719368
-7.500000 -9.900000 3509.383807
-7.500000 -9.600000 2710.152717
-7.500000 -9.300000 2018.015318
-7.500000 -9.000000 1432.978032
-7.500000 -8.700000 955.036850
-7.500000 -8.400000 583.999181
-7.500000 -8.100000 318.821526
-7.500000 -7.800000 154.581628
-7.500000 -7.500000 74.181833
-7.500000 -7.200000 46.486464
-7.500000 -6.900000 42.511373
-7.500000 -6.600000 46.488195
-7.500000 -6.300000 52.555442
-7.500000 -6.000000 59.311710
-7.500000 -5.700000 67.505447
-7.500000 -5.400000 78.429637
-7.500000 -5.100000 91.914046
-7.500000 -4.800000 108.056445
-7.500000 -4.500000 130.618504
-7.500000 -4.200000 162.524332
-7.500000 -3.900000 203.310939
-7.500000 -3.600000 250.568762
-7.500000 -3.300000 301.818839
-7.500000 -3.000000 356.728047
-7.500000 -2.700000 424.129592
-7.500000 -2.400000 519.952003
-7.500000 -2.100000 644.853564
-7.500000 -1.800000 784.599042
-7.500000 -1.500000 924.605440
-7.500000 -1.200000 1047.431171
-7.500000 -0.900000 1138.550302
-7.500000 -0.600000 1182.917385
-7.500000 -0.300000 1188.728800
-7.500000 0.000000 1204.920761
-7.500000 0.300000 1273.984237
-7.500000 0.600000 1390.755519
-7.500000 0.900000 1526.608520
-7.500000 1.200000 1657.845719
-7.500000 1.500000 1771.131385
-7.500000 1.800000 1854.690954
-7.500000 2.100000 1910.105159
-7.500000 2.400000 1973.187349
-7.500000 2.700000 2074.889505
-7.500000 3.000000 2219.372572
-7.500000 3.300000 2379.207593
-7.500000 3.600000 2545.310929
-7.500000 3.900000 2748.200461
-7.500000 4.200000 3011.737371
-7.500000 4.500000 3346.184320
-7.500000 4.800000 3763.386235
-7.500000 5.100000 4263.160902
-7.500000 5.400000 4832.375835
-7.500000 5.700000 5461.620672
-7.500000 6.000000 6153.248274
-7.500000 6.300000 6925.000075
-7.500000 6.600000 7794.965319
-7.500000 6.900000 8770.591599
-7.500000 7.200000 9853.284669
-7.500000 7.500000 11043.044177
-7.500000 7.800000 12339.111654
-7.500000 8.100000 13738.248143
-7.500000 8.400000 15231.372894
-7.500000 8.700000 16804.527053
-7.500000 9.000000 18450.197811
-7.500000 9.300000 20175.351502
-7.500000 9.600000 21992.927388
-7.500000 9.900000 23910.606424
-7.500000 10.200000 25927.421667
-7.500000 10.500000 28034.124858
-7.500000 10.800000 30215.629946
-7.500000 11.100000 32461.244575
-7.500000 11.400000 34769.557131
-7.500000 11.700000 37128.950025
-7.500000 12.000000 39511.950122
-7.500000 12.300000 41906.632598
-7.500000 12.600000 44337.693299
-7.500000 12.900000 46841.174766
-7.500000 13.200000 49432.890891
-7.500000 13.500000 52106.520481
-7.500000 13.800000 54852.051015
-7.500000 14.100000 57672.014845
-7.500000 14.400000 60565.834813
-7.500000 14.700000 63371.582598
-7.500000 15.000000 65329.141033
-7.200000 -15.000000 32341.195093
-7.200000 -14.700000 30699.506465
-7.200000 -14.400000 28357.417585
-7.200000 -14.100000 25963.118257
-7.200000 -13.800000 23663.575133
-7.200000 -13.500000 21470.882654
-7.200000 -13.200000 19385.405651
-7.200000 -12.900000 17407.140368
-7.200000 -12.600000 15536.064937
-7.200000 -12.300000 13772.108583
-7.200000 -12.000000 12115.172180
-7.200000 -11.700000 10565.226896
-7.200000 -11.400000 9122.331001
-7.200000 -11.100000 7786.551786
-7.200000 -10.800000 6557.926923
-7.200000 -10.500000 5436.465251
-7.200000 -10.200000 4422.149920
-7.200000 -9.900000 3514.949700
-7.200000 -9.600000 2714.844435
-7.200000 -9.300000 2021.837447
-7.200000 -9.000000 1435.935025
-7.200000 -8.700000 957.080105
-7.200000 -8.400000 584.917826
-7.200000 -8.100000 318.209298
-7.200000 -7.800000 151.800127
-7.200000 -7.500000 68.021266
-7.200000 -7.200000 35.495657
-7.200000 -6.900000 26.642771
-7.200000 -6.600000 27.692156
-7.200000 -6.300000 32.574274
-7.200000 -6.000000 38.112802
-7.200000 -5.700000 43.452091
-7.200000 -5.400000 49.278545
-7.200000 -5.100000 55.921796
-7.200000 -4.800000 63.921642
-7.200000 -4.500000 75.559752
-7.200000 -4.200000 93.107588
-7.200000 -3.900000 117.644556
-7.200000 -3.600000 147.738399
-7.200000 -3.300000 181.569375
-7.200000 -3.000000 221.336882
-7.200000 -2.700000 274.490270
-7.200000 -2.400000 351.208627
-7.200000 -2.100000 451.716810
-7.200000 -1.800000 563.122090
-7.200000 -1.500000 673.387856
-7.200000 -1.200000 771.277175
-7.200000 -0.900000 845.786126
-7.200000 -0.600000 882.031767
-7.200000 -0.300000 886.211033
-7.200000 0.000000 901.917261
-7.200000 0.300000 966.015292
-7.200000 0.600000 1069.635571
-7.200000 0.900000 1186.088606
-7.200000 1.200000 1298.273285
-7.200000 1.500000 1394.570302
-7.200000 1.800000 1464.960863
-7.200000 2.100000 1512.880007
-7.200000 2.400000 1571.457672
-7.200000 2.700000 1668.575694
-7.200000 3.000000 1801.668888
-7.200000 3.300000 1942.542176
-7.200000 3.600000 2093.461959
-7.200000 3.900000 2285.857341
-7.200000 4.200000 2540.070942
-7.200000 4.500000 2866.743520
-7.200000 4.800000 3274.415049
-7.200000 5.100000 3757.632172
-7.200000 5.400000 4303.687231
-7.200000 5.700000 4908.533830
-7.200000 6.000000 5583.530439
-7.200000 6.300000 6348.955897
-7.200000 6.600000 7217.702173
-7.200000 6.900000 8193.193653
-7.200000 7.200000 9275.675374
-7.200000 7.500000 10464.179610
-7.200000 7.800000 11755.004775
-7.200000 8.100000 13138.969849
-7.200000 8.400000 14602.548362
-7.200000 8.700000 16138.445358
-7.200000 9.000000 17754.185885
-7.200000 9.300000 19463.221996
-7.200000 9.600000 21272.375754
-7.200000 9.900000 23178.598695
-7.200000 10.200000 25171.354746
-7.200000 10.500000 27237.958545
-7.200000 10.800000 29370.768478
-7.200000 11.100000 31568.044055
-7.200000 11.400000 33818.491485
-7.200000 11.700000 36094.426281
-7.200000 12.000000 38382.499645
-7.200000 12.300000 40706.724545
-7.200000 12.600000 43103.329563
-7.200000 12.900000 45588.681653
-7.200000 13.200000 48156.863146
-7.200000 13.500000 50797.445834
-7.200000 13.800000 53512.387561
-7.200000 14.100000 56314.470767
-7.200000 14.400000 59200.798125
-7.200000 14.700000 62001.861494
-7.200000 15.000000 63955.286472
-6.900000 -15.000000 32396.679418
-6.900000 -14.700000 30754.216648
-6.900000 -14.400000 28410.993098
-6.900000 -14.100000 26015.485930
-6.900000 -13.800000 23714.728743
-6.900000 -13.500000 21520.822012
-6.900000 -13.200000 19434.130850
-6.900000 -12.900000 17454.650480
-6.900000 -12.600000 15582.349386
-6.900000 -12.300000 13817.123140
-6.900000 -12.000000 12158.834128
-6.900000 -11.700000 10607.469469
-6.900000 -11.400000 9163.144845
-6.900000 -11.100000 7825.961403
-6.900000 -10.800000 6595.961581
-6.900000 -10.500000 5473.154072
-6.900000 -10.200000 4457.526840
-6.900000 -9.900000 3549.056621
-6.900000 -9.600000 2747.719025
-6.900000 -9.300000 2053.472747
-6.900000 -9.000000 1466.171469
-6.900000 -8.700000 985.512017
-6.900000 -8.400000 610.795031
-6.900000 -8.100000 340.364284
-6.900000 -7.800000 168.775309
-6.900000 -7.500000 78.408236
-6.900000 -7.200000 38.806294
-6.900000 -6.900000 23.458476
-6.900000 -6.600000 19.785970
-6.900000 -6.300000 22.195149
-6.900000 -6.000000 26.632301
-6.900000 -5.700000 30.853192
-6.900000 -5.400000 34.574613
-6.900000 -5.100000 38.074652
-6.900000 -4.800000 41.908253
-6.900000 -4.500000 47.400602
-6.900000 -4.200000 55.885646
-6.900000 -3.900000 68.447850
-6.900000 -3.600000 84.797613
-6.900000 -3.300000 104.330275
-6.900000 -3.000000 130.171856
-6.900000 -2.700000 168.215283
-6.900000 -2.400000 223.813533
-6.900000 -2.100000 297.813694
-6.900000 -1.800000 382.027998
-6.900000 -1.500000 465.495048
-6.900000 -1.200000 540.758849
-6.900000 -0.900000 599.854711
-6.900000 -0.600000 628.840326
-6.900000 -0.300000 631.709268
-6.900000 0.000000 646.234892
-6.900000 0.300000 704.275062
-6.900000 0.600000 794.921989
-6.900000 0.900000 892.708546
-6.900000 1.200000 986.158566
-6.900000 1.500000 1066.137625
-6.900000 1.800000 1123.916829
-6.900000 2.100000 1164.374851
-6.900000 2.400000 1218.275094
-6.900000 2.700000 1310.538881
-6.900000 3.000000 1432.017827
-6.900000 3.300000 1554.134815
-6.900000 3.600000 1689.880443
-6.900000 3.900000 1870.952017
-6.900000 4.200000 2114.789413
-6.900000 4.500000 2432.564468
-6.900000 4.800000 2827.456672
-6.900000 5.100000 3290.015837
-6.900000 5.400000 3811.242696
-6.900000 5.700000 4394.426659
-6.900000 6.000000 5058.296019
-6.900000 6.300000 5820.866702
-6.900000 6.600000 6689.224180
-6.900000 6.900000 7664.430584
-6.900000 7.200000 8745.358376
-6.900000 7.500000 9927.716540
-6.900000 7.800000 11201.895340
-6.900000 8.100000 12555.215337
-6.900000 8.400000 13981.643767
-6.900000 8.700000 15488.707150
-6.900000 9.000000 17089.553637
-6.900000 9.300000 18790.254322
-6.900000 9.600000 20585.864948
-6.900000 9.900000 22464.313201
-6.900000 10.200000 24414.631642
-6.900000 10.500000 26433.360938
-6.900000 10.800000 28520.442316
-6.900000 11.100000 30663.203079
-6.900000 11.400000 32832.699429
-6.900000 11.700000 35014.428160
-6.900000 12.000000 37231.875280
-6.900000 12.300000 39521.608675
-6.900000 12.600000 41900.596878
-6.900000 12.900000 44363.330274
-6.900000 13.200000 46898.965116
-6.900000 13.500000 49508.454969
-6.900000 13.800000 52204.565382
-6.900000 14.100000 54998.387090
-6.900000 14.400000 57878.491052
-6.900000 14.700000 60669.846964
-6.900000 15.000000 62613.814668
-6.600000 -15.000000 32481.496150
-6.600000 -14.700000 30838.222040
-6.600000 -14.400000 28493.815549
-6.600000 -14.100000 26097.054122
-6.600000 -13.800000 23795.037666
-6.600000 -13.500000 21599.871640
-6.600000 -13.200000 19511.921477
-6.600000 -12.900000 17531.184505
-6.600000 -12.600000 15657.642445
-6.600000 -12.300000 13891.234535
-6.600000 -12.000000 12231.883064
-6.600000 -11.700000 10679.587928
-6.600000 -11.400000 9234.423115
-6.600000 -11.100000 7896.446074
-6.600000 -10.800000 6665.674897
-6.600000 -10.500000 5542.106614
-6.600000 -10.200000 4525.718908
-6.600000 -9.900000 3616.446993
-6.600000 -9.600000 2814.116731
-6.600000 -9.300000 2118.430481
-6.600000 -9.000000 1528.794407
-6.600000 -8.700000 1044.419783
-6.600000 -8.400000 664.446513
-6.600000 -8.100000 386.429829
-6.600000 -7.800000 203.782125
-6.600000 -7.500000 100.383570
-6.600000 -7.200000 49.896231
-6.600000 -6.900000 26.837677
-6.600000 -6.600000 17.467082
-6.600000 -6.300000 16.264152
-6.600000 -6.000000 19.136360
-6.600000 -5.700000 22.748399
-6.600000 -5.400000 25.804099
-6.600000 -5.100000 28.120184
-6.600000 -4.800000 30.169510
-6.600000 -4.500000 32.963753
-6.600000 -4.200000 37.204938
-6.600000 -3.900000 43.476011
-6.600000 -3.600000 51.882517
-6.600000 -3.300000 62.283408
-6.600000 -3.000000 77.042221
-6.600000 -2.700000 100.408143
-6.600000 -2.400000 135.444081
-6.600000 -2.100000 183.654960
-6.600000 -1.800000 242.105255
-6.600000 -1.500000 302.158700
-6.600000 -1.200000 357.489646
-6.600000 -0.900000 401.975115
-6.600000 -0.600000 423.902528
-6.600000 -0.300000 425.499455
-6.600000 0.000000 437.984633
-6.600000 0.300000 487.949057
-6.600000 0.600000 564.533877
-6.600000 0.900000 644.389514
-6.600000 1.200000 720.087379
-6.600000 1.500000 785.208528
-6.600000 1.800000 831.472651
-6.600000 2.100000 864.682330
-6.600000 2.400000 913.461262
-6.600000 2.700000 999.180687
-6.600000 3.000000 1107.525527
-6.600000 3.300000 1211.819295
-6.600000 3.600000 1333.409160
-6.600000 3.900000 1503.304770
-6.600000 4.200000 1736.231495
-6.600000 4.500000 2042.411438
-6.600000 4.800000 2420.105651
-6.600000 5.100000 2858.751457
-6.600000 5.400000 3355.179990
-6.600000 5.700000 3922.028915
-6.600000 6.000000 4579.921574
-6.600000 6.300000 5341.364018
-6.600000 6.600000 6209.309839
-6.600000 6.900000 7182.661355
-6.600000 7.200000 8256.544538
-6.600000 7.500000 9420.844400
-6.600000 7.800000 10663.545964
-6.600000 8.100000 11980.163024
-6.600000 8.400000 13378.759376
-6.600000 8.700000 14871.701996
-6.600000 9.000000 16464.034197
-6.600000 9.300000 18149.140362
-6.600000 9.600000 19913.347701
-6.600000 9.900000 21747.236356
-6.600000 10.200000 23651.338553
-6.600000 10.500000 25627.528655
-6.600000 10.800000 27662.415219
-6.600000 11.100000 29725.867802
-6.600000 11.400000 31801.945136
-6.600000 11.700000 33913.044734
-6.600000 12.000000 36096.003954
-6.600000 12.300000 38368.636321
-6.600000 12.600000 40725.921865
-6.600000 12.900000 43156.608861
-6.600000 13.200000 45660.646839
-6.600000 13.500000 48250.357254
-6.600000 13.800000 50937.521188
-6.600000 14.100000 53724.575999
-6.600000 14.400000 56593.452633
-6.600000 14.700000 59369.655644
-6.600000 15.000000 61302.105950
-6.300000 -15.000000 32598.804068
-6.300000 -14.700000 30955.141617
-6.300000 -14.400000 28610.171118
-6.300000 -14.100000 26212.813443
-6.300000 -13.800000 23910.198885
-6.300000 -13.500000 21714.434818
-6.300000 -13.200000 19625.886828
-6.300000 -12.900000 17644.554338
-6.300000 -12.600000 15770.433337
-6.300000 -12.300000 14003.510473
-6.300000 -12.000000 12343.768814
-6.300000 -11.700000 10791.208579
-6.300000 -11.400000 9345.844660
-6.300000 -11.100000 8007.681321
-6.300000 -10.800000 6776.696922
-6.300000 -10.500000 5652.815519
-6.300000 -10.200000 4635.853838
-6.300000 -9.900000 3725.497124
-6.300000 -9.600000 2921.113756
-6.300000 -9.300000 2221.984169
-6.300000 -9.000000 1627.558475
-6.300000 -8.700000 1137.052948
-6.300000 -8.400000 749.276022
-6.300000 -8.100000 459.545059
-6.300000 -7.800000 258.488255
-6.300000 -7.500000 133.368048
-6.300000 -7.200000 66.280962
-6.300000 -6.900000 34.146194
-6.300000 -6.600000 19.177066
-6.300000 -6.300000 13.794307
-6.300000 -6.000000 14.210186
-6.300000 -5.700000 16.958510
-6.300000 -5.400000 19.824431
-6.300000 -5.100000 21.851089
-6.300000 -4.800000 23.363231
-6.300000 -4.500000 25.123424
-6.300000 -4.200000 27.478598
-6.300000 -3.900000 30.857778
-6.300000 -3.600000 35.678832
-6.300000 -3.300000 41.911391
-6.300000 -3.000000 50.293651
-6.300000 -2.700000 62.839540
-6.300000 -2.400000 81.616030
-6.300000 -2.100000 108.670475
-6.300000 -1.800000 144.313592
-6.300000 -1.500000 183.518007
-6.300000 -1.200000 221.019315
-6.300000 -0.900000 251.754343
-6.300000 -0.600000 266.830496
-6.300000 -0.300000 267.478690
-6.300000 0.000000 277.507336
-6.300000 0.300000 317.108490
-6.300000 0.600000 377.355689
-6.300000 0.900000 439.869088
-6.300000 1.200000 499.740957
-6.300000 1.500000 551.838060
-6.300000 1.800000 587.635476
-6.300000 2.100000 613.789678
-6.300000 2.400000 656.663513
-6.300000 2.700000 732.767105
-6.300000 3.000000 825.174761
-6.300000 3.300000 913.174426
-6.300000 3.600000 1022.166514
-6.300000 3.900000 1181.167309
-6.300000 4.200000 1402.807067
-6.300000 4.500000 1694.237825
-6.300000 4.800000 2050.315710
-6.300000 5.100000 2463.416063
-6.300000 5.400000 2938.230316
-6.300000 5.700000 3494.362146
-6.300000 6.000000 4149.563231
-6.300000 6.300000 4910.311017
-6.300000 6.600000 5776.088767
-6.300000 6.900000 6741.496943
-6.300000 7.200000 7795.916086
-6.300000 7.500000 8927.978506
-6.300000 7.800000 10134.699847
-6.300000 8.100000 11424.687896
-6.300000 8.400000 12809.446263
-6.300000 8.700000 14292.915094
-6.300000 9.000000 15867.434096
-6.300000 9.300000 17517.952590
-6.300000 9.600000 19235.784911
-6.300000 9.900000 21025.074277
-6.300000 10.200000 22889.835126
-6.300000 10.500000 24816.296734
-6.300000 10.800000 26773.507977
-6.300000 11.100000 28744.453444
-6.300000 11.400000 30749.927042
-6.300000 11.700000 32826.452442
-6.300000 12.000000 34992.794980
-6.300000 12.300000 37244.637769
-6.300000 12.600000 39570.377066
-6.300000 12.900000 41968.963168
-6.300000 13.200000 44452.273586
-6.300000 13.500000 47032.354976
-6.300000 13.800000 49712.290789
-6.300000 14.100000 52487.631911
-6.300000 14.400000 55340.613376
-6.300000 14.700000 58102.548430
-6.300000 15.000000 60027.211284
-6.000000 -15.000000 32758.500644
-6.000000 -14.700000 31114.760059
-6.000000 -14.400000 28769.676312
-6.000000 -14.100000 26372.199098
-6.000000 -13.800000 24069.464687
-6.000000 -13.500000 21873.580784
-6.000000 -13.200000 19784.913009
-6.000000 -12.900000 17803.461309
-6.000000 -12.600000 15929.225275
-6.000000 -12.300000 14162.203338
-6.000000 -12.000000 12502.391687
-6.000000 -11.700000 10949.780131
-6.000000 -11.400000 9504.338868
-6.000000 -11.100000 8165.975049
-6.000000 -10.800000 6934.484269
-6.000000 -10.500000 5809.510174
-6.000000 -10.200000 4790.416929
-6.000000 -9.900000 3876.561694
-6.000000 -9.600000 3067.376951
-6.000000 -9.300000 2362.379626
-6.000000 -9.000000 1761.782357
-6.000000 -8.700000 1264.556329
-6.000000 -8.400000 866.132422
-6.000000 -8.100000 557.188891
-6.000000 -7.800000 328.230311
-6.000000 -7.500000 173.734094
-6.000000 -7.200000 85.274167
-6.000000 -6.900000 42.933564
-6.000000 -6.600000 23.456685
-6.000000 -6.300000 14.447786
-6.000000 -6.000000 11.996953
-6.000000 -5.700000 13.414781
-6.000000 -5.400000 15.849102
-6.000000 -5.100000 17.712418
-6.000000 -4.800000 19.307486
-6.000000 -4.500000 20.998320
-6.000000 -4.200000 22.583220
-6.000000 -3.900000 24.377008
-6.000000 -3.600000 27.216775
-6.000000 -3.300000 31.478231
-6.000000 -3.000000 36.959083
-6.000000 -2.700000 43.816472
-6.000000 -2.400000 53.046206
-6.000000 -2.100000 66.214005
-6.000000 -1.800000 84.474363
-6.000000 -1.500000 106.266761
-6.000000 -1.200000 128.628154
-6.000000 -0.900000 147.444433
-6.000000 -0.600000 156.501007
-6.000000 -0.300000 156.852746
-6.000000 0.000000 164.421864
-6.000000 0.300000 192.289651
-6.000000 0.600000 234.558177
-6.000000 0.900000 280.010837
-6.000000 1.200000 325.696052
-6.000000 1.500000 366.077325
-6.000000 1.800000 392.216448
-6.000000 2.100000 411.612129
-6.000000 2.400000 447.933772
-6.000000 2.700000 512.027194
-6.000000 3.000000 586.395334
-6.000000 3.300000 659.058441
-6.000000 3.600000 756.031869
-6.000000 3.900000 903.356035
-6.000000 4.200000 1112.148182
-6.000000 4.500000 1385.288142
-6.000000 4.800000 1716.563825
-6.000000 5.100000 2104.516850
-6.000000 5.400000 2563.274039
-6.000000 5.700000 3113.664013
-6.000000 6.000000 3767.422405
-6.000000 6.300000 4525.640265
-6.000000 6.600000 5382.573810
-6.000000 6.900000 6327.112232
-6.000000 7.200000 7348.535360
-6.000000 7.500000 8445.358518
-6.000000 7.800000 9626.706430
-6.000000 8.100000 10902.972804
-6.000000 8.400000 12276.328339
-6.000000 8.700000 13738.740504
-6.000000 9.000000 15275.972981
-6.000000 9.300000 16879.346225
-6.000000 9.600000 18554.626600
-6.000000 9.900000 20307.747461
-6.000000 10.200000 22125.295137
-6.000000 10.500000 23976.152433
-6.000000 10.800000 25842.139799
-6.000000 11.100000 27742.414548
-6.000000 11.400000 29712.878582
-6.000000 11.700000 31773.057801
-6.000000 12.000000 33919.476817
-6.000000 12.300000 36140.269610
-6.000000 12.600000 38433.403757
-6.000000 12.900000 40810.314165
-6.000000 13.200000 43283.313120
-6.000000 13.500000 45855.706324
-6.000000 13.800000 48523.479935
-6.000000 14.100000 51282.689676
-6.000000 14.400000 54121.479937
-6.000000 14.700000 56875.088814
-6.000000 15.000000 58796.546963
-5.700000 -15.000000 32965.929971
-5.700000 -14.700000 31322.183229
-5.700000 -14.400000 28977.090567
-5.700000 -14.100000 26579.603949
-5.700000 -13.800000 24276.860110
-5.700000 -13.500000 22080.966773
-5.700000 -13.200000 19992.289463
-5.700000 -12.900000 18010.827608
-5.700000 -12.600000 16136.578257
-5.700000 -12.300000 14369.529162
-5.700000 -12.000000 12709.643359
-5.700000 -11.700000 11156.809531
-5.700000 -11.400000 9710.800458
-5.700000 -11.100000 8371.213769
-5.700000 -10.800000 7137.392799
-5.700000 -10.500000 6008.729593
-5.700000 -10.200000 4984.681308
-5.700000 -9.900000 4064.951455
-5.700000 -9.600000 3249.945106
-5.700000 -9.300000 2539.725695
-5.700000 -9.000000 1933.193358
-5.700000 -8.700000 1425.416673
-5.700000 -8.400000 1005.948023
-5.700000 -8.100000 664.178080
-5.700000 -7.800000 398.194926
-5.700000 -7.500000 211.766136
-5.700000 -7.200000 102.114446
-5.700000 -6.900000 50.430615
-5.700000 -6.600000 28.120863
-5.700000 -6.300000 17.143416
-5.700000 -6.000000 12.217618
-5.700000 -5.700000 11.726528
-5.700000 -5.400000 13.292678
-5.700000 -5.100000 14.951922
-5.700000 -4.800000 16.667756
-5.700000 -4.500000 18.503429
-5.700000 -4.200000 19.891052
-5.700000 -3.900000 20.885760
-5.700000 -3.600000 22.417979
-5.700000 -3.300000 25.166289
-5.700000 -3.000000 28.914764
-5.700000 -2.700000 33.215926
-5.700000 -2.400000 38.117564
-5.700000 -2.100000 44.191135
-5.700000 -1.800000 52.349649
-5.700000 -1.500000 62.769063
-5.700000 -1.200000 74.576761
-5.700000 -0.900000 84.822410
-5.700000 -0.600000 89.670667
-5.700000 -0.300000 90.180183
-5.700000 0.000000 95.171374
-5.700000 0.300000 111.634228
-5.700000 0.600000 136.865831
-5.700000 0.900000 166.098391
-5.700000 1.200000 197.931491
-5.700000 1.500000 226.756022
-5.700000 1.800000 244.279898
-5.700000 2.100000 257.701501
-5.700000 2.400000 286.841921
-5.700000 2.700000 337.562638
-5.700000 3.000000 393.578305
-5.700000 3.300000 451.567314
-5.700000 3.600000 536.362614
-5.700000 3.900000 670.252561
-5.700000 4.200000 862.781663
-5.700000 4.500000 1113.373494
-5.700000 4.800000 1418.414570
-5.700000 5.100000 1784.844927
-5.700000 5.400000 2233.202066
-5.700000 5.700000 2780.597924
-5.700000 6.000000 3431.313862
-5.700000 6.300000 4179.775102
-5.700000 6.600000 5014.432731
-5.700000 6.900000 5925.216192
-5.700000 7.200000 6912.140849
-5.700000 7.500000 7984.847600
-5.700000 7.800000 9152.580583
-5.700000 8.100000 10415.338038
-5.700000 8.400000 11763.739469
-5.700000 8.700000 13185.806336
-5.700000 9.000000 14675.918077
-5.700000 9.300000 16239.300831
-5.700000 9.600000 17881.571429
-5.700000 9.900000 19590.118814
-5.700000 10.200000 21334.406044
-5.700000 10.500000 23095.526782
-5.700000 10.800000 24890.784691
-5.700000 11.100000 26755.324036
-5.700000 11.400000 28709.420658
-5.700000 11.700000 30750.437627
-5.700000 12.000000 32866.285898
-5.700000 12.300000 35053.966161
-5.700000 12.600000 37324.474254
-5.700000 12.900000 39690.391636
-5.700000 13.200000 42155.244709
-5.700000 13.500000 44715.028563
-5.700000 13.800000 47366.443206
-5.700000 14.100000 50111.658738
-5.700000 14.400000 52942.353298
-5.700000 14.700000 55692.283081
-5.700000 15.000000 57612.147958
-5.400000 -15.000000 33222.179531
-5.400000 -14.700000 31578.432607
-5.400000 -14.400000 29233.339682
-5.400000 -14.100000 26835.852777
-5.400000 -13.800000 24533.108525
-5.400000 -13.500000 22337.213999
-5.400000 -13.200000 20248.531384
-5.400000 -12.900000 18267.046506
-5.400000 -12.600000 16392.716711
-5.400000 -12.300000 14625.413231
-5.400000 -12.000000 12964.886218
-5.400000 -11.700000 11410.687080
-5.400000 -11.400000 9962.136804
-5.400000 -11.100000 8618.657674
-5.400000 -10.800000 7379.723963
-5.400000 -10.500000 6245.187522
-5.400000 -10.200000 5215.494512
-5.400000 -9.900000 4290.937057
-5.400000 -9.600000 3471.449928
-5.400000 -9.300000 2754.879536
-5.400000 -9.000000 2134.777907
-5.400000 -8.700000 1600.433242
-5.400000 -8.400000 1141.398612
-5.400000 -8.100000 755.759328
-5.400000 -7.800000 451.944922
-5.400000 -7.500000 238.584077
-5.400000 -7.200000 113.307999
-5.400000 -6.900000 55.265131
-5.400000 -6.600000 31.640145
-5.400000 -6.300000 20.358827
-5.400000 -6.000000 13.940614
-5.400000 -5.700000 11.160279
-5.400000 -5.400000 11.299632
-5.400000 -5.100000 12.719536
-5.400000 -4.800000 14.573314
-5.400000 -4.500000 16.507984
-5.400000 -4.200000 17.908008
-5.400000 -3.900000 18.668592
-5.400000 -3.600000 19.501422
-5.400000 -3.300000 21.013641
-5.400000 -3.000000 23.190778
-5.400000 -2.700000 25.819576
-5.400000 -2.400000 28.692376
-5.400000 -2.100000 31.847180
-5.400000 -1.800000 35.958542
-5.400000 -1.500000 41.236034
-5.400000 -1.200000 47.570167
-5.400000 -0.900000 53.286679
-5.400000 -0.600000 56.184975
-5.400000 -0.300000 56.863471
-5.400000 0.000000 59.469981
-5.400000 0.300000 67.333637
-5.400000 0.600000 79.871411
-5.400000 0.900000 95.642770
-5.400000 1.200000 114.159148
-5.400000 1.500000 131.575750
-5.400000 1.800000 142.056912
-5.400000 2.100000 150.726669
-5.400000 2.400000 171.748583
-5.400000 2.700000 207.849951
-5.400000 3.000000 246.666377
-5.400000 3.300000 291.061723
-5.400000 3.600000 363.041716
-5.400000 3.900000 480.844025
-5.400000 4.200000 652.591563
-5.400000 4.500000 877.168770
-5.400000 4.800000 1156.695172
-5.400000 5.100000 1507.304240
-5.400000 5.400000 1949.691026
-5.400000 5.700000 2493.098693
-5.400000 6.000000 3133.100460
-5.400000 6.300000 3857.877270
-5.400000 6.600000 4658.017350
-5.400000 6.900000 5535.030691
-5.400000 7.200000 6499.086242
-5.400000 7.500000 7558.295790
-5.400000 7.800000 8710.440966
-5.400000 8.100000 9944.531454
-5.400000 8.400000 11250.276363
-5.400000 8.700000 12626.100814
-5.400000 9.000000 14078.465091
-5.400000 9.300000 15611.086529
-5.400000 9.600000 17211.002112
-5.400000 9.900000 18848.717780
-5.400000 10.200000 20504.930689
-5.400000 10.500000 22195.204994
-5.400000 10.800000 23953.865448
-5.400000 11.100000 25801.899014
-5.400000 11.400000 27737.521083
-5.400000 11.700000 29748.425659
-5.400000 12.000000 31830.645204
-5.400000 12.300000 33994.726964
-5.400000 12.600000 36253.541489
-5.400000 12.900000 38610.870903
-5.400000 13.200000 41062.689877
-5.400000 13.500000 43605.893236
-5.400000 13.800000 46243.514904
-5.400000 14.100000 48980.927737
-5.400000 14.400000 51807.641358
-5.400000 14.700000 54554.322276
-5.400000 15.000000 56471.538638
-5.100000 -15.000000 33527.334906
-5.100000 -14.700000 31883.587962
-5.100000 -14.400000 29538.494847
-5.100000 -14.100000 27141.006853
-5.100000 -13.800000 24838.256802
-5.100000 -13.500000 22642.336318
-5.100000 -13.200000 20553.562725
-5.100000 -12.900000 18571.789710
-5.100000 -12.600000 16696.744807
-5.100000 -12.300000 14927.933235
-5.100000 -12.000000 13264.653620
-5.100000 -11.700000 11706.358318
-5.100000 -11.400000 10252.537598
-5.100000 -11.100000 8903.185969
-5.100000 -10.800000 7658.772273
-5.100000 -10.500000 6519.670894
-5.100000 -10.200000 5485.982600
-5.100000 -9.900000 4556.195794
-5.100000 -9.600000 3726.519273
-5.100000 -9.300000 2989.320398
-5.100000 -9.000000 2333.006229
-5.100000 -8.700000 1750.216135
-5.100000 -8.400000 1241.970636
-5.100000 -8.100000 817.450977
-5.100000 -7.800000 487.300464
-5.100000 -7.500000 256.928457
-5.100000 -7.200000 121.654317
-5.100000 -6.900000 59.036619
-5.100000 -6.600000 34.286852
-5.100000 -6.300000 23.038485
-5.100000 -6.000000 15.897580
-5.100000 -5.700000 11.194928
-5.100000 -5.400000 9.635469
-5.100000 -5.100000 10.567742
-5.100000 -4.800000 12.594526
-5.100000 -4.500000 14.790350
-5.100000 -4.200000 16.514348
-5.100000 -3.900000 17.526264
-5.100000 -3.600000 18.213168
-5.100000 -3.300000 19.006136
-5.100000 -3.000000 19.982960
-5.100000 -2.700000 21.064593
-5.100000 -2.400000 22.360743
-5.100000 -2.100000 24.038192
-5.100000 -1.800000 26.659519
-5.100000 -1.500000 30.034683
-5.100000 -1.200000 34.020908
-5.100000 -0.900000 37.943688
-5.100000 -0.600000 40.313373
-5.100000 -0.300000 41.137384
-5.100000 0.000000 42.513949
-5.100000 0.300000 46.120139
-5.100000 0.600000 51.814933
-5.100000 0.900000 58.739122
-5.100000 1.200000 67.026110
-5.100000 1.500000 75.462889
-5.100000 1.800000 81.179318
-5.100000 2.100000 86.540317
-5.100000 2.400000 99.196621
-5.100000 2.700000 120.445366
-5.100000 3.000000 144.092421
-5.100000 3.300000 175.824681
-5.100000 3.600000 233.555525
-5.100000 3.900000 332.245079
-5.100000 4.200000 478.978347
-5.100000 4.500000 676.232030
-5.100000 4.800000 934.226234
-5.100000 5.100000 1274.249136
-5.100000 5.400000 1710.938160
-5.100000 5.700000 2242.544167
-5.100000 6.000000 2857.445289
-5.100000 6.300000 3546.935218
-5.100000 6.600000 4313.982867
-5.100000 6.900000 5169.223483
-5.100000 7.200000 6119.794929
-5.100000 7.500000 7161.467749
-5.100000 7.800000 8281.383212
-5.100000 8.100000 9470.698226
-5.100000 8.400000 10731.787885
-5.100000 8.700000 12072.810144
-5.100000 9.000000 13496.163234
-5.100000 9.300000 14987.880082
-5.100000 9.600000 16519.140789
-5.100000 9.900000 18070.452191
-5.100000 10.200000 19655.736367
-5.100000 10.500000 21308.518220
-5.100000 10.800000 23050.495672
-5.100000 11.100000 24880.727644
-5.100000 11.400000 26786.689369
-5.100000 11.700000 28763.442647
-5.100000 12.000000 30821.058864
-5.100000 12.300000 32972.658795
-5.100000 12.600000 35222.386239
-5.100000 12.900000 37566.330393
-5.100000 13.200000 40001.422570
-5.100000 13.500000 42531.032380
-5.100000 13.800000 45161.136722
-5.100000 14.100000 47894.418580
-5.100000 14.400000 50716.528353
-5.100000 14.700000 53456.668199
-5.100000 15.000000 55368.144643
-4.800000 -15.000000 33881.398235
-4.800000 -14.700000 32237.649774
-4.800000 -14.400000 29892.549071
-4.800000 -14.100000 27495.030838
-4.800000 -13.800000 25192.178941
-4.800000 -13.500000 22995.936578
-4.800000 -13.200000 20906.374812
-4.800000 -12.900000 18922.951764
-4.800000 -12.600000 17044.943148
-4.800000 -12.300000 15271.831783
-4.800000 -12.000000 13603.124046
-4.800000 -11.700000 12038.956873
-4.800000 -11.400000 10579.817609
-4.800000 -11.100000 9226.122256
-4.800000 -10.800000 7977.998183
-4.800000 -10.500000 6834.153505
-4.800000 -10.200000 5791.410226
-4.800000 -9.900000 4842.826004
-4.800000 -9.600000 3979.316640
-4.800000 -9.300000 3194.525657
-4.800000 -9.000000 2483.123925
-4.800000 -8.700000 1850.175574
-4.800000 -8.400000 1306.140976
-4.800000 -8.100000 859.838036
-4.800000 -7.800000 516.243195
-4.800000 -7.500000 275.777687
-4.800000 -7.200000 132.106651
-4.800000 -6.900000 63.918047
-4.800000 -6.600000 36.961374
-4.800000 -6.300000 25.238120
-4.800000 -6.000000 17.672715
-4.800000 -5.700000 11.809806
-4.800000 -5.400000 8.825186
-4.800000 -5.100000 8.862627
-4.800000 -4.800000 10.541145
-4.800000 -4.500000 12.707688
-4.800000 -4.200000 14.869632
-4.800000 -3.900000 16.636032
-4.800000 -3.600000 17.833402
-4.800000 -3.300000 18.525268
-4.800000 -3.000000 18.887139
-4.800000 -2.700000 18.990391
-4.800000 -2.400000 19.166451
-4.800000 -2.100000 19.790850
-4.800000 -1.800000 21.484246
-4.800000 -1.500000 23.931230
-4.800000 -1.200000 26.682470
-4.800000 -0.900000 29.458931
-4.800000 -0.600000 31.360913
-4.800000 -0.300000 32.321062
-4.800000 0.000000 33.527024
-4.800000 0.300000 35.708378
-4.800000 0.600000 38.396973
-4.800000 0.900000 40.662278
-4.800000 1.200000 43.199897
-4.800000 1.500000 46.731048
-4.800000 1.800000 50.350636
-4.800000 2.100000 54.128883
-4.800000 2.400000 60.389567
-4.800000 2.700000 69.859135
-4.800000 3.000000 81.837633
-4.800000 3.300000 102.114116
-4.800000 3.600000 144.126191
-4.800000 3.900000 220.927017
-4.800000 4.200000 340.350470
-4.800000 4.500000 511.545403
-4.800000 4.800000 753.282489
-4.800000 5.100000 1084.437984
-4.800000 5.400000 1507.934697
-4.800000 5.700000 2013.096872
-4.800000 6.000000 2591.967480
-4.800000 6.300000 3248.991948
-4.800000 6.600000 3995.063657
-4.800000 6.900000 4836.170670
-4.800000 7.200000 5766.949945
-4.800000 7.500000 6773.429601
-4.800000 7.800000 7846.988909
-4.800000 8.100000 8993.275768
-4.800000 8.400000 10222.523261
-4.800000 8.700000 11536.495254
-4.800000 9.000000 12920.439185
-4.800000 9.300000 14345.595919
-4.800000 9.600000 15792.088724
-4.800000 9.900000 17272.375134
-4.800000 10.200000 18819.232725
-4.800000 10.500000 20455.121065
-4.800000 10.800000 22180.002277
-4.800000 11.100000 23981.065025
-4.800000 11.400000 25852.362012
-4.800000 11.700000 27803.494599
-4.800000 12.000000 29847.778929
-4.800000 12.300000 31989.691504
-4.800000 12.600000 34225.668239
-4.800000 12.900000 36552.835314
-4.800000 13.200000 38974.574444
-4.800000 13.500000 41496.870868
-4.800000 13.800000 44122.648701
-4.800000 14.100000 46850.274977
-4.800000 14.400000 49662.164753
-4.800000 14.700000 52386.543662
-4.800000 15.000000 54283.598185
-4.500000 -15.000000 34284.354861
-4.500000 -14.700000 32640.570040
-4.500000 -14.400000 30295.345688
-4.500000 -14.100000 27897.461924
-4.500000 -13.800000 25593.755326
-4.500000 -13.500000 23395.729828
-4.500000 -13.200000 21302.999219
-4.500000 -12.900000 19315.076478
-4.500000 -12.600000 17431.483049
-4.500000 -12.300000 15652.500579
-4.500000 -12.000000 13978.635631
-4.500000 -11.700000 12410.343908
-4.500000 -11.400000 10947.758486
-4.500000 -11.100000 9589.633349
-4.500000 -10.800000 8332.922455
-4.500000 -10.500000 7171.170950
-4.500000 -10.200000 6096.113337
-4.500000 -9.900000 5100.799962
-4.500000 -9.600000 4179.731183
-4.500000 -9.300000 3338.284363
-4.500000 -9.000000 2583.204286
-4.500000 -8.700000 1922.205710
-4.500000 -8.400000 1362.029726
-4.500000 -8.100000 905.221832
-4.500000 -7.800000 552.042616
-4.500000 -7.500000 301.173490
-4.500000 -7.200000 146.732965
-4.500000 -6.900000 70.472417
-4.500000 -6.600000 39.946805
-4.500000 -6.300000 27.304522
-4.500000 -6.000000 19.514156
-4.500000 -5.700000 13.138591
-4.500000 -5.400000 9.153923
-4.500000 -5.100000 8.201311
-4.500000 -4.800000 9.021689
-4.500000 -4.500000 10.393192
-4.500000 -4.200000 12.363048
-4.500000 -3.900000 14.831388
-4.500000 -3.600000 16.956296
-4.500000 -3.300000 18.146072
-4.500000 -3.000000 18.526646
-4.500000 -2.700000 18.427278
-4.500000 -2.400000 18.275774
-4.500000 -2.100000 18.421535
-4.500000 -1.800000 19.430994
-4.500000 -1.500000 21.145075
-4.500000 -1.200000 23.073133
-4.500000 -0.900000 24.808443
-4.500000 -0.600000 25.917094
-4.500000 -0.300000 26.771263
-4.500000 0.000000 28.054976
-4.500000 0.300000 29.743047
-4.500000 0.600000 30.993578
-4.500000 0.900000 30.996175
-4.500000 1.200000 30.743296
-4.500000 1.500000 31.906294
-4.500000 1.800000 34.724154
-4.500000 2.100000 38.132903
-4.500000 2.400000 41.436145
-4.500000 2.700000 44.943719
-4.500000 3.000000 50.372521
-4.500000 3.300000 62.160641
-4.500000 3.600000 89.219077
-4.500000 3.900000 142.998303
-4.500000 4.200000 235.682684
-4.500000 4.500000 384.841382
-4.500000 4.800000 612.478877
-4.500000 5.100000 928.078226
-4.500000 5.400000 1324.120931
-4.500000 5.700000 1792.928016
-4.500000 6.000000 2340.042180
-4.500000 6.300000 2976.745327
-4.500000 6.600000 3707.328991
-4.500000 6.900000 4525.442605
-4.500000 7.200000 5418.208050
-4.500000 7.500000 6377.728202
-4.500000 7.800000 7410.462447
-4.500000 8.100000 8527.921559
-4.500000 8.400000 9732.129910
-4.500000 8.700000 11008.391385
-4.500000 9.000000 12327.870695
-4.500000 9.300000 13669.791990
-4.500000 9.600000 15045.117726
-4.500000 9.900000 16485.963419
-4.500000 10.200000 18015.535919
-4.500000 10.500000 19634.939792
-4.500000 10.800000 21331.305352
-4.500000 11.100000 23097.349399
-4.500000 11.400000 24942.047718
-4.500000 11.700000 26878.992937
-4.500000 12.000000 28912.968960
-4.500000 12.300000 31040.799670
-4.500000 12.600000 33260.036272
-4.500000 12.900000 35574.063934
-4.500000 13.200000 37988.576505
-4.500000 13.500000 40506.228828
-4.500000 13.800000 43125.376678
-4.500000 14.100000 45840.411759
-4.500000 14.400000 48630.709811
-4.500000 14.700000 51325.558747
-4.500000 15.000000 53198.061488
-4.200000 -15.000000 34735.968390
-4.200000 -14.700000 33091.792872
-4.200000 -14.400000 30745.616080
-4.200000 -14.100000 28345.788004
-4.200000 -13.800000 26038.744324
-4.200000 -13.500000 23836.061647
-4.200000 -13.200000 21737.603549
-4.200000 -12.900000 19743.813028
-4.200000 -12.600000 17855.220864
-4.200000 -12.300000 16072.328052
-4.200000 -12.000000 14395.276628
-4.200000 -11.700000 12822.855661
-4.200000 -11.400000 11352.080999
-4.200000 -11.100000 9976.686057
-4.200000 -10.800000 8688.570858
-4.200000 -10.500000 7480.810964
-4.200000 -10.200000 6348.046369
-4.200000 -9.900000 5294.095999
-4.200000 -9.600000 4324.828653
-4.200000 -9.300000 3449.206984
-4.200000 -9.000000 2673.506785
-4.200000 -8.700000 1999.394038
-4.200000 -8.400000 1427.752072
-4.200000 -8.100000 958.839092
-4.200000 -7.800000 592.357558
-4.200000 -7.500000 327.880967
-4.200000 -7.200000 161.265732
-4.200000 -6.900000 76.666917
-4.200000 -6.600000 42.575225
-4.200000 -6.300000 29.070367
-4.200000 -6.000000 21.250609
-4.200000 -5.700000 14.728193
-4.200000 -5.400000 10.074625
-4.200000 -5.100000 8.343328
-4.200000 -4.800000 8.478746
-4.200000 -4.500000 8.963062
-4.200000 -4.200000 10.178579
-4.200000 -3.900000 12.528894
-4.200000 -3.600000 15.094728
-4.200000 -3.300000 17.030147
-4.200000 -3.000000 18.108049
-4.200000 -2.700000 18.522383
-4.200000 -2.400000 18.595967
-4.200000 -2.100000 18.619041
-4.200000 -1.800000 19.135227
-4.200000 -1.500000 20.232083
-4.200000 -1.200000 21.525855
-4.200000 -0.900000 22.549857
-4.200000 -0.600000 23.038125
-4.200000 -0.300000 23.482063
-4.200000 0.000000 24.461761
-4.200000 0.300000 25.768608
-4.200000 0.600000 26.393509
-4.200000 0.900000 25.599831
-4.200000 1.200000 24.147728
-4.200000 1.500000 23.870608
-4.200000 1.800000 25.783549
-4.200000 2.100000 28.829389
-4.200000 2.400000 31.329295
-4.200000 2.700000 33.207508
-4.200000 3.000000 36.254361
-4.200000 3.300000 43.367021
-4.200000 3.600000 59.548719
-4.200000 3.900000 93.969061
-4.200000 4.200000 163.752598
-4.200000 4.500000 293.562758
-4.200000 4.800000 501.670758
-4.200000 5.100000 788.603866
-4.200000 5.400000 1148.609837
-4.200000 5.700000 1586.570861
-4.200000 6.000000 2113.893076
-4.200000 6.300000 2733.856034
-4.200000 6.600000 3438.107466
-4.200000 6.900000 4215.466344
-4.200000 7.200000 5061.471613
-4.200000 7.500000 5982.515630
-4.200000 7.800000 6989.161483
-4.200000 8.100000 8083.637121
-4.200000 8.400000 9252.054603
-4.200000 8.700000 10465.968094
-4.200000 9.000000 11703.520778
-4.200000 9.300000 12973.965080
-4.200000 9.600000 14308.757205
-4.200000 9.900000 15731.747187
-4.200000 10.200000 17245.202643
-4.200000 10.500000 18836.759510
-4.200000 10.800000 20497.999669
-4.200000 11.100000 22236.629660
-4.200000 11.400000 24066.322054
-4.200000 11.700000 25992.351657
-4.200000 12.000000 28011.970163
-4.200000 12.300000 30123.204068
-4.200000 12.600000 32329.543452
-4.200000 12.900000 34636.295539
-4.200000 13.200000 37045.692594
-4.200000 13.500000 39555.758809
-4.200000 13.800000 42160.302513
-4.200000 14.100000 44850.589316
-4.200000 14.400000 47607.954872
-4.200000 14.700000 50269.900202
-4.200000 15.000000 52121.413210
-3.900000 -15.000000 35234.473213
-3.900000 -14.700000 33588.500456
-3.900000 -14.400000 31238.870354
-3.900000 -14.100000 28834.237572
-3.900000 -13.800000 26521.365287
-3.900000 -13.500000 24312.853664
-3.900000 -13.200000 22209.551303
-3.900000 -12.900000 20212.018168
-3.900000 -12.600000 18320.386397
-3.900000 -12.300000 16533.508470
-3.900000 -12.000000 14848.547797
-3.900000 -11.700000 13259.419094
-3.900000 -11.400000 11757.782726
-3.900000 -11.100000 10336.148859
-3.900000 -10.800000 8989.361927
-3.900000 -10.500000 7721.240862
-3.900000 -10.200000 6537.196840
-3.900000 -9.900000 5444.015747
-3.900000 -9.600000 4447.808237
-3.900000 -9.300000 3553.658502
-3.900000 -9.000000 2763.256230
-3.900000 -8.700000 2074.778390
-3.900000 -8.400000 1487.787282
-3.900000 -8.100000 1003.735637
-3.900000 -7.800000 623.520884
-3.900000 -7.500000 347.258723
-3.900000 -7.200000 171.530154
-3.900000 -6.900000 81.124919
-3.900000 -6.600000 44.520654
-3.900000 -6.300000 30.366688
-3.900000 -6.000000 22.550178
-3.900000 -5.700000 15.980031
-3.900000 -5.400000 10.848424
-3.900000 -5.100000 8.479103
-3.900000 -4.800000 8.293507
-3.900000 -4.500000 8.589790
-3.900000 -4.200000 9.272986
-3.900000 -3.900000 10.914189
-3.900000 -3.600000 13.086589
-3.900000 -3.300000 15.240878
-3.900000 -3.000000 16.947779
-3.900000 -2.700000 18.076217
-3.900000 -2.400000 18.713798
-3.900000 -2.100000 19.006159
-3.900000 -1.800000 19.332791
-3.900000 -1.500000 20.016142
-3.900000 -1.200000 20.893411
-3.900000 -0.900000 21.559606
-3.900000 -0.600000 21.803094
-3.900000 -0.300000 21.885224
-3.900000 0.000000 22.337315
-3.900000 0.300000 23.105399
-3.900000 0.600000 23.455469
-3.900000 0.900000 22.830184
-3.900000 1.200000 21.315928
-3.900000 1.500000 20.235475
-3.900000 1.800000 20.921835
-3.900000 2.100000 22.861201
-3.900000 2.400000 24.726621
-3.900000 2.700000 26.306984
-3.900000 3.000000 28.789463
-3.900000 3.300000 33.915312
-3.900000 3.600000 44.192841
-3.900000 3.900000 66.667111
-3.900000 4.200000 119.226768
-3.900000 4.500000 227.384081
-3.900000 4.800000 406.074242
-3.900000 5.100000 657.937957
-3.900000 5.400000 987.813603
-3.900000 5.700000 1405.255860
-3.900000 6.000000 1913.726217
-3.900000 6.300000 2505.005686
-3.900000 6.600000 3167.358933
-3.900000 6.900000 3899.330611
-3.900000 7.200000 4709.259528
-3.900000 7.500000 5606.006023
-3.900000 7.800000 6591.097231
-3.900000 8.100000 7651.737448
-3.900000 8.400000 8760.093918
-3.900000 8.700000 9893.317298
-3.900000 9.000000 11058.921620
-3.900000 9.300000 12287.666344
-3.900000 9.600000 13603.991110
-3.900000 9.900000 15011.144125
-3.900000 10.200000 16497.446479
-3.900000 10.500000 18053.975274
-3.900000 10.800000 19687.001061
-3.900000 11.100000 21409.713098
-3.900000 11.400000 23227.852707
-3.900000 11.700000 25139.252399
-3.900000 12.000000 27142.445342
-3.900000 12.300000 29241.057504
-3.900000 12.600000 31440.004456
-3.900000 12.900000 33740.870538
-3.900000 13.200000 36141.413397
-3.900000 13.500000 38635.045433
-3.900000 13.800000 41212.241965
-3.900000 14.100000 43868.236266
-3.900000 14.400000 46594.155555
-3.900000 14.700000 49235.077555
-3.900000 15.000000 51077.281237
-3.600000 -15.000000 35774.300752
-3.600000 -14.700000 34124.741970
-3.600000 -14.400000 31769.493715
-3.600000 -14.100000 29359.136416
-3.600000 -13.800000 27041.485227
-3.600000 -13.500000 24829.217627
-3.600000 -13.200000 22722.820329
-3.600000 -12.900000 20720.970468
-3.600000 -12.600000 18820.501777
-3.600000 -12.300000 17015.733709
-3.600000 -12.000000 15299.174184
-3.600000 -11.700000 13663.454558
-3.600000 -11.400000 12101.755525
-3.600000 -11.100000 10615.033388
-3.600000 -10.800000 9209.693454
-3.600000 -10.500000 7895.872518
-3.600000 -10.200000 6680.268935
-3.600000 -9.900000 5564.094342
-3.600000 -9.600000 4548.110940
-3.600000 -9.300000 3635.554679
-3.600000 -9.000000 2828.107967
-3.600000 -8.700000 2124.787787
-3.600000 -8.400000 1525.439458
-3.600000 -8.100000 1031.316140
-3.600000 -7.800000 643.137312
-3.600000 -7.500000 360.449481
-3.600000 -7.200000 179.459217
-3.600000 -6.900000 85.152939
-3.600000 -6.600000 46.435238
-3.600000 -6.300000 31.471749
-3.600000 -6.000000 23.474271
-3.600000 -5.700000 16.879478
-3.600000 -5.400000 11.508277
-3.600000 -5.100000 8.716851
-3.600000 -4.800000 8.364982
-3.600000 -4.500000 8.911323
-3.600000 -4.200000 9.460319
-3.600000 -3.900000 10.393835
-3.600000 -3.600000 11.867827
-3.600000 -3.300000 13.592095
-3.600000 -3.000000 15.249349
-3.600000 -2.700000 16.610479
-3.600000 -2.400000 17.707850
-3.600000 -2.100000 18.561722
-3.600000 -1.800000 19.172970
-3.600000 -1.500000 19.799178
-3.600000 -1.200000 20.473914
-3.600000 -0.900000 20.948133
-3.600000 -0.600000 21.101521
-3.600000 -0.300000 21.134166
-3.600000 0.000000 21.339629
-3.600000 0.300000 21.535583
-3.600000 0.600000 21.512175
-3.600000 0.900000 21.142825
-3.600000 1.200000 20.039781
-3.600000 1.500000 18.815435
-3.600000 1.800000 18.497293
-3.600000 2.100000 18.971779
-3.600000 2.400000 19.706612
-3.600000 2.700000 20.715641
-3.600000 3.000000 22.819971
-3.600000 3.300000 27.077666
-3.600000 3.600000 34.882245
-3.600000 3.900000 51.530389
-3.600000 4.200000 90.842331
-3.600000 4.500000 174.455959
-3.600000 4.800000 321.079597
-3.600000 5.100000 543.586471
-3.600000 5.400000 851.296124
-3.600000 5.700000 1246.492737
-3.600000 6.000000 1723.308724
-3.600000 6.300000 2272.477934
-3.600000 6.600000 2892.128629
-3.600000 6.900000 3591.109373
-3.600000 7.200000 4378.075645
-3.600000 7.500000 5253.848684
-3.600000 7.800000 6206.897849
-3.600000 8.100000 7210.071280
-3.600000 8.400000 8239.180527
-3.600000 8.700000 9299.994343
-3.600000 9.000000 10422.698662
-3.600000 9.300000 11632.355004
-3.600000 9.600000 12933.156131
-3.600000 9.900000 14314.008626
-3.600000 10.200000 15765.629512
-3.600000 10.500000 17293.168904
-3.600000 10.800000 18909.120443
-3.600000 11.100000 20619.461125
-3.600000 11.400000 22422.651418
-3.600000 11.700000 24317.763117
-3.600000 12.000000 26308.531643
-3.600000 12.300000 28399.568786
-3.600000 12.600000 30591.694545
-3.600000 12.900000 32881.610273
-3.600000 13.200000 35263.094398
-3.600000 13.500000 37727.465342
-3.600000 13.800000 40270.019990
-3.600000 14.100000 42896.871035
-3.600000 14.400000 45605.143718
-3.600000 14.700000 48238.331000
-3.600000 15.000000 50078.257345
-3.300000 -15.000000 36350.274429
-3.300000 -14.700000 34697.357718
-3.300000 -14.400000 32337.759843
-3.300000 -14.100000 29923.456897
-3.300000 -13.800000 27601.837492
-3.300000 -13.500000 25383.274065
-3.300000 -13.200000 23265.699278
-3.300000 -12.900000 21243.485543
-3.300000 -12.600000 19307.127409
-3.300000 -12.300000 17449.477038
-3.300000 -12.000000 15666.911669
-3.300000 -11.700000 13961.935019
-3.300000 -11.400000 12338.087216
-3.300000 -11.100000 10800.548773
-3.300000 -10.800000 9357.200536
-3.300000 -10.500000 8015.388946
-3.300000 -10.200000 6778.239387
-3.300000 -9.900000 5645.069706
-3.300000 -9.600000 4615.372186
-3.300000 -9.300000 3690.839951
-3.300000 -9.000000 2872.791604
-3.300000 -8.700000 2161.225681
-3.300000 -8.400000 1556.081878
-3.300000 -8.100000 1057.485140
-3.300000 -7.800000 665.083145
-3.300000 -7.500000 377.589533
-3.300000 -7.200000 191.018954
-3.300000 -6.900000 91.456680
-3.300000 -6.600000 49.334906
-3.300000 -6.300000 32.843585
-3.300000 -6.000000 24.343973
-3.300000 -5.700000 17.690212
-3.300000 -5.400000 12.287998
-3.300000 -5.100000 9.324529
-3.300000 -4.800000 8.861559
-3.300000 -4.500000 9.690848
-3.300000 -4.200000 10.344936
-3.300000 -3.900000 10.753184
-3.300000 -3.600000 11.455540
-3.300000 -3.300000 12.441494
-3.300000 -3.000000 13.617027
-3.300000 -2.700000 14.719962
-3.300000 -2.400000 15.810723
-3.300000 -2.100000 17.033268
-3.300000 -1.800000 18.171674
-3.300000 -1.500000 19.163350
-3.300000 -1.200000 19.956143
-3.300000 -0.900000 20.457513
-3.300000 -0.600000 20.690126
-3.300000 -0.300000 20.857508
-3.300000 0.000000 21.106960
-3.300000 0.300000 21.152955
-3.300000 0.600000 20.840970
-3.300000 0.900000 20.246715
-3.300000 1.200000 19.285789
-3.300000 1.500000 18.197661
-3.300000 1.800000 17.272341
-3.300000 2.100000 16.499490
-3.300000 2.400000 16.155573
-3.300000 2.700000 16.537240
-3.300000 3.000000 17.965789
-3.300000 3.300000 21.292570
-3.300000 3.600000 28.002564
-3.300000 3.900000 41.536822
-3.300000 4.200000 70.163387
-3.300000 4.500000 132.032463
-3.300000 4.800000 252.395546
-3.300000 5.100000 450.867420
-3.300000 5.400000 733.237465
-3.300000 5.700000 1095.057707
-3.300000 6.000000 1530.516175
-3.300000 6.300000 2039.039123
-3.300000 6.600000 2627.882162
-3.300000 6.900000 3304.827817
-3.300000 7.200000 4070.462600
-3.300000 7.500000 4915.083618
-3.300000 7.800000 5814.020781
-3.300000 8.100000 6740.482290
-3.300000 8.400000 7697.088317
-3.300000 8.700000 8713.848289
-3.300000 9.000000 9816.843106
-3.300000 9.300000 11011.291605
-3.300000 9.600000 12286.683304
-3.300000 9.900000 13633.354278
-3.300000 10.200000 15055.369488
-3.300000 10.500000 16564.591843
-3.300000 10.800000 18167.177470
-3.300000 11.100000 19862.170846
-3.300000 11.400000 21649.180427
-3.300000 11.700000 23531.991223
-3.300000 12.000000 25514.891765
-3.300000 12.300000 27598.150697
-3.300000 12.600000 29777.151373
-3.300000 12.900000 32044.765347
-3.300000 13.200000 34394.614382
-3.300000 13.500000 36824.719786
-3.300000 13.800000 39341.060423
-3.300000 14.100000 41953.766792
-3.300000 14.400000 44656.425608
-3.300000 14.700000 47287.939308
-3.300000 15.000000 49127.476097
-3.000000 -15.000000 36964.606141
-3.000000 -14.700000 35309.098939
-3.000000 -14.400000 32944.282384
-3.000000 -14.100000 30520.521820
-3.000000 -13.800000 28182.814360
-3.000000 -13.500000 25935.864530
-3.000000 -13.200000 23774.038698
-3.000000 -12.900000 21693.781343
-3.000000 -12.600000 19687.020623
-3.000000 -12.300000 17753.961288
-3.000000 -12.000000 15902.890849
-3.000000 -11.700000 14143.126045
-3.000000 -11.400000 12480.680192
-3.000000 -11.100000 10918.163222
-3.000000 -10.800000 9458.291755
-3.000000 -10.500000 8103.870425
-3.000000 -10.200000 6856.095316
-3.000000 -9.900000 5714.852871
-3.000000 -9.600000 4679.995069
-3.000000 -9.300000 3751.869210
-3.000000 -9.000000 2930.717144
-3.000000 -8.700000 2216.353774
-3.000000 -8.400000 1608.317818
-3.000000 -8.100000 1105.790670
-3.000000 -7.800000 707.060576
-3.000000 -7.500000 410.095748
-3.000000 -7.200000 212.196048
-3.000000 -6.900000 102.340549
-3.000000 -6.600000 53.779050
-3.000000 -6.300000 34.650123
-3.000000 -6.000000 25.362600
-3.000000 -5.700000 18.600449
-3.000000 -5.400000 13.180667
-3.000000 -5.100000 10.054353
-3.000000 -4.800000 9.417719
-3.000000 -4.500000 10.351387
-3.000000 -4.200000 11.202279
-3.000000 -3.900000 11.408049
-3.000000 -3.600000 11.504347
-3.000000 -3.300000 11.816443
-3.000000 -3.000000 12.563707
-3.000000 -2.700000 13.457275
-3.000000 -2.400000 14.294657
-3.000000 -2.100000 15.351418
-3.000000 -1.800000 16.558393
-3.000000 -1.500000 17.776508
-3.000000 -1.200000 18.851451
-3.000000 -0.900000 19.675093
-3.000000 -0.600000 20.262728
-3.000000 -0.300000 20.698391
-3.000000 0.000000 21.145625
-3.000000 0.300000 21.560211
-3.000000 0.600000 21.510969
-3.000000 0.900000 20.684636
-3.000000 1.200000 19.352906
-3.000000 1.500000 17.903021
-3.000000 1.800000 16.396418
-3.000000 2.100000 14.804340
-3.000000 2.400000 13.794771
-3.000000 2.700000 13.791485
-3.000000 3.000000 14.659384
-3.000000 3.300000 17.336490
-3.000000 3.600000 23.535102
-3.000000 3.900000 34.809628
-3.000000 4.200000 55.437938
-3.000000 4.500000 101.289407
-3.000000 4.800000 199.769129
-3.000000 5.100000 371.259549
-3.000000 5.400000 619.966929
-3.000000 5.700000 943.120500
-3.000000 6.000000 1341.011347
-3.000000 6.300000 1819.931982
-3.000000 6.600000 2386.562399
-3.000000 6.900000 3041.171661
-3.000000 7.200000 3774.929789
-3.000000 7.500000 4567.585769
-3.000000 7.800000 5393.854216
-3.000000 8.100000 6249.281471
-3.000000 8.400000 7161.010204
-3.000000 8.700000 8157.449953
-3.000000 9.000000 9245.551417
-3.000000 9.300000 10415.482350
-3.000000 9.600000 11657.202512
-3.000000 9.900000 12973.690096
-3.000000 10.200000 14376.179888
-3.000000 10.500000 15871.011463
-3.000000 10.800000 17457.809192
-3.000000 11.100000 19136.709646
-3.000000 11.400000 20911.494594
-3.000000 11.700000 22786.027400
-3.000000 12.000000 24760.172899
-3.000000 12.300000 26828.324063
-3.000000 12.600000 28982.048728
-3.000000 12.900000 31216.389252
-3.000000 13.200000 33533.092677
-3.000000 13.500000 35939.424736
-3.000000 13.800000 38444.262279
-3.000000 14.100000 41053.114988
-3.000000 14.400000 43754.556229
-3.000000 14.700000 46385.106008
-3.000000 15.000000 48223.624995
-2.700000 -15.000000 37612.106884
-2.700000 -14.700000 35946.724137
-2.700000 -14.400000 33559.687618
-2.700000 -14.100000 31097.110080
-2.700000 -13.800000 28706.363452
-2.700000 -13.500000 26393.646993
-2.700000 -13.200000 24154.738392
-2.700000 -12.900000 21997.023895
-2.700000 -12.600000 19924.477288
-2.700000 -12.300000 17941.643669
-2.700000 -12.000000 16056.550583
-2.700000 -11.700000 14274.684658
-2.700000 -11.400000 12598.255653
-2.700000 -11.100000 11027.803863
-2.700000 -10.800000 9563.724658
-2.700000 -10.500000 8206.528863
-2.700000 -10.200000 6956.456135
-2.700000 -9.900000 5813.481228
-2.700000 -9.600000 4777.484170
-2.700000 -9.300000 3848.198480
-2.700000 -9.000000 3025.020660
-2.700000 -8.700000 2306.865765
-2.700000 -8.400000 1692.264175
-2.700000 -8.100000 1179.885018
-2.700000 -7.800000 767.685750
-2.700000 -7.500000 454.128790
-2.700000 -7.200000 239.320463
-2.700000 -6.900000 115.695588
-2.700000 -6.600000 59.043928
-2.700000 -6.300000 36.849857
-2.700000 -6.000000 26.700397
-2.700000 -5.700000 19.751901
-2.700000 -5.400000 14.179586
-2.700000 -5.100000 10.729194
-2.700000 -4.800000 9.758259
-2.700000 -4.500000 10.565264
-2.700000 -4.200000 11.638463
-2.700000 -3.900000 12.027250
-2.700000 -3.600000 11.961092
-2.700000 -3.300000 11.883318
-2.700000 -3.000000 12.301078
-2.700000 -2.700000 13.151165
-2.700000 -2.400000 13.873533
-2.700000 -2.100000 14.552361
-2.700000 -1.800000 15.382411
-2.700000 -1.500000 16.389432
-2.700000 -1.200000 17.437223
-2.700000 -0.900000 18.477302
-2.700000 -0.600000 19.434686
-2.700000 -0.300000 20.168475
-2.700000 0.000000 20.827357
-2.700000 0.300000 21.638448
-2.700000 0.600000 22.123443
-2.700000 0.900000 21.437164
-2.700000 1.200000 19.722692
-2.700000 1.500000 17.726941
-2.700000 1.800000 15.784591
-2.700000 2.100000 13.762868
-2.700000 2.400000 12.166876
-2.700000 2.700000 11.716916
-2.700000 3.000000 12.540288
-2.700000 3.300000 15.332830
-2.700000 3.600000 21.216583
-2.700000 3.900000 30.423705
-2.700000 4.200000 45.503937
-2.700000 4.500000 79.198363
-2.700000 4.800000 155.639153
-2.700000 5.100000 296.165191
-2.700000 5.400000 509.364937
-2.700000 5.700000 798.101951
-2.700000 6.000000 1167.617735
-2.700000 6.300000 1623.831539
-2.700000 6.600000 2166.936432
-2.700000 6.900000 2788.666862
-2.700000 7.200000 3472.128246
-2.700000 7.500000 4196.220182
-2.700000 7.800000 4953.439420
-2.700000 8.100000 5763.355129
-2.700000 8.400000 6654.098134
-2.700000 8.700000 7635.932666
-2.700000 9.000000 8700.405823
-2.700000 9.300000 9837.175196
-2.700000 9.600000 11048.135084
-2.700000 9.900000 12343.891393
-2.700000 10.200000 13730.962274
-2.700000 10.500000 15209.543355
-2.700000 10.800000 16780.313141
-2.700000 11.100000 18447.023276
-2.700000 11.400000 20212.881158
-2.700000 11.700000 22077.285240
-2.700000 12.000000 24034.358124
-2.700000 12.300000 26074.756754
-2.700000 12.600000 28194.051256
-2.700000 12.900000 30397.247382
-2.700000 13.200000 32693.372570
-2.700000 13.500000 35090.133015
-2.700000 13.800000 37591.911241
-2.700000 14.100000 40199.551404
-2.700000 14.400000 42898.766284
-2.700000 14.700000 45524.406097
-2.700000 15.000000 47357.509111
-2.400000 -15.000000 38240.641517
-2.400000 -14.700000 36539.853547
-2.400000 -14.400000 34094.508879
-2.400000 -14.100000 31558.273503
-2.400000 -13.800000 29088.263058
-2.400000 -13.500000 26703.405404
-2.400000 -13.200000 24405.661481
-2.400000 -12.900000 22202.920123
-2.400000 -12.600000 20101.174235
-2.400000 -12.300000 18102.875795
-2.400000 -12.000000 16210.143613
-2.400000 -11.700000 14424.150932
-2.400000 -11.400000 12745.228612
-2.400000 -11.100000 11173.421926
-2.400000 -10.800000 9708.729680
-2.400000 -10.500000 8351.137272
-2.400000 -10.200000 7100.530735
-2.400000 -9.900000 5956.421136
-2.400000 -9.600000 4918.029508
-2.400000 -9.300000 3984.289777
-2.400000 -9.000000 3153.360116
-2.400000 -8.700000 2423.395361
-2.400000 -8.400000 1793.183194
-2.400000 -8.100000 1262.834560
-2.400000 -7.800000 832.197253
-2.400000 -7.500000 500.740129
-2.400000 -7.200000 268.966848
-2.400000 -6.900000 130.892824
-2.400000 -6.600000 65.193723
-2.400000 -6.300000 39.436056
-2.400000 -6.000000 28.315330
-2.400000 -5.700000 21.112761
-2.400000 -5.400000 15.299059
-2.400000 -5.100000 11.444812
-2.400000 -4.800000 10.064554
-2.400000 -4.500000 10.581750
-2.400000 -4.200000 11.717039
-2.400000 -3.900000 12.455297
-2.400000 -3.600000 12.650281
-2.400000 -3.300000 12.511598
-2.400000 -3.000000 12.572084
-2.400000 -2.700000 13.197564
-2.400000 -2.400000 13.917354
-2.400000 -2.100000 14.466274
-2.400000 -1.800000 15.073651
-2.400000 -1.500000 15.865097
-2.400000 -1.200000 16.706998
-2.400000 -0.900000 17.695365
-2.400000 -0.600000 18.749285
-2.400000 -0.300000 19.549681
-2.400000 0.000000 20.221356
-2.400000 0.300000 21.129104
-2.400000 0.600000 21.793008
-2.400000 0.900000 21.239843
-2.400000 1.200000 19.651268
-2.400000 1.500000 17.706250
-2.400000 1.800000 15.756564
-2.400000 2.100000 13.714973
-2.400000 2.400000 11.651899
-2.400000 2.700000 10.718646
-2.400000 3.000000 11.771275
-2.400000 3.300000 14.798290
-2.400000 3.600000 19.965509
-2.400000 3.900000 27.083570
-2.400000 4.200000 38.281742
-2.400000 4.500000 62.280033
-2.400000 4.800000 117.890106
-2.400000 5.100000 228.525865
-2.400000 5.400000 409.958049
-2.400000 5.700000 670.572300
-2.400000 6.000000 1016.275801
-2.400000 6.300000 1447.773232
-2.400000 6.600000 1957.473970
-2.400000 6.900000 2531.095843
-2.400000 7.200000 3151.396805
-2.400000 7.500000 3809.782843
-2.400000 7.800000 4519.716232
-2.400000 8.100000 5306.419523
-2.400000 8.400000 6182.401209
-2.400000 8.700000 7141.452546
-2.400000 9.000000 8173.272329
-2.400000 9.300000 9278.704517
-2.400000 9.600000 10467.726874
-2.400000 9.900000 11747.030383
-2.400000 10.200000 13117.354179
-2.400000 10.500000 14579.890566
-2.400000 10.800000 16138.444074
-2.400000 11.100000 17795.455326
-2.400000 11.400000 19549.110130
-2.400000 11.700000 21393.694367
-2.400000 12.000000 23320.989037
-2.400000 12.300000 25326.715097
-2.400000 12.600000 27417.305650
-2.400000 12.900000 29603.394759
-2.400000 13.200000 31892.049258
-2.400000 13.500000 34286.259599
-2.400000 13.800000 36786.240474
-2.400000 14.100000 39389.775337
-2.400000 14.400000 42079.815854
-2.400000 14.700000 44690.505358
-2.400000 15.000000 46510.264567
-2.100000 -15.000000 38750.883899
-2.100000 -14.700000 36996.401494
-2.100000 -14.400000 34479.230954
-2.100000 -14.100000 31879.732283
-2.100000 -13.800000 29359.234354
-2.100000 -13.500000 26938.140969
-2.100000 -13.200000 24619.482298
-2.100000 -12.900000 22405.587101
-2.100000 -12.600000 20298.096319
-2.100000 -12.300000 18297.493976
-2.100000 -12.000000 16403.981186
-2.100000 -11.700000 14617.638779
-2.100000 -11.400000 12938.437172
-2.100000 -11.100000 11366.269003
-2.100000 -10.800000 9900.830997
-2.100000 -10.500000 8541.586280
-2.100000 -10.200000 7287.914442
-2.100000 -9.900000 6138.014770
-2.100000 -9.600000 5089.531657
-2.100000 -9.300000 4141.745248
-2.100000 -9.000000 3293.578532
-2.100000 -8.700000 2544.275515
-2.100000 -8.400000 1894.641268
-2.100000 -8.100000 1346.257854
-2.100000 -7.800000 899.414094
-2.100000 -7.500000 552.962276
-2.100000 -7.200000 305.440513
-2.100000 -6.900000 151.287146
-2.100000 -6.600000 73.747382
-2.100000 -6.300000 42.672946
-2.100000 -6.000000 30.059649
-2.100000 -5.700000 22.491092
-2.100000 -5.400000 16.431308
-2.100000 -5.100000 12.246926
-2.100000 -4.800000 10.482532
-2.100000 -4.500000 10.610525
-2.100000 -4.200000 11.621424
-2.100000 -3.900000 12.625423
-2.100000 -3.600000 13.169070
-2.100000 -3.300000 13.112625
-2.100000 -3.000000 12.816757
-2.100000 -2.700000 13.023891
-2.100000 -2.400000 13.678143
-2.100000 -2.100000 14.294379
-2.100000 -1.800000 14.912446
-2.100000 -1.500000 15.694328
-2.100000 -1.200000 16.544228
-2.100000 -0.900000 17.540801
-2.100000 -0.600000 18.628394
-2.100000 -0.300000 19.457799
-2.100000 0.000000 20.073182
-2.100000 0.300000 20.792991
-2.100000 0.600000 21.143847
-2.100000 0.900000 20.427857
-2.100000 1.200000 19.127662
-2.100000 1.500000 17.638548
-2.100000 1.800000 15.998823
-2.100000 2.100000 14.291951
-2.100000 2.400000 12.262962
-2.100000 2.700000 11.081105
-2.100000 3.000000 11.991958
-2.100000 3.300000 14.643127
-2.100000 3.600000 18.779989
-2.100000 3.900000 24.139505
-2.100000 4.200000 32.574544
-2.100000 4.500000 49.558719
-2.100000 4.800000 88.767957
-2.100000 5.100000 174.086356
-2.100000 5.400000 328.096271
-2.100000 5.700000 563.378282
-2.100000 6.000000 882.888563
-2.100000 6.300000 1280.759242
-2.100000 6.600000 1745.219236
-2.100000 6.900000 2261.902057
-2.100000 7.200000 2821.107036
-2.100000 7.500000 3431.122782
-2.100000 7.800000 4114.361774
-2.100000 8.100000 4884.885173
-2.100000 8.400000 5738.611277
-2.100000 8.700000 6665.492833
-2.100000 9.000000 7665.398293
-2.100000 9.300000 8747.686632
-2.100000 9.600000 9919.220483
-2.100000 9.900000 11181.259687
-2.100000 10.200000 12535.435583
-2.100000 10.500000 13985.614536
-2.100000 10.800000 15533.698036
-2.100000 11.100000 17176.398814
-2.100000 11.400000 18907.030848
-2.100000 11.700000 20719.593403
-2.100000 12.000000 22612.700622
-2.100000 12.300000 24592.540616
-2.100000 12.600000 26669.380032
-2.100000 12.900000 28849.986115
-2.100000 13.200000 31136.346852
-2.100000 13.500000 33527.715523
-2.100000 13.800000 36020.898947
-2.100000 14.100000 38610.941969
-2.100000 14.400000 41280.798933
-2.100000 14.700000 43868.727470
-2.100000 15.000000 45672.652595
-1.800000 -15.000000 39115.473539
-1.800000 -14.700000 37329.460322
-1.800000 -14.400000 34774.129880
-1.800000 -14.100000 32149.039376
-1.800000 -13.800000 29614.513793
-1.800000 -13.500000 27185.622037
-1.800000 -13.200000 24863.475200
-1.800000 -12.900000 22648.344107
-1.800000 -12.600000 20540.367634
-1.800000 -12.300000 18539.548067
-1.800000 -12.000000 16645.831708
-1.800000 -11.700000 14859.058114
-1.800000 -11.400000 13178.674341
-1.800000 -11.100000 11603.939218
-1.800000 -10.800000 10133.806486
-1.800000 -10.500000 8766.355996
-1.800000 -10.200000 7500.550955
-1.800000 -9.900000 6334.956485
-1.800000 -9.600000 5267.300274
-1.800000 -9.300000 4298.971925
-1.800000 -9.000000 3431.844803
-1.800000 -8.700000 2666.272878
-1.800000 -8.400000 2002.470304
-1.800000 -8.100000 1440.259167
-1.800000 -7.800000 978.181285
-1.800000 -7.500000 614.767026
-1.800000 -7.200000 348.847827
-1.800000 -6.900000 176.459669
-1.800000 -6.600000 84.954631
-1.800000 -6.300000 46.905840
-1.800000 -6.000000 32.085845
-1.800000 -5.700000 23.929464
-1.800000 -5.400000 17.554664
-1.800000 -5.100000 13.034699
-1.800000 -4.800000 10.924524
-1.800000 -4.500000 10.783341
-1.800000 -4.200000 11.691754
-1.800000 -3.900000 12.677734
-1.800000 -3.600000 13.278432
-1.800000 -3.300000 13.288890
-1.800000 -3.000000 12.820693
-1.800000 -2.700000 12.701335
-1.800000 -2.400000 13.253058
-1.800000 -2.100000 13.934785
-1.800000 -1.800000 14.528107
-1.800000 -1.500000 15.274118
-1.800000 -1.200000 16.253261
-1.800000 -0.900000 17.441048
-1.800000 -0.600000 18.705079
-1.800000 -0.300000 19.724305
-1.800000 0.000000 20.425057
-1.800000 0.300000 20.938203
-1.800000 0.600000 20.929978
-1.800000 0.900000 20.041491
-1.800000 1.200000 18.845676
-1.800000 1.500000 17.661875
-1.800000 1.800000 16.345465
-1.800000 2.100000 15.148275
-1.800000 2.400000 13.656308
-1.800000 2.700000 12.314237
-1.800000 3.000000 12.284433
-1.800000 3.300000 13.819932
-1.800000 3.600000 16.910621
-1.800000 3.900000 21.180155
-1.800000 4.200000 27.934805
-1.800000 4.500000 40.617820
-1.800000 4.800000 68.645131
-1.800000 5.100000 133.868344
-1.800000 5.400000 263.077987
-1.800000 5.700000 471.201422
-1.800000 6.000000 757.449328
-1.800000 6.300000 1113.337802
-1.800000 6.600000 1527.453859
-1.800000 6.900000 1988.178305
-1.800000 7.200000 2498.412765
-1.800000 7.500000 3078.183352
-1.800000 7.800000 3743.268745
-1.800000 8.100000 4491.766100
-1.800000 8.400000 5313.801399
-1.800000 8.700000 6208.211119
-1.800000 9.000000 7183.768688
-1.800000 9.300000 8247.531437
-1.800000 9.600000 9401.277190
-1.800000 9.900000 10647.008776
-1.800000 10.200000 11988.517530
-1.800000 10.500000 13427.379874
-1.800000 10.800000 14959.265365
-1.800000 11.100000 16576.036096
-1.800000 11.400000 18273.073247
-1.800000 11.700000 20052.728862
-1.800000 12.000000 21922.512734
-1.800000 12.300000 23891.068129
-1.800000 12.600000 25963.861699
-1.800000 12.900000 28141.967813
-1.800000 13.200000 30423.437301
-1.800000 13.500000 32804.529280
-1.800000 13.800000 35280.231253
-1.800000 14.100000 37847.156297
-1.800000 14.400000 40493.822737
-1.800000 14.700000 43064.314196
-1.800000 15.000000 44859.240780
-1.500000 -15.000000 39429.002908
-1.500000 -14.700000 37636.039256
-1.500000 -14.400000 35072.637362
-1.500000 -14.100000 32442.879078
-1.500000 -13.800000 29906.544059
-1.500000 -13.500000 27476.937785
-1.500000 -13.200000 25154.498360
-1.500000 -12.900000 22939.187632
-1.500000 -12.600000 20830.887741
-1.500000 -12.300000 18829.203517
-1.500000 -12.000000 16933.566055
-1.500000 -11.700000 15143.352690
-1.500000 -11.400000 13456.505270
-1.500000 -11.100000 11870.846736
-1.500000 -10.800000 10386.082862
-1.500000 -10.500000 9000.696078
-1.500000 -10.200000 7714.362055
-1.500000 -9.900000 6528.633629
-1.500000 -9.600000 5443.813698
-1.500000 -9.300000 4461.127499
-1.500000 -9.000000 3581.613927
-1.500000 -8.700000 2804.032832
-1.500000 -8.400000 2126.259427
-1.500000 -8.100000 1547.214869
-1.500000 -7.800000 1065.835816
-1.500000 -7.500000 681.935295
-1.500000 -7.200000 395.818302
-1.500000 -6.900000 205.186218
-1.500000 -6.600000 99.274116
-1.500000 -6.300000 52.719287
-1.500000 -6.000000 34.609693
-1.500000 -5.700000 25.556902
-1.500000 -5.400000 18.732648
-1.500000 -5.100000 13.687832
-1.500000 -4.800000 11.163797
-1.500000 -4.500000 10.840722
-1.500000 -4.200000 11.686304
-1.500000 -3.900000 12.478390
-1.500000 -3.600000 12.934364
-1.500000 -3.300000 13.077558
-1.500000 -3.000000 12.775977
-1.500000 -2.700000 12.618962
-1.500000 -2.400000 13.070920
-1.500000 -2.100000 13.651968
-1.500000 -1.800000 14.070389
-1.500000 -1.500000 14.774819
-1.500000 -1.200000 15.930414
-1.500000 -0.900000 17.281562
-1.500000 -0.600000 18.631593
-1.500000 -0.300000 19.780733
-1.500000 0.000000 20.566168
-1.500000 0.300000 20.994118
-1.500000 0.600000 20.943557
-1.500000 0.900000 20.265081
-1.500000 1.200000 19.277172
-1.500000 1.500000 18.173786
-1.500000 1.800000 16.927562
-1.500000 2.100000 16.072789
-1.500000 2.400000 15.205216
-1.500000 2.700000 13.704765
-1.500000 3.000000 12.290971
-1.500000 3.300000 12.318796
-1.500000 3.600000 14.445203
-1.500000 3.900000 18.211539
-1.500000 4.200000 24.176231
-1.500000 4.500000 34.469778
-1.500000 4.800000 55.458682
-1.500000 5.100000 105.187300
-1.500000 5.400000 210.127156
-1.500000 5.700000 386.191680
-1.500000 6.000000 633.455887
-1.500000 6.300000 944.870377
-1.500000 6.600000 1308.929214
-1.500000 6.900000 1721.198781
-1.500000 7.200000 2197.943093
-1.500000 7.500000 2757.314062
-1.500000 7.800000 3400.300915
-1.500000 8.100000 4117.762978
-1.500000 8.400000 4907.027796
-1.500000 8.700000 5775.955290
-1.500000 9.000000 6731.941803
-1.500000 9.300000 7777.377879
-1.500000 9.600000 8914.620856
-1.500000 9.900000 10147.135062
-1.500000 10.200000 11475.966961
-1.500000 10.500000 12896.593135
-1.500000 10.800000 14400.206980
-1.500000 11.100000 15982.395689
-1.500000 11.400000 17648.589587
-1.500000 11.700000 19408.145403
-1.500000 12.000000 21268.483553
-1.500000 12.300000 23233.303073
-1.500000 12.600000 25302.679241
-1.500000 12.900000 27473.279935
-1.500000 13.200000 29740.094792
-1.500000 13.500000 32099.929988
-1.500000 13.800000 34551.830151
-1.500000 14.100000 37098.230380
-1.500000 14.400000 39731.094001
-1.500000 14.700000 42294.639400
-1.500000 15.000000 44087.075244
-1.200000 -15.000000 39770.613628
-1.200000 -14.700000 37977.080675
-1.200000 -14.400000 35413.024895
-1.200000 -14.100000 32782.895975
-1.200000 -13.800000 30246.375125
-1.200000 -13.500000 27816.521125
-1.200000 -13.200000 25493.495469
-1.200000 -12.900000 23276.754623
-1.200000 -12.600000 21165.622313
-1.200000 -12.300000 19158.659218
-1.200000 -12.000000 17253.873245
-1.200000 -11.700000 15450.781029
-1.200000 -11.400000 13747.584377
-1.200000 -11.100000 12142.103417
-1.200000 -10.800000 10636.630482
-1.200000 -10.500000 9232.762851
-1.200000 -10.200000 7930.908301
-1.200000 -9.900000 6732.336002
-1.200000 -9.600000 5637.118260
-1.200000 -9.300000 4643.895832
-1.200000 -9.000000 3751.080377
-1.200000 -8.700000 2956.882067
-1.200000 -8.400000 2259.502410
-1.200000 -8.100000 1659.715619
-1.200000 -7.800000 1158.220009
-1.200000 -7.500000 755.108837
-1.200000 -7.200000 449.651261
-1.200000 -6.900000 239.823754
-1.200000 -6.600000 117.566620
-1.200000 -6.300000 60.522950
-1.200000 -6.000000 37.984031
-1.200000 -5.700000 27.623976
-1.200000 -5.400000 20.086434
-1.200000 -5.100000 14.263556
-1.200000 -4.800000 11.176715
-1.200000 -4.500000 10.598857
-1.200000 -4.200000 11.361520
-1.200000 -3.900000 11.984244
-1.200000 -3.600000 12.254759
-1.200000 -3.300000 12.555940
-1.200000 -3.000000 12.680630
-1.200000 -2.700000 12.800568
-1.200000 -2.400000 13.203628
-1.200000 -2.100000 13.572299
-1.200000 -1.800000 13.808484
-1.200000 -1.500000 14.611339
-1.200000 -1.200000 15.955800
-1.200000 -0.900000 17.249613
-1.200000 -0.600000 18.430287
-1.200000 -0.300000 19.492331
-1.200000 0.000000 20.200673
-1.200000 0.300000 20.481147
-1.200000 0.600000 20.454807
-1.200000 0.900000 20.163962
-1.200000 1.200000 19.619188
-1.200000 1.500000 18.771495
-1.200000 1.800000 17.568807
-1.200000 2.100000 16.752820
-1.200000 2.400000 16.192997
-1.200000 2.700000 14.649158
-1.200000 3.000000 12.200823
-1.200000 3.300000 10.908138
-1.200000 3.600000 12.198884
-1.200000 3.900000 15.585668
-1.200000 4.200000 21.020575
-1.200000 4.500000 29.918647
-1.200000 4.800000 46.590392
-1.200000 5.100000 84.034146
-1.200000 5.400000 164.477819
-1.200000 5.700000 305.959702
-1.200000 6.000000 513.334729
-1.200000 6.300000 779.488882
-1.200000 6.600000 1096.449579
-1.200000 6.900000 1472.955996
-1.200000 7.200000 1927.204586
-1.200000 7.500000 2464.177704
-1.200000 7.800000 3076.624888
-1.200000 8.100000 3761.226529
-1.200000 8.400000 4524.085225
-1.200000 8.700000 5372.412543
-1.200000 9.000000 6309.464892
-1.200000 9.300000 7338.159708
-1.200000 9.600000 8461.544591
-1.200000 9.900000 9679.435030
-1.200000 10.200000 10987.218241
-1.200000 10.500000 12377.448196
-1.200000 10.800000 13846.344695
-1.200000 11.100000 15400.253343
-1.200000 11.400000 17049.802705
-1.200000 11.700000 18801.822399
-1.200000 12.000000 20658.195037
-1.200000 12.300000 22617.241386
-1.200000 12.600000 24675.388100
-1.200000 12.900000 26827.732857
-1.200000 13.200000 29071.086618
-1.200000 13.500000 31408.054572
-1.200000 13.800000 33843.038545
-1.200000 14.100000 36379.830163
-1.200000 14.400000 39008.253161
-1.200000 14.700000 41569.822551
-1.200000 15.000000 43361.258249
-0.900000 -15.000000 40159.447925
-0.900000 -14.700000 38365.850471
-0.900000 -14.400000 35801.636688
-0.900000 -14.100000 33171.144839
-0.900000 -13.800000 30633.602944
-0.900000 -13.500000 28201.466010
-0.900000 -13.200000 25874.305140
-0.900000 -12.900000 23650.152756
-0.900000 -12.600000 21527.441778
-0.900000 -12.300000 19505.268869
-0.900000 -12.000000 17581.819140
-0.900000 -11.700000 15757.964417
-0.900000 -11.400000 14035.163313
-0.900000 -11.100000 12413.485352
-0.900000 -10.800000 10894.843137
-0.900000 -10.500000 9480.477318
-0.900000 -10.200000 8169.669340
-0.900000 -9.900000 6960.851513
-0.900000 -9.600000 5852.410637
-0.900000 -9.300000 4842.492130
-0.900000 -9.000000 3929.805124
-0.900000 -8.700000 3114.899295
-0.900000 -8.400000 2397.933580
-0.900000 -8.100000 1779.671650
-0.900000 -7.800000 1259.806099
-0.900000 -7.500000 837.653195
-0.900000 -7.200000 511.998031
-0.900000 -6.900000 280.768818
-0.900000 -6.600000 139.293289
-0.900000 -6.300000 69.818317
-0.900000 -6.000000 42.046549
-0.900000 -5.700000 30.014003
-0.900000 -5.400000 21.582291
-0.900000 -5.100000 14.904659
-0.900000 -4.800000 11.148645
-0.900000 -4.500000 10.229781
-0.900000 -4.200000 10.929449
-0.900000 -3.900000 11.480691
-0.900000 -3.600000 11.556519
-0.900000 -3.300000 11.900253
-0.900000 -3.000000 12.393429
-0.900000 -2.700000 12.871854
-0.900000 -2.400000 13.389685
-0.900000 -2.100000 13.788122
-0.900000 -1.800000 14.055951
-0.900000 -1.500000 14.880469
-0.900000 -1.200000 16.114648
-0.900000 -0.900000 17.116880
-0.900000 -0.600000 18.005644
-0.900000 -0.300000 18.875601
-0.900000 0.000000 19.405333
-0.900000 0.300000 19.443393
-0.900000 0.600000 19.346535
-0.900000 0.900000 19.363301
-0.900000 1.200000 19.354428
-0.900000 1.500000 19.020591
-0.900000 1.800000 18.069898
-0.900000 2.100000 17.169696
-0.900000 2.400000 16.550527
-0.900000 2.700000 15.080206
-0.900000 3.000000 12.255358
-0.900000 3.300000 10.088315
-0.900000 3.600000 10.557448
-0.900000 3.900000 13.400119
-0.900000 4.200000 18.341286
-0.900000 4.500000 26.198003
-0.900000 4.800000 39.671116
-0.900000 5.100000 66.851483
-0.900000 5.400000 124.828812
-0.900000 5.700000 233.569444
-0.900000 6.000000 401.197952
-0.900000 6.300000 622.975570
-0.900000 6.600000 901.694558
-0.900000 6.900000 1252.692310
-0.900000 7.200000 1683.972169
-0.900000 7.500000 2191.066615
-0.900000 7.800000 2770.768958
-0.900000 8.100000 3427.886005
-0.900000 8.400000 4168.872523
-0.900000 8.700000 4997.493509
-0.900000 9.000000 5917.440901
-0.900000 9.300000 6931.661346
-0.900000 9.600000 8038.486849
-0.900000 9.900000 9232.221349
-0.900000 10.200000 10507.507336
-0.900000 10.500000 11863.610641
-0.900000 10.800000 13306.906193
-0.900000 11.100000 14847.243633
-0.900000 11.400000 16490.697383
-0.900000 11.700000 18238.042969
-0.900000 12.000000 20085.972407
-0.900000 12.300000 22029.267789
-0.900000 12.600000 24065.259675
-0.900000 12.900000 26193.826826
-0.900000 13.200000 28417.642927
-0.900000 13.500000 30741.918138
-0.900000 13.800000 33170.418919
-0.900000 14.100000 35704.164391
-0.900000 14.400000 38329.931216
-0.900000 14.700000 40887.515623
-0.900000 15.000000 42674.987333
-0.600000 -15.000000 40596.660866
-0.600000 -14.700000 38802.414394
-0.600000 -14.400000 36236.535836
-0.600000 -14.100000 33602.944575
-0.600000 -13.800000 31059.532797
-0.600000 -13.500000 28617.234988
-0.600000 -13.200000 26276.186071
-0.600000 -12.900000 24034.814346
-0.600000 -12.600000 21891.922889
-0.600000 -12.300000 19849.438328
-0.600000 -12.000000 17908.414802
-0.600000 -11.700000 16070.083191
-0.600000 -11.400000 14335.957134
-0.600000 -11.100000 12706.117860
-0.600000 -10.800000 11179.832633
-0.600000 -10.500000 9755.449267
-0.600000 -10.200000 8431.242843
-0.600000 -9.900000 7205.363676
-0.600000 -9.600000 6077.007911
-0.600000 -9.300000 5046.712668
-0.600000 -9.000000 4114.712878
-0.600000 -8.700000 3281.763802
-0.600000 -8.400000 2547.421081
-0.600000 -8.100000 1911.161455
-0.600000 -7.800000 1371.806965
-0.600000 -7.500000 928.126641
-0.600000 -7.200000 580.169495
-0.600000 -6.900000 326.951532
-0.600000 -6.600000 165.091890
-0.600000 -6.300000 81.101599
-0.600000 -6.000000 46.668127
-0.600000 -5.700000 32.484723
-0.600000 -5.400000 23.155190
-0.600000 -5.100000 15.687148
-0.600000 -4.800000 11.187775
-0.600000 -4.500000 9.780550
-0.600000 -4.200000 10.346800
-0.600000 -3.900000 10.964830
-0.600000 -3.600000 10.972754
-0.600000 -3.300000 11.289139
-0.600000 -3.000000 11.991249
-0.600000 -2.700000 12.724453
-0.600000 -2.400000 13.442535
-0.600000 -2.100000 14.133712
-0.600000 -1.800000 14.675103
-0.600000 -1.500000 15.448558
-0.600000 -1.200000 16.371461
-0.600000 -0.900000 17.068571
-0.600000 -0.600000 17.694137
-0.600000 -0.300000 18.319519
-0.600000 0.000000 18.593495
-0.600000 0.300000 18.404294
-0.600000 0.600000 18.244556
-0.600000 0.900000 18.408462
-0.600000 1.200000 18.711184
-0.600000 1.500000 18.754937
-0.600000 1.800000 18.086882
-0.600000 2.100000 17.128545
-0.600000 2.400000 16.387952
-0.600000 2.700000 15.174333
-0.600000 3.000000 12.586415
-0.600000 3.300000 9.989759
-0.600000 3.600000 9.593324
-0.600000 3.900000 11.715299
-0.600000 4.200000 16.126079
-0.600000 4.500000 23.059151
-0.600000 4.800000 33.877620
-0.600000 5.100000 53.042694
-0.600000 5.400000 92.629860
-0.600000 5.700000 171.221042
-0.600000 6.000000 299.989641
-0.600000 6.300000 483.496169
-0.600000 6.600000 733.376235
-0.600000 6.900000 1059.729767
-0.600000 7.200000 1461.536114
-0.600000 7.500000 1936.237258
-0.600000 7.800000 2487.589668
-0.600000 8.100000 3121.334164
-0.600000 8.400000 3841.511264
-0.600000 8.700000 4652.372388
-0.600000 9.000000 5557.091503
-0.600000 9.300000 6553.064712
-0.600000 9.600000 7632.950187
-0.600000 9.900000 8792.690310
-0.600000 10.200000 10035.279290
-0.600000 10.500000 11368.398471
-0.600000 10.800000 12800.168939
-0.600000 11.100000 14334.816471
-0.600000 11.400000 15971.464360
-0.600000 11.700000 17706.537935
-0.600000 12.000000 19535.373062
-0.600000 12.300000 21454.931903
-0.600000 12.600000 23468.472893
-0.600000 12.900000 25580.887134
-0.600000 13.200000 27795.904369
-0.600000 13.500000 30115.917007
-0.600000 13.800000 32541.261264
-0.600000 14.100000 35070.122101
-0.600000 14.400000 37686.921451
-0.600000 14.700000 40231.500019
-0.600000 15.000000 42007.934879
-0.300000 -15.000000 41077.585603
-0.300000 -14.700000 39279.528660
-0.300000 -14.400000 36705.485315
-0.300000 -14.100000 34059.675347
-0.300000 -13.800000 31500.480545
-0.300000 -13.500000 29038.855713
-0.300000 -13.200000 26677.054831
-0.300000 -12.900000 24416.789411
-0.300000 -12.600000 22258.418277
-0.300000 -12.300000 20203.844183
-0.300000 -12.000000 18254.153573
-0.300000 -11.700000 16409.117071
-0.300000 -11.400000 14667.662498
-0.300000 -11.100000 13027.792845
-0.300000 -10.800000 11487.833501
-0.300000 -10.500000 10045.973008
-0.300000 -10.200000 8701.842362
-0.300000 -9.900000 7456.033851
-0.300000 -9.600000 6308.947427
-0.300000 -9.300000 5261.294105
-0.300000 -9.000000 4312.595022
-0.300000 -8.700000 3462.317646
-0.300000 -8.400000 2709.148886
-0.300000 -8.100000 2051.901676
-0.300000 -7.800000 1490.428067
-0.300000 -7.500000 1024.341718
-0.300000 -7.200000 654.028422
-0.300000 -6.900000 379.011723
-0.300000 -6.600000 196.133880
-0.300000 -6.300000 95.491418
-0.300000 -6.000000 52.347938
-0.300000 -5.700000 35.176681
-0.300000 -5.400000 24.893678
-0.300000 -5.100000 16.699481
-0.300000 -4.800000 11.392717
-0.300000 -4.500000 9.308785
-0.300000 -4.200000 9.535296
-0.300000 -3.900000 10.292940
-0.300000 -3.600000 10.461826
-0.300000 -3.300000 10.795100
-0.300000 -3.000000 11.650235
-0.300000 -2.700000 12.589922
-0.300000 -2.400000 13.481540
-0.300000 -2.100000 14.435538
-0.300000 -1.800000 15.292777
-0.300000 -1.500000 16.126631
-0.300000 -1.200000 16.888927
-0.300000 -0.900000 17.466349
-0.300000 -0.600000 17.910413
-0.300000 -0.300000 18.188492
-0.300000 0.000000 18.079613
-0.300000 0.300000 17.685383
-0.300000 0.600000 17.452802
-0.300000 0.900000 17.569862
-0.300000 1.200000 17.884904
-0.300000 1.500000 17.990203
-0.300000 1.800000 17.362330
-0.300000 2.100000 16.442058
-0.300000 2.400000 15.896059
-0.300000 2.700000 15.130147
-0.300000 3.000000 13.061611
-0.300000 3.300000 10.348803
-0.300000 3.600000 9.177533
-0.300000 3.900000 10.507511
-0.300000 4.200000 14.257415
-0.300000 4.500000 20.387012
-0.300000 4.800000 29.235755
-0.300000 5.100000 42.831896
-0.300000 5.400000 68.283557
-0.300000 5.700000 120.407538
-0.300000 6.000000 215.406071
-0.300000 6.300000 368.133873
-0.300000 6.600000 591.196406
-0.300000 6.900000 888.020183
-0.300000 7.200000 1257.654237
-0.300000 7.500000 1703.193197
-0.300000 7.800000 2229.771173
-0.300000 8.100000 2841.550175
-0.300000 8.400000 3543.009789
-0.300000 8.700000 4337.240300
-0.300000 9.000000 5221.702811
-0.300000 9.300000 6188.585155
-0.300000 9.600000 7233.665851
-0.300000 9.900000 8362.802636
-0.300000 10.200000 9585.517132
-0.300000 10.500000 10908.411540
-0.300000 10.800000 12333.546025
-0.300000 11.100000 13858.537361
-0.300000 11.400000 15478.557240
-0.300000 11.700000 17190.910654
-0.300000 12.000000 18996.121797
-0.300000 12.300000 20897.042616
-0.300000 12.600000 22898.830133
-0.300000 12.900000 25004.962930
-0.300000 13.200000 27216.116632
-0.300000 13.500000 29531.184929
-0.300000 13.800000 31947.651938
-0.300000 14.100000 34462.172710
-0.300000 14.400000 37059.303333
-0.300000 14.700000 39581.424934
-0.300000 15.000000 41341.112332
0.000000 -15.000000 41583.321066
0.000000 -14.700000 39774.922589
0.000000 -14.400000 37183.658173
0.000000 -14.100000 34517.370205
0.000000 -13.800000 31938.243190
0.000000 -13.500000 29459.963963
0.000000 -13.200000 27084.857682
0.000000 -12.900000 24814.781788
0.000000 -12.600000 22649.879204
0.000000 -12.300000 20589.801630
0.000000 -12.000000 18633.204351
0.000000 -11.700000 16777.875306
0.000000 -11.400000 15022.188883
0.000000 -11.100000 13364.353261
0.000000 -10.800000 11804.446318
0.000000 -10.500000 10343.114513
0.000000 -10.200000 8980.907882
0.000000 -9.900000 7718.515861
0.000000 -9.600000 6555.461353
0.000000 -9.300000 5491.173253
0.000000 -9.000000 4524.185603
0.000000 -8.700000 3653.238192
0.000000 -8.400000 2877.922038
0.000000 -8.100000 2198.155874
0.000000 -7.800000 1614.429546
0.000000 -7.500000 1125.993305
0.000000 -7.200000 732.300233
0.000000 -6.900000 433.930836
0.000000 -6.600000 229.648766
0.000000 -6.300000 112.176402
0.000000 -6.000000 59.288156
0.000000 -5.700000 38.315333
0.000000 -5.400000 26.947440
0.000000 -5.100000 18.110073
0.000000 -4.800000 11.938919
0.000000 -4.500000 9.011312
0.000000 -4.200000 8.681470
0.000000 -3.900000 9.520726
0.000000 -3.600000 10.031532
0.000000 -3.300000 10.472213
0.000000 -3.000000 11.457780
0.000000 -2.700000 12.575681
0.000000 -2.400000 13.548594
0.000000 -2.100000 14.629497
0.000000 -1.800000 15.726515
0.000000 -1.500000 16.711892
0.000000 -1.200000 17.532205
0.000000 -0.900000 18.093719
0.000000 -0.600000 18.347133
0.000000 -0.300000 18.233725
0.000000 0.000000 17.741099
0.000000 0.300000 17.189020
0.000000 0.600000 16.883102
0.000000 0.900000 16.912329
0.000000 1.200000 17.210138
0.000000 1.500000 17.250312
0.000000 1.800000 16.407436
0.000000 2.100000 15.507021
0.000000 2.400000 15.370717
0.000000 2.700000 15.042732
0.000000 3.000000 13.369565
0.000000 3.300000 10.719955
0.000000 3.600000 9.084632
0.000000 3.900000 9.766250
0.000000 4.200000 12.798988
0.000000 4.500000 18.150583
0.000000 4.800000 25.569933
0.000000 5.100000 35.475136
0.000000 5.400000 51.273333
0.000000 5.700000 83.836902
0.000000 6.000000 152.256239
0.000000 6.300000 277.114838
0.000000 6.600000 470.262884
0.000000 6.900000 734.906427
0.000000 7.200000 1074.395540
0.000000 7.500000 1493.763904
0.000000 7.800000 1997.337723
0.000000 8.100000 2589.456323
0.000000 8.400000 3272.430874
0.000000 8.700000 4043.632267
0.000000 9.000000 4896.834186
0.000000 9.300000 5828.882583
0.000000 9.600000 6845.960171
0.000000 9.900000 7958.346575
0.000000 10.200000 9171.832182
0.000000 10.500000 10486.089733
0.000000 10.800000 11897.562923
0.000000 11.100000 13402.432572
0.000000 11.400000 14998.639554
0.000000 11.700000 16689.246861
0.000000 12.000000 18479.119809
0.000000 12.300000 20371.706490
0.000000 12.600000 22368.717145
0.000000 12.900000 24469.623651
0.000000 13.200000 26672.046106
0.000000 13.500000 28973.039155
0.000000 13.800000 31370.035017
0.000000 14.100000 33860.842234
0.000000 14.400000 36432.020366
0.000000 14.700000 38927.325079
0.000000 15.000000 40666.355736
0.300000 -15.000000 42089.293061
0.300000 -14.700000 40267.924284
0.300000 -14.400000 37659.873093
0.300000 -14.100000 34978.835906
0.300000 -13.800000 32388.440044
0.300000 -13.500000 29902.951823
0.300000 -13.200000 27522.946603
0.300000 -12.900000 25248.043372
0.300000 -12.600000 23076.412830
0.300000 -12.300000 21005.685210
0.300000 -12.000000 19034.306273
0.300000 -11.700000 17160.503799
0.300000 -11.400000 15384.819727
0.300000 -11.100000 13707.962280
0.300000 -10.800000 12130.634509
0.300000 -10.500000 10653.501389
0.300000 -10.200000 9276.084824
0.300000 -9.900000 7997.779596
0.300000 -9.600000 6816.975227
0.300000 -9.300000 5732.316471
0.300000 -9.000000 4743.024582
0.300000 -8.700000 3848.938182
0.300000 -8.400000 3050.575561
0.300000 -8.100000 2347.793539
0.300000 -7.800000 1740.467276
0.300000 -7.500000 1227.722737
0.300000 -7.200000 809.515782
0.300000 -6.900000 488.107950
0.300000 -6.600000 263.910082
0.300000 -6.300000 130.513513
0.300000 -6.000000 67.257677
0.300000 -5.700000 41.789935
0.300000 -5.400000 29.258391
0.300000 -5.100000 19.965797
0.300000 -4.800000 12.969357
0.300000 -4.500000 9.109139
0.300000 -4.200000 8.078051
0.300000 -3.900000 8.796046
0.300000 -3.600000 9.656370
0.300000 -3.300000 10.322714
0.300000 -3.000000 11.414820
0.300000 -2.700000 12.627012
0.300000 -2.400000 13.566930
0.300000 -2.100000 14.576380
0.300000 -1.800000 15.737204
0.300000 -1.500000 16.922979
0.300000 -1.200000 17.926649
0.300000 -0.900000 18.450336
0.300000 -0.600000 18.513759
0.300000 -0.300000 18.187307
0.300000 0.000000 17.577886
0.300000 0.300000 17.000251
0.300000 0.600000 16.635293
0.300000 0.900000 16.594149
0.300000 1.200000 16.934419
0.300000 1.500000 16.952172
0.300000 1.800000 15.974501
0.300000 2.100000 15.063325
0.300000 2.400000 15.067153
0.300000 2.700000 14.973904
0.300000 3.000000 13.591111
0.300000 3.300000 11.151483
0.300000 3.600000 9.317808
0.300000 3.900000 9.466628
0.300000 4.200000 11.774620
0.300000 4.500000 16.256547
0.300000 4.800000 22.593477
0.300000 5.100000 30.370075
0.300000 5.400000 40.814175
0.300000 5.700000 61.174686
0.300000 6.000000 108.930118
0.300000 6.300000 206.114954
0.300000 6.600000 367.628425
0.300000 6.900000 601.210096
0.300000 7.200000 912.996840
0.300000 7.500000 1308.185792
0.300000 7.800000 1791.133724
0.300000 8.100000 2363.077576
0.300000 8.400000 3020.265351
0.300000 8.700000 3758.336743
0.300000 9.000000 4577.379093
0.300000 9.300000 5483.827961
0.300000 9.600000 6486.464575
0.300000 9.900000 7589.547554
0.300000 10.200000 8791.658592
0.300000 10.500000 10088.327822
0.300000 10.800000 11476.708899
0.300000 11.100000 12958.266046
0.300000 11.400000 14536.482342
0.300000 11.700000 16215.836609
0.300000 12.000000 17999.004299
0.300000 12.300000 19885.826674
0.300000 12.600000 21874.211737
0.300000 12.900000 23961.290653
0.300000 13.200000 26144.551875
0.300000 13.500000 28422.202756
0.300000 13.800000 30793.695827
0.300000 14.100000 33256.685653
0.300000 14.400000 35795.725573
0.300000 14.700000 38255.865666
0.300000 15.000000 39967.977678
0.600000 -15.000000 42598.709040
0.600000 -14.700000 40770.337575
0.600000 -14.400000 38154.515874
0.600000 -14.100000 35468.109685
0.600000 -13.800000 32873.586778
0.600000 -13.500000 30383.591838
0.600000 -13.200000 27996.663630
0.600000 -12.900000 25710.777347
0.600000 -12.600000 23523.995993
0.600000 -12.300000 21434.354561
0.600000 -12.000000 19442.947718
0.600000 -11.700000 17550.569233
0.600000 -11.400000 15758.097942
0.600000 -11.100000 14066.204302
0.600000 -10.800000 12474.445442
0.600000 -10.500000 10982.146657
0.600000 -10.200000 9587.532249
0.600000 -9.900000 8289.162548
0.600000 -9.600000 7085.889026
0.600000 -9.300000 5977.438470
0.600000 -9.000000 4964.192851
0.600000 -8.700000 4046.012974
0.600000 -8.400000 3223.050429
0.600000 -8.100000 2494.784920
0.600000 -7.800000 1861.868373
0.600000 -7.500000 1325.848999
0.600000 -7.200000 887.031456
0.600000 -6.900000 545.583898
0.600000 -6.600000 301.868814
0.600000 -6.300000 151.326331
0.600000 -6.000000 76.313622
0.600000 -5.700000 45.605099
0.600000 -5.400000 31.685614
0.600000 -5.100000 22.021281
0.600000 -4.800000 14.354467
0.600000 -4.500000 9.580522
0.600000 -4.200000 7.770913
0.600000 -3.900000 8.134934
0.600000 -3.600000 9.215766
0.600000 -3.300000 10.211427
0.600000 -3.000000 11.407497
0.600000 -2.700000 12.578530
0.600000 -2.400000 13.390853
0.600000 -2.100000 14.180197
0.600000 -1.800000 15.240878
0.600000 -1.500000 16.660709
0.600000 -1.200000 17.958309
0.600000 -0.900000 18.518295
0.600000 -0.600000 18.495991
0.600000 -0.300000 18.186000
0.600000 0.000000 17.753672
0.600000 0.300000 17.312558
0.600000 0.600000 16.919265
0.600000 0.900000 16.817088
0.600000 1.200000 17.186652
0.600000 1.500000 17.204310
0.600000 1.800000 16.194492
0.600000 2.100000 15.115273
0.600000 2.400000 14.858202
0.600000 2.700000 14.870256
0.600000 3.000000 13.899866
0.600000 3.300000 11.783976
0.600000 3.600000 9.833364
0.600000 3.900000 9.496769
0.600000 4.200000 11.143879
0.600000 4.500000 14.740977
0.600000 4.800000 20.220077
0.600000 5.100000 26.979557
0.600000 5.400000 34.839895
0.600000 5.700000 47.872698
0.600000 6.000000 79.767380
0.600000 6.300000 151.541292
0.600000 6.600000 283.001853
0.600000 6.900000 487.788993
0.600000 7.200000 774.097983
0.600000 7.500000 1146.980839
0.600000 7.800000 1607.616800
0.600000 8.100000 2151.695362
0.600000 8.400000 2774.978016
0.600000 8.700000 3480.533185
0.600000 9.000000 4276.301461
0.600000 9.300000 5169.319043
0.600000 9.600000 6161.274365
0.600000 9.900000 7249.160865
0.600000 10.200000 8430.062709
0.600000 10.500000 9702.879932
0.600000 10.800000 11070.402532
0.600000 11.100000 12537.420321
0.600000 11.400000 14106.983805
0.600000 11.700000 15779.769139
0.600000 12.000000 17554.140457
0.600000 12.300000 19427.306116
0.600000 12.600000 21396.828751
0.600000 12.900000 23460.945746
0.600000 13.200000 25619.327536
0.600000 13.500000 27870.460194
0.600000 13.800000 30211.633283
0.600000 14.100000 32638.658313
0.600000 14.400000 35137.088440
0.600000 14.700000 37559.120003
0.600000 15.000000 39247.620252
0.900000 -15.000000 43136.797288
0.900000 -14.700000 41306.337765
0.900000 -14.400000 38687.318191
0.900000 -14.100000 35996.449734
0.900000 -13.800000 33394.500384
0.900000 -13.500000 30892.930792
0.900000 -13.200000 28490.301258
0.900000 -12.900000 26185.244584
0.900000 -12.600000 23978.628708
0.900000 -12.300000 21870.888499
0.900000 -12.000000 19863.284308
0.900000 -11.700000 17956.584235
0.900000 -11.400000 16150.393977
0.900000 -11.100000 14444.032152
0.900000 -10.800000 12835.704270
0.900000 -10.500000 11323.740109
0.900000 -10.200000 9906.520275
0.900000 -9.900000 8583.709424
0.900000 -9.600000 7355.569651
0.900000 -9.300000 6221.935085
0.900000 -9.000000 5183.153610
0.900000 -8.700000 4238.721992
0.900000 -8.400000 3389.678885
0.900000 -8.100000 2637.475017
0.900000 -7.800000 1982.814030
0.900000 -7.500000 1426.721364
0.900000 -7.200000 968.951128
0.900000 -6.900000 607.987637
0.900000 -6.600000 344.568954
0.900000 -6.300000 176.094012
0.900000 -6.000000 87.796208
0.900000 -5.700000 50.356468
0.900000 -5.400000 34.278351
0.900000 -5.100000 24.125829
0.900000 -4.800000 16.004741
0.900000 -4.500000 10.437527
0.900000 -4.200000 7.834190
0.900000 -3.900000 7.682985
0.900000 -3.600000 8.771544
0.900000 -3.300000 10.018922
0.900000 -3.000000 11.310192
0.900000 -2.700000 12.410653
0.900000 -2.400000 13.085310
0.900000 -2.100000 13.629418
0.900000 -1.800000 14.496968
0.900000 -1.500000 16.031384
0.900000 -1.200000 17.636136
0.900000 -0.900000 18.423507
0.900000 -0.600000 18.464956
0.900000 -0.300000 18.219097
0.900000 0.000000 17.967912
0.900000 0.300000 17.729564
0.900000 0.600000 17.467157
0.900000 0.900000 17.370665
0.900000 1.200000 17.636587
0.900000 1.500000 17.677603
0.900000 1.800000 16.851949
0.900000 2.100000 15.626781
0.900000 2.400000 14.935979
0.900000 2.700000 14.856044
0.900000 3.000000 14.339177
0.900000 3.300000 12.609814
0.900000 3.600000 10.528702
0.900000 3.900000 9.726452
0.900000 4.200000 10.835163
0.900000 4.500000 13.731733
0.900000 4.800000 18.432054
0.900000 5.100000 24.435835
0.900000 5.400000 30.812135
0.900000 5.700000 39.348234
0.900000 6.000000 60.011882
0.900000 6.300000 111.382343
0.900000 6.600000 216.588463
0.900000 6.900000 395.126107
0.900000 7.200000 657.288133
0.900000 7.500000 1005.129789
0.900000 7.800000 1435.660446
0.900000 8.100000 1945.805083
0.900000 8.400000 2539.120875
0.900000 8.700000 3223.986715
0.900000 9.000000 4005.937667
0.900000 9.300000 4885.339900
0.900000 9.600000 5858.671809
0.900000 9.900000 6923.064397
0.900000 10.200000 8080.896651
0.900000 10.500000 9336.176487
0.900000 10.800000 10692.465637
0.900000 11.100000 12151.423709
0.900000 11.400000 13711.830528
0.900000 11.700000 15371.070809
0.900000 12.000000 17126.823112
0.900000 12.300000 18977.347075
0.900000 12.600000 20922.572933
0.900000 12.900000 22961.536983
0.900000 13.200000 25091.698909
0.900000 13.500000 27308.905960
0.900000 13.800000 29610.953466
0.900000 14.100000 31998.241462
0.900000 14.400000 34463.011304
0.900000 14.700000 36861.957256
0.900000 15.000000 38539.594871
1.200000 -15.000000 43716.470623
1.200000 -14.700000 41882.352357
1.200000 -14.400000 39255.482797
1.200000 -14.100000 36552.418838
1.200000 -13.800000 33934.244405
1.200000 -13.500000 31413.461426
1.200000 -13.200000 28991.380654
1.200000 -12.900000 26668.549424
1.200000 -12.600000 24446.129369
1.200000 -12.300000 22324.675714
1.200000 -12.000000 20303.930168
1.200000 -11.700000 18383.348577
1.200000 -11.400000 16561.214214
1.200000 -11.100000 14835.573827
1.200000 -10.800000 13204.548238
1.200000 -10.500000 11667.616450
1.200000 -10.200000 10224.692032
1.200000 -9.900000 8875.622654
1.200000 -9.600000 7621.019197
1.200000 -9.300000 6460.392762
1.200000 -9.000000 5395.160332
1.200000 -8.700000 4426.594099
1.200000 -8.400000 3555.382324
1.200000 -8.100000 2782.663016
1.200000 -7.800000 2108.416914
1.200000 -7.500000 1532.640409
1.200000 -7.200000 1056.223274
1.200000 -6.900000 678.143898
1.200000 -6.600000 396.934066
1.200000 -6.300000 209.217324
1.200000 -6.000000 103.942354
1.200000 -5.700000 56.593812
1.200000 -5.400000 37.093454
1.200000 -5.100000 26.335749
1.200000 -4.800000 17.968153
1.200000 -4.500000 11.731396
1.200000 -4.200000 8.316054
1.200000 -3.900000 7.521658
1.200000 -3.600000 8.378318
1.200000 -3.300000 9.670838
1.200000 -3.000000 10.935189
1.200000 -2.700000 11.967981
1.200000 -2.400000 12.638834
1.200000 -2.100000 13.113928
1.200000 -1.800000 13.862823
1.200000 -1.500000 15.295871
1.200000 -1.200000 16.891097
1.200000 -0.900000 17.771355
1.200000 -0.600000 17.826746
1.200000 -0.300000 17.551208
1.200000 0.000000 17.383733
1.200000 0.300000 17.413456
1.200000 0.600000 17.496847
1.200000 0.900000 17.509730
1.200000 1.200000 17.602807
1.200000 1.500000 17.697886
1.200000 1.800000 17.425878
1.200000 2.100000 16.590279
1.200000 2.400000 15.732946
1.200000 2.700000 15.345318
1.200000 3.000000 14.945027
1.200000 3.300000 13.500863
1.200000 3.600000 11.316603
1.200000 3.900000 10.064201
1.200000 4.200000 10.698519
1.200000 4.500000 13.034817
1.200000 4.800000 16.843746
1.200000 5.100000 21.813794
1.200000 5.400000 27.135742
1.200000 5.700000 33.266349
1.200000 6.000000 47.072828
1.200000 6.300000 83.882962
1.200000 6.600000 167.277759
1.200000 6.900000 320.853588
1.200000 7.200000 555.988060
1.200000 7.500000 872.526908
1.200000 7.800000 1269.809118
1.200000 8.100000 1751.998098
1.200000 8.400000 2326.417258
1.200000 8.700000 2996.764120
1.200000 9.000000 3761.256279
1.200000 9.300000 4618.237427
1.200000 9.600000 5567.613094
1.200000 9.900000 6611.844546
1.200000 10.200000 7755.410855
1.200000 10.500000 9000.769761
1.200000 10.800000 10347.268598
1.200000 11.100000 11792.597965
1.200000 11.400000 13334.532645
1.200000 11.700000 14971.260374
1.200000 12.000000 16703.080239
1.200000 12.300000 18529.713508
1.200000 12.600000 20448.788349
1.200000 12.900000 22456.128794
1.200000 13.200000 24549.028343
1.200000 13.500000 26726.509354
1.200000 13.800000 28993.142755
1.200000 14.100000 31354.783149
1.200000 14.400000 33804.502908
1.200000 14.700000 36196.331654
1.200000 15.000000 37871.514077
1.500000 -15.000000 44328.183542
1.500000 -14.700000 42484.356375
1.500000 -14.400000 39841.295298
1.500000 -14.100000 37119.028408
1.500000 -13.800000 34481.859692
1.500000 -13.500000 31943.873870
1.500000 -13.200000 29506.586563
1.500000 -12.900000 27170.435272
1.500000 -12.600000 24935.190110
1.500000 -12.300000 22800.333673
1.500000 -12.000000 20764.160341
1.500000 -11.700000 18824.623749
1.500000 -11.400000 16979.783197
1.500000 -11.100000 15228.598610
1.500000 -10.800000 13570.826146
1.500000 -10.500000 12006.664631
1.500000 -10.200000 10536.531911
1.500000 -9.900000 9159.777526
1.500000 -9.600000 7878.383068
1.500000 -9.300000 6693.470864
1.500000 -9.000000 5605.699667
1.500000 -8.700000 4616.297330
1.500000 -8.400000 3725.187881
1.500000 -8.100000 2933.114530
1.500000 -7.800000 2241.445556
1.500000 -7.500000 1650.289572
1.500000 -7.200000 1158.647285
1.500000 -6.900000 763.275769
1.500000 -6.600000 460.601179
1.500000 -6.300000 248.993183
1.500000 -6.000000 123.271097
1.500000 -5.700000 63.944476
1.500000 -5.400000 40.221090
1.500000 -5.100000 28.745952
1.500000 -4.800000 20.229829
1.500000 -4.500000 13.373805
1.500000 -4.200000 9.045423
1.500000 -3.900000 7.398541
1.500000 -3.600000 7.769641
1.500000 -3.300000 9.013824
1.500000 -3.000000 10.217336
1.500000 -2.700000 11.226798
1.500000 -2.400000 12.170448
1.500000 -2.100000 12.949283
1.500000 -1.800000 13.751449
1.500000 -1.500000 14.921403
1.500000 -1.200000 16.157365
1.500000 -0.900000 16.797429
1.500000 -0.600000 16.819382
1.500000 -0.300000 16.755047
1.500000 0.000000 16.906562
1.500000 0.300000 17.259875
1.500000 0.600000 17.615002
1.500000 0.900000 17.720142
1.500000 1.200000 17.706211
1.500000 1.500000 17.739219
1.500000 1.800000 17.768737
1.500000 2.100000 17.438729
1.500000 2.400000 16.786067
1.500000 2.700000 16.211370
1.500000 3.000000 15.677432
1.500000 3.300000 14.379305
1.500000 3.600000 12.158191
1.500000 3.900000 10.546010
1.500000 4.200000 10.738724
1.500000 4.500000 12.508811
1.500000 4.800000 15.290260
1.500000 5.100000 18.997575
1.500000 5.400000 23.592599
1.500000 5.700000 28.817203
1.500000 6.000000 38.763521
1.500000 6.300000 65.479533
1.500000 6.600000 130.400555
1.500000 6.900000 258.077823
1.500000 7.200000 462.462825
1.500000 7.500000 747.788237
1.500000 7.800000 1118.976779
1.500000 8.100000 1581.919855
1.500000 8.400000 2139.313583
1.500000 8.700000 2789.391304
1.500000 9.000000 3529.806327
1.500000 9.300000 4363.788336
1.500000 9.600000 5295.573569
1.500000 9.900000 6327.694709
1.500000 10.200000 7460.431224
1.500000 10.500000 8691.886561
1.500000 10.800000 10019.993627
1.500000 11.100000 11442.893139
1.500000 11.400000 12961.087277
1.500000 11.700000 14574.511721
1.500000 12.000000 16281.625952
1.500000 12.300000 18079.297804
1.500000 12.600000 19963.481153
1.500000 12.900000 21931.464558
1.500000 13.200000 23987.450053
1.500000 13.500000 26137.123844
1.500000 13.800000 28386.417668
1.500000 14.100000 30739.362624
1.500000 14.400000 33185.631889
1.500000 14.700000 35576.305461
1.500000 15.000000 37251.157555
1.800000 -15.000000 44952.543357
1.800000 -14.700000 43095.825456
1.800000 -14.400000 40435.361889
1.800000 -14.100000 37696.559221
1.800000 -13.800000 35044.808795
1.800000 -13.500000 32493.953551
1.800000 -13.200000 30044.196761
1.800000 -12.900000 27695.040885
1.800000 -12.600000 25444.796824
1.800000 -12.300000 23291.315913
1.800000 -12.000000 21232.502560
1.800000 -11.700000 19266.877328
1.800000 -11.400000 17394.167977
1.800000 -11.100000 15614.632733
1.800000 -10.800000 13928.640324
1.800000 -10.500000 12336.082105
1.800000 -10.200000 10838.979491
1.800000 -9.900000 9437.863863
1.800000 -9.600000 8133.656330
1.800000 -9.300000 6927.672439
1.800000 -9.000000 5819.711459
1.800000 -8.700000 4811.250628
1.800000 -8.400000 3903.809232
1.800000 -8.100000 3097.985217
1.800000 -7.800000 2393.682671
1.800000 -7.500000 1788.131815
1.800000 -7.200000 1276.553236
1.800000 -6.900000 856.090650
1.800000 -6.600000 526.361973
1.800000 -6.300000 289.397024
1.800000 -6.000000 143.720451
1.800000 -5.700000 72.387453
1.800000 -5.400000 43.957766
1.800000 -5.100000 31.424170
1.800000 -4.800000 22.688905
1.800000 -4.500000 15.324387
1.800000 -4.200000 10.094616
1.800000 -3.900000 7.359312
1.800000 -3.600000 6.895956
1.800000 -3.300000 8.068146
1.800000 -3.000000 9.544168
1.800000 -2.700000 10.827311
1.800000 -2.400000 12.189686
1.800000 -2.100000 13.364569
1.800000 -1.800000 14.124999
1.800000 -1.500000 14.824318
1.800000 -1.200000 15.716648
1.800000 -0.900000 16.492228
1.800000 -0.600000 17.206802
1.800000 -0.300000 18.236160
1.800000 0.000000 19.321860
1.800000 0.300000 20.123709
1.800000 0.600000 20.591482
1.800000 0.900000 20.663575
1.800000 1.200000 20.443154
1.800000 1.500000 19.987960
1.800000 1.800000 19.272944
1.800000 2.100000 18.482770
1.800000 2.400000 17.807850
1.800000 2.700000 17.137358
1.800000 3.000000 16.464658
1.800000 3.300000 15.275652
1.800000 3.600000 13.195884
1.800000 3.900000 11.447580
1.800000 4.200000 11.218532
1.800000 4.500000 12.329039
1.800000 4.800000 14.067366
1.800000 5.100000 16.592468
1.800000 5.400000 20.617954
1.800000 5.700000 25.527687
1.800000 6.000000 33.004131
1.800000 6.300000 52.061092
1.800000 6.600000 100.746435
1.800000 6.900000 203.281398
1.800000 7.200000 379.231559
1.800000 7.500000 639.686666
1.800000 7.800000 990.371409
1.800000 8.100000 1432.787268
1.800000 8.400000 1966.580869
1.800000 8.700000 2592.420374
1.800000 9.000000 3312.767435
1.800000 9.300000 4131.866639
1.800000 9.600000 5051.066837
1.800000 9.900000 6068.810378
1.800000 10.200000 7183.188218
1.800000 10.500000 8392.234225
1.800000 10.800000 9696.621289
1.800000 11.100000 11096.652218
1.800000 11.400000 12591.579154
1.800000 11.700000 14178.308661
1.800000 12.000000 15852.525912
1.800000 12.300000 17611.902618
1.800000 12.600000 19458.420418
1.800000 12.900000 21396.410926
1.800000 13.200000 23432.570634
1.800000 13.500000 25571.942819
1.800000 13.800000 27816.963851
1.800000 14.100000 30168.339636
1.800000 14.400000 32613.972164
1.800000 14.700000 35003.953920
1.800000 15.000000 36678.029948
2.100000 -15.000000 45585.634425
2.100000 -14.700000 43719.286006
2.100000 -14.400000 41045.970599
2.100000 -14.100000 38294.833246
2.100000 -13.800000 35630.972978
2.100000 -13.500000 33067.508549
2.100000 -13.200000 30603.173892
2.100000 -12.900000 28235.704500
2.100000 -12.600000 25962.876998
2.100000 -12.300000 23782.820200
2.100000 -12.000000 21695.132653
2.100000 -11.700000 19700.059372
2.100000 -11.400000 17798.030572
2.100000 -11.100000 15989.438371
2.100000 -10.800000 14276.098641
2.100000 -10.500000 12658.623134
2.100000 -10.200000 11138.486894
2.100000 -9.900000 9716.324866
2.100000 -9.600000 8391.779868
2.100000 -9.300000 7167.086576
2.100000 -9.000000 6043.811888
2.100000 -8.700000 5022.985978
2.100000 -8.400000 4104.799822
2.100000 -8.100000 3286.667417
2.100000 -7.800000 2564.486095
2.100000 -7.500000 1934.479072
2.100000 -7.200000 1393.597003
2.100000 -6.900000 944.412284
2.100000 -6.600000 590.472995
2.100000 -6.300000 332.813581
2.100000 -6.000000 168.809050
2.100000 -5.700000 83.841932
2.100000 -5.400000 48.777601
2.100000 -5.100000 34.367638
2.100000 -4.800000 25.314635
2.100000 -4.500000 17.695913
2.100000 -4.200000 11.771013
2.100000 -3.900000 7.841175
2.100000 -3.600000 6.158673
2.100000 -3.300000 7.063527
2.100000 -3.000000 9.305951
2.100000 -2.700000 11.454339
2.100000 -2.400000 13.238079
2.100000 -2.100000 14.484257
2.100000 -1.800000 14.956210
2.100000 -1.500000 15.395516
2.100000 -1.200000 16.758082
2.100000 -0.900000 18.974300
2.100000 -0.600000 21.762665
2.100000 -0.300000 24.863754
2.100000 0.000000 27.356138
2.100000 0.300000 28.714410
2.100000 0.600000 29.205202
2.100000 0.900000 29.037448
2.100000 1.200000 28.209363
2.100000 1.500000 26.561894
2.100000 1.800000 24.142181
2.100000 2.100000 21.700984
2.100000 2.400000 19.880349
2.100000 2.700000 18.510254
2.100000 3.000000 17.354563
2.100000 3.300000 16.004918
2.100000 3.600000 14.193704
2.100000 3.900000 12.649270
2.100000 4.200000 12.091145
2.100000 4.500000 12.458540
2.100000 4.800000 13.263820
2.100000 5.100000 14.805014
2.100000 5.400000 18.107495
2.100000 5.700000 22.748101
2.100000 6.000000 28.905520
2.100000 6.300000 42.616853
2.100000 6.600000 78.265267
2.100000 6.900000 159.619814
2.100000 7.200000 311.907648
2.100000 7.500000 549.948742
2.100000 7.800000 877.422404
2.100000 8.100000 1295.024296
2.100000 8.400000 1805.653870
2.100000 8.700000 2412.931201
2.100000 9.000000 3118.644754
2.100000 9.300000 3922.853850
2.100000 9.600000 4823.727136
2.100000 9.900000 5819.117113
2.100000 10.200000 6909.782853
2.100000 10.500000 8096.209524
2.100000 10.800000 9378.166708
2.100000 11.100000 10753.286657
2.100000 11.400000 12218.014997
2.100000 11.700000 13768.737934
2.100000 12.000000 15405.253198
2.100000 12.300000 17132.242324
2.100000 12.600000 18956.088625
2.100000 12.900000 20881.808467
2.100000 13.200000 22912.602880
2.100000 13.500000 25049.907791
2.100000 13.800000 27293.978377
2.100000 14.100000 29644.168715
2.100000 14.400000 32087.672421
2.100000 14.700000 34474.002495
2.100000 15.000000 36144.233913
2.400000 -15.000000 46238.542220
2.400000 -14.700000 44364.891482
2.400000 -14.400000 41680.627338
2.400000 -14.100000 38917.335178
2.400000 -13.800000 36239.317994
2.400000 -13.500000 33657.846483
2.400000 -13.200000 31170.985494
2.400000 -12.900000 28776.475002
2.400000 -12.600000 26473.793231
2.400000 -12.300000 24263.205286
2.400000 -12.000000 22145.140787
2.400000 -11.700000 20120.423294
2.400000 -11.400000 18190.735628
2.400000 -11.100000 16356.721159
2.400000 -10.800000 14619.930632
2.400000 -10.500000 12980.997210
2.400000 -10.200000 11440.477279
2.400000 -9.900000 10000.256229
2.400000 -9.600000 8661.427185
2.400000 -9.300000 7425.607006
2.400000 -9.000000 6293.118408
2.400000 -8.700000 5261.660534
2.400000 -8.400000 4327.528236
2.400000 -8.100000 3486.153101
2.400000 -7.800000 2734.019480
2.400000 -7.500000 2072.794803
2.400000 -7.200000 1504.981887
2.400000 -6.900000 1034.063369
2.400000 -6.600000 661.610844
2.400000 -6.300000 385.196241
2.400000 -6.000000 201.094942
2.400000 -5.700000 99.118731
2.400000 -5.400000 54.874325
2.400000 -5.100000 37.595047
2.400000 -4.800000 28.161827
2.400000 -4.500000 20.604312
2.400000 -4.200000 14.296109
2.400000 -3.900000 9.384208
2.400000 -3.600000 6.479399
2.400000 -3.300000 6.810338
2.400000 -3.000000 9.729517
2.400000 -2.700000 13.027889
2.400000 -2.400000 15.567560
2.400000 -2.100000 17.118275
2.400000 -1.800000 17.696993
2.400000 -1.500000 19.088343
2.400000 -1.200000 22.950872
2.400000 -0.900000 28.907062
2.400000 -0.600000 35.882467
2.400000 -0.300000 42.516850
2.400000 0.000000 47.024271
2.400000 0.300000 48.867929
2.400000 0.600000 48.845143
2.400000 0.900000 47.665251
2.400000 1.200000 45.376317
2.400000 1.500000 41.601376
2.400000 1.800000 36.365599
2.400000 2.100000 30.637153
2.400000 2.400000 25.601746
2.400000 2.700000 21.815166
2.400000 3.000000 18.948454
2.400000 3.300000 16.628254
2.400000 3.600000 14.754587
2.400000 3.900000 13.527357
2.400000 4.200000 12.824206
2.400000 4.500000 12.538006
2.400000 4.800000 12.620593
2.400000 5.100000 13.398001
2.400000 5.400000 15.864244
2.400000 5.700000 20.228658
2.400000 6.000000 26.045556
2.400000 6.300000 36.662747
2.400000 6.600000 63.188607
2.400000 6.900000 127.734176
2.400000 7.200000 257.872394
2.400000 7.500000 471.269142
2.400000 7.800000 774.233857
2.400000 8.100000 1170.483759
2.400000 8.400000 1663.295665
2.400000 8.700000 2253.846126
2.400000 9.000000 2940.822282
2.400000 9.300000 3722.921434
2.400000 9.600000 4600.297969
2.400000 9.900000 5573.176299
2.400000 10.200000 6641.936925
2.400000 10.500000 7805.036565
2.400000 10.800000 9059.199107
2.400000 11.100000 10400.357804
2.400000 11.400000 11828.026026
2.400000 11.700000 13345.197550
2.400000 12.000000 14956.926560
2.400000 12.300000 16669.180797
2.400000 12.600000 18485.938268
2.400000 12.900000 20408.853032
2.400000 13.200000 22438.281245
2.400000 13.500000 24573.902771
2.400000 13.800000 26814.983591
2.400000 14.100000 29159.750676
2.400000 14.400000 31594.910306
2.400000 14.700000 33971.000182
2.400000 15.000000 35632.952922
2.700000 -15.000000 46916.939257
2.700000 -14.700000 45035.566059
2.700000 -14.400000 42338.284559
2.700000 -14.100000 39557.345041
2.700000 -13.800000 36856.859232
2.700000 -13.500000 34247.879713
2.700000 -13.200000 31730.180737
2.700000 -12.900000 29304.048156
2.700000 -12.600000 26969.927230
2.700000 -12.300000 24729.123780
2.700000 -12.000000 22583.125522
2.700000 -11.700000 20532.560639
2.700000 -11.400000 18579.085197
2.700000 -11.100000 16723.269169
2.700000 -10.800000 14966.322805
2.700000 -10.500000 13310.184173
2.700000 -10.200000 11756.172406
2.700000 -9.900000 10305.807305
2.700000 -9.600000 8959.124721
2.700000 -9.300000 7714.133470
2.700000 -9.000000 6567.193294
2.700000 -8.700000 5513.515177
2.700000 -8.400000 4549.909929
2.700000 -8.100000 3676.490672
2.700000 -7.800000 2895.155290
2.700000 -7.500000 2210.204368
2.700000 -7.200000 1623.906482
2.700000 -6.900000 1135.690808
2.700000 -6.600000 743.650826
2.700000 -6.300000 445.103060
2.700000 -6.000000 238.474796
2.700000 -5.700000 117.892980
2.700000 -5.400000 62.753853
2.700000 -5.100000 41.513310
2.700000 -4.800000 31.433787
2.700000 -4.500000 24.067286
2.700000 -4.200000 17.692215
2.700000 -3.900000 12.331383
2.700000 -3.600000 8.803785
2.700000 -3.300000 8.561061
2.700000 -3.000000 11.416317
2.700000 -2.700000 15.424213
2.700000 -2.400000 19.444455
2.700000 -2.100000 22.629771
2.700000 -1.800000 24.933433
2.700000 -1.500000 29.902657
2.700000 -1.200000 39.802311
2.700000 -0.900000 53.127587
2.700000 -0.600000 67.681433
2.700000 -0.300000 80.700706
2.700000 0.000000 88.858979
2.700000 0.300000 91.499707
2.700000 0.600000 90.382080
2.700000 0.900000 87.163938
2.700000 1.200000 82.176776
2.700000 1.500000 74.697651
2.700000 1.800000 64.171778
2.700000 2.100000 51.848027
2.700000 2.400000 39.975212
2.700000 2.700000 30.210614
2.700000 3.000000 22.990238
2.700000 3.300000 18.170424
2.700000 3.600000 15.322609
2.700000 3.900000 13.901655
2.700000 4.200000 13.022944
2.700000 4.500000 12.266494
2.700000 4.800000 11.804633
2.700000 5.100000 12.081713
2.700000 5.400000 13.946501
2.700000 5.700000 18.062485
2.700000 6.000000 23.837218
2.700000 6.300000 32.692482
2.700000 6.600000 52.954378
2.700000 6.900000 103.640584
2.700000 7.200000 212.584691
2.700000 7.500000 402.458702
2.700000 7.800000 684.385405
2.700000 8.100000 1062.051892
2.700000 8.400000 1535.383810
2.700000 8.700000 2103.986913
2.700000 9.000000 2767.768012
2.700000 9.300000 3527.241914
2.700000 9.600000 4382.899148
2.700000 9.900000 5333.567112
2.700000 10.200000 6376.500451
2.700000 10.500000 7508.073559
2.700000 10.800000 8726.894073
2.700000 11.100000 10034.041123
2.700000 11.400000 11434.447021
2.700000 11.700000 12934.051770
2.700000 12.000000 14536.960779
2.700000 12.300000 16245.487501
2.700000 12.600000 18060.265111
2.700000 12.900000 19980.956219
2.700000 13.200000 22006.509991
2.700000 13.500000 24135.395228
2.700000 13.800000 26366.832011
2.700000 14.100000 28699.306440
2.700000 14.400000 31120.195583
2.700000 14.700000 33482.890429
2.700000 15.000000 35136.605799
3.000000 -15.000000 47619.004235
3.000000 -14.700000 45724.506035
3.000000 -14.400000 43005.504410
3.000000 -14.100000 40196.638471
3.000000 -13.800000 37464.312457
3.000000 -13.500000 34822.539595
3.000000 -13.200000 32272.242443
3.000000 -12.900000 29815.266382
3.000000 -12.600000 27452.913038
3.000000 -12.300000 25185.959284
3.000000 -12.000000 23015.964765
3.000000 -11.700000 20943.307118
3.000000 -11.400000 18969.931245
3.000000 -11.100000 17097.839789
3.000000 -10.800000 15328.524471
3.000000 -10.500000 13663.487549
3.000000 -10.200000 12102.663571
3.000000 -9.900000 10644.260616
3.000000 -9.600000 9284.487359
3.000000 -9.300000 8018.239447
3.000000 -9.000000 6842.415242
3.000000 -8.700000 5756.151928
3.000000 -8.400000 4761.786733
3.000000 -8.100000 3863.379656
3.000000 -7.800000 3063.176424
3.000000 -7.500000 2361.521047
3.000000 -7.200000 1756.876704
3.000000 -6.900000 1247.248747
3.000000 -6.600000 831.697985
3.000000 -6.300000 510.151626
3.000000 -6.000000 282.079473
3.000000 -5.700000 142.688149
3.000000 -5.400000 74.304137
3.000000 -5.100000 46.929682
3.000000 -4.800000 35.322411
3.000000 -4.500000 27.968373
3.000000 -4.200000 21.671536
3.000000 -3.900000 16.375404
3.000000 -3.600000 13.055429
3.000000 -3.300000 12.701287
3.000000 -3.000000 15.176459
3.000000 -2.700000 19.843514
3.000000 -2.400000 26.612037
3.000000 -2.100000 33.818049
3.000000 -1.800000 41.039748
3.000000 -1.500000 53.966039
3.000000 -1.200000 75.102520
3.000000 -0.900000 100.888440
3.000000 -0.600000 127.695583
3.000000 -0.300000 150.999361
3.000000 0.000000 165.038362
3.000000 0.300000 169.061283
3.000000 0.600000 166.658934
3.000000 0.900000 160.848155
3.000000 1.200000 151.908873
3.000000 1.500000 138.488525
3.000000 1.800000 119.126302
3.000000 2.100000 95.483853
3.000000 2.400000 71.380173
3.000000 2.700000 49.994234
3.000000 3.000000 33.497373
3.000000 3.300000 22.692567
3.000000 3.600000 16.764704
3.000000 3.900000 14.122285
3.000000 4.200000 12.891963
3.000000 4.500000 11.792680
3.000000 4.800000 10.807635
3.000000 5.100000 10.684082
3.000000 5.400000 12.229319
3.000000 5.700000 16.108338
3.000000 6.000000 21.822765
3.000000 6.300000 29.735026
3.000000 6.600000 45.602118
3.000000 6.900000 85.095458
3.000000 7.200000 175.871198
3.000000 7.500000 345.058454
3.000000 7.800000 606.202787
3.000000 8.100000 962.152820
3.000000 8.400000 1412.681557
3.000000 8.700000 1958.719116
3.000000 9.000000 2600.983340
3.000000 9.300000 3338.805560
3.000000 9.600000 4170.069893
3.000000 9.900000 5091.656940
3.000000 10.200000 6101.216879
3.000000 10.500000 7198.997318
3.000000 10.800000 8388.972400
3.000000 11.100000 9676.215872
3.000000 11.400000 11065.476372
3.000000 11.700000 12559.683265
3.000000 12.000000 14159.714376
3.000000 12.300000 15865.407103
3.000000 12.600000 17675.405739
3.000000 12.900000 19588.166921
3.000000 13.200000 21602.923687
3.000000 13.500000 23718.533700
3.000000 13.800000 25935.572808
3.000000 14.100000 28254.846025
3.000000 14.400000 30665.013844
3.000000 14.700000 33020.001662
3.000000 15.000000 34669.900859
3.300000 -15.000000 48326.901451
3.300000 -14.700000 46411.651372
3.300000 -14.400000 43661.116724
3.300000 -14.100000 40818.375875
3.300000 -13.800000 38052.212857
3.300000 -13.500000 35378.650900
3.300000 -13.200000 32799.531400
3.300000 -12.900000 30316.259033
3.300000 -12.600000 27929.927354
3.300000 -12.300000 25640.760789
3.300000 -12.000000 23451.233638
3.300000 -11.700000 21363.255108
3.300000 -11.400000 19378.614735
3.300000 -11.100000 17498.810210
3.300000 -10.800000 15723.708194
3.300000 -10.500000 14051.754860
3.300000 -10.200000 12479.069585
3.300000 -9.900000 11000.421103
3.300000 -9.600000 9612.439792
3.300000 -9.300000 8313.169270
3.300000 -9.000000 7105.521024
3.300000 -8.700000 5993.481280
3.300000 -8.400000 4979.704717
3.300000 -8.100000 4064.929603
3.300000 -7.800000 3247.475294
3.300000 -7.500000 2525.615127
3.300000 -7.200000 1898.225827
3.300000 -6.900000 1365.523370
3.300000 -6.600000 927.923318
3.300000 -6.300000 585.719419
3.300000 -6.000000 337.435693
3.300000 -5.700000 177.966468
3.300000 -5.400000 92.538891
3.300000 -5.100000 55.302533
3.300000 -4.800000 40.307727
3.300000 -4.500000 32.349998
3.300000 -4.200000 26.027897
3.300000 -3.900000 21.002156
3.300000 -3.600000 18.309807
3.300000 -3.300000 18.487554
3.300000 -3.000000 21.614806
3.300000 -2.700000 28.585970
3.300000 -2.400000 40.680132
3.300000 -2.100000 55.785478
3.300000 -1.800000 72.762128
3.300000 -1.500000 99.315488
3.300000 -1.200000 137.766340
3.300000 -0.900000 181.674400
3.300000 -0.600000 225.597306
3.300000 -0.300000 262.830299
3.300000 0.000000 284.667292
3.300000 0.300000 290.609077
3.300000 0.600000 286.948488
3.300000 0.900000 278.377089
3.300000 1.200000 264.580603
3.300000 1.500000 243.179436
3.300000 1.800000 211.693639
3.300000 2.100000 172.114585
3.300000 2.400000 129.868102
3.300000 2.700000 90.219668
3.300000 3.000000 57.617914
3.300000 3.300000 34.659869
3.300000 3.600000 21.132874
3.300000 3.900000 14.890491
3.300000 4.200000 12.686412
3.300000 4.500000 11.367729
3.300000 4.800000 9.979447
3.300000 5.100000 9.442012
3.300000 5.400000 10.692195
3.300000 5.700000 14.197727
3.300000 6.000000 19.709091
3.300000 6.300000 27.194330
3.300000 6.600000 40.149018
3.300000 6.900000 71.125571
3.300000 7.200000 146.296999
3.300000 7.500000 295.123763
3.300000 7.800000 533.918365
3.300000 8.100000 867.308160
3.300000 8.400000 1296.289578
3.300000 8.700000 1821.017955
3.300000 9.000000 2440.195110
3.300000 9.300000 3151.086563
3.300000 9.600000 3950.984362
3.300000 9.900000 4839.851050
3.300000 10.200000 5819.804269
3.300000 10.500000 6895.315811
3.300000 10.800000 8071.517751
3.300000 11.100000 9351.578198
3.300000 11.400000 10736.761653
3.300000 11.700000 12226.932913
3.300000 12.000000 13820.860229
3.300000 12.300000 15517.659740
3.300000 12.600000 17316.030825
3.300000 12.900000 19214.757212
3.300000 13.200000 21215.238357
3.300000 13.500000 23318.650725
3.300000 13.800000 25526.158225
3.300000 14.100000 27838.814651
3.300000 14.400000 30245.225366
3.300000 14.700000 32598.308595
3.300000 15.000000 34247.436472
3.600000 -15.000000 49015.075000
3.600000 -14.700000 47077.848207
3.600000 -14.400000 44294.665095
3.600000 -14.100000 41419.368911
3.600000 -13.800000 38623.729482
3.600000 -13.500000 35923.463540
3.600000 -13.200000 33320.191070
3.600000 -12.900000 30814.912477
3.600000 -12.600000 28409.768622
3.600000 -12.300000 26106.215728
3.600000 -12.000000 23906.417827
3.600000 -11.700000 21811.837305
3.600000 -11.400000 19822.316724
3.600000 -11.100000 17936.429543
3.600000 -10.800000 16150.440352
3.600000 -10.500000 14459.400824
3.600000 -10.200000 12859.382964
3.600000 -9.900000 11347.456575
3.600000 -9.600000 9926.705134
3.600000 -9.300000 8600.940219
3.600000 -9.000000 7373.583861
3.600000 -8.700000 6245.724392
3.600000 -8.400000 5215.620874
3.600000 -8.100000 4281.586414
3.600000 -7.800000 3441.956521
3.600000 -7.500000 2697.331290
3.600000 -7.200000 2048.561846
3.600000 -6.900000 1495.950605
3.600000 -6.600000 1039.403785
3.600000 -6.300000 678.809109
3.600000 -6.000000 411.064367
3.600000 -5.700000 229.258179
3.600000 -5.400000 121.851946
3.600000 -5.100000 69.628549
3.600000 -4.800000 47.922314
3.600000 -4.500000 37.886068
3.600000 -4.200000 31.241745
3.600000 -3.900000 26.601003
3.600000 -3.600000 24.744737
3.600000 -3.300000 26.362843
3.600000 -3.000000 32.367961
3.600000 -2.700000 45.109125
3.600000 -2.400000 67.539006
3.600000 -2.100000 96.977150
3.600000 -1.800000 129.935791
3.600000 -1.500000 175.165545
3.600000 -1.200000 235.458721
3.600000 -0.900000 302.030203
3.600000 -0.600000 367.021567
3.600000 -0.300000 420.732835
3.600000 0.000000 451.663939
3.600000 0.300000 459.994983
3.600000 0.600000 455.150738
3.600000 0.900000 443.710289
3.600000 1.200000 424.392335
3.600000 1.500000 393.514883
3.600000 1.800000 347.618533
3.600000 2.100000 288.518100
3.600000 2.400000 222.840856
3.600000 2.700000 158.865995
3.600000 3.000000 103.673908
3.600000 3.300000 61.405120
3.600000 3.600000 33.331539
3.600000 3.900000 18.206848
3.600000 4.200000 12.543916
3.600000 4.500000 10.758935
3.600000 4.800000 9.301531
3.600000 5.100000 8.421124
3.600000 5.400000 9.268283
3.600000 5.700000 12.331272
3.600000 6.000000 17.590811
3.600000 6.300000 24.911846
3.600000 6.600000 36.050813
3.600000 6.900000 60.510678
3.600000 7.200000 121.842752
3.600000 7.500000 250.962192
3.600000 7.800000 468.260869
3.600000 8.100000 780.132426
3.600000 8.400000 1186.655998
3.600000 8.700000 1686.193706
3.600000 9.000000 2276.563489
3.600000 9.300000 2956.581595
3.600000 9.600000 3726.714637
3.600000 9.900000 4591.219556
3.600000 10.200000 5554.779187
3.600000 10.500000 6620.853683
3.600000 10.800000 7791.409898
3.600000 11.100000 9066.176680
3.600000 11.400000 10443.831497
3.600000 11.700000 11923.788731
3.600000 12.000000 13504.994493
3.600000 12.300000 15187.399930
3.600000 12.600000 16972.058678
3.600000 12.900000 18859.612344
3.600000 13.200000 20851.747594
3.600000 13.500000 22949.843900
3.600000 13.800000 25154.470386
3.600000 14.100000 27465.656147
3.600000 14.400000 29871.443330
3.600000 14.700000 32224.315533
3.600000 15.000000 33873.378794
3.900000 -15.000000 49677.794198
3.900000 -14.700000 47720.931373
3.900000 -14.400000 44910.205712
3.900000 -14.100000 42008.002010
3.900000 -13.800000 39188.110388
3.900000 -13.500000 36466.311880
3.900000 -13.200000 33845.201825
3.900000 -12.900000 31326.378077
3.900000 -12.600000 28911.799175
3.900000 -12.300000 26602.576136
3.900000 -12.000000 24398.631982
3.900000 -11.700000 22298.614347
3.900000 -11.400000 20298.983668
3.900000 -11.100000 18395.029877
3.900000 -10.800000 16582.545219
3.900000 -10.500000 14858.369985
3.900000 -10.200000 13225.013292
3.900000 -9.900000 11685.766852
3.900000 -9.600000 10244.635749
3.900000 -9.300000 8903.354663
3.900000 -9.000000 7660.781805
3.900000 -8.700000 6514.800878
3.900000 -8.400000 5463.097729
3.900000 -8.100000 4506.590236
3.900000 -7.800000 3646.026327
3.900000 -7.500000 2881.826302
3.900000 -7.200000 2214.767477
3.900000 -6.900000 1645.393697
3.900000 -6.600000 1173.380134
3.900000 -6.300000 796.092449
3.900000 -6.000000 507.410582
3.900000 -5.700000 300.320265
3.900000 -5.400000 167.864151
3.900000 -5.100000 96.220933
3.900000 -4.800000 62.388611
3.900000 -4.500000 46.760102
3.900000 -4.200000 38.921286
3.900000 -3.900000 34.993722
3.900000 -3.600000 34.771932
3.900000 -3.300000 39.741172
3.900000 -3.000000 52.380638
3.900000 -2.700000 76.512865
3.900000 -2.400000 116.250371
3.900000 -2.100000 167.363020
3.900000 -1.800000 222.133138
3.900000 -1.500000 288.678389
3.900000 -1.200000 372.806202
3.900000 -0.900000 465.097391
3.900000 -0.600000 553.735762
3.900000 -0.300000 625.557959
3.900000 0.000000 666.757978
3.900000 0.300000 678.051035
3.900000 0.600000 672.132677
3.900000 0.900000 657.721442
3.900000 1.200000 632.333997
3.900000 1.500000 590.742312
3.900000 1.800000 528.486612
3.900000 2.100000 446.893644
3.900000 2.400000 353.803664
3.900000 2.700000 260.893961
3.900000 3.000000 177.864370
3.900000 3.300000 110.172532
3.900000 3.600000 60.579175
3.900000 3.900000 29.409841
3.900000 4.200000 14.917347
3.900000 4.500000 10.432316
3.900000 4.800000 8.636119
3.900000 5.100000 7.478176
3.900000 5.400000 7.906715
3.900000 5.700000 10.606918
3.900000 6.000000 15.626130
3.900000 6.300000 22.845024
3.900000 6.600000 32.965123
3.900000 6.900000 52.608999
3.900000 7.200000 102.337264
3.900000 7.500000 213.356426
3.900000 7.800000 409.215163
3.900000 8.100000 697.636625
3.900000 8.400000 1077.695513
3.900000 8.700000 1548.042052
3.900000 9.000000 2109.275183
3.900000 9.300000 2763.799724
3.900000 9.600000 3515.133806
3.900000 9.900000 4367.422382
3.900000 10.200000 5323.114203
3.900000 10.500000 6382.196329
3.900000 10.800000 7543.985464
3.900000 11.100000 8807.546944
3.900000 11.400000 10171.566796
3.900000 11.700000 11637.127345
3.900000 12.000000 13205.508465
3.900000 12.300000 14877.610640
3.900000 12.600000 16654.875120
3.900000 12.900000 18538.216736
3.900000 13.200000 20528.229530
3.900000 13.500000 22625.287135
3.900000 13.800000 24829.500087
3.900000 14.100000 27140.541174
3.900000 14.400000 29546.281937
3.900000 14.700000 31899.143098
3.900000 15.000000 33548.204108
4.200000 -15.000000 50324.553344
4.200000 -14.700000 48351.280337
4.200000 -14.400000 45518.156976
4.200000 -14.100000 42595.048577
4.200000 -13.800000 39758.381619
4.200000 -13.500000 37024.196165
4.200000 -13.200000 34394.759690
4.200000 -12.900000 31870.967022
4.200000 -12.600000 29452.687417
4.200000 -12.300000 27138.558580
4.200000 -12.000000 24925.208159
4.200000 -11.700000 22808.016611
4.200000 -11.400000 20782.693783
4.200000 -11.100000 18846.120424
4.200000 -10.800000 17000.117713
4.200000 -10.500000 15247.768644
4.200000 -10.200000 13593.225723
4.200000 -9.900000 12038.494879
4.200000 -9.600000 10582.832559
4.200000 -9.300000 9224.265559
4.200000 -9.000000 7960.805947
4.200000 -8.700000 6792.756402
4.200000 -8.400000 5720.445384
4.200000 -8.100000 4744.831553
4.200000 -7.800000 3866.607338
4.200000 -7.500000 3085.949497
4.200000 -7.200000 2404.427845
4.200000 -6.900000 1822.353742
4.200000 -6.600000 1336.403071
4.200000 -6.300000 940.230801
4.200000 -6.000000 627.451310
4.200000 -5.700000 394.434346
4.200000 -5.400000 237.768357
4.200000 -5.100000 144.206893
4.200000 -4.800000 91.511400
4.200000 -4.500000 64.366373
4.200000 -4.200000 53.205912
4.200000 -3.900000 50.493378
4.200000 -3.600000 53.556564
4.200000 -3.300000 65.211262
4.200000 -3.000000 90.049016
4.200000 -2.700000 132.389327
4.200000 -2.400000 195.623379
4.200000 -2.100000 273.740668
4.200000 -1.800000 354.666498
4.200000 -1.500000 443.683123
4.200000 -1.200000 552.146112
4.200000 -0.900000 671.573017
4.200000 -0.600000 784.903049
4.200000 -0.300000 876.057263
4.200000 0.000000 929.359325
4.200000 0.300000 944.735438
4.200000 0.600000 937.986978
4.200000 0.900000 920.550159
4.200000 1.200000 888.676801
4.200000 1.500000 835.107680
4.200000 1.800000 754.069884
4.200000 2.100000 647.119707
4.200000 2.400000 524.270616
4.200000 2.700000 399.489893
4.200000 3.000000 284.337618
4.200000 3.300000 186.529101
4.200000 3.600000 109.972475
4.200000 3.900000 55.928354
4.200000 4.200000 25.304423
4.200000 4.500000 12.829413
4.200000 4.800000 8.570263
4.200000 5.100000 6.726656
4.200000 5.400000 6.699048
4.200000 5.700000 9.061801
4.200000 6.000000 13.828538
4.200000 6.300000 20.892316
4.200000 6.600000 30.481694
4.200000 6.900000 46.765119
4.200000 7.200000 86.784407
4.200000 7.500000 180.290217
4.200000 7.800000 352.952948
4.200000 8.100000 615.155615
4.200000 8.400000 967.990733
4.200000 8.700000 1412.308897
4.200000 9.000000 1952.113928
4.200000 9.300000 2591.318363
4.200000 9.600000 3332.138709
4.200000 9.900000 4175.212430
4.200000 10.200000 5120.619801
4.200000 10.500000 6167.414183
4.200000 10.800000 7314.940758
4.200000 11.100000 8564.409201
4.200000 11.400000 9916.679105
4.200000 11.700000 11373.227862
4.200000 12.000000 12935.521924
4.200000 12.300000 14604.205122
4.200000 12.600000 16379.720590
4.200000 12.900000 18262.317087
4.200000 13.200000 20252.083214
4.200000 13.500000 22349.054454
4.200000 13.800000 24553.239517
4.200000 14.100000 26864.273369
4.200000 14.400000 29270.012044
4.200000 14.700000 31622.872373
4.200000 15.000000 33271.932952
4.500000 -15.000000 50966.017457
4.500000 -14.700000 48980.897097
4.500000 -14.400000 46133.572882
4.500000 -14.100000 43199.350397
4.500000 -13.800000 40355.490884
4.500000 -13.500000 37617.121142
4.500000 -13.200000 34984.499854
4.500000 -12.900000 32456.265953
4.500000 -12.600000 30029.203003
4.500000 -12.300000 27698.771246
4.500000 -12.000000 25460.559975
4.500000 -11.700000 23311.395500
4.500000 -11.400000 21252.563186
4.500000 -11.100000 19287.179147
4.500000 -10.800000 17419.337446
4.500000 -10.500000 15651.277359
4.500000 -10.200000 13982.600945
4.500000 -9.900000 12411.356164
4.500000 -9.600000 10935.664990
4.500000 -9.300000 9555.390437
4.500000 -9.000000 8271.224772
4.500000 -8.700000 7084.350050
4.500000 -8.400000 5994.895226
4.500000 -8.100000 5002.841996
4.500000 -7.800000 4109.946519
4.500000 -7.500000 3317.797316
4.500000 -7.200000 2626.480938
4.500000 -6.900000 2032.436708
4.500000 -6.600000 1529.007933
4.500000 -6.300000 1110.033046
4.500000 -6.000000 772.550525
4.500000 -5.700000 516.671027
4.500000 -5.400000 338.556335
4.500000 -5.100000 221.205074
4.500000 -4.800000 144.579208
4.500000 -4.500000 100.807578
4.500000 -4.200000 83.803695
4.500000 -3.900000 82.712002
4.500000 -3.600000 90.979975
4.500000 -3.300000 112.844922
4.500000 -3.000000 154.923051
4.500000 -2.700000 220.420825
4.500000 -2.400000 310.597288
4.500000 -2.100000 418.633744
4.500000 -1.800000 529.121457
4.500000 -1.500000 641.650443
4.500000 -1.200000 773.633912
4.500000 -0.900000 919.985967
4.500000 -0.600000 1058.842118
4.500000 -0.300000 1170.966907
4.500000 0.000000 1238.863155
4.500000 0.300000 1259.925523
4.500000 0.600000 1252.708673
4.500000 0.900000 1232.185334
4.500000 1.200000 1193.300498
4.500000 1.500000 1126.134785
4.500000 1.800000 1023.407522
4.500000 2.100000 887.912781
4.500000 2.400000 733.007578
4.500000 2.700000 574.524672
4.500000 3.000000 424.916306
4.500000 3.300000 294.067183
4.500000 3.600000 186.804016
4.500000 3.900000 104.789686
4.500000 4.200000 50.745217
4.500000 4.500000 22.584269
4.500000 4.800000 10.980580
4.500000 5.100000 6.699807
4.500000 5.400000 5.783076
4.500000 5.700000 7.679979
4.500000 6.000000 12.147121
4.500000 6.300000 18.892971
4.500000 6.600000 28.052766
4.500000 6.900000 41.989983
4.500000 7.200000 73.637368
4.500000 7.500000 149.975312
4.500000 7.800000 299.107145
4.500000 8.100000 535.881733
4.500000 8.400000 865.759081
4.500000 8.700000 1292.304184
4.500000 9.000000 1818.558783
4.500000 9.300000 2445.765968
4.500000 9.600000 3174.461688
4.500000 9.900000 4004.042856
4.500000 10.200000 4934.968598
4.500000 10.500000 5968.378236
4.500000 10.800000 7105.025017
4.500000 11.100000 8346.483671
4.500000 11.400000 9693.924266
4.500000 11.700000 11147.949051
4.500000 12.000000 12708.958800
4.500000 12.300000 14377.101801
4.500000 12.600000 16152.429158
4.500000 12.900000 18034.959693
4.500000 13.200000 20024.696839
4.500000 13.500000 22121.645049
4.500000 13.800000 24325.808153
4.500000 14.100000 26636.820523
4.500000 14.400000 29042.537909
4.500000 14.700000 31395.378205
4.500000 15.000000 33044.425079
4.800000 -15.000000 51621.227590
4.800000 -14.700000 49630.797322
4.800000 -14.400000 46778.177275
4.800000 -14.100000 43840.610086
4.800000 -13.800000 40994.085084
4.800000 -13.500000 38251.745891
4.800000 -13.200000 35610.970184
4.800000 -12.900000 33067.298168
4.800000 -12.600000 30616.197462
4.800000 -12.300000 28254.437036
4.800000 -12.000000 25982.760654
4.800000 -11.700000 23804.302255
4.800000 -11.400000 21723.128110
4.800000 -11.100000 19741.766353
4.800000 -10.800000 17860.104799
4.800000 -10.500000 16076.174474
4.800000 -10.200000 14388.185185
4.800000 -9.900000 12795.592571
4.800000 -9.600000 11299.399987
4.800000 -9.300000 9900.691322
4.800000 -9.000000 8599.531152
4.800000 -8.700000 7396.226796
4.800000 -8.400000 6291.640032
4.800000 -8.100000 5287.475963
4.800000 -7.800000 4385.807970
4.800000 -7.500000 3586.205903
4.800000 -7.200000 2884.407737
4.800000 -6.900000 2273.818918
4.800000 -6.600000 1748.602256
4.800000 -6.300000 1305.901178
4.800000 -6.000000 946.850026
4.800000 -5.700000 673.272349
4.800000 -5.400000 475.779878
4.800000 -5.100000 332.450388
4.800000 -4.800000 230.055599
4.800000 -4.500000 168.732640
4.800000 -4.200000 145.421721
4.800000 -3.900000 146.508854
4.800000 -3.600000 161.068074
4.800000 -3.300000 194.711998
4.800000 -3.000000 256.276288
4.800000 -2.700000 346.482464
4.800000 -2.400000 463.983358
4.800000 -2.100000 602.512313
4.800000 -1.800000 744.134514
4.800000 -1.500000 881.294501
4.800000 -1.200000 1035.439885
4.800000 -0.900000 1208.024496
4.800000 -0.600000 1374.646434
4.800000 -0.300000 1510.821864
4.800000 0.000000 1595.799305
4.800000 0.300000 1623.749725
4.800000 0.600000 1616.302097
4.800000 0.900000 1592.547029
4.800000 1.200000 1545.820424
4.800000 1.500000 1463.021973
4.800000 1.800000 1335.599578
4.800000 2.100000 1168.205983
4.800000 2.400000 978.120750
4.800000 2.700000 784.005408
4.800000 3.000000 599.281296
4.800000 3.300000 434.110435
4.800000 3.600000 293.911856
4.800000 3.900000 180.818274
4.800000 4.200000 98.054772
4.800000 4.500000 46.512809
4.800000 4.800000 20.261762
4.800000 5.100000 9.417780
4.800000 5.400000 6.044797
4.800000 5.700000 6.893168
4.800000 6.000000 10.739089
4.800000 6.300000 16.889716
4.800000 6.600000 25.553768
4.800000 6.900000 37.839730
4.800000 7.200000 62.633661
4.800000 7.500000 123.760789
4.800000 7.800000 252.221598
4.800000 8.100000 468.541570
4.800000 8.400000 780.994926
4.800000 8.700000 1193.097106
4.800000 9.000000 1705.716431
4.800000 9.300000 2318.261393
4.800000 9.600000 3032.412856
4.800000 9.900000 3849.533018
4.800000 10.200000 4770.647688
4.800000 10.500000 5797.161929
4.800000 10.800000 6929.879189
4.800000 11.100000 8169.332010
4.800000 11.400000 9515.842128
4.800000 11.700000 10969.513203
4.800000 12.000000 12530.384052
4.800000 12.300000 14198.464383
4.800000 12.600000 15973.739683
4.800000 12.900000 17856.164780
4.800000 13.200000 19845.709911
4.800000 13.500000 21942.412832
4.800000 13.800000 24146.317062
4.800000 14.100000 26457.069058
4.800000 14.400000 28862.527177
4.800000 14.700000 31215.123423
4.800000 15.000000 32864.003344
5.100000 -15.000000 52312.004340
5.100000 -14.700000 50320.224957
5.100000 -14.400000 47465.615676
5.100000 -14.100000 44524.560430
5.100000 -13.800000 41670.510222
5.100000 -13.500000 38913.597835
5.100000 -13.200000 36249.606386
5.100000 -12.900000 33675.244054
5.100000 -12.600000 31190.706598
5.100000 -12.300000 28799.128594
5.100000 -12.000000 26504.584778
5.100000 -11.700000 24309.959940
5.100000 -11.400000 22215.357812
5.100000 -11.100000 20218.739308
5.100000 -10.800000 18318.379588
5.100000 -10.500000 16513.322513
5.100000 -10.200000 14804.819903
5.100000 -9.900000 13194.052143
5.100000 -9.600000 11681.390393
5.100000 -9.300000 10266.812053
5.100000 -9.000000 8950.204570
5.100000 -8.700000 7733.578802
5.100000 -8.400000 6619.454992
5.100000 -8.100000 5609.205841
5.100000 -7.800000 4701.734636
5.100000 -7.500000 3892.354671
5.100000 -7.200000 3174.564383
5.100000 -6.900000 2543.041122
5.100000 -6.600000 1994.975001
5.100000 -6.300000 1531.308326
5.100000 -6.000000 1156.161947
5.100000 -5.700000 868.532884
5.100000 -5.400000 651.086232
5.100000 -5.100000 480.852423
5.100000 -4.800000 353.968555
5.100000 -4.500000 277.440154
5.100000 -4.200000 249.476878
5.100000 -3.900000 253.450881
5.100000 -3.600000 274.326076
5.100000 -3.300000 319.135871
5.100000 -3.000000 399.437247
5.100000 -2.700000 513.122568
5.100000 -2.400000 656.360428
5.100000 -2.100000 823.985357
5.100000 -1.800000 996.658499
5.100000 -1.500000 1161.210459
5.100000 -1.200000 1338.281562
5.100000 -0.900000 1536.982499
5.100000 -0.600000 1733.581794
5.100000 -0.300000 1896.933968
5.100000 0.000000 2000.929536
5.100000 0.300000 2036.378658
5.100000 0.600000 2028.776525
5.100000 0.900000 2001.588321
5.100000 1.200000 1946.042752
5.100000 1.500000 1845.458458
5.100000 1.800000 1690.505672
5.100000 2.100000 1488.385721
5.100000 2.400000 1260.490044
5.100000 2.700000 1028.482401
5.100000 3.000000 807.373250
5.100000 3.300000 606.571246
5.100000 3.600000 431.853741
5.100000 3.900000 285.701161
5.100000 4.200000 171.398215
5.100000 4.500000 91.432965
5.100000 4.800000 43.175256
5.100000 5.100000 19.018013
5.100000 5.400000 9.326992
5.100000 5.700000 7.527629
5.100000 6.000000 10.095943
5.100000 6.300000 15.338383
5.100000 6.600000 23.435882
5.100000 6.900000 34.642982
5.100000 7.200000 54.514576
5.100000 7.500000 104.170631
5.100000 7.800000 216.434198
5.100000 8.100000 415.859883
5.100000 8.400000 712.187789
5.100000 8.700000 1108.638144
5.100000 9.000000 1607.060871
5.100000 9.300000 2208.187840
5.100000 9.600000 2913.727169
5.100000 9.900000 3725.116862
5.100000 10.200000 4642.938432
5.100000 10.500000 5667.633196
5.100000 10.800000 6799.426532
5.100000 11.100000 8038.395943
5.100000 11.400000 9384.571886
5.100000 11.700000 10837.961917
5.100000 12.000000 12398.566778
5.100000 12.300000 14066.374719
5.100000 12.600000 15841.308188
5.100000 12.900000 17723.161247
5.100000 13.200000 19711.799811
5.100000 13.500000 21807.393035
5.100000 13.800000 24010.135961
5.100000 14.100000 26319.720983
5.100000 14.400000 28724.017149
5.100000 14.700000 31075.519641
5.100000 15.000000 32723.651329
5.400000 -15.000000 53047.892078
5.400000 -14.700000 51053.456034
5.400000 -14.400000 48191.993153
5.400000 -14.100000 45237.232049
5.400000 -13.800000 42360.788127
5.400000 -13.500000 39573.822545
5.400000 -13.200000 36876.408343
5.400000 -12.900000 34271.646846
5.400000 -12.600000 31763.626050
5.400000 -12.300000 29355.566485
5.400000 -12.000000 27047.896556
5.400000 -11.700000 24838.782414
5.400000 -11.400000 22726.261314
5.400000 -11.100000 20708.721690
5.400000 -10.800000 18787.598257
5.400000 -10.500000 16964.366545
5.400000 -10.200000 15239.900766
5.400000 -9.900000 13613.886984
5.400000 -9.600000 12085.775306
5.400000 -9.300000 10657.053726
5.400000 -9.000000 9329.847769
5.400000 -8.700000 8106.576300
5.400000 -8.400000 6988.333763
5.400000 -8.100000 5973.278335
5.400000 -7.800000 5056.344825
5.400000 -7.500000 4231.168545
5.400000 -7.200000 3493.052651
5.400000 -6.900000 2839.493816
5.400000 -6.600000 2270.931186
5.400000 -6.300000 1791.855806
5.400000 -6.000000 1405.640111
5.400000 -5.700000 1103.768472
5.400000 -5.400000 863.190023
5.400000 -5.100000 667.136894
5.400000 -4.800000 519.888705
5.400000 -4.500000 431.619049
5.400000 -4.200000 400.751247
5.400000 -3.900000 408.022237
5.400000 -3.600000 434.764775
5.400000 -3.300000 488.847907
5.400000 -3.000000 584.947925
5.400000 -2.700000 719.826074
5.400000 -2.400000 887.416068
5.400000 -2.100000 1082.904538
5.400000 -1.800000 1287.213913
5.400000 -1.500000 1483.108551
5.400000 -1.200000 1684.998304
5.400000 -0.900000 1909.310593
5.400000 -0.600000 2136.551638
5.400000 -0.300000 2329.434651
5.400000 0.000000 2454.272243
5.400000 0.300000 2497.804330
5.400000 0.600000 2490.119710
5.400000 0.900000 2459.254232
5.400000 1.200000 2393.668038
5.400000 1.500000 2272.389878
5.400000 1.800000 2085.992725
5.400000 2.100000 1845.902742
5.400000 2.400000 1578.476711
5.400000 2.700000 1307.273603
5.400000 3.000000 1048.344414
5.400000 3.300000 810.920863
5.400000 3.600000 600.250667
5.400000 3.900000 419.163547
5.400000 4.200000 271.919505
5.400000 4.500000 161.456828
5.400000 4.800000 86.170120
5.400000 5.100000 41.173519
5.400000 5.400000 18.766020
5.400000 5.700000 10.959475
5.400000 6.000000 10.923060
5.400000 6.300000 14.732549
5.400000 6.600000 21.981919
5.400000 6.900000 32.548425
5.400000 7.200000 49.642194
5.400000 7.500000 91.179930
5.400000 7.800000 189.825503
5.400000 8.100000 373.756315
5.400000 8.400000 656.307852
5.400000 8.700000 1041.808642
5.400000 9.000000 1532.298322
5.400000 9.300000 2128.745405
5.400000 9.600000 2831.588102
5.400000 9.900000 3641.044667
5.400000 10.200000 4557.340720
5.400000 10.500000 5580.723738
5.400000 10.800000 6711.300234
5.400000 11.100000 7949.090334
5.400000 11.400000 9294.096300
5.400000 11.700000 10746.318344
5.400000 12.000000 12305.755113
5.400000 12.300000 13972.386593
5.400000 12.600000 15746.084831
5.400000 12.900000 17626.510286
5.400000 13.200000 19613.441889
5.400000 13.500000 21707.158528
5.400000 13.800000 23907.981777
5.400000 14.100000 26215.642512
5.400000 14.400000 28618.022922
5.400000 14.700000 30967.722106
5.400000 15.000000 32614.620156
5.700000 -15.000000 53821.857715
5.700000 -14.700000 51816.581504
5.700000 -14.400000 48933.886976
5.700000 -14.100000 45949.734871
5.700000 -13.800000 43039.882760
5.700000 -13.500000 40221.931738
5.700000 -13.200000 37500.364171
5.700000 -12.900000 34878.597733
5.700000 -12.600000 32357.542564
5.700000 -12.300000 29935.782552
5.700000 -12.000000 27611.033971
5.700000 -11.700000 25381.304970
5.700000 -11.400000 23247.853669
5.700000 -11.100000 21212.190292
5.700000 -10.800000 19275.493776
5.700000 -10.500000 17437.550316
5.700000 -10.200000 15698.021749
5.700000 -9.900000 14057.416896
5.700000 -9.600000 12517.414935
5.700000 -9.300000 11080.729563
5.700000 -9.000000 9749.289331
5.700000 -8.700000 8523.418420
5.700000 -8.400000 7400.901016
5.700000 -8.100000 6376.443872
5.700000 -7.800000 5443.806738
5.700000 -7.500000 4598.781630
5.700000 -7.200000 3839.355046
5.700000 -6.900000 3165.767271
5.700000 -6.600000 2581.993636
5.700000 -6.300000 2093.141555
5.700000 -6.000000 1697.885737
5.700000 -5.700000 1379.356211
5.700000 -5.400000 1113.210174
5.700000 -5.100000 893.162194
5.700000 -4.800000 729.846533
5.700000 -4.500000 633.007451
5.700000 -4.200000 600.334199
5.700000 -3.900000 610.936441
5.700000 -3.600000 643.045464
5.700000 -3.300000 704.334159
5.700000 -3.000000 813.158748
5.700000 -2.700000 967.738028
5.700000 -2.400000 1159.070089
5.700000 -2.100000 1381.617670
5.700000 -1.800000 1618.892105
5.700000 -1.500000 1848.826237
5.700000 -1.200000 2075.718077
5.700000 -0.900000 2323.289089
5.700000 -0.600000 2580.557476
5.700000 -0.300000 2805.814857
5.700000 0.000000 2954.532054
5.700000 0.300000 3007.597981
5.700000 0.600000 3000.196915
5.700000 0.900000 2965.334181
5.700000 1.200000 2888.075874
5.700000 1.500000 2742.188580
5.700000 1.800000 2519.339965
5.700000 2.100000 2237.527370
5.700000 2.400000 1929.098588
5.700000 2.700000 1618.710211
5.700000 3.000000 1321.471821
5.700000 3.300000 1046.806169
5.700000 3.600000 798.837977
5.700000 3.900000 581.530549
5.700000 4.200000 400.858913
5.700000 4.500000 258.854531
5.700000 4.800000 153.496191
5.700000 5.100000 81.807271
5.700000 5.400000 39.449728
5.700000 5.700000 19.977305
5.700000 6.000000 14.307893
5.700000 6.300000 15.360306
5.700000 6.600000 21.112049
5.700000 6.900000 31.104466
5.700000 7.200000 46.976083
5.700000 7.500000 83.137398
5.700000 7.800000 171.811864
5.700000 8.100000 345.404771
5.700000 8.400000 620.355367
5.700000 8.700000 1001.104188
5.700000 9.000000 1488.593875
5.700000 9.300000 2083.047579
5.700000 9.600000 2784.263451
5.700000 9.900000 3591.985385
5.700000 10.200000 4506.405505
5.700000 10.500000 5527.867379
5.700000 10.800000 6656.517783
5.700000 11.100000 7892.382384
5.700000 11.400000 9235.463059
5.700000 11.700000 10685.759818
5.700000 12.000000 12243.271776
5.700000 12.300000 13907.986752
5.700000 12.600000 15679.827177
5.700000 12.900000 17558.587163
5.700000 13.200000 19544.132651
5.700000 13.500000 21636.632797
5.700000 13.800000 23836.282646
5.700000 14.100000 26142.775004
5.700000 14.400000 28543.992629
5.700000 14.700000 30892.597286
5.700000 15.000000 32538.746574
6.000000 -15.000000 54605.935433
6.000000 -14.700000 52579.795177
6.000000 -14.400000 49665.160375
6.000000 -14.100000 46649.547265
6.000000 -13.800000 43714.874833
6.000000 -13.500000 40879.391511
6.000000 -13.200000 38144.836035
6.000000 -12.900000 35509.988725
6.000000 -12.600000 32972.575203
6.000000 -12.300000 30530.729677
6.000000 -12.000000 28185.051055
6.000000 -11.700000 25936.930531
6.000000 -11.400000 23787.974634
6.000000 -11.100000 21738.407709
6.000000 -10.800000 19787.532211
6.000000 -10.500000 17934.863384
6.000000 -10.200000 16182.242049
6.000000 -9.900000 14532.252424
6.000000 -9.600000 12986.993636
6.000000 -9.300000 11547.810455
6.000000 -9.000000 10214.545723
6.000000 -8.700000 8984.633160
6.000000 -8.400000 7852.664528
6.000000 -8.100000 6812.562540
6.000000 -7.800000 5860.566054
6.000000 -7.500000 4995.040514
6.000000 -7.200000 4216.166331
6.000000 -6.900000 3527.481378
6.000000 -6.600000 2934.182965
6.000000 -6.300000 2438.643394
6.000000 -6.000000 2032.831841
6.000000 -5.700000 1693.832274
6.000000 -5.400000 1401.899127
6.000000 -5.100000 1160.631994
6.000000 -4.800000 984.641248
6.000000 -4.500000 881.832287
6.000000 -4.200000 848.161167
6.000000 -3.900000 861.933274
6.000000 -3.600000 899.047545
6.000000 -3.300000 966.140799
6.000000 -3.000000 1085.728382
6.000000 -2.700000 1258.968312
6.000000 -2.400000 1472.846244
6.000000 -2.100000 1720.793048
6.000000 -1.800000 1990.778904
6.000000 -1.500000 2255.513410
6.000000 -1.200000 2508.019324
6.000000 -0.900000 2777.029022
6.000000 -0.600000 3063.165861
6.000000 -0.300000 3322.948664
6.000000 0.000000 3498.951667
6.000000 0.300000 3564.453834
6.000000 0.600000 3558.501081
6.000000 0.900000 3519.177907
6.000000 1.200000 3428.339249
6.000000 1.500000 3253.873930
6.000000 1.800000 2990.198414
6.000000 2.100000 2664.036987
6.000000 2.400000 2312.892240
6.000000 2.700000 1962.422982
6.000000 3.000000 1626.561530
6.000000 3.300000 1313.709984
6.000000 3.600000 1027.633219
6.000000 3.900000 774.458111
6.000000 4.200000 560.470718
6.000000 4.500000 385.748505
6.000000 4.800000 248.129205
6.000000 5.100000 146.147876
6.000000 5.400000 77.921780
6.000000 5.700000 39.680822
6.000000 6.000000 23.020426
6.000000 6.300000 18.437270
6.000000 6.600000 21.266401
6.000000 6.900000 30.099338
6.000000 7.200000 45.834129
6.000000 7.500000 80.652804
6.000000 7.800000 165.861701
6.000000 8.100000 335.721482
6.000000 8.400000 607.844355
6.000000 8.700000 986.430536
6.000000 9.000000 1471.942040
6.000000 9.300000 2064.473071
6.000000 9.600000 2763.945658
6.000000 9.900000 3570.208090
6.000000 10.200000 4483.373873
6.000000 10.500000 5503.650440
6.000000 10.800000 6631.126472
6.000000 11.100000 7865.817457
6.000000 11.400000 9207.724408
6.000000 11.700000 10656.846639
6.000000 12.000000 12213.182135
6.000000 12.300000 13876.726849
6.000000 12.600000 15647.464693
6.000000 12.900000 17525.351576
6.000000 13.200000 19510.358352
6.000000 13.500000 21602.522907
6.000000 13.800000 23801.888770
6.000000 14.100000 26108.103006
6.000000 14.400000 28509.044087
6.000000 14.700000 30857.388439
6.000000 15.000000 32503.359653
6.300000 -15.000000 55373.929025
6.300000 -14.700000 53328.720537
6.300000 -14.400000 50391.000451
6.300000 -14.100000 47357.510604
6.300000 -13.800000 44409.901824
6.300000 -13.500000 41561.959078
6.300000 -13.200000 38811.803442
6.300000 -12.900000 36157.564131
6.300000 -12.600000 33599.358331
6.300000 -12.300000 31138.669868
6.300000 -12.000000 28777.286297
6.300000 -11.700000 26515.817707
6.300000 -11.400000 24353.407449
6.300000 -11.100000 22289.258741
6.300000 -10.800000 20324.573861
6.300000 -10.500000 18461.368409
6.300000 -10.200000 16702.213650
6.300000 -9.900000 15048.988075
6.300000 -9.600000 13502.351048
6.300000 -9.300000 12061.769254
6.300000 -9.000000 10724.484012
6.300000 -8.700000 9485.008960
6.300000 -8.400000 8337.442402
6.300000 -8.100000 7278.467832
6.300000 -7.800000 6306.779756
6.300000 -7.500000 5422.389845
6.300000 -7.200000 4628.525571
6.300000 -6.900000 3930.242411
6.300000 -6.600000 3331.024195
6.300000 -6.300000 2829.375426
6.300000 -6.000000 2409.726885
6.300000 -5.700000 2046.556297
6.300000 -5.400000 1730.063280
6.300000 -5.100000 1471.351601
6.300000 -4.800000 1285.459857
6.300000 -4.500000 1178.384153
6.300000 -4.200000 1144.154162
6.300000 -3.900000 1160.843684
6.300000 -3.600000 1202.890851
6.300000 -3.300000 1275.159961
6.300000 -3.000000 1403.881758
6.300000 -2.700000 1593.607959
6.300000 -2.400000 1828.067943
6.300000 -2.100000 2099.359742
6.300000 -1.800000 2399.399326
6.300000 -1.500000 2698.715847
6.300000 -1.200000 2980.962527
6.300000 -0.900000 3273.161808
6.300000 -0.600000 3586.830600
6.300000 -0.300000 3880.396451
6.300000 0.000000 4085.508296
6.300000 0.300000 4167.128924
6.300000 0.600000 4164.418472
6.300000 0.900000 4119.789982
6.300000 1.200000 4012.884107
6.300000 1.500000 3805.651632
6.300000 1.800000 3496.963677
6.300000 2.100000 3124.544464
6.300000 2.400000 2729.565815
6.300000 2.700000 2337.664115
6.300000 3.000000 1962.676588
6.300000 3.300000 1610.630177
6.300000 3.600000 1286.452251
6.300000 3.900000 998.617871
6.300000 4.200000 751.394146
6.300000 4.500000 543.118998
6.300000 4.800000 372.012209
6.300000 5.100000 237.810330
6.300000 5.400000 140.117494
6.300000 5.700000 77.012784
6.300000 6.000000 42.538886
6.300000 6.300000 27.378353
6.300000 6.600000 24.435112
6.300000 6.900000 30.377764
6.300000 7.200000 45.775287
6.300000 7.500000 82.235868
6.300000 7.800000 169.531725
6.300000 8.100000 340.780885
6.300000 8.400000 613.629058
6.300000 8.700000 992.325119
6.300000 9.000000 1477.188047
6.300000 9.300000 2068.671319
6.300000 9.600000 2767.186825
6.300000 9.900000 3572.812899
6.300000 10.200000 4485.584962
6.300000 10.500000 5505.549650
6.300000 10.800000 6632.726746
6.300000 11.100000 7867.119587
6.300000 11.400000 9208.726931
6.300000 11.700000 10657.540073
6.300000 12.000000 12213.536720
6.300000 12.300000 13876.700351
6.300000 12.600000 15647.044502
6.300000 12.900000 17524.588069
6.300000 13.200000 19509.338025
6.300000 13.500000 21601.299176
6.300000 13.800000 23800.475235
6.300000 14.100000 26106.501229
6.300000 14.400000 28507.255008
6.300000 14.700000 30855.423053
6.300000 15.000000 32501.273657
6.600000 -15.000000 56140.172674
6.600000 -14.700000 54085.516154
6.600000 -14.400000 51136.464415
6.600000 -14.100000 48091.250209
6.600000 -13.800000 45128.796670
6.600000 -13.500000 42262.134418
6.600000 -13.200000 39491.297770
6.600000 -12.900000 36817.900062
6.600000 -12.600000 34243.996306
6.600000 -12.300000 31770.300460
6.600000 -12.000000 29395.957241
6.600000 -11.700000 27120.353222
6.600000 -11.400000 24943.750413
6.600000 -11.100000 22867.760683
6.600000 -10.800000 20895.073804
6.600000 -10.500000 19027.751303
6.600000 -10.200000 17266.932036
6.600000 -9.900000 15612.969626
6.600000 -9.600000 14065.109420
6.600000 -9.300000 12620.458191
6.600000 -9.000000 11273.477689
6.600000 -8.700000 10018.446628
6.600000 -8.400000 8852.492623
6.600000 -8.100000 7774.627822
6.600000 -7.800000 6784.624976
6.600000 -7.500000 5885.268354
6.600000 -7.200000 5081.600511
6.600000 -6.900000 4377.357092
6.600000 -6.600000 3773.762442
6.600000 -6.300000 3264.227818
6.600000 -6.000000 2826.469929
6.600000 -5.700000 2437.583845
6.600000 -5.400000 2099.131669
6.600000 -5.100000 1827.024526
6.600000 -4.800000 1633.700912
6.600000 -4.500000 1523.268536
6.600000 -4.200000 1488.520284
6.600000 -3.900000 1507.886383
6.600000 -3.600000 1554.976068
6.600000 -3.300000 1632.089669
6.600000 -3.000000 1767.912767
6.600000 -2.700000 1971.018477
6.600000 -2.400000 2224.691270
6.600000 -2.100000 2518.238179
6.600000 -1.800000 2845.398850
6.600000 -1.500000 3179.536993
6.600000 -1.200000 3496.348964
6.600000 -0.900000 3813.610918
6.600000 -0.600000 4152.394091
6.600000 -0.300000 4478.122411
6.600000 0.000000 4714.585476
6.600000 0.300000 4816.067168
6.600000 0.600000 4818.050216
6.600000 0.900000 4766.837642
6.600000 1.200000 4640.320115
6.600000 1.500000 4395.137067
6.600000 1.800000 4037.081734
6.600000 2.100000 3616.366929
6.600000 2.400000 3177.425023
6.600000 2.700000 2744.042191
6.600000 3.000000 2328.898687
6.600000 3.300000 1937.008640
6.600000 3.600000 1576.075212
6.600000 3.900000 1254.709776
6.600000 4.200000 973.883063
6.600000 4.500000 731.272726
6.600000 4.800000 526.070800
6.600000 5.100000 358.888902
6.600000 5.400000 230.106175
6.600000 5.700000 138.322515
6.600000 6.000000 79.727962
6.600000 6.300000 47.613933
6.600000 6.600000 34.273200
6.600000 6.900000 34.107098
6.600000 7.200000 46.465912
6.600000 7.500000 82.694265
6.600000 7.800000 171.521988
6.600000 8.100000 344.445975
6.600000 8.400000 618.531523
6.600000 8.700000 997.914561
6.600000 9.000000 1482.803601
6.600000 9.300000 2073.947277
6.600000 9.600000 2772.089175
6.600000 9.900000 3577.421202
6.600000 10.200000 4489.963016
6.600000 10.500000 5509.719029
6.600000 10.800000 6636.690848
6.600000 11.100000 7870.878211
6.600000 11.400000 9212.274435
6.600000 11.700000 10660.840477
6.600000 12.000000 12216.476496
6.600000 12.300000 13879.109441
6.600000 12.600000 15648.806300
6.600000 12.900000 17525.668551
6.600000 13.200000 19509.738380
6.600000 13.500000 21601.023526
6.600000 13.800000 23799.524742
6.600000 14.100000 26104.876114
6.600000 14.400000 28504.958359
6.600000 14.700000 30852.494289
6.600000 15.000000 32497.912465
6.900000 -15.000000 56931.830037
6.900000 -14.700000 54869.790728
6.900000 -14.400000 51907.241485
6.900000 -14.100000 48844.009582
6.900000 -13.800000 45860.931276
6.900000 -13.500000 42974.671380
6.900000 -13.200000 40187.880691
6.900000 -12.900000 37501.657674
6.900000 -12.600000 34915.661381
6.900000 -12.300000 32428.740151
6.900000 -12.000000 30040.080429
6.900000 -11.700000 27751.463201
6.900000 -11.400000 25565.448893
6.900000 -11.100000 23484.155035
6.900000 -10.800000 21509.088463
6.900000 -10.500000 19640.915938
6.900000 -10.200000 17879.696893
6.900000 -9.900000 16224.571323
6.900000 -9.600000 14672.556536
6.900000 -9.300000 13218.070863
6.900000 -9.000000 11855.575267
6.900000 -8.700000 10582.640760
6.900000 -8.400000 9398.588754
6.900000 -8.100000 8302.927623
6.900000 -7.800000 7297.974858
6.900000 -7.500000 6388.722046
6.900000 -7.200000 5578.936493
6.900000 -6.900000 4870.666927
6.900000 -6.600000 4262.761237
6.900000 -6.300000 3741.588597
6.900000 -6.000000 3281.111935
6.900000 -5.700000 2867.347359
6.900000 -5.400000 2510.956216
6.900000 -5.100000 2228.837339
6.900000 -4.800000 2029.965579
6.900000 -4.500000 1916.828779
6.900000 -4.200000 1881.573143
6.900000 -3.900000 1903.503624
6.900000 -3.600000 1955.703628
6.900000 -3.300000 2037.353517
6.900000 -3.000000 2178.464644
6.900000 -2.700000 2392.323763
6.900000 -2.400000 2664.353362
6.900000 -2.100000 2979.327352
6.900000 -1.800000 3331.284557
6.900000 -1.500000 3700.513559
6.900000 -1.200000 4054.800360
6.900000 -0.900000 4397.294495
6.900000 -0.600000 4757.940504
6.900000 -0.300000 5115.128351
6.900000 0.000000 5387.058252
6.900000 0.300000 5512.256071
6.900000 0.600000 5519.889606
6.900000 0.900000 5460.509820
6.900000 1.200000 5309.442169
6.900000 1.500000 5019.907469
6.900000 1.800000 4609.167938
6.900000 2.100000 4138.536083
6.900000 2.400000 3654.919271
6.900000 2.700000 3180.564178
6.900000 3.000000 2724.588535
6.900000 3.300000 2293.256821
6.900000 3.600000 1897.211359
6.900000 3.900000 1542.527752
6.900000 4.200000 1227.820540
6.900000 4.500000 950.579823
6.900000 4.800000 710.881230
6.900000 5.100000 510.318950
6.900000 5.400000 349.537068
6.900000 5.700000 227.069275
6.900000 6.000000 140.106594
6.900000 6.300000 84.694838
6.900000 6.600000 54.874810
6.900000 6.900000 44.123762
6.900000 7.200000 49.480423
6.900000 7.500000 80.878978
6.900000 7.800000 166.265662
6.900000 8.100000 336.515849
6.900000 8.400000 608.327675
6.900000 8.700000 985.918402
6.900000 9.000000 1469.662177
6.900000 9.300000 2060.037206
6.900000 9.600000 2757.498559
6.900000 9.900000 3562.164725
6.900000 10.200000 4474.046475
6.900000 10.500000 5493.144296
6.900000 10.800000 6619.458203
6.900000 11.100000 7852.987310
6.900000 11.400000 9193.720561
6.900000 11.700000 10641.593586
6.900000 12.000000 12196.441773
6.900000 12.300000 13858.144696
6.900000 12.600000 15626.812866
6.900000 12.900000 17502.613783
6.900000 13.200000 19485.617122
6.900000 13.500000 21575.835488
6.900000 13.800000 23773.269942
6.900000 14.100000 26077.554700
6.900000 14.400000 28476.575201
6.900000 14.700000 30823.111711
6.900000 15.000000 32467.846186
7.200000 -15.000000 57748.571335
7.200000 -14.700000 55674.132544
7.200000 -14.400000 52691.922719
7.200000 -14.100000 49608.681485
7.200000 -13.800000 46609.210205
7.200000 -13.500000 43710.083195
7.200000 -13.200000 40911.958578
7.200000 -12.900000 38213.394413
7.200000 -12.600000 35613.289402
7.200000 -12.300000 33112.664821
7.200000 -12.000000 30713.448526
7.200000 -11.700000 28418.242073
7.200000 -11.400000 26228.966764
7.200000 -11.100000 24146.445206
7.200000 -10.800000 22170.995420
7.200000 -10.500000 20302.542673
7.200000 -10.200000 18540.156975
7.200000 -9.900000 16880.779273
7.200000 -9.600000 15318.788495
7.200000 -9.300000 13848.828357
7.200000 -9.000000 12468.912904
7.200000 -8.700000 11178.666554
7.200000 -8.400000 9977.294318
7.200000 -8.100000 8866.583063
7.200000 -7.800000 7851.601644
7.200000 -7.500000 6936.255128
7.200000 -7.200000 6122.322859
7.200000 -6.900000 5410.949010
7.200000 -6.600000 4797.018813
7.200000 -6.300000 4259.758755
7.200000 -6.000000 3774.050125
7.200000 -5.700000 3337.605278
7.200000 -5.400000 2967.096286
7.200000 -5.100000 2677.247384
7.200000 -4.800000 2474.192017
7.200000 -4.500000 2359.095243
7.200000 -4.200000 2323.478885
7.200000 -3.900000 2347.962421
7.200000 -3.600000 2405.273510
7.200000 -3.300000 2491.252075
7.200000 -3.000000 2636.621351
7.200000 -2.700000 2859.268713
7.200000 -2.400000 3147.878428
7.200000 -2.100000 3482.878139
7.200000 -1.800000 3857.531863
7.200000 -1.500000 4259.825402
7.200000 -1.200000 4652.417362
7.200000 -0.900000 5022.649572
7.200000 -0.600000 5404.861190
7.200000 -0.300000 5793.252110
7.200000 0.000000 6103.810198
7.200000 0.300000 6255.909354
7.200000 0.600000 6269.986349
7.200000 0.900000 6200.403802
7.200000 1.200000 6018.804668
7.200000 1.500000 5677.745580
7.200000 1.800000 5211.382050
7.200000 2.100000 4690.884395
7.200000 2.400000 4162.450891
7.200000 2.700000 3646.218742
7.200000 3.000000 3148.894156
7.200000 3.300000 2680.042877
7.200000 3.600000 2250.515819
7.200000 3.900000 1862.325838
7.200000 4.200000 1513.190084
7.200000 4.500000 1201.217008
7.200000 4.800000 927.095621
7.200000 5.100000 693.131283
7.200000 5.400000 499.937892
7.200000 5.700000 345.874990
7.200000 6.000000 228.147040
7.200000 6.300000 144.398600
7.200000 6.600000 91.858292
7.200000 6.900000 65.303268
7.200000 7.200000 59.964584
7.200000 7.500000 83.901882
7.200000 7.800000 164.406035
7.200000 8.100000 331.374481
7.200000 8.400000 600.457341
7.200000 8.700000 975.773924
7.200000 9.000000 1457.941020
7.200000 9.300000 2047.165361
7.200000 9.600000 2743.571646
7.200000 9.900000 3547.190775
7.200000 10.200000 4458.025858
7.200000 10.500000 5476.077067
7.200000 10.800000 6601.344386
7.200000 11.100000 7833.827271
7.200000 11.400000 9173.519018
7.200000 11.700000 10620.380583
7.200000 12.000000 12174.312125
7.200000 12.300000 13835.240601
7.200000 12.600000 15603.233040
7.200000 12.900000 17478.391036
7.200000 13.200000 19460.756848
7.200000 13.500000 21550.338122
7.200000 13.800000 23747.135501
7.200000 14.100000 26050.783270
7.200000 14.400000 28449.169691
7.200000 14.700000 30795.109340
7.200000 15.000000 32439.435505
7.500000 -15.000000 58576.248273
7.500000 -14.700000 56489.221357
7.500000 -14.400000 53491.583737
7.500000 -14.100000 50395.582318
7.500000 -13.800000 47385.480244
7.500000 -13.500000 44474.860269
7.500000 -13.200000 41663.233138
7.500000 -12.900000 38950.655070
7.500000 -12.600000 36338.682374
7.500000 -12.300000 33829.977371
7.500000 -12.000000 31426.596270
7.500000 -11.700000 29129.720792
7.500000 -11.400000 26939.878659
7.500000 -11.100000 24857.191503
7.500000 -10.800000 22881.511763
7.500000 -10.500000 21011.866902
7.500000 -10.200000 19245.126376
7.500000 -9.900000 17575.630447
7.500000 -9.600000 15998.205813
7.500000 -9.300000 14511.309383
7.500000 -9.000000 13114.866584
7.500000 -8.700000 11807.759194
7.500000 -8.400000 10591.161128
7.500000 -8.100000 9470.159701
7.500000 -7.800000 8449.087673
7.500000 -7.500000 7529.481479
7.500000 -7.200000 6712.675066
7.500000 -6.900000 5998.184524
7.500000 -6.600000 5374.521192
7.500000 -6.300000 4816.350962
7.500000 -6.000000 4305.602410
7.500000 -5.700000 3850.089889
7.500000 -5.400000 3468.754795
7.500000 -5.100000 3172.738060
7.500000 -4.800000 2966.490464
7.500000 -4.500000 2850.091545
7.500000 -4.200000 2814.275197
7.500000 -3.900000 2841.320734
7.500000 -3.600000 2903.707452
7.500000 -3.300000 2993.813465
7.500000 -3.000000 3142.725191
7.500000 -2.700000 3372.088039
7.500000 -2.400000 3674.343923
7.500000 -2.100000 4028.163080
7.500000 -1.800000 4424.147950
7.500000 -1.500000 4855.093004
7.500000 -1.200000 5285.061891
7.500000 -0.900000 5688.687836
7.500000 -0.600000 6095.410224
7.500000 -0.300000 6513.746542
7.500000 0.000000 6863.500141
7.500000 0.300000 7045.670288
7.500000 0.600000 7067.717672
7.500000 0.900000 6985.182520
7.500000 1.200000 6766.432521
7.500000 1.500000 6367.516689
7.500000 1.800000 5842.494145
7.500000 2.100000 5272.219759
7.500000 2.400000 4699.846392
7.500000 2.700000 4140.793846
7.500000 3.000000 3602.618370
7.500000 3.300000 3098.195324
7.500000 3.600000 2635.612296
7.500000 3.900000 2213.967572
7.500000 4.200000 1830.150098
7.500000 4.500000 1483.122520
7.500000 4.800000 1174.836187
7.500000 5.100000 907.854088
7.500000 5.400000 682.588653
7.500000 5.700000 496.862640
7.500000 6.000000 347.182572
7.500000 6.300000 232.642466
7.500000 6.600000 153.793245
7.500000 6.900000 107.287396
7.500000 7.200000 87.972713
7.500000 7.500000 103.400523
7.500000 7.800000 180.751634
7.500000 8.100000 347.576945
7.500000 8.400000 616.861883
7.500000 8.700000 991.936281
7.500000 9.000000 1473.605094
7.500000 9.300000 2062.249158
7.500000 9.600000 2758.040132
7.500000 9.900000 3561.030710
7.500000 10.200000 4471.234469
7.500000 10.500000 5488.653967
7.500000 10.800000 6613.289546
7.500000 11.100000 7845.141128
7.500000 11.400000 9184.207220
7.500000 11.700000 10630.479109
7.500000 12.000000 12183.934520
7.500000 12.300000 13844.557153
7.500000 12.600000 15612.361965
7.500000 12.900000 17487.371624
7.500000 13.200000 19469.595560
7.500000 13.500000 21559.035478
7.500000 13.800000 23755.691524
7.500000 14.100000 26059.197977
7.500000 14.400000 28457.443728
7.500000 14.700000 30803.250964
7.500000 15.000000 32447.486546
7.800000 -15.000000 59420.319055
7.800000 -14.700000 57326.054858
7.800000 -14.400000 54319.230753
7.800000 -14.100000 51212.996953
7.800000 -13.800000 48190.510280
7.800000 -13.500000 45265.871206
7.800000 -13.200000 42441.261546
7.800000 -12.900000 39719.222295
7.800000 -12.600000 37101.875100
7.800000 -12.300000 34590.741313
7.800000 -12.000000 32186.512048
7.800000 -11.700000 29889.420021
7.800000 -11.400000 27699.509175
7.800000 -11.100000 25616.605008
7.800000 -10.800000 23639.701206
7.800000 -10.500000 21765.597246
7.800000 -10.200000 19988.593986
7.800000 -9.900000 18303.703086
7.800000 -9.600000 16709.827384
7.800000 -9.300000 15207.189201
7.800000 -9.000000 13794.337457
7.800000 -8.700000 12471.800420
7.800000 -8.400000 11244.620678
7.800000 -8.100000 10117.606442
7.800000 -7.800000 9092.252730
7.800000 -7.500000 8169.482723
7.800000 -7.200000 7350.622002
7.800000 -6.900000 6631.651154
7.800000 -6.600000 5993.833199
7.800000 -6.300000 5411.258025
7.800000 -6.000000 4877.191836
7.800000 -5.700000 4406.775703
7.800000 -5.400000 4017.389226
7.800000 -5.100000 3716.226759
7.800000 -4.800000 3507.304037
7.800000 -4.500000 3389.914377
7.800000 -4.200000 3353.972933
7.800000 -3.900000 3383.580154
7.800000 -3.600000 3450.964793
7.800000 -3.300000 3544.865686
7.800000 -3.000000 3696.593757
7.800000 -2.700000 3930.861926
7.800000 -2.400000 4244.139579
7.800000 -2.100000 4616.102866
7.800000 -1.800000 5032.594951
7.800000 -1.500000 5488.077206
7.800000 -1.200000 5954.374203
7.800000 -0.900000 6396.413260
7.800000 -0.600000 6829.450933
7.800000 -0.300000 7273.978771
7.800000 0.000000 7661.801683
7.800000 0.300000 7878.926012
7.800000 0.600000 7911.943898
7.800000 0.900000 7812.277245
7.800000 1.200000 7548.249342
7.800000 1.500000 7087.088700
7.800000 1.800000 6502.569889
7.800000 2.100000 5882.401220
7.800000 2.400000 5265.621272
7.800000 2.700000 4663.218087
7.800000 3.000000 4086.538175
7.800000 3.300000 3548.677432
7.800000 3.600000 3053.022384
7.800000 3.900000 2597.312862
7.800000 4.200000 2178.490687
7.800000 4.500000 1796.491507
7.800000 4.800000 1454.568192
7.800000 5.100000 1155.084679
7.800000 5.400000 898.027900
7.800000 5.700000 680.508802
7.800000 6.000000 498.719821
7.800000 6.300000 353.893951
7.800000 6.600000 249.207944
7.800000 6.900000 181.766273
7.800000 7.200000 146.593303
7.800000 7.500000 153.087634
7.800000 7.800000 228.671534
7.800000 8.100000 397.686691
7.800000 8.400000 669.827898
7.800000 8.700000 1047.015863
7.800000 9.000000 1529.796909
7.800000 9.300000 2118.852276
7.800000 9.600000 2814.697968
7.800000 9.900000 3617.598858
7.800000 10.200000 4527.673024
7.800000 10.500000 5544.953677
7.800000 10.800000 6669.448642
7.800000 11.100000 7901.159494
7.800000 11.400000 9240.086324
7.800000 11.700000 10686.228436
7.800000 12.000000 12239.584003
7.800000 12.300000 13900.151689
7.800000 12.600000 15667.932719
7.800000 12.900000 17542.928955
7.800000 13.200000 19525.141171
7.800000 13.500000 21614.569508
7.800000 13.800000 23811.213976
7.800000 14.100000 26114.708854
7.800000 14.400000 28512.943082
7.800000 14.700000 30858.739473
7.800000 15.000000 32502.967635
8.100000 -15.000000 60295.787394
8.100000 -14.700000 58195.089020
8.100000 -14.400000 55177.333615
8.100000 -14.100000 52057.435919
8.100000 -13.800000 49021.333518
8.100000 -13.500000 46086.106773
8.100000 -13.200000 43254.847550
8.100000 -12.900000 40529.503302
8.100000 -12.600000 37910.906041
8.100000 -12.300000 35399.398239
8.100000 -12.000000 32995.079701
8.100000 -11.700000 30697.950560
8.100000 -11.400000 28507.822637
8.100000 -11.100000 26423.659895
8.100000 -10.800000 24442.191311
8.100000 -10.500000 22557.671646
8.100000 -10.200000 20765.286836
8.100000 -9.900000 19064.412054
8.100000 -9.600000 17455.601241
8.100000 -9.300000 15937.022265
8.100000 -9.000000 14508.501634
8.100000 -8.700000 13175.018586
8.100000 -8.400000 11941.941383
8.100000 -8.100000 10810.842936
8.100000 -7.800000 9782.037779
8.100000 -7.500000 8857.164273
8.100000 -7.200000 8036.225391
8.100000 -6.900000 7309.529551
8.100000 -6.600000 6652.687799
8.100000 -6.300000 6044.633582
8.100000 -6.000000 5490.171436
8.100000 -5.700000 5008.724841
8.100000 -5.400000 4613.481920
8.100000 -5.100000 4308.036668
8.100000 -4.800000 4096.864717
8.100000 -4.500000 3978.622700
8.100000 -4.200000 3942.577228
8.100000 -3.900000 3974.740293
8.100000 -3.600000 4047.039939
8.100000 -3.300000 4144.400718
8.100000 -3.000000 4298.396722
8.100000 -2.700000 4536.548410
8.100000 -2.400000 4859.115441
8.100000 -2.100000 5248.174552
8.100000 -1.800000 5684.235628
8.100000 -1.500000 6161.629628
8.100000 -1.200000 6662.802742
8.100000 -0.900000 7145.915431
8.100000 -0.600000 7606.267846
8.100000 -0.300000 8073.317276
8.100000 0.000000 8497.896193
8.100000 0.300000 8755.092691
8.100000 0.600000 8801.940753
8.100000 0.900000 8678.887056
8.100000 1.200000 8358.848318
8.100000 1.500000 7831.563596
8.100000 1.800000 7189.664249
8.100000 2.100000 6521.289004
8.100000 2.400000 5859.367157
8.100000 2.700000 5214.545943
8.100000 3.000000 4601.794037
8.100000 3.300000 4031.199521
8.100000 3.600000 3502.589728
8.100000 3.900000 3012.247189
8.100000 4.200000 2557.875601
8.100000 4.500000 2141.382922
8.100000 4.800000 1766.753834
8.100000 5.100000 1435.987168
8.100000 5.400000 1147.906744
8.100000 5.700000 898.171648
8.100000 6.000000 684.557495
8.100000 6.300000 511.418851
8.100000 6.600000 383.439962
8.100000 6.900000 296.839765
8.100000 7.200000 246.277344
8.100000 7.500000 244.216077
8.100000 7.800000 318.068256
8.100000 8.100000 488.932433
8.100000 8.400000 764.307705
8.100000 8.700000 1144.986125
8.100000 9.000000 1630.669764
8.100000 9.300000 2221.668560
8.100000 9.600000 2918.512909
8.100000 9.900000 3721.809542
8.100000 10.200000 4632.009698
8.100000 10.500000 5649.314028
8.100000 10.800000 6773.804318
8.100000 11.100000 8005.504706
8.100000 11.400000 9344.420232
8.100000 11.700000 10790.551751
8.100000 12.000000 12343.899315
8.100000 12.300000 14004.462890
8.100000 12.600000 15772.242512
8.100000 12.900000 17647.238239
8.100000 13.200000 19629.450094
8.100000 13.500000 21718.878081
8.100000 13.800000 23915.522200
8.100000 14.100000 26219.016729
8.100000 14.400000 28617.250610
8.100000 14.700000 30963.046673
8.100000 15.000000 32607.274611
8.400000 -15.000000 61202.401170
8.400000 -14.700000 59092.450419
8.400000 -14.400000 56061.476540
8.400000 -14.100000 52929.720918
8.400000 -13.800000 49885.459170
8.400000 -13.500000 46946.018248
8.400000 -13.200000 44113.066568
8.400000 -12.900000 41387.146201
8.400000 -12.600000 38768.400996
8.400000 -12.300000 36256.862680
8.400000 -12.000000 33852.516235
8.400000 -11.700000 31555.164715
8.400000 -11.400000 29363.743026
8.400000 -11.100000 27274.909092
8.400000 -10.800000 25282.862974
8.400000 -10.500000 23382.925830
8.400000 -10.200000 21574.913462
8.400000 -9.900000 19859.856919
8.400000 -9.600000 18235.671079
8.400000 -9.300000 16701.252489
8.400000 -9.000000 15261.334835
8.400000 -8.700000 13921.950720
8.400000 -8.400000 12685.080244
8.400000 -8.100000 11550.425863
8.400000 -7.800000 10519.160039
8.400000 -7.500000 9592.998873
8.400000 -7.200000 8768.936766
8.400000 -6.900000 8030.175469
8.400000 -6.600000 7349.902579
8.400000 -6.300000 6717.463789
8.400000 -6.000000 6146.561478
8.400000 -5.700000 5656.850146
8.400000 -5.400000 5256.781448
8.400000 -5.100000 4947.904651
8.400000 -4.800000 4735.146061
8.400000 -4.500000 4616.223114
8.400000 -4.200000 4580.087464
8.400000 -3.900000 4614.797400
8.400000 -3.600000 4691.966594
8.400000 -3.300000 4792.631060
8.400000 -3.000000 4948.652317
8.400000 -2.700000 5190.100850
8.400000 -2.400000 5520.132162
8.400000 -2.100000 5923.813942
8.400000 -1.800000 6378.332283
8.400000 -1.500000 6876.325009
8.400000 -1.200000 7408.986820
8.400000 -0.900000 7933.184421
8.400000 -0.600000 8424.729710
8.400000 -0.300000 8915.247952
8.400000 0.000000 9376.312040
8.400000 0.300000 9676.385052
8.400000 0.600000 9738.098538
8.400000 0.900000 9585.143529
8.400000 1.200000 9198.602227
8.400000 1.500000 8601.066617
8.400000 1.800000 7902.963339
8.400000 2.100000 7187.105399
8.400000 2.400000 6479.888307
8.400000 2.700000 5795.665860
8.400000 3.000000 5149.542551
8.400000 3.300000 4546.352360
8.400000 3.600000 3983.998779
8.400000 3.900000 3458.349031
8.400000 4.200000 2968.511205
8.400000 4.500000 2518.442976
8.400000 4.800000 2112.021401
8.400000 5.100000 1750.783246
8.400000 5.400000 1432.137562
8.400000 5.700000 1150.343040
8.400000 6.000000 906.454321
8.400000 6.300000 708.115163
8.400000 6.600000 559.756465
8.400000 6.900000 456.313731
8.400000 7.200000 392.028380
8.400000 7.500000 382.253836
8.400000 7.800000 454.036883
8.400000 8.100000 625.391302
8.400000 8.400000 902.453400
8.400000 8.700000 1285.834691
8.400000 9.000000 1774.972018
8.400000 9.300000 2369.393012
8.400000 9.600000 3068.870006
8.400000 9.900000 3873.799569
8.400000 10.200000 4784.804906
8.400000 10.500000 5802.413202
8.400000 10.800000 6926.993560
8.400000 11.100000 8158.715036
8.400000 11.400000 9497.633894
8.400000 11.700000 10943.765581
8.400000 12.000000 12497.112963
8.400000 12.300000 14157.676424
8.400000 12.600000 15925.456014
8.400000 12.900000 17800.451736
8.400000 13.200000 19782.663591
8.400000 13.500000 21872.091577
8.400000 13.800000 24068.735696
8.400000 14.100000 26372.230225
8.400000 14.400000 28770.464106
8.400000 14.700000 31116.260170
8.400000 15.000000 32760.488108
8.700000 -15.000000 62133.729079
8.700000 -14.700000 60016.302138
8.700000 -14.400000 56976.833540
8.700000 -14.100000 53839.709835
8.700000 -13.800000 50792.971127
8.700000 -13.500000 47852.664350
8.700000 -13.200000 45019.493490
8.700000 -12.900000 42293.525192
8.700000 -12.600000 39674.769806
8.700000 -12.300000 37163.206355
8.700000 -12.000000 34758.631256
8.700000 -11.700000 32459.950620
8.700000 -11.400000 30263.751243
8.700000 -11.100000 28164.175631
8.700000 -10.800000 26156.648502
8.700000 -10.500000 24241.322518
8.700000 -10.200000 22419.725520
8.700000 -9.900000 20689.878474
8.700000 -9.600000 19049.835890
8.700000 -9.300000 17503.639664
8.700000 -9.000000 16057.769185
8.700000 -8.700000 14714.884033
8.700000 -8.400000 13474.485501
8.700000 -8.100000 12336.980711
8.700000 -7.800000 11304.321661
8.700000 -7.500000 10376.821741
8.700000 -7.200000 9546.822698
8.700000 -6.900000 8791.204020
8.700000 -6.600000 8085.597095
8.700000 -6.300000 7431.478561
8.700000 -6.000000 6848.224880
8.700000 -5.700000 6352.219687
8.700000 -5.400000 5947.585945
8.700000 -5.100000 5635.896012
8.700000 -4.800000 5422.162131
8.700000 -4.500000 5302.715814
8.700000 -4.200000 5266.483667
8.700000 -3.900000 5303.663909
8.700000 -3.600000 5385.630584
8.700000 -3.300000 5489.628036
8.700000 -3.000000 5647.667072
8.700000 -2.700000 5891.906821
8.700000 -2.400000 6227.231411
8.700000 -2.100000 6642.441706
8.700000 -1.800000 7114.688734
8.700000 -1.500000 7632.426245
8.700000 -1.200000 8190.940231
8.700000 -0.900000 8753.591516
8.700000 -0.600000 9282.782910
8.700000 -0.300000 9801.123707
8.700000 0.000000 10298.259536
8.700000 0.300000 10642.225871
8.700000 0.600000 10719.242956
8.700000 0.900000 10530.702374
8.700000 1.200000 10068.688639
8.700000 1.500000 9397.541496
8.700000 1.800000 8643.712916
8.700000 2.100000 7879.840934
8.700000 2.400000 7128.759067
8.700000 2.700000 6408.065400
8.700000 3.000000 5729.509379
8.700000 3.300000 5093.840539
8.700000 3.600000 4496.908963
8.700000 3.900000 3935.240437
8.700000 4.200000 3410.622684
8.700000 4.500000 2928.275478
8.700000 4.800000 2491.673889
8.700000 5.100000 2100.820002
8.700000 5.400000 1750.700999
8.700000 5.700000 1437.017606
8.700000 6.000000 1165.471761
8.700000 6.300000 945.528236
8.700000 6.600000 779.651657
8.700000 6.900000 661.163381
8.700000 7.200000 584.968314
8.700000 7.500000 568.647845
8.700000 7.800000 638.435954
8.700000 8.100000 809.623422
8.700000 8.400000 1087.101088
8.700000 8.700000 1471.553920
8.700000 9.000000 1962.748239
8.700000 9.300000 2560.171880
8.700000 9.600000 3263.164785
8.700000 9.900000 4071.342099
8.700000 10.200000 4984.709195
8.700000 10.500000 6003.651578
8.700000 10.800000 7128.832604
8.700000 11.100000 8360.766600
8.700000 11.400000 9699.740806
8.700000 11.700000 11145.884836
8.700000 12.000000 12699.234468
8.700000 12.300000 14359.798221
8.700000 12.600000 16127.577840
8.700000 12.900000 18002.573564
8.700000 13.200000 19984.785418
8.700000 13.500000 22074.213405
8.700000 13.800000 24270.857524
8.700000 14.100000 26574.352053
8.700000 14.400000 28972.585933
8.700000 14.700000 31318.381997
8.700000 15.000000 32962.609935
9.000000 -15.000000 63096.341655
9.000000 -14.700000 60975.991138
9.000000 -14.400000 57933.828044
9.000000 -14.100000 54795.478858
9.000000 -13.800000 51748.356420
9.000000 -13.500000 48807.958906
9.000000 -13.200000 45974.773068
9.000000 -12.900000 43248.801313
9.000000 -12.600000 40630.020933
9.000000 -12.300000 38118.222260
9.000000 -12.000000 35712.282676
9.000000 -11.700000 33408.717857
9.000000 -11.400000 31201.612591
9.000000 -11.100000 29086.490526
9.000000 -10.800000 27063.793076
9.000000 -10.500000 25135.417191
9.000000 -10.200000 23299.619996
9.000000 -9.900000 21554.020306
9.000000 -9.600000 19901.799956
9.000000 -9.300000 18349.516135
9.000000 -9.000000 16900.526507
9.000000 -8.700000 15554.327426
9.000000 -8.400000 14310.696664
9.000000 -8.100000 13171.376254
9.000000 -7.800000 12137.925919
9.000000 -7.500000 11207.954730
9.000000 -7.200000 10367.458207
9.000000 -6.900000 9590.066521
9.000000 -6.600000 8859.980250
9.000000 -6.300000 8188.232581
9.000000 -6.000000 7596.228944
9.000000 -5.700000 7095.537211
9.000000 -5.400000 6686.605989
9.000000 -5.100000 6372.431009
9.000000 -4.800000 6158.007813
9.000000 -4.500000 6038.101621
9.000000 -4.200000 6001.680042
9.000000 -3.900000 6040.954804
9.000000 -3.600000 6127.403992
9.000000 -3.300000 6235.040266
9.000000 -3.000000 6395.420216
9.000000 -2.700000 6642.140191
9.000000 -2.400000 6981.107530
9.000000 -2.100000 7405.587473
9.000000 -1.800000 7895.049087
9.000000 -1.500000 8431.801264
9.000000 -1.200000 9011.567047
9.000000 -0.900000 9609.556263
9.000000 -0.600000 10181.082507
9.000000 -0.300000 10729.862437
9.000000 0.000000 11259.632035
9.000000 0.300000 11645.763199
9.000000 0.600000 11738.114757
9.000000 0.900000 11508.527724
9.000000 1.200000 10964.651704
9.000000 1.500000 10218.815187
9.000000 1.800000 9410.335843
9.000000 2.100000 8598.837520
9.000000 2.400000 7807.303072
9.000000 2.700000 7053.138863
9.000000 3.000000 6342.392164
9.000000 3.300000 5673.249449
9.000000 3.600000 5040.712119
9.000000 3.900000 4443.138447
9.000000 4.200000 3885.024252
9.000000 4.500000 3371.541909
9.000000 4.800000 2905.829516
9.000000 5.100000 2485.912071
9.000000 5.400000 2103.914169
9.000000 5.700000 1759.627813
9.000000 6.000000 1463.537175
9.000000 6.300000 1224.709467
9.000000 6.600000 1043.264469
9.000000 6.900000 910.916783
9.000000 7.200000 824.783455
9.000000 7.500000 803.490647
9.000000 7.800000 871.656693
9.000000 8.100000 1042.577757
9.000000 8.400000 1320.091260
9.000000 8.700000 1704.760512
9.000000 9.000000 2196.567634
9.000000 9.300000 2795.343044
9.000000 9.600000 3500.713984
9.000000 9.900000 4312.151159
9.000000 10.200000 5229.032489
9.000000 10.500000 6250.959511
9.000000 10.800000 7378.176567
9.000000 11.100000 8611.169672
9.000000 11.400000 9950.575119
9.000000 11.700000 11396.867228
9.000000 12.000000 12950.255362
9.000000 12.300000 14610.826945
9.000000 12.600000 16378.607847
9.000000 12.900000 18253.603712
9.000000 13.200000 20235.815575
9.000000 13.500000 22325.243562
9.000000 13.800000 24521.887681
9.000000 14.100000 26825.382210
9.000000 14.400000 29223.616091
9.000000 14.700000 31569.412155
9.000000 15.000000 33213.640093
9.300000 -15.000000 64101.639516
9.300000 -14.700000 61980.765954
9.300000 -14.400000 58938.188730
9.300000 -14.100000 55799.699786
9.300000 -13.800000 52752.547603
9.300000 -13.500000 49812.145227
9.300000 -13.200000 46978.957268
9.300000 -12.900000 44252.959974
9.300000 -12.600000 41633.937726
9.300000 -12.300000 39120.739196
9.300000 -12.000000 36709.808934
9.300000 -11.700000 34395.174014
9.300000 -11.400000 32172.456905
9.300000 -11.100000 30042.384891
9.300000 -10.800000 28007.195558
9.300000 -10.500000 26065.314627
9.300000 -10.200000 24214.022894
9.300000 -9.900000 22455.814294
9.300000 -9.600000 20797.079122
9.300000 -9.300000 19241.847120
9.300000 -9.000000 17789.931165
9.300000 -8.700000 16440.359910
9.300000 -8.400000 15194.422992
9.300000 -8.100000 14054.193982
9.300000 -7.800000 13019.838166
9.300000 -7.500000 12085.083263
9.300000 -7.200000 11229.359488
9.300000 -6.900000 10427.247421
9.300000 -6.600000 9674.836546
9.300000 -6.300000 8989.567028
9.300000 -6.000000 8391.387704
9.300000 -5.700000 7886.811319
9.300000 -5.400000 7474.006709
9.300000 -5.100000 7157.717695
9.300000 -4.800000 6942.739060
9.300000 -4.500000 6822.376106
9.300000 -4.200000 6785.562848
9.300000 -3.900000 6826.159636
9.300000 -3.600000 6916.444063
9.300000 -3.300000 7028.338152
9.300000 -3.000000 7191.720200
9.300000 -2.700000 7440.862554
9.300000 -2.400000 7782.686638
9.300000 -2.100000 8214.705430
9.300000 -1.800000 8719.644046
9.300000 -1.500000 9274.584082
9.300000 -1.200000 9873.882422
9.300000 -0.900000 10504.679197
9.300000 -0.600000 11120.020761
9.300000 -0.300000 11700.586310
9.300000 0.000000 12257.793143
9.300000 0.300000 12679.966031
9.300000 0.600000 12783.953642
9.300000 0.900000 12506.310328
9.300000 1.200000 11880.503635
9.300000 1.500000 11064.444486
9.300000 1.800000 10202.588002
9.300000 2.100000 9345.631858
9.300000 2.400000 8517.042286
9.300000 2.700000 7730.577671
9.300000 3.000000 6987.803671
9.300000 3.300000 6284.148215
9.300000 3.600000 5615.137666
9.300000 3.900000 4982.506015
9.300000 4.200000 4392.427081
9.300000 4.500000 3849.479876
9.300000 4.800000 3355.311492
9.300000 5.100000 2905.045023
9.300000 5.400000 2491.331675
9.300000 5.700000 2119.737693
9.300000 6.000000 1803.062058
9.300000 6.300000 1547.790888
9.300000 6.600000 1351.997541
9.300000 6.900000 1206.428001
9.300000 7.200000 1111.787504
9.300000 7.500000 1086.804830
9.300000 7.800000 1153.732586
9.300000 8.100000 1324.422940
9.300000 8.400000 1601.922247
9.300000 8.700000 1986.613117
9.300000 9.000000 2478.513334
9.300000 9.300000 3077.598862
9.300000 9.600000 3783.786490
9.300000 9.900000 4596.873405
9.300000 10.200000 5516.402311
9.300000 10.500000 6541.758753
9.300000 10.800000 7672.423730
9.300000 11.100000 8908.106142
9.300000 11.400000 10249.208602
9.300000 11.700000 11696.349250
9.300000 12.000000 13250.064086
9.300000 12.300000 14910.736447
9.300000 12.600000 16678.541574
9.300000 12.900000 18553.541576
9.300000 13.200000 20535.753995
9.300000 13.500000 22625.182046
9.300000 13.800000 24821.826169
9.300000 14.100000 27125.320698
9.300000 14.400000 29523.554579
9.300000 14.700000 31869.350643
9.300000 15.000000 33513.578581
9.600000 -15.000000 65154.810224
9.600000 -14.700000 63033.897604
9.600000 -14.400000 59991.291889
9.600000 -14.100000 56852.795180
9.600000 -13.800000 53805.641833
9.600000 -13.500000 50865.237687
9.600000 -13.200000 48032.023477
9.600000 -12.900000 45305.777656
9.600000 -12.600000 42685.320178
9.600000 -12.300000 40167.024473
9.600000 -12.000000 37744.859899
9.600000 -11.700000 35414.547747
9.600000 -11.400000 33177.101139
9.600000 -11.100000 31035.097589
9.600000 -10.800000 28987.124923
9.600000 -10.500000 27030.110830
9.600000 -10.200000 25165.876113
9.600000 -9.900000 23400.622117
9.600000 -9.600000 21738.881884
9.600000 -9.300000 20181.008328
9.600000 -9.000000 18725.717304
9.600000 -8.700000 17373.457897
9.600000 -8.400000 16126.330896
9.600000 -8.100000 14985.656662
9.600000 -7.800000 13949.506812
9.600000 -7.500000 13006.120743
9.600000 -7.200000 12130.298251
9.600000 -6.900000 11303.014031
9.600000 -6.600000 10531.467176
9.600000 -6.300000 9836.520140
9.600000 -6.000000 9233.922530
9.600000 -5.700000 8725.553180
9.600000 -5.400000 8309.480220
9.600000 -5.100000 7991.723877
9.600000 -4.800000 7776.361904
9.600000 -4.500000 7655.541389
9.600000 -4.200000 7618.147102
9.600000 -3.900000 7659.345444
9.600000 -3.600000 7752.857604
9.600000 -3.300000 7869.541321
9.600000 -3.000000 8036.378024
9.600000 -2.700000 8287.842073
9.600000 -2.400000 8632.157564
9.600000 -2.100000 9069.733778
9.600000 -1.800000 9587.153615
9.600000 -1.500000 10159.734201
9.600000 -1.200000 10778.394165
9.600000 -0.900000 11437.782345
9.600000 -0.600000 12094.852274
9.600000 -0.300000 12711.050296
9.600000 0.000000 13294.526129
9.600000 0.300000 13746.226583
9.600000 0.600000 13854.066605
9.600000 0.900000 13518.271444
9.600000 1.200000 12812.783868
9.600000 1.500000 11933.514903
9.600000 1.800000 11020.343972
9.600000 2.100000 10121.676490
9.600000 2.400000 9259.452350
9.600000 2.700000 8441.168724
9.600000 3.000000 7665.179811
9.600000 3.300000 6925.648239
9.600000 3.600000 6220.367073
9.600000 3.900000 5554.318078
9.600000 4.200000 4933.618139
9.600000 4.500000 4362.528617
9.600000 4.800000 3840.495450
9.600000 5.100000 3358.803679
9.600000 5.400000 2914.352947
9.600000 5.700000 2518.979739
9.600000 6.000000 2185.081076
9.600000 6.300000 1916.124021
9.600000 6.600000 1707.492939
9.600000 6.900000 1549.161887
9.600000 7.200000 1446.580582
9.600000 7.500000 1418.601866
9.600000 7.800000 1484.640066
9.600000 8.100000 1655.170130
9.600000 8.400000 1932.657178
9.600000 8.700000 2317.348821
9.600000 9.000000 2809.256169
9.600000 9.300000 3408.377779
9.600000 9.600000 4114.705657
9.600000 9.900000 4928.205950
9.600000 10.200000 5848.757614
9.600000 10.500000 6876.090094
9.600000 10.800000 8009.687927
9.600000 11.100000 9248.879111
9.600000 11.400000 10593.275174
9.600000 11.700000 12042.839783
9.600000 12.000000 13597.956641
9.600000 12.300000 15259.276365
9.600000 12.600000 17027.311687
9.600000 12.900000 18902.371944
9.600000 13.200000 20884.597957
9.600000 13.500000 22974.028498
9.600000 13.800000 25170.672951
9.600000 14.100000 27474.167515
9.600000 14.400000 29872.401398
9.600000 14.700000 32218.197461
9.600000 15.000000 33862.425400
9.900000 -15.000000 66256.814793
9.900000 -14.700000 64135.901060
9.900000 -14.400000 61093.294579
9.900000 -14.100000 57954.797636
9.900000 -13.800000 54907.642568
9.900000 -13.500000 51967.211443
9.900000 -13.200000 49133.742048
9.900000 -12.900000 46406.025623
9.900000 -12.600000 43780.364476
9.900000 -12.300000 41250.670248
9.900000 -12.000000 38812.763052
9.900000 -11.700000 36467.941849
9.900000 -11.400000 34219.124078
9.900000 -11.100000 32065.059551
9.900000 -10.800000 30002.321330
9.900000 -10.500000 28032.047397
9.900000 -10.200000 26160.227253
9.900000 -9.900000 24391.883774
9.900000 -9.600000 22727.893097
9.900000 -9.300000 21166.789636
9.900000 -9.000000 19708.375515
9.900000 -8.700000 18354.481329
9.900000 -8.400000 17106.873349
9.900000 -8.100000 15965.672275
9.900000 -7.800000 14925.992484
9.900000 -7.500000 13969.459393
9.900000 -7.200000 13069.712885
9.900000 -6.900000 12218.796375
9.900000 -6.600000 11432.054953
9.900000 -6.300000 10730.406117
9.900000 -6.000000 10124.251841
9.900000 -5.700000 9611.907632
9.900000 -5.400000 9193.094398
9.900000 -5.100000 8874.467423
9.900000 -4.800000 8658.878808
9.900000 -4.500000 8537.607188
9.900000 -4.200000 8499.549666
9.900000 -3.900000 8541.035901
9.900000 -3.600000 8637.506433
9.900000 -3.300000 8759.153430
9.900000 -3.000000 8929.422784
9.900000 -2.700000 9182.970672
9.900000 -2.400000 9529.585210
9.900000 -2.100000 9971.052553
9.900000 -1.800000 10498.384035
9.900000 -1.500000 11088.371524
9.900000 -1.200000 11726.034649
9.900000 -0.900000 12407.871302
9.900000 -0.600000 13101.736259
9.900000 -0.300000 13759.376401
9.900000 0.000000 14372.609976
9.900000 0.300000 14850.128526
9.900000 0.600000 14954.549899
9.900000 0.900000 14551.217257
9.900000 1.200000 13765.415638
9.900000 1.500000 12826.177917
9.900000 1.800000 11865.184212
9.900000 2.100000 10928.726249
9.900000 2.400000 10034.364700
9.900000 2.700000 9184.515553
9.900000 3.000000 8374.050296
9.900000 3.300000 7597.599524
9.900000 3.600000 6857.041059
9.900000 3.900000 6159.343651
9.900000 4.200000 5509.910915
9.900000 4.500000 4911.726825
9.900000 4.800000 4360.630122
9.900000 5.100000 3847.048501
9.900000 5.400000 3374.830596
9.900000 5.700000 2959.313729
9.900000 6.000000 2610.237279
9.900000 6.300000 2329.722522
9.900000 6.600000 2109.700361
9.900000 6.900000 1939.372384
9.900000 7.200000 1829.364596
9.900000 7.500000 1798.884501
9.900000 7.800000 1864.367384
9.900000 8.100000 2034.818503
9.900000 8.400000 2312.300095
9.900000 8.700000 2696.991612
9.900000 9.000000 3188.899223
9.900000 9.300000 3788.022919
9.900000 9.600000 4494.362343
9.900000 9.900000 5307.914866
9.900000 10.200000 6228.666580
9.900000 10.500000 7256.565506
9.900000 10.800000 8391.447263
9.900000 11.100000 9632.953250
9.900000 11.400000 10980.561726
9.900000 11.700000 12433.646306
9.900000 12.000000 13991.815902
9.900000 12.300000 15655.251424
9.900000 12.600000 17424.397305
9.900000 12.900000 19299.915487
9.900000 13.200000 21282.300824
9.900000 13.500000 23371.773200
9.900000 13.800000 25568.426435
9.900000 14.100000 27871.922485
9.900000 14.400000 30270.156535
9.900000 14.700000 32615.952610
9.900000 15.000000 34260.180549
10.200000 -15.000000 67407.725626
10.200000 -14.700000 65286.811893
10.200000 -14.400000 62244.205350
10.200000 -14.100000 59105.706651
10.200000 -13.800000 56058.523872
10.200000 -13.500000 53117.830903
10.200000 -13.200000 50282.855531
10.200000 -12.900000 47549.828941
10.200000 -12.600000 44912.605059
10.200000 -12.300000 42367.102820
10.200000 -12.000000 39914.907022
10.200000 -11.700000 37559.275030
10.200000 -11.400000 35299.118632
10.200000 -11.100000 33130.655886
10.200000 -10.800000 31054.336032
10.200000 -10.500000 29075.896854
10.200000 -10.200000 27200.780470
10.200000 -9.900000 25430.524583
10.200000 -9.600000 23763.694668
10.200000 -9.300000 22199.266888
10.200000 -9.000000 20738.690138
10.200000 -8.700000 19384.036995
10.200000 -8.400000 18136.191907
10.200000 -8.100000 16993.745228
10.200000 -7.800000 15947.265183
10.200000 -7.500000 14972.725187
10.200000 -7.200000 14047.755890
10.200000 -6.900000 13176.243186
10.200000 -6.600000 12378.351650
10.200000 -6.300000 11672.248297
10.200000 -6.000000 11062.912748
10.200000 -5.700000 10546.531494
10.200000 -5.400000 10125.265801
10.200000 -5.100000 9806.043668
10.200000 -4.800000 9590.297872
10.200000 -4.500000 9468.579724
10.200000 -4.200000 9429.843385
10.200000 -3.900000 9471.557582
10.200000 -3.600000 9570.932360
10.200000 -3.300000 9697.544277
10.200000 -3.000000 9871.122268
10.200000 -2.700000 10126.596340
10.200000 -2.400000 10475.415936
10.200000 -2.100000 10919.844819
10.200000 -1.800000 11455.285456
10.200000 -1.500000 12061.512176
10.200000 -1.200000 12717.335395
10.200000 -0.900000 13417.968072
10.200000 -0.600000 14144.919546
10.200000 -0.300000 14847.607607
10.200000 0.000000 15493.919344
10.200000 0.300000 15994.843588
10.200000 0.600000 16089.203390
10.200000 0.900000 15610.767195
10.200000 1.200000 14741.993087
10.200000 1.500000 13743.291304
10.200000 1.800000 12738.743964
10.200000 2.100000 11768.440383
10.200000 2.400000 10842.674904
10.200000 2.700000 9959.890921
10.200000 3.000000 9113.312110
10.200000 3.300000 8300.274816
10.200000 3.600000 7526.352120
10.200000 3.900000 6798.486835
10.200000 4.200000 6121.909972
10.200000 4.500000 5497.349020
10.200000 4.800000 4915.569275
10.200000 5.100000 4370.777991
10.200000 5.400000 3874.792279
10.200000 5.700000 3442.660906
10.200000 6.000000 3080.083450
10.200000 6.300000 2788.589023
10.200000 6.600000 2557.351719
10.200000 6.900000 2376.424522
10.200000 7.200000 2260.291630
10.200000 7.500000 2227.824025
10.200000 7.800000 2292.953443
10.200000 8.100000 2463.371224
10.200000 8.400000 2740.851220
10.200000 8.700000 3125.542706
10.200000 9.000000 3617.450321
10.200000 9.300000 4216.574069
10.200000 9.600000 4922.913942
10.200000 9.900000 5736.469848
10.200000 10.200000 6657.241025
10.200000 10.500000 7685.222864
10.200000 10.800000 8820.392504
10.200000 11.100000 10062.672163
10.200000 11.400000 11411.867077
10.200000 11.700000 12867.542940
10.200000 12.000000 14429.114111
10.200000 12.300000 16096.019909
10.200000 12.600000 17867.912978
10.200000 12.900000 19745.194037
10.200000 13.200000 21728.471409
10.200000 13.500000 23818.292910
10.200000 13.800000 26015.057296
10.200000 14.100000 28318.580497
10.200000 14.400000 30716.819277
10.200000 14.700000 33062.616010
10.200000 15.000000 34706.844023
10.500000 -15.000000 68607.544789
10.500000 -14.700000 66486.630992
10.500000 -14.400000 63444.022646
10.500000 -14.100000 60305.495503
10.500000 -13.800000 57258.044219
10.500000 -13.500000 54315.809901
10.500000 -13.200000 51475.417868
10.500000 -12.900000 48730.664331
10.500000 -12.600000 46077.567047
10.500000 -12.300000 43517.996656
10.500000 -12.000000 41055.550444
10.500000 -11.700000 38689.302173
10.500000 -11.400000 36415.114808
10.500000 -11.100000 34232.747112
10.500000 -10.800000 32147.667370
10.500000 -10.500000 30165.656959
10.500000 -10.200000 28288.837854
10.500000 -9.900000 26516.107352
10.500000 -9.600000 24845.921616
10.500000 -9.300000 23278.932567
10.500000 -9.000000 21817.283292
10.500000 -8.700000 20462.368471
10.500000 -8.400000 19214.198149
10.500000 -8.100000 18069.064956
10.500000 -7.800000 17011.214676
10.500000 -7.500000 16014.093675
10.500000 -7.200000 15065.055774
10.500000 -6.900000 14176.891407
10.500000 -6.600000 13371.230020
10.500000 -6.300000 12662.127389
10.500000 -6.000000 12049.697720
10.500000 -5.700000 11529.543920
10.500000 -5.400000 11106.189888
10.500000 -5.100000 10786.506549
10.500000 -4.800000 10570.623876
10.500000 -4.500000 10448.460446
10.500000 -4.200000 10409.044112
10.500000 -3.900000 10450.981638
10.500000 -3.600000 10553.255879
10.500000 -3.300000 10684.825686
10.500000 -3.000000 10861.675398
10.500000 -2.700000 11119.035479
10.500000 -2.400000 11469.999603
10.500000 -2.100000 11916.798979
10.500000 -1.800000 12458.356905
10.500000 -1.500000 13078.134532
10.500000 -1.200000 13751.393660
10.500000 -0.900000 14470.613012
10.500000 -0.600000 15227.765264
10.500000 -0.300000 15974.689080
10.500000 0.000000 16656.140281
10.500000 0.300000 17176.074008
10.500000 0.600000 17250.570111
10.500000 0.900000 16692.693353
10.500000 1.200000 15741.437464
10.500000 1.500000 14686.756434
10.500000 1.800000 13643.153548
10.500000 2.100000 12640.890110
10.500000 2.400000 11684.007059
10.500000 2.700000 10766.759476
10.500000 3.000000 9882.850263
10.500000 3.300000 9034.360235
10.500000 3.600000 8229.059953
10.500000 3.900000 7473.119959
10.500000 4.200000 6770.769017
10.500000 4.500000 6118.561264
10.500000 4.800000 5504.911153
10.500000 5.100000 4931.681575
10.500000 5.400000 4416.007955
10.500000 5.700000 3969.627353
10.500000 6.000000 3595.348318
10.500000 6.300000 3292.980795
10.500000 6.600000 3049.959830
10.500000 6.900000 2860.105232
10.500000 7.200000 2739.555592
10.500000 7.500000 2705.581351
10.500000 7.800000 2770.435314
10.500000 8.100000 2940.831346
10.500000 8.400000 3218.310648
10.500000 8.700000 3603.002131
10.500000 9.000000 4094.909746
10.500000 9.300000 4694.033494
10.500000 9.600000 5400.373374
10.500000 9.900000 6213.929385
10.500000 10.200000 7134.701509
10.500000 10.500000 8162.689556
10.500000 10.800000 9297.892050
10.500000 11.100000 10540.301638
10.500000 11.400000 11889.886854
10.500000 11.700000 13346.537777
10.500000 12.000000 14910.005210
10.500000 12.300000 16579.774646
10.500000 12.600000 18355.166963
10.500000 12.900000 20235.784681
10.500000 13.200000 22221.546864
10.500000 13.500000 24312.837157
10.500000 13.800000 26510.294792
10.500000 14.100000 28814.067224
10.500000 14.400000 31212.372670
10.500000 14.700000 33558.184641
10.500000 15.000000 35202.415377
10.800000 -15.000000 69856.272216
10.800000 -14.700000 67735.356569
10.800000 -14.400000 64692.719041
10.800000 -14.100000 61553.916731
10.800000 -13.800000 58504.888722
10.800000 -13.500000 55557.131224
10.800000 -13.200000 52704.847936
10.800000 -12.900000 49944.155496
10.800000 -12.600000 47277.210557
10.800000 -12.300000 44707.950247
10.800000 -12.000000 42235.610162
10.800000 -11.700000 39855.698127
10.800000 -11.400000 37567.281487
10.800000 -11.100000 35375.551281
10.800000 -10.800000 33286.596889
10.800000 -10.500000 31303.070454
10.800000 -10.200000 29424.232714
10.800000 -9.900000 27648.254309
10.800000 -9.600000 25975.073120
10.800000 -9.300000 24406.602533
10.800000 -9.000000 22944.563659
10.800000 -8.700000 21589.528399
10.800000 -8.400000 20340.474315
10.800000 -8.100000 19189.957331
10.800000 -7.800000 18115.943919
10.800000 -7.500000 17093.935733
10.800000 -7.200000 16123.355994
10.800000 -6.900000 15222.532050
10.800000 -6.600000 14411.602840
10.800000 -6.300000 13699.874881
10.800000 -6.000000 13083.996716
10.800000 -5.700000 12560.622727
10.800000 -5.400000 12135.831470
10.800000 -5.100000 11815.861407
10.800000 -4.800000 11599.857650
10.800000 -4.500000 11477.249476
10.800000 -4.200000 11437.153121
10.800000 -3.900000 11479.313849
10.800000 -3.600000 11584.487346
10.800000 -3.300000 11721.013926
10.800000 -3.000000 11901.129052
10.800000 -2.700000 12160.360120
10.800000 -2.400000 12513.414094
10.800000 -2.100000 12962.071053
10.800000 -1.800000 13507.615171
10.800000 -1.500000 14138.072248
10.800000 -1.200000 14828.630554
10.800000 -0.900000 15566.809340
10.800000 -0.600000 16348.860120
10.800000 -0.300000 17134.968009
10.800000 0.000000 17853.481926
10.800000 0.300000 18383.262462
10.800000 0.600000 18422.104688
10.800000 0.900000 17787.127927
10.800000 1.200000 16761.921223
10.800000 1.500000 15658.211618
10.800000 1.800000 14580.220210
10.800000 2.100000 13546.989465
10.800000 2.400000 12557.429192
10.800000 2.700000 11603.805994
10.800000 3.000000 10683.001922
10.800000 3.300000 9801.194433
10.800000 3.600000 8966.139132
10.800000 3.900000 8184.007515
10.800000 4.200000 7456.727312
10.800000 4.500000 6774.645485
10.800000 4.800000 6129.327969
10.800000 5.100000 5531.808389
10.800000 5.400000 4999.943042
10.800000 5.700000 4540.685615
10.800000 6.000000 4156.576979
10.800000 6.300000 3844.192360
10.800000 6.600000 3589.276138
10.800000 6.900000 3391.469428
10.800000 7.200000 3267.454803
10.800000 7.500000 3232.220433
10.800000 7.800000 3296.823741
10.800000 8.100000 3467.199706
10.800000 8.400000 3744.678404
10.800000 8.700000 4129.369887
10.800000 9.000000 4621.277502
10.800000 9.300000 5220.401250
10.800000 9.600000 5926.741129
10.800000 9.900000 6740.297141
10.800000 10.200000 7661.069286
10.800000 10.500000 8689.057559
10.800000 10.800000 9824.261923
10.800000 11.100000 11066.682054
10.800000 11.400000 12416.315614
10.800000 11.700000 13873.150639
10.800000 12.000000 15437.140608
10.800000 12.300000 17108.128056
10.800000 12.600000 18885.769482
10.800000 12.900000 20769.548939
10.800000 13.200000 22758.834298
10.800000 13.500000 24853.239990
10.800000 13.800000 27052.888817
10.800000 14.100000 29357.828070
10.800000 14.400000 31756.623773
10.800000 14.700000 34102.607645
10.800000 15.000000 35746.882042
11.100000 -15.000000 71153.905989
11.100000 -14.700000 69032.960461
11.100000 -14.400000 65990.041066
11.100000 -14.100000 62849.626646
11.100000 -13.800000 59794.968896
11.100000 -13.500000 56835.155046
11.100000 -13.200000 53966.864292
11.100000 -12.900000 51192.541869
11.100000 -12.600000 48516.469650
11.100000 -12.300000 45938.041163
11.100000 -12.000000 43452.405689
11.100000 -11.700000 41057.939639
11.100000 -11.400000 38759.550059
11.100000 -11.100000 36563.599641
11.100000 -10.800000 34473.232818
11.100000 -10.500000 32488.165274
11.100000 -10.200000 30606.421687
11.100000 -9.900000 28827.168015
11.100000 -9.600000 27151.983913
11.100000 -9.300000 25582.856744
11.100000 -9.000000 24120.695396
11.100000 -8.700000 22765.443420
11.100000 -8.400000 21514.303107
11.100000 -8.100000 20354.167306
11.100000 -7.800000 19259.165214
11.100000 -7.500000 18212.494066
11.100000 -7.200000 17223.819584
11.100000 -6.900000 16314.135307
11.100000 -6.600000 15500.041277
11.100000 -6.300000 14785.691383
11.100000 -6.000000 14165.949420
11.100000 -5.700000 13639.853729
11.100000 -5.400000 13214.212814
11.100000 -5.100000 12894.110709
11.100000 -4.800000 12677.999173
11.100000 -4.500000 12554.946570
11.100000 -4.200000 12514.170299
11.100000 -3.900000 12556.554353
11.100000 -3.600000 12664.627088
11.100000 -3.300000 12806.108785
11.100000 -3.000000 12989.470534
11.100000 -2.700000 13250.500827
11.100000 -2.400000 13605.555649
11.100000 -2.100000 14055.775172
11.100000 -1.800000 14603.892426
11.100000 -1.500000 15243.046994
11.100000 -1.200000 15950.440776
11.100000 -0.900000 16706.923012
11.100000 -0.600000 17508.430897
11.100000 -0.300000 18328.347721
11.100000 0.000000 19085.334703
11.100000 0.300000 19614.072124
11.100000 0.600000 19598.904384
11.100000 0.900000 18890.758658
11.100000 1.200000 17805.187788
11.100000 1.500000 16660.165619
11.100000 1.800000 15550.238563
11.100000 2.100000 14486.332871
11.100000 2.400000 13462.310556
11.100000 2.700000 12470.942200
11.100000 3.000000 11514.507505
11.100000 3.300000 10601.548087
11.100000 3.600000 9738.953142
11.100000 3.900000 8932.281824
11.100000 4.200000 8178.901305
11.100000 4.500000 7465.133410
11.100000 4.800000 6790.607264
11.100000 5.100000 6173.494329
11.100000 5.400000 5628.121039
11.100000 5.700000 5157.363450
11.100000 6.000000 4764.943401
11.100000 6.300000 4443.310374
11.100000 6.600000 4176.785994
11.100000 6.900000 3971.428796
11.100000 7.200000 3844.201056
11.100000 7.500000 3807.762881
11.100000 7.800000 3872.120309
11.100000 8.100000 4042.476392
11.100000 8.400000 4319.954490
11.100000 8.700000 4704.645973
11.100000 9.000000 5196.553588
11.100000 9.300000 5795.677336
11.100000 9.600000 6502.017215
11.100000 9.900000 7315.573228
11.100000 10.200000 8236.345372
11.100000 10.500000 9264.333649
11.100000 10.800000 10399.538057
11.100000 11.100000 11641.958593
11.100000 11.400000 12991.595179
11.100000 11.700000 14448.447195
11.100000 12.000000 16012.510591
11.100000 12.300000 17683.764276
11.100000 12.600000 19462.135858
11.100000 12.900000 21347.437996
11.100000 13.200000 23339.257199
11.100000 13.500000 25437.031550
11.100000 13.800000 27640.168673
11.100000 14.100000 29947.916782
11.100000 14.400000 32348.545622
11.100000 14.700000 34695.462494
11.100000 15.000000 36340.080390
11.400000 -15.000000 72500.414945
11.400000 -14.700000 70379.182504
11.400000 -14.400000 67334.615564
11.400000 -14.100000 64188.465072
11.400000 -13.800000 61121.585094
11.400000 -13.500000 58145.685105
11.400000 -13.200000 55263.946748
11.400000 -12.900000 52481.030989
11.400000 -12.600000 49796.544530
11.400000 -12.300000 47205.224494
11.400000 -12.000000 44704.720675
11.400000 -11.700000 42299.670078
11.400000 -11.400000 39996.689358
11.400000 -11.100000 37799.326323
11.400000 -10.800000 35707.772282
11.400000 -10.500000 33720.211760
11.400000 -10.200000 31835.119253
11.400000 -9.900000 30053.419384
11.400000 -9.600000 28377.261237
11.400000 -9.300000 26807.921455
11.400000 -9.000000 25345.695831
11.400000 -8.700000 23989.843578
11.400000 -8.400000 22734.523305
11.400000 -8.100000 21560.116915
11.400000 -7.800000 20440.871637
11.400000 -7.500000 19371.502122
11.400000 -7.200000 18368.573237
11.400000 -6.900000 17452.932137
11.400000 -6.600000 16636.909537
11.400000 -6.300000 15919.925364
11.400000 -6.000000 15296.195028
11.400000 -5.700000 14767.654177
11.400000 -5.400000 14341.429618
11.400000 -5.100000 14021.262016
11.400000 -4.800000 13805.046919
11.400000 -4.500000 13681.548812
11.400000 -4.200000 13640.093877
11.400000 -3.900000 13682.702757
11.400000 -3.600000 13793.674956
11.400000 -3.300000 13940.106391
11.400000 -3.000000 14126.652347
11.400000 -2.700000 14389.244770
11.400000 -2.400000 14746.090938
11.400000 -2.100000 15197.918722
11.400000 -1.800000 15748.058911
11.400000 -1.500000 16394.138525
11.400000 -1.200000 17116.264194
11.400000 -0.900000 17890.080027
11.400000 -0.600000 18709.609054
11.400000 -0.300000 19560.651031
11.400000 0.000000 20355.464404
11.400000 0.300000 20876.169433
11.400000 0.600000 20793.689957
11.400000 0.900000 20011.332974
11.400000 1.200000 18874.652375
11.400000 1.500000 17694.653344
11.400000 1.800000 16554.143307
11.400000 2.100000 15457.808879
11.400000 2.400000 14397.143887
11.400000 2.700000 13368.569799
11.400000 3.000000 12378.845946
11.400000 3.300000 11436.431160
11.400000 3.600000 10548.200137
11.400000 3.900000 9717.714172
11.400000 4.200000 8935.604672
11.400000 4.500000 8190.032573
11.400000 4.800000 7490.574461
11.400000 5.100000 6857.903265
11.400000 5.400000 6300.589569
11.400000 5.700000 5820.067111
11.400000 6.000000 5420.378158
11.400000 6.300000 5089.496079
11.400000 6.600000 4812.143762
11.400000 6.900000 4600.050203
11.400000 7.200000 4469.832559
11.400000 7.500000 4432.212710
11.400000 7.800000 4496.325194
11.400000 8.100000 4666.661409
11.400000 8.400000 4944.138907
11.400000 8.700000 5328.830390
11.400000 9.000000 5820.738005
11.400000 9.300000 6419.861752
11.400000 9.600000 7126.201632
11.400000 9.900000 7939.757644
11.400000 10.200000 8860.529789
11.400000 10.500000 9888.518065
11.400000 10.800000 11023.722474
11.400000 11.100000 12266.143016
11.400000 11.400000 13615.779688
11.400000 11.700000 15072.632480
11.400000 12.000000 16636.701223
11.400000 12.300000 18307.984596
11.400000 12.600000 20086.475857
11.400000 12.900000 21972.145705
11.400000 13.200000 23964.893860
11.400000 13.500000 26064.489056
11.400000 13.800000 28270.424098
11.400000 14.100000 30581.657706
11.400000 14.400000 32985.658579
11.400000 14.700000 35335.081667
11.400000 15.000000 36981.004654
11.700000 -15.000000 73895.498028
11.700000 -14.700000 71772.613327
11.700000 -14.400000 68722.207562
11.700000 -14.100000 65563.671348
11.700000 -13.800000 62480.621070
11.700000 -13.500000 59491.407105
11.700000 -13.200000 56601.468070
11.700000 -12.900000 53810.796355
11.700000 -12.600000 51113.943429
11.700000 -12.300000 48507.573998
11.700000 -12.000000 45995.908471
11.700000 -11.700000 43585.892259
11.700000 -11.400000 41281.469907
11.700000 -11.100000 39083.212509
11.700000 -10.800000 36989.593579
11.700000 -10.500000 34998.745505
11.700000 -10.200000 33110.798326
11.700000 -9.900000 31327.756171
11.700000 -9.600000 29651.259323
11.700000 -9.300000 28081.868878
11.700000 -9.000000 26619.520043
11.700000 -8.700000 25262.200275
11.700000 -8.400000 23999.134062
11.700000 -8.100000 22805.557768
11.700000 -7.800000 21661.285941
11.700000 -7.500000 20572.436384
11.700000 -7.200000 19559.172428
11.700000 -6.900000 18639.782654
11.700000 -6.600000 17822.147380
11.700000 -6.300000 17102.297853
11.700000 -6.000000 16474.823240
11.700000 -5.700000 15944.207833
11.700000 -5.400000 15517.533315
11.700000 -5.100000 15197.317139
11.700000 -4.800000 14980.988700
11.700000 -4.500000 14857.035869
11.700000 -4.200000 14814.911523
11.700000 -3.900000 14857.756310
11.700000 -3.600000 14971.630645
11.700000 -3.300000 15123.004102
11.700000 -3.000000 15312.642371
11.700000 -2.700000 15576.448276
11.700000 -2.400000 15934.791438
11.700000 -2.100000 16388.453394
11.700000 -1.800000 16940.366646
11.700000 -1.500000 17591.156028
11.700000 -1.200000 18324.898455
11.700000 -0.900000 19115.831580
11.700000 -0.600000 19954.241983
11.700000 -0.300000 20832.283926
11.700000 0.000000 21659.499484
11.700000 0.300000 22169.313800
11.700000 0.600000 22014.097330
11.700000 0.900000 21157.170102
11.700000 1.200000 19974.433194
11.700000 1.500000 18762.259056
11.700000 1.800000 17591.497078
11.700000 2.100000 16460.700753
11.700000 2.400000 15361.876416
11.700000 2.700000 14297.491044
11.700000 3.000000 13276.823263
11.700000 3.300000 12307.311567
11.700000 3.600000 11395.443787
11.700000 3.900000 10540.111042
11.700000 4.200000 9726.735265
11.700000 4.500000 8951.343283
11.700000 4.800000 8232.029596
11.700000 5.100000 7586.520373
11.700000 5.400000 7017.765658
11.700000 5.700000 6528.784014
11.700000 6.000000 6121.804661
11.700000 6.300000 5780.895890
11.700000 6.600000 5494.266932
11.700000 6.900000 5277.104745
11.700000 7.200000 5144.331556
11.700000 7.500000 5105.569201
11.700000 7.800000 5169.438368
11.700000 8.100000 5339.754755
11.700000 8.400000 5617.231654
11.700000 8.700000 6001.923137
11.700000 9.000000 6493.830752
11.700000 9.300000 7092.954499
11.700000 9.600000 7799.294379
11.700000 9.900000 8612.850391
11.700000 10.200000 9533.622536
11.700000 10.500000 10561.610812
11.700000 10.800000 11696.815221
11.700000 11.100000 12939.235763
11.700000 11.400000 14288.872436
11.700000 11.700000 15745.725242
11.700000 12.000000 17309.794178
11.700000 12.300000 18981.079209
11.700000 12.600000 20759.580044
11.700000 12.900000 22645.294594
11.700000 13.200000 24638.212491
11.700000 13.500000 26738.291882
11.700000 13.800000 28945.383648
11.700000 14.100000 31258.795577
11.700000 14.400000 33665.889695
11.700000 14.700000 36018.678746
11.700000 15.000000 37666.914390
12.000000 -15.000000 75337.422228
12.000000 -14.700000 73208.900295
12.000000 -14.400000 70145.989493
12.000000 -14.100000 66971.208750
12.000000 -13.800000 63874.963176
12.000000 -13.500000 60877.855384
12.000000 -13.200000 57980.663619
12.000000 -12.900000 55178.110756
12.000000 -12.600000 52466.175751
12.000000 -12.300000 49848.187866
12.000000 -12.000000 47331.200839
12.000000 -11.700000 44919.675974
12.000000 -11.400000 42614.614186
12.000000 -11.100000 40414.815185
12.000000 -10.800000 38318.166322
12.000000 -10.500000 36324.098094
12.000000 -10.200000 34434.314238
12.000000 -9.900000 32650.711529
12.000000 -9.600000 30974.123208
12.000000 -9.300000 29404.706466
12.000000 -9.000000 27942.017115
12.000000 -8.700000 26581.714087
12.000000 -8.400000 25306.427799
12.000000 -8.100000 24089.508869
12.000000 -7.800000 22921.569254
12.000000 -7.500000 21816.965419
12.000000 -7.200000 20796.555146
12.000000 -6.900000 19874.931555
12.000000 -6.600000 19055.411880
12.000000 -6.300000 18332.180839
12.000000 -6.000000 17701.508068
12.000000 -5.700000 17169.476865
12.000000 -5.400000 16742.527795
12.000000 -5.100000 16422.267046
12.000000 -4.800000 16205.780564
12.000000 -4.500000 16081.335226
12.000000 -4.200000 16038.579253
12.000000 -3.900000 16081.705196
12.000000 -3.600000 16198.493447
12.000000 -3.300000 16354.805082
12.000000 -3.000000 16547.479471
12.000000 -2.700000 16812.285589
12.000000 -2.400000 17171.946322
12.000000 -2.100000 17627.580214
12.000000 -1.800000 18181.014755
12.000000 -1.500000 18834.657324
12.000000 -1.200000 19577.611923
12.000000 -0.900000 20385.617100
12.000000 -0.600000 21242.573874
12.000000 -0.300000 22140.501661
12.000000 0.000000 22991.565203
12.000000 0.300000 23489.453101
12.000000 0.600000 23260.203069
12.000000 0.900000 22331.044145
12.000000 1.200000 21106.887587
12.000000 1.500000 19863.975445
12.000000 1.800000 18661.013948
12.000000 2.100000 17493.314298
12.000000 2.400000 16356.977051
12.000000 2.700000 15259.329357
12.000000 3.000000 14209.517393
12.000000 3.300000 13215.020013
12.000000 3.600000 12280.780669
12.000000 3.900000 11398.136001
12.000000 4.200000 10552.556139
12.000000 4.500000 9751.216340
12.000000 4.800000 9016.742809
12.000000 5.100000 8360.191356
12.000000 5.400000 7780.868096
12.000000 5.700000 7284.436956
12.000000 6.000000 6869.426966
12.000000 6.300000 6517.567486
12.000000 6.600000 6223.181994
12.000000 6.900000 6002.563948
12.000000 7.200000 5867.673550
12.000000 7.500000 5827.826645
12.000000 7.800000 5891.459360
12.000000 8.100000 6061.756416
12.000000 8.400000 6339.232732
12.000000 8.700000 6723.924215
12.000000 9.000000 7215.831830
12.000000 9.300000 7814.955577
12.000000 9.600000 8521.295457
12.000000 9.900000 9334.851469
12.000000 10.200000 10255.623613
12.000000 10.500000 11283.611890
12.000000 10.800000 12418.816299
12.000000 11.100000 13661.236840
12.000000 11.400000 15010.873514
12.000000 11.700000 16467.726320
12.000000 12.000000 18031.795258
12.000000 12.300000 19703.080329
12.000000 12.600000 21481.581527
12.000000 12.900000 23367.298789
12.000000 13.200000 25360.231609
12.000000 13.500000 27460.376428
12.000000 13.800000 29667.714038
12.000000 14.100000 31981.810864
12.000000 14.400000 34390.342731
12.000000 14.700000 36745.347723
12.000000 15.000000 38395.518487
12.300000 -15.000000 76820.471462
12.300000 -14.700000 74680.956097
12.300000 -14.400000 71601.998450
12.300000 -14.100000 68414.168298
12.300000 -13.800000 65310.327162
12.300000 -13.500000 62306.449630
12.300000 -13.200000 59397.929177
12.300000 -12.900000 56580.392943
12.300000 -12.600000 53856.342824
12.300000 -12.300000 51232.578426
12.300000 -12.000000 48713.951133
12.300000 -11.700000 46301.905678
12.300000 -11.400000 43995.719311
12.300000 -11.100000 41793.328049
12.300000 -10.800000 39693.335110
12.300000 -10.500000 37696.937894
12.300000 -10.200000 35806.276983
12.300000 -9.900000 34022.496340
12.300000 -9.600000 32345.886218
12.300000 -9.300000 30776.388649
12.300000 -9.000000 29312.665110
12.300000 -8.700000 27946.330690
12.300000 -8.400000 26653.952370
12.300000 -8.100000 25412.047170
12.300000 -7.800000 24223.343680
12.300000 -7.500000 23106.815966
12.300000 -7.200000 22081.704767
12.300000 -6.900000 21158.627270
12.300000 -6.600000 20336.815169
12.300000 -6.300000 19609.738387
12.300000 -6.000000 18976.355831
12.300000 -5.700000 18443.487987
12.300000 -5.400000 18016.414671
12.300000 -5.100000 17696.097068
12.300000 -4.800000 17479.356163
12.300000 -4.500000 17354.337490
12.300000 -4.200000 17311.030719
12.300000 -3.900000 17354.534612
12.300000 -3.600000 17474.262257
12.300000 -3.300000 17635.513040
12.300000 -3.000000 17831.209242
12.300000 -2.700000 18096.960994
12.300000 -2.400000 18457.892973
12.300000 -2.100000 18915.526637
12.300000 -1.800000 19470.324456
12.300000 -1.500000 20125.867940
12.300000 -1.200000 20876.315251
12.300000 -0.900000 21699.955305
12.300000 -0.600000 22574.368829
12.300000 -0.300000 23488.762684
12.300000 0.000000 24358.578773
12.300000 0.300000 24842.270224
12.300000 0.600000 24537.018110
12.300000 0.900000 23536.489149
12.300000 1.200000 22272.750009
12.300000 1.500000 20999.331238
12.300000 1.800000 19761.891957
12.300000 2.100000 18555.631686
12.300000 2.400000 17383.309705
12.300000 2.700000 16254.927070
12.300000 3.000000 15178.476718
12.300000 3.300000 14161.358498
12.300000 3.600000 13203.919311
12.300000 3.900000 12290.754121
12.300000 4.200000 11414.347146
12.300000 4.500000 10592.221831
12.300000 4.800000 9845.597029
12.300000 5.100000 9178.430389
12.300000 5.400000 8590.220013
12.300000 5.700000 8087.911503
12.300000 6.000000 7664.654918
12.300000 6.300000 7301.422514
12.300000 6.600000 6999.906411
12.300000 6.900000 6776.484967
12.300000 7.200000 6639.761810
12.300000 7.500000 6598.959506
12.300000 7.800000 6662.386021
12.300000 8.100000 6832.666327
12.300000 8.400000 7110.142140
12.300000 8.700000 7494.833623
12.300000 9.000000 7986.741238
12.300000 9.300000 8585.864985
12.300000 9.600000 9292.204865
12.300000 9.900000 10105.760877
12.300000 10.200000 11026.533021
12.300000 10.500000 12054.521298
12.300000 10.800000 13189.725707
12.300000 11.100000 14432.146249
12.300000 11.400000 15781.782922
12.300000 11.700000 17238.635728
12.300000 12.000000 18802.704666
12.300000 12.300000 20473.989737
12.300000 12.600000 22252.490940
12.300000 12.900000 24138.208275
12.300000 13.200000 26131.141731
12.300000 13.500000 28231.291167
12.300000 13.800000 30438.655414
12.300000 14.100000 32752.861265
12.300000 14.400000 35161.726007
12.300000 14.700000 37517.447194
12.300000 15.000000 39168.394500
12.600000 -15.000000 78335.429298
12.600000 -14.700000 76184.508634
12.600000 -14.400000 73093.512294
12.600000 -14.100000 69898.449777
12.600000 -13.800000 66788.337365
12.600000 -13.500000 63773.765336
12.600000 -13.200000 60850.528925
12.600000 -12.900000 58020.448020
12.600000 -12.600000 55290.010287
12.600000 -12.300000 52664.325368
12.600000 -12.000000 50145.223591
12.600000 -11.700000 47732.364682
12.600000 -11.400000 45423.976337
12.600000 -11.100000 43218.259595
12.600000 -10.800000 41115.552951
12.600000 -10.500000 39117.946415
12.600000 -10.200000 37226.991744
12.600000 -9.900000 35443.171880
12.600000 -9.600000 33766.546181
12.600000 -9.300000 32196.791709
12.600000 -9.000000 30730.616956
12.600000 -8.700000 29353.541261
12.600000 -8.400000 28039.190645
12.600000 -8.100000 26773.268973
12.600000 -7.800000 25567.618054
12.600000 -7.500000 24442.821169
12.600000 -7.200000 23415.111930
12.600000 -6.900000 22491.003294
12.600000 -6.600000 21666.665676
12.600000 -6.300000 20935.607371
12.600000 -6.000000 20299.785094
12.600000 -5.700000 19766.337322
12.600000 -5.400000 19339.201670
12.600000 -5.100000 19018.804234
12.600000 -4.800000 18801.701082
12.600000 -4.500000 18676.018897
12.600000 -4.200000 18632.251506
12.600000 -3.900000 18676.241342
12.600000 -3.600000 18798.936848
12.600000 -3.300000 18965.129101
12.600000 -3.000000 19163.845431
12.600000 -2.700000 19430.535141
12.600000 -2.400000 19792.727468
12.600000 -2.100000 20252.356944
12.600000 -1.800000 20808.455037
12.600000 -1.500000 21465.332087
12.600000 -1.200000 22221.224800
12.600000 -0.900000 23057.626725
12.600000 -0.600000 23948.999644
12.600000 -0.300000 24880.562753
12.600000 0.000000 25765.550894
12.600000 0.300000 26229.190256
12.600000 0.600000 25846.078602
12.600000 0.900000 24775.637528
12.600000 1.200000 23473.000680
12.600000 1.500000 22166.840644
12.600000 1.800000 20892.245678
12.600000 2.100000 19648.194214
12.600000 2.400000 18442.645346
12.600000 2.700000 17285.435561
12.600000 3.000000 16184.660264
12.600000 3.300000 15146.648297
12.600000 3.600000 14163.426856
12.600000 3.900000 13217.756430
12.600000 4.200000 12314.186340
12.600000 4.500000 11476.700022
12.600000 4.800000 10719.773549
12.600000 5.100000 10041.888584
12.600000 5.400000 9446.331674
12.600000 5.700000 8939.466762
12.600000 6.000000 8508.064821
12.600000 6.300000 8133.521134
12.600000 6.600000 7824.962900
12.600000 6.900000 7598.719904
12.600000 7.200000 7460.421742
12.600000 7.500000 7418.926243
12.600000 7.800000 7482.214909
12.600000 8.100000 7652.484384
12.600000 8.400000 7929.959879
12.600000 8.700000 8314.651362
12.600000 9.000000 8806.558977
12.600000 9.300000 9405.682724
12.600000 9.600000 10112.022604
12.600000 9.900000 10925.578616
12.600000 10.200000 11846.350760
12.600000 10.500000 12874.339037
12.600000 10.800000 14009.543446
12.600000 11.100000 15251.963987
12.600000 11.400000 16601.600661
12.600000 11.700000 18058.453467
12.600000 12.000000 19622.522405
12.600000 12.300000 21293.807476
12.600000 12.600000 23072.308679
12.600000 12.900000 24958.026014
12.600000 13.200000 26950.959482
12.600000 13.500000 29051.109079
12.600000 13.800000 31258.474778
12.600000 14.100000 33572.689165
12.600000 14.400000 35981.592098
12.600000 14.700000 38337.425033
12.600000 15.000000 39988.513666
12.900000 -15.000000 79879.926188
12.900000 -14.700000 77723.289049
12.900000 -14.400000 74626.622659
12.900000 -14.100000 71425.877126
12.900000 -13.800000 68305.720950
12.900000 -13.500000 65276.766959
12.900000 -13.200000 62340.638378
12.900000 -12.900000 59503.537689
12.900000 -12.600000 56770.803418
12.900000 -12.300000 54144.606781
12.900000 -12.000000 51624.983268
12.900000 -11.700000 49210.445847
12.900000 -11.400000 46898.912960
12.900000 -11.100000 44690.056142
12.900000 -10.800000 42585.681308
12.900000 -10.500000 40587.605113
12.900000 -10.200000 38696.579108
12.900000 -9.900000 36912.751794
12.900000 -9.600000 35236.072874
12.900000 -9.300000 33665.569086
12.900000 -9.000000 32194.519667
12.900000 -8.700000 30801.941896
12.900000 -8.400000 29462.954826
12.900000 -8.100000 28175.382749
12.900000 -7.800000 26956.498581
12.900000 -7.500000 25826.145043
12.900000 -7.200000 24797.028083
12.900000 -6.900000 23871.810827
12.900000 -6.600000 23044.642274
12.900000 -6.300000 22309.851859
12.900000 -6.000000 21671.968090
12.900000 -5.700000 21138.074286
12.900000 -5.400000 20710.894262
12.900000 -5.100000 20390.401917
12.900000 -4.800000 20172.874636
12.900000 -4.500000 20046.477238
12.900000 -4.200000 20002.300927
12.900000 -3.900000 20046.838619
12.900000 -3.600000 20172.518310
12.900000 -3.300000 20343.653403
12.900000 -3.000000 20545.388638
12.900000 -2.700000 20813.002357
12.900000 -2.400000 21176.403090
12.900000 -2.100000 21637.983963
12.900000 -1.800000 22195.381160
12.900000 -1.500000 22853.138707
12.900000 -1.200000 23612.409268
12.900000 -0.900000 24458.906178
12.900000 -0.600000 25367.332880
12.900000 -0.300000 26316.448947
12.900000 0.000000 27210.193796
12.900000 0.300000 27645.020544
12.900000 0.600000 27184.627540
12.900000 0.900000 26047.881252
12.900000 1.200000 24707.019082
12.900000 1.500000 23365.644402
12.900000 1.800000 22052.100714
12.900000 2.100000 20771.927232
12.900000 2.400000 19535.861262
12.900000 2.700000 18352.462513
12.900000 3.000000 17230.065161
12.900000 3.300000 16170.498919
12.900000 3.600000 15157.535006
12.900000 3.900000 14180.046502
12.900000 4.200000 13254.689229
12.900000 4.500000 12405.802619
12.900000 4.800000 11639.355162
12.900000 5.100000 10951.516069
12.900000 5.400000 10349.875623
12.900000 5.700000 9838.358706
12.900000 6.000000 9398.289701
12.900000 6.300000 9013.219785
12.900000 6.600000 8698.289635
12.900000 6.900000 8469.246639
12.900000 7.200000 8329.630168
12.900000 7.500000 8287.721215
12.900000 7.800000 8350.945554
12.900000 8.100000 8521.210574
12.900000 8.400000 8798.685948
12.900000 8.700000 9183.377431
12.900000 9.000000 9675.285046
12.900000 9.300000 10274.408793
12.900000 9.600000 10980.748673
12.900000 9.900000 11794.304685
12.900000 10.200000 12715.076829
12.900000 10.500000 13743.065106
12.900000 10.800000 14878.269515
12.900000 11.100000 16120.690056
12.900000 11.400000 17470.326730
12.900000 11.700000 18927.179536
12.900000 12.000000 20491.248474
12.900000 12.300000 22162.533545
12.900000 12.600000 23941.034748
12.900000 12.900000 25826.752083
12.900000 13.200000 27819.685551
12.900000 13.500000 29919.835151
12.900000 13.800000 32127.200883
12.900000 14.100000 34441.415586
12.900000 14.400000 36850.320646
12.900000 14.700000 39206.161338
12.900000 15.000000 40857.260614
13.200000 -15.000000 81463.204086
13.200000 -14.700000 79304.559081
13.200000 -14.400000 76203.416879
13.200000 -14.100000 72993.328268
13.200000 -13.800000 69859.129033
13.200000 -13.500000 66816.951376
13.200000 -13.200000 63873.186170
13.200000 -12.900000 61033.397393
13.200000 -12.600000 58300.054741
13.200000 -12.300000 55673.490981
13.200000 -12.000000 53152.647339
13.200000 -11.700000 50735.389906
13.200000 -11.400000 48420.532961
13.200000 -11.100000 46209.482549
13.200000 -10.800000 44104.330933
13.200000 -10.500000 42106.109462
13.200000 -10.200000 40215.069279
13.200000 -9.900000 38431.234403
13.200000 -9.600000 36754.391863
13.200000 -9.300000 35182.100832
13.200000 -9.000000 33702.307002
13.200000 -8.700000 32289.574772
13.200000 -8.400000 30925.953977
13.200000 -8.100000 29619.955757
13.200000 -7.800000 28391.396288
13.200000 -7.500000 27257.633527
13.200000 -7.200000 26227.567428
13.200000 -6.900000 25300.664750
13.200000 -6.600000 24470.113273
13.200000 -6.300000 23732.142806
13.200000 -6.000000 23092.864410
13.200000 -5.700000 22558.702957
13.200000 -5.400000 22131.494201
13.200000 -5.100000 21810.902658
13.200000 -4.800000 21592.932905
13.200000 -4.500000 21465.804974
13.200000 -4.200000 21421.235062
13.200000 -3.900000 21466.338941
13.200000 -3.600000 21595.007595
13.200000 -3.300000 21771.085753
13.200000 -3.000000 21975.835197
13.200000 -2.700000 22244.318154
13.200000 -2.400000 22608.719362
13.200000 -2.100000 23072.077189
13.200000 -1.800000 23630.920855
13.200000 -1.500000 24289.455048
13.200000 -1.200000 25050.847189
13.200000 -0.900000 25905.615517
13.200000 -0.600000 26830.359742
13.200000 -0.300000 27796.052798
13.200000 0.000000 28693.037094
13.200000 0.300000 29091.381007
13.200000 0.600000 28554.015665
13.200000 0.900000 27353.849323
13.200000 1.200000 25973.109745
13.200000 1.500000 24593.745059
13.200000 1.800000 23242.128239
13.200000 2.100000 21928.758238
13.200000 2.400000 20664.153853
13.200000 2.700000 19456.968207
13.200000 3.000000 18315.015683
13.200000 3.300000 17231.242758
13.200000 3.600000 16185.604756
13.200000 3.900000 15179.687840
13.200000 4.200000 14238.340805
13.200000 4.500000 13379.981840
13.200000 4.800000 12603.528041
13.200000 5.100000 11907.303730
13.200000 5.400000 11300.906601
13.200000 5.700000 10783.442352
13.200000 6.000000 10333.471625
13.200000 6.300000 9939.485795
13.200000 6.600000 9619.841617
13.200000 6.900000 9388.348837
13.200000 7.200000 9247.568884
13.200000 7.500000 9205.385070
13.200000 7.800000 9268.581291
13.200000 8.100000 9438.844996
13.200000 8.400000 9716.320348
13.200000 8.700000 10101.011831
13.200000 9.000000 10592.919446
13.200000 9.300000 11192.043193
13.200000 9.600000 11898.383073
13.200000 9.900000 12711.939085
13.200000 10.200000 13632.711229
13.200000 10.500000 14660.699506
13.200000 10.800000 15795.903915
13.200000 11.100000 17038.324456
13.200000 11.400000 18387.961130
13.200000 11.700000 19844.813936
13.200000 12.000000 21408.882874
13.200000 12.300000 23080.167945
13.200000 12.600000 24858.669148
13.200000 12.900000 26744.386483
13.200000 13.200000 28737.319951
13.200000 13.500000 30837.469551
13.200000 13.800000 33044.835283
13.200000 14.100000 35359.049990
13.200000 14.400000 37767.955098
13.200000 14.700000 40123.795999
13.200000 15.000000 41774.895579
13.500000 -15.000000 83092.468049
13.500000 -14.700000 80930.609129
13.500000 -14.400000 77820.925479
13.500000 -14.100000 74597.142637
13.500000 -13.800000 71449.388821
13.500000 -13.500000 68398.958964
13.500000 -13.200000 65452.113918
13.500000 -12.900000 62611.606111
13.500000 -12.600000 59877.988086
13.500000 -12.300000 57250.535099
13.500000 -12.000000 54727.356652
13.500000 -11.700000 52306.754785
13.500000 -11.400000 49989.312452
13.500000 -11.100000 47777.168390
13.500000 -10.800000 45671.762980
13.500000 -10.500000 43673.509521
13.500000 -10.200000 41782.466497
13.500000 -9.900000 39998.602555
13.500000 -9.600000 38321.289858
13.500000 -9.300000 36745.397578
13.500000 -9.000000 35252.292767
13.500000 -8.700000 33815.853672
13.500000 -8.400000 32429.411206
13.500000 -8.100000 31108.526179
13.500000 -7.800000 29873.215649
13.500000 -7.500000 28737.613204
13.500000 -7.200000 27706.809327
13.500000 -6.900000 26777.680263
13.500000 -6.600000 25943.276590
13.500000 -6.300000 25202.607347
13.500000 -6.000000 24562.505282
13.500000 -5.700000 24028.226502
13.500000 -5.400000 23601.001992
13.500000 -5.100000 23280.310874
13.500000 -4.800000 23061.895667
13.500000 -4.500000 22934.034710
13.500000 -4.200000 22889.073638
13.500000 -3.900000 22934.746115
13.500000 -3.600000 23066.402354
13.500000 -3.300000 23247.421591
13.500000 -3.000000 23455.179121
13.500000 -2.700000 23724.442005
13.500000 -2.400000 24089.497290
13.500000 -2.100000 24554.342120
13.500000 -1.800000 25114.912691
13.500000 -1.500000 25774.445851
13.500000 -1.200000 26537.347501
13.500000 -0.900000 27398.513600
13.500000 -0.600000 28337.121834
13.500000 -0.300000 29318.250149
13.500000 0.000000 30216.896250
13.500000 0.300000 30574.170721
13.500000 0.600000 29957.440834
13.500000 0.900000 28693.624672
13.500000 1.200000 27270.420405
13.500000 1.500000 25851.160482
13.500000 1.800000 24463.292722
13.500000 2.100000 23119.599170
13.500000 2.400000 21829.120743
13.500000 2.700000 20600.839489
13.500000 3.000000 19438.547401
13.500000 3.300000 18326.144648
13.500000 3.600000 17248.176880
13.500000 3.900000 16219.496254
13.500000 4.200000 15267.032283
13.500000 4.500000 14400.097599
13.500000 4.800000 13613.227356
13.500000 5.100000 12910.014259
13.500000 5.400000 12299.766888
13.500000 5.700000 11775.125327
13.500000 6.000000 11314.225863
13.500000 6.300000 10912.721911
13.500000 6.600000 10589.841876
13.500000 6.900000 10356.263876
13.500000 7.200000 10214.377899
13.500000 7.500000 10171.949001
13.500000 7.800000 10235.124682
13.500000 8.100000 10405.387728
13.500000 8.400000 10682.863078
13.500000 8.700000 11067.554561
13.500000 9.000000 11559.462176
13.500000 9.300000 12158.585923
13.500000 9.600000 12864.925803
13.500000 9.900000 13678.481815
13.500000 10.200000 14599.253959
13.500000 10.500000 15627.242236
13.500000 10.800000 16762.446645
13.500000 11.100000 18004.867186
13.500000 11.400000 19354.503860
13.500000 11.700000 20811.356666
13.500000 12.000000 22375.425604
13.500000 12.300000 24046.710675
13.500000 12.600000 25825.211878
13.500000 12.900000 27710.929213
13.500000 13.200000 29703.862681
13.500000 13.500000 31804.012281
13.500000 13.800000 34011.378013
13.500000 14.100000 36325.592720
13.500000 14.400000 38734.497828
13.500000 14.700000 41090.338730
13.500000 15.000000 42741.438310
13.800000 -15.000000 84767.223406
13.800000 -14.700000 82598.100090
13.800000 -14.400000 79475.141201
13.800000 -14.100000 76237.477671
13.800000 -13.800000 73080.856161
13.800000 -13.500000 70026.953751
13.800000 -13.200000 67079.270785
13.800000 -12.900000 64238.550452
13.800000 -12.600000 61504.357147
13.800000 -12.300000 58875.059483
13.800000 -12.000000 56348.658137
13.800000 -11.700000 53925.033561
13.800000 -11.400000 51606.079585
13.800000 -11.100000 49393.536465
13.800000 -10.800000 47288.073940
13.800000 -10.500000 45289.815900
13.800000 -10.200000 43398.769305
13.800000 -9.900000 41614.805103
13.800000 -9.600000 39936.232601
13.800000 -9.300000 38353.395209
13.800000 -9.000000 36842.064907
13.800000 -8.700000 35380.810795
13.800000 -8.400000 33974.672152
13.800000 -8.100000 32642.606353
13.800000 -7.800000 31402.886876
13.800000 -7.500000 30266.300424
13.800000 -7.200000 29234.786194
13.800000 -6.900000 28303.153332
13.800000 -6.600000 27464.769096
13.800000 -6.300000 26721.665424
13.800000 -6.000000 26080.987238
13.800000 -5.700000 25546.652949
13.800000 -5.400000 25119.417945
13.800000 -5.100000 24798.627337
13.800000 -4.800000 24579.766387
13.800000 -4.500000 24451.172142
13.800000 -4.200000 24405.819426
13.800000 -3.900000 24452.052440
13.800000 -3.600000 24586.664666
13.800000 -3.300000 24772.598367
13.800000 -3.000000 24983.384904
13.800000 -2.700000 25253.395655
13.800000 -2.400000 25618.871618
13.800000 -2.100000 26085.002260
13.800000 -1.800000 26647.498947
13.800000 -1.500000 27308.214108
13.800000 -1.200000 28072.114527
13.800000 -0.900000 28937.430304
13.800000 -0.600000 29886.885827
13.800000 -0.300000 30882.456012
13.800000 0.000000 31780.377871
13.800000 0.300000 32091.738481
13.800000 0.600000 31394.197950
13.800000 0.900000 30065.195352
13.800000 1.200000 28596.948529
13.800000 1.500000 27138.723139
13.800000 1.800000 25717.646420
13.800000 2.100000 24345.676533
13.800000 2.400000 23031.796501
13.800000 2.700000 21784.775005
13.800000 3.000000 20599.428307
13.800000 3.300000 19454.628836
13.800000 3.600000 18347.458895
13.800000 3.900000 17302.211597
13.800000 4.200000 16341.408442
13.800000 4.500000 15465.774393
13.800000 4.800000 14669.289485
13.800000 5.100000 13960.630925
13.800000 5.400000 13347.060013
13.800000 5.700000 12814.740624
13.800000 6.000000 12342.544811
13.800000 6.300000 11934.104727
13.800000 6.600000 11608.581898
13.800000 6.900000 11373.068582
13.800000 7.200000 11230.091677
13.800000 7.500000 11187.420556
13.800000 7.800000 11250.576344
13.800000 8.100000 11420.838788
13.800000 8.400000 11698.314139
13.800000 8.700000 12083.005622
13.800000 9.000000 12574.913237
13.800000 9.300000 13174.036984
13.800000 9.600000 13880.376864
13.800000 9.900000 14693.932876
13.800000 10.200000 15614.705020
13.800000 10.500000 16642.693297
13.800000 10.800000 17777.897706
13.800000 11.100000 19020.318247
13.800000 11.400000 20369.954921
13.800000 11.700000 21826.807727
13.800000 12.000000 23390.876665
13.800000 12.300000 25062.161736
13.800000 12.600000 26840.662939
13.800000 12.900000 28726.380274
13.800000 13.200000 30719.313742
13.800000 13.500000 32819.463341
13.800000 13.800000 35026.829074
13.800000 14.100000 37341.043781
13.800000 14.400000 39749.948889
13.800000 14.700000 42105.789790
13.800000 15.000000 43756.889370
14.100000 -15.000000 86481.979023
14.100000 -14.700000 84302.094027
14.100000 -14.400000 81165.275382
14.100000 -14.100000 77918.153583
14.100000 -13.800000 74757.666966
14.100000 -13.500000 71702.800463
14.100000 -13.200000 68754.925856
14.100000 -12.900000 65913.852139
14.100000 -12.600000 63178.310107
14.100000 -12.300000 60546.151546
14.100000 -12.000000 58016.465904
14.100000 -11.700000 55590.804399
14.100000 -11.400000 53271.173708
14.100000 -11.100000 51058.512859
14.100000 -10.800000 48953.039921
14.100000 -10.500000 46954.781089
14.100000 -10.200000 45063.718852
14.100000 -9.900000 43279.453834
14.100000 -9.600000 41598.131683
14.100000 -9.300000 40003.690362
14.100000 -9.000000 38469.637054
14.100000 -8.700000 36984.819640
14.100000 -8.400000 35562.618345
14.100000 -8.100000 34222.756360
14.100000 -7.800000 32980.630101
14.100000 -7.500000 31843.493567
14.100000 -7.200000 30810.966916
14.100000 -6.900000 29876.499156
14.100000 -6.600000 29034.393838
14.100000 -6.300000 28289.241803
14.100000 -6.000000 27648.121446
14.100000 -5.700000 27113.750563
14.100000 -5.400000 26686.506261
14.100000 -5.100000 26365.616201
14.100000 -4.800000 26146.309548
14.100000 -4.500000 26016.981950
14.100000 -4.200000 25971.232942
14.100000 -3.900000 26017.972037
14.100000 -3.600000 26155.333524
14.100000 -3.300000 26346.008677
14.100000 -3.000000 26559.994403
14.100000 -2.700000 26830.939498
14.100000 -2.400000 27196.815526
14.100000 -2.100000 27664.173895
14.100000 -1.800000 28228.657939
14.100000 -1.500000 28890.593340
14.100000 -1.200000 29655.089163
14.100000 -0.900000 30522.828095
14.100000 -0.600000 31480.778973
14.100000 -0.300000 32487.948687
14.100000 0.000000 33375.277291
14.100000 0.300000 33630.485098
14.100000 0.600000 32855.728848
14.100000 0.900000 31465.630813
14.100000 1.200000 29952.259295
14.100000 1.500000 28457.222940
14.100000 1.800000 27005.955969
14.100000 2.100000 25608.398656
14.100000 2.400000 24273.965780
14.100000 2.700000 23007.987702
14.100000 3.000000 21795.343399
14.100000 3.300000 20617.621497
14.100000 3.600000 19486.336931
14.100000 3.900000 18429.576422
14.100000 4.200000 17461.140051
14.100000 4.500000 16575.756226
14.100000 4.800000 15771.347579
14.100000 5.100000 15059.199780
14.100000 5.400000 14442.602632
14.100000 5.700000 13902.392359
14.100000 6.000000 13419.060573
14.100000 6.300000 13004.025271
14.100000 6.600000 12676.026356
14.100000 6.900000 12438.610080
14.100000 7.200000 12294.544939
14.100000 7.500000 12251.631788
14.100000 7.800000 12314.767710
14.100000 8.100000 12485.029554
14.100000 8.400000 12762.504904
14.100000 8.700000 13147.196387
14.100000 9.000000 13639.104002
14.100000 9.300000 14238.227750
14.100000 9.600000 14944.567629
14.100000 9.900000 15758.123641
14.100000 10.200000 16678.895786
14.100000 10.500000 17706.884062
14.100000 10.800000 18842.088471
14.100000 11.100000 20084.509013
14.100000 11.400000 21434.145686
14.100000 11.700000 22890.998492
14.100000 12.000000 24455.067431
14.100000 12.300000 26126.352501
14.100000 12.600000 27904.853704
14.100000 12.900000 29790.571040
14.100000 13.200000 31783.504507
14.100000 13.500000 33883.654107
14.100000 13.800000 36091.019839
14.100000 14.100000 38405.234546
14.100000 14.400000 40814.139654
14.100000 14.700000 43169.980556
14.100000 15.000000 44821.080136
14.400000 -15.000000 88222.056263
14.400000 -14.700000 86032.758837
14.400000 -14.400000 82886.792254
14.400000 -14.100000 79635.483654
14.400000 -13.800000 76473.906831
14.400000 -13.500000 73418.848749
14.400000 -13.200000 70470.757438
14.400000 -12.900000 67628.724181
14.400000 -12.600000 64890.742903
14.400000 -12.300000 62255.239236
14.400000 -12.000000 59723.083969
14.400000 -11.700000 57296.428294
14.400000 -11.400000 54976.578957
14.400000 -11.100000 52763.892243
14.400000 -10.800000 50658.417732
14.400000 -10.500000 48660.157184
14.400000 -10.200000 46769.033744
14.400000 -9.900000 44983.899474
14.400000 -9.600000 43297.142229
14.400000 -9.300000 41686.366374
14.400000 -9.000000 40127.664764
14.400000 -8.700000 38622.077650
14.400000 -8.400000 37187.381276
14.400000 -8.100000 35842.238797
14.400000 -7.800000 34598.887676
14.400000 -7.500000 33461.285659
14.400000 -7.200000 32427.107064
14.400000 -6.900000 31489.259333
14.400000 -6.600000 30644.003056
14.400000 -6.300000 29897.480059
14.400000 -6.000000 29256.098078
14.400000 -5.700000 28721.706798
14.400000 -5.400000 28294.453783
14.400000 -5.100000 27973.464728
14.400000 -4.800000 27753.714407
14.400000 -4.500000 27623.656361
14.400000 -4.200000 27577.498667
14.400000 -3.900000 27624.577768
14.400000 -3.600000 27764.054790
14.400000 -3.300000 27958.931031
14.400000 -3.000000 28176.619795
14.400000 -2.700000 28449.113264
14.400000 -2.400000 28815.540292
14.400000 -2.100000 29284.125358
14.400000 -1.800000 29850.596285
14.400000 -1.500000 30513.742965
14.400000 -1.200000 31278.653352
14.400000 -0.900000 32147.942902
14.400000 -0.600000 33112.373245
14.400000 -0.300000 34125.935175
14.400000 0.000000 34988.853630
14.400000 0.300000 35175.506806
14.400000 0.600000 34328.628183
14.400000 0.900000 32885.201293
14.400000 1.200000 31330.602546
14.400000 1.500000 29802.290259
14.400000 1.800000 28323.074149
14.400000 2.100000 26902.552660
14.400000 2.400000 25550.402490
14.400000 2.700000 24263.193804
14.400000 3.000000 23019.062450
14.400000 3.300000 21811.045798
14.400000 3.600000 20661.925990
14.400000 3.900000 19597.229444
14.400000 4.200000 18621.125577
14.400000 4.500000 17725.519346
14.400000 4.800000 16914.585640
14.400000 5.100000 16199.934720
14.400000 5.400000 15579.535723
14.400000 5.700000 15030.731697
14.400000 6.000000 14537.294197
14.400000 6.300000 14116.765866
14.400000 6.600000 13786.584952
14.400000 6.900000 13547.300089
14.400000 7.200000 13402.152588
14.400000 7.500000 13358.998519
14.400000 7.800000 13422.114664
14.400000 8.100000 13592.375911
14.400000 8.400000 13869.851262
14.400000 8.700000 14254.542744
14.400000 9.000000 14746.450360
14.400000 9.300000 15345.574107
14.400000 9.600000 16051.913987
14.400000 9.900000 16865.469999
14.400000 10.200000 17786.242143
14.400000 10.500000 18814.230420
14.400000 10.800000 19949.434829
14.400000 11.100000 21191.855370
14.400000 11.400000 22541.492044
14.400000 11.700000 23998.344850
14.400000 12.000000 25562.413788
14.400000 12.300000 27233.698859
14.400000 12.600000 29012.200061
14.400000 12.900000 30897.917397
14.400000 13.200000 32890.850864
14.400000 13.500000 34991.000464
14.400000 13.800000 37198.366196
14.400000 14.100000 39512.580904
14.400000 14.400000 41921.486011
14.400000 14.700000 44277.326913
14.400000 15.000000 45928.426493
14.700000 -15.000000 89886.616499
14.700000 -14.700000 87693.113535
14.700000 -14.400000 84543.747910
14.700000 -14.100000 81291.314564
14.700000 -13.800000 78129.541836
14.700000 -13.500000 75074.395727
14.700000 -13.200000 72125.808033
14.700000 -12.900000 69282.021480
14.700000 -12.600000 66540.923137
14.700000 -12.300000 63902.575554
14.700000 -12.000000 61369.053939
14.700000 -11.700000 58942.050126
14.700000 -11.400000 56622.152607
14.700000 -11.100000 54409.462199
14.700000 -10.800000 52303.987539
14.700000 -10.500000 50305.723140
14.700000 -10.200000 48414.468205
14.700000 -9.900000 46627.645623
14.700000 -9.600000 44932.237503
14.700000 -9.300000 43301.893722
14.700000 -9.000000 41720.324316
14.700000 -8.700000 40198.097913
14.700000 -8.400000 38754.601989
14.700000 -8.100000 37406.323688
14.700000 -7.800000 36162.356819
14.700000 -7.500000 35024.258560
14.700000 -7.200000 33988.017145
14.700000 -6.900000 33046.559672
14.700000 -6.600000 32198.765543
14.700000 -6.300000 31451.464934
14.700000 -6.000000 30809.971967
14.700000 -5.700000 30275.573234
14.700000 -5.400000 29848.312385
14.700000 -5.100000 29527.230145
14.700000 -4.800000 29307.062198
14.700000 -4.500000 29176.316030
14.700000 -4.200000 29129.755908
14.700000 -3.900000 29176.950605
14.700000 -3.600000 29317.643490
14.700000 -3.300000 29515.826648
14.700000 -3.000000 29737.648641
14.700000 -2.700000 30012.374861
14.700000 -2.400000 30379.523763
14.700000 -2.100000 30849.278583
14.700000 -1.800000 31417.619054
14.700000 -1.500000 32081.904945
14.700000 -1.200000 32847.147970
14.700000 -0.900000 33717.398846
14.700000 -0.600000 34685.939113
14.700000 -0.300000 35701.014768
14.700000 0.000000 36532.883426
14.700000 0.300000 36647.772123
14.700000 0.600000 35733.912537
14.700000 0.900000 34243.662289
14.700000 1.200000 32653.275354
14.700000 1.500000 31096.333692
14.700000 1.800000 29593.047766
14.700000 2.100000 28153.427707
14.700000 2.400000 26785.223184
14.700000 2.700000 25474.681909
14.700000 3.000000 24199.146703
14.700000 3.300000 22966.147778
14.700000 3.600000 21805.044595
14.700000 3.900000 20734.470132
14.700000 4.200000 19750.644857
14.700000 4.500000 18846.092407
14.700000 4.800000 18030.225770
14.700000 5.100000 17313.185094
14.700000 5.400000 16687.513982
14.700000 5.700000 16129.404443
14.700000 6.000000 15628.011605
14.700000 6.300000 15204.007963
14.700000 6.600000 14872.211759
14.700000 6.900000 14631.205839
14.700000 7.200000 14485.040690
14.700000 7.500000 14441.659843
14.700000 7.800000 14504.757373
14.700000 8.100000 14675.018058
14.700000 8.400000 14952.493409
14.700000 8.700000 15337.184892
14.700000 9.000000 15829.092507
14.700000 9.300000 16428.216254
14.700000 9.600000 17134.556134
14.700000 9.900000 17948.112146
14.700000 10.200000 18868.884290
14.700000 10.500000 19896.872567
14.700000 10.800000 21032.076976
14.700000 11.100000 22274.497517
14.700000 11.400000 23624.134191
14.700000 11.700000 25080.986997
14.700000 12.000000 26645.055935
14.700000 12.300000 28316.341006
14.700000 12.600000 30094.842209
14.700000 12.900000 31980.559544
14.700000 13.200000 33973.493011
14.700000 13.500000 36073.642611
14.700000 13.800000 38281.008344
14.700000 14.100000 40595.223051
14.700000 14.400000 43004.128159
14.700000 14.700000 45359.969060
14.700000 15.000000 47011.068640
15.000000 -15.000000 91038.841509
15.000000 -14.700000 88844.515219
15.000000 -14.400000 85694.544020
15.000000 -14.100000 82441.947465
15.000000 -13.800000 79280.148828
15.000000 -13.500000 76224.913817
15.000000 -13.200000 73275.778262
15.000000 -12.900000 70430.359564
15.000000 -12.600000 67686.913217
15.000000 -12.300000 65046.955431
15.000000 -12.000000 62512.891695
15.000000 -11.700000 60085.795336
15.000000 -11.400000 57765.889789
15.000000 -11.100000 55553.199022
15.000000 -10.800000 53447.724355
15.000000 -10.500000 51449.456169
15.000000 -10.200000 49558.074076
15.000000 -9.900000 47769.663589
15.000000 -9.600000 46066.639970
15.000000 -9.300000 44421.146060
15.000000 -9.000000 42824.427172
15.000000 -8.700000 41292.077274
15.000000 -8.400000 39843.766469
15.000000 -8.100000 38494.108165
15.000000 -7.800000 37249.907016
15.000000 -7.500000 36111.451277
15.000000 -7.200000 35073.663231
15.000000 -6.900000 34129.622650
15.000000 -6.600000 33280.206087
15.000000 -6.300000 32532.509682
15.000000 -6.000000 31890.976688
15.000000 -5.700000 31356.575969
15.000000 -5.400000 30929.309858
15.000000 -5.100000 30608.163870
15.000000 -4.800000 30387.710227
15.000000 -4.500000 30256.493106
15.000000 -4.200000 30209.650947
15.000000 -3.900000 30256.847021
15.000000 -3.600000 30398.076946
15.000000 -3.300000 30598.276245
15.000000 -3.000000 30823.171875
15.000000 -2.700000 31099.720190
15.000000 -2.400000 31467.440072
15.000000 -2.100000 31937.999793
15.000000 -1.800000 32507.617717
15.000000 -1.500000 33172.683920
15.000000 -1.200000 33938.135084
15.000000 -0.900000 34808.799903
15.000000 -0.600000 35779.115450
15.000000 -0.300000 36793.478066
15.000000 0.000000 37602.050483
15.000000 0.300000 37665.587820
15.000000 0.600000 36705.238151
15.000000 0.900000 35183.886373
15.000000 1.200000 33570.160474
15.000000 1.500000 31994.048229
15.000000 1.800000 30475.165118
15.000000 2.100000 29024.029507
15.000000 2.400000 27644.474052
15.000000 2.700000 26316.044086
15.000000 3.000000 25019.383743
15.000000 3.300000 23771.412774
15.000000 3.600000 22603.734413
15.000000 3.900000 21529.083848
15.000000 4.200000 20539.373209
15.000000 4.500000 19629.452798
15.000000 4.800000 18811.102786
15.000000 5.100000 18092.404477
15.000000 5.400000 17462.317333
15.000000 5.700000 16897.276527
15.000000 6.000000 16391.166401
15.000000 6.300000 15965.572863
15.000000 6.600000 15632.875252
15.000000 6.900000 15390.709512
15.000000 7.200000 15243.848738
15.000000 7.500000 15200.312754
15.000000 7.800000 15263.397550
15.000000 8.100000 15433.657850
15.000000 8.400000 15711.133201
15.000000 8.700000 16095.824684
15.000000 9.000000 16587.732299
15.000000 9.300000 17186.856046
15.000000 9.600000 17893.195926
15.000000 9.900000 18706.751938
15.000000 10.200000 19627.524082
15.000000 10.500000 20655.512359
15.000000 10.800000 21790.716768
15.000000 11.100000 23033.137309
15.000000 11.400000 24382.773983
15.000000 11.700000 25839.626789
15.000000 12.000000 27403.695727
15.000000 12.300000 29074.980798
15.000000 12.600000 30853.482001
15.000000 12.900000 32739.199336
15.000000 13.200000 34732.132804
15.000000 13.500000 36832.282403
15.000000 13.800000 39039.648136
15.000000 14.100000 41353.862843
15.000000 14.400000 43762.767951
15.000000 14.700000 46118.608852
15.000000 15.000000 47769.708433
