# Supplementary material for: Coordinated Residue Motions at the Enzyme–Substrate Interface Promote DNA Translocation in Polymerases
Source: J Am Chem Soc. 2025 Jun 17;147(26):22972–85. doi: 10.1021/jacs.5c05888 (PMC12232177; doi:10.1021/jacs.5c05888)
Supplement: Supplementary file 5 [file ja5c05888_si_005.zip › plumed_rst.dat]

d453_1: DISTANCE ATOMS={@mda:{resid 436 and name C2}	@mda:{resid 453 and name C2}} #TA
d453_2: DISTANCE ATOMS={@mda:{resid 436 and name N3}	@mda:{resid 453 and name N1}}
d453_3: DISTANCE ATOMS={@mda:{resid 436 and name C4}	@mda:{resid 453 and name N6}}
d452_1: DISTANCE ATOMS={@mda:{resid 452 and name C2}	@mda:{resid 437 and name C2}} #TA
d452_2: DISTANCE ATOMS={@mda:{resid 452 and name N3}	@mda:{resid 437 and name N1}}
d452_3: DISTANCE ATOMS={@mda:{resid 452 and name C4}	@mda:{resid 437 and name N6}}
d451_1: DISTANCE ATOMS={@mda:{resid 438 and name C2}	@mda:{resid 451 and name C2}} #TA
d451_2: DISTANCE ATOMS={@mda:{resid 438 and name N3}	@mda:{resid 451 and name N1}}
d451_3: DISTANCE ATOMS={@mda:{resid 438 and name C4}	@mda:{resid 451 and name N6}}
d450_1: DISTANCE ATOMS={@mda:{resid 439 and name N2}	@mda:{resid 450 and name O2}} #GC
d450_2: DISTANCE ATOMS={@mda:{resid 439 and name N1}	@mda:{resid 450 and name N3}}
d450_3: DISTANCE ATOMS={@mda:{resid 439 and name O6}	@mda:{resid 450 and name N4}}
d449_1: DISTANCE ATOMS={@mda:{resid 449 and name C2}	@mda:{resid 440 and name C2}} #TA
d449_2: DISTANCE ATOMS={@mda:{resid 449 and name N3}	@mda:{resid 440 and name N1}}
d449_3: DISTANCE ATOMS={@mda:{resid 449 and name C4}	@mda:{resid 440 and name N6}}
d448_1: DISTANCE ATOMS={@mda:{resid 448 and name N2}	@mda:{resid 441 and name O2}} #GC
d448_2: DISTANCE ATOMS={@mda:{resid 448 and name N1}	@mda:{resid 441 and name N3}}
d448_3: DISTANCE ATOMS={@mda:{resid 448 and name O6}	@mda:{resid 441 and name N4}}
d447_1: DISTANCE ATOMS={@mda:{resid 442 and name N2}	@mda:{resid 447 and name O2}} #GC
d447_2: DISTANCE ATOMS={@mda:{resid 442 and name N1}	@mda:{resid 447 and name N3}}
d447_3: DISTANCE ATOMS={@mda:{resid 442 and name O6}	@mda:{resid 447 and name N4}}
d446_1: DISTANCE ATOMS={@mda:{resid 446 and name N2}	@mda:{resid 443 and name O2}} #GC
d446_2: DISTANCE ATOMS={@mda:{resid 446 and name N1}	@mda:{resid 443 and name N3}}
d446_3: DISTANCE ATOMS={@mda:{resid 446 and name O6}	@mda:{resid 443 and name N4}}
