# Supplementary material for: Coordinated Residue Motions at the Enzyme–Substrate Interface Promote DNA Translocation in Polymerases
Source: J Am Chem Soc. 2025 Jun 17;147(26):22972–85. doi: 10.1021/jacs.5c05888 (PMC12232177; doi:10.1021/jacs.5c05888)
Supplement: Supplementary file 5 [file ja5c05888_si_005.zip › Intermediate1.pdb]

CRYST1   97.932   97.932   97.932 109.47 109.47 109.47               1
ATOM      1  N   MET     1      54.490  30.570  74.120  1.00  0.00           N  
ATOM      2  H1  MET     1      54.560  29.670  74.570  1.00  0.00           H  
ATOM      3  H2  MET     1      54.750  31.200  74.860  1.00  0.00           H  
ATOM      4  H3  MET     1      55.170  30.640  73.380  1.00  0.00           H  
ATOM      5  CA  MET     1      53.100  30.770  73.690  1.00  0.00           C  
ATOM      6  HA  MET     1      52.470  30.670  74.570  1.00  0.00           H  
ATOM      7  CB  MET     1      52.850  32.130  73.000  1.00  0.00           C  
ATOM      8  HB2 MET     1      53.720  32.440  72.410  1.00  0.00           H  
ATOM      9  HB3 MET     1      51.900  32.090  72.480  1.00  0.00           H  
ATOM     10  CG  MET     1      52.740  33.230  74.070  1.00  0.00           C  
ATOM     11  HG2 MET     1      52.360  32.820  75.010  1.00  0.00           H  
ATOM     12  HG3 MET     1      53.770  33.450  74.340  1.00  0.00           H  
ATOM     13  SD  MET     1      51.750  34.660  73.490  1.00  0.00           S  
ATOM     14  CE  MET     1      50.130  33.850  73.410  1.00  0.00           C  
ATOM     15  HE1 MET     1      50.010  33.060  72.670  1.00  0.00           H  
ATOM     16  HE2 MET     1      49.760  33.510  74.380  1.00  0.00           H  
ATOM     17  HE3 MET     1      49.460  34.630  73.060  1.00  0.00           H  
ATOM     18  C   MET     1      52.810  29.710  72.600  1.00  0.00           C  
ATOM     19  O   MET     1      53.710  29.360  71.720  1.00  0.00           O  
ATOM     20  N   ALA     2      51.540  29.100  72.520  1.00  0.00           N  
ATOM     21  H   ALA     2      50.800  29.610  72.960  1.00  0.00           H  
ATOM     22  CA  ALA     2      51.020  27.870  71.780  1.00  0.00           C  
ATOM     23  HA  ALA     2      51.870  27.450  71.250  1.00  0.00           H  
ATOM     24  CB  ALA     2      50.490  26.930  72.900  1.00  0.00           C  
ATOM     25  HB1 ALA     2      50.050  26.050  72.430  1.00  0.00           H  
ATOM     26  HB2 ALA     2      51.330  26.640  73.540  1.00  0.00           H  
ATOM     27  HB3 ALA     2      49.850  27.490  73.570  1.00  0.00           H  
ATOM     28  C   ALA     2      49.940  28.320  70.850  1.00  0.00           C  
ATOM     29  O   ALA     2      48.920  28.840  71.360  1.00  0.00           O  
ATOM     30  N   THR     3      50.090  27.870  69.600  1.00  0.00           N  
ATOM     31  H   THR     3      50.930  27.370  69.360  1.00  0.00           H  
ATOM     32  CA  THR     3      49.160  28.230  68.580  1.00  0.00           C  
ATOM     33  HA  THR     3      49.650  27.960  67.640  1.00  0.00           H  
ATOM     34  CB  THR     3      47.850  27.410  68.610  1.00  0.00           C  
ATOM     35  HB  THR     3      47.330  27.530  67.650  1.00  0.00           H  
ATOM     36  CG2 THR     3      48.040  25.850  68.760  1.00  0.00           C  
ATOM     37 HG21 THR     3      48.280  25.620  69.800  1.00  0.00           H  
ATOM     38 HG22 THR     3      47.160  25.260  68.520  1.00  0.00           H  
ATOM     39 HG23 THR     3      48.890  25.550  68.140  1.00  0.00           H  
ATOM     40  OG1 THR     3      46.970  27.890  69.670  1.00  0.00           O  
ATOM     41  HG1 THR     3      47.540  28.280  70.340  1.00  0.00           H  
ATOM     42  C   THR     3      49.000  29.770  68.260  1.00  0.00           C  
ATOM     43  O   THR     3      48.060  30.080  67.590  1.00  0.00           O  
ATOM     44  N   GLY     4      49.830  30.680  68.770  1.00  0.00           N  
ATOM     45  H   GLY     4      50.640  30.330  69.270  1.00  0.00           H  
ATOM     46  CA  GLY     4      49.920  31.990  68.150  1.00  0.00           C  
ATOM     47  HA2 GLY     4      50.390  31.930  67.170  1.00  0.00           H  
ATOM     48  HA3 GLY     4      48.950  32.420  67.900  1.00  0.00           H  
ATOM     49  C   GLY     4      50.570  33.050  69.050  1.00  0.00           C  
ATOM     50  O   GLY     4      51.440  32.720  69.850  1.00  0.00           O  
ATOM     51  N   GLN     5      50.210  34.320  68.860  1.00  0.00           N  
ATOM     52  H   GLN     5      49.660  34.540  68.040  1.00  0.00           H  
ATOM     53  CA  GLN     5      50.880  35.480  69.460  1.00  0.00           C  
ATOM     54  HA  GLN     5      51.460  35.100  70.300  1.00  0.00           H  
ATOM     55  CB  GLN     5      51.730  36.200  68.430  1.00  0.00           C  
ATOM     56  HB2 GLN     5      51.980  35.550  67.590  1.00  0.00           H  
ATOM     57  HB3 GLN     5      51.160  37.010  67.970  1.00  0.00           H  
ATOM     58  CG  GLN     5      53.090  36.690  68.960  1.00  0.00           C  
ATOM     59  HG2 GLN     5      53.630  35.830  69.360  1.00  0.00           H  
ATOM     60  HG3 GLN     5      53.700  37.010  68.110  1.00  0.00           H  
ATOM     61  CD  GLN     5      53.070  37.820  70.010  1.00  0.00           C  
ATOM     62  OE1 GLN     5      53.400  37.540  71.200  1.00  0.00           O  
ATOM     63  NE2 GLN     5      52.650  38.980  69.650  1.00  0.00           N  
ATOM     64 HE21 GLN     5      52.530  39.710  70.340  1.00  0.00           H  
ATOM     65 HE22 GLN     5      52.290  39.150  68.720  1.00  0.00           H  
ATOM     66  C   GLN     5      49.840  36.250  70.320  1.00  0.00           C  
ATOM     67  O   GLN     5      48.660  36.050  70.010  1.00  0.00           O  
ATOM     68  N   ASP     6      50.130  36.980  71.320  1.00  0.00           N  
ATOM     69  H   ASP     6      51.090  37.090  71.630  1.00  0.00           H  
ATOM     70  CA  ASP     6      49.180  37.830  72.090  1.00  0.00           C  
ATOM     71  HA  ASP     6      48.280  37.250  72.310  1.00  0.00           H  
ATOM     72  CB  ASP     6      49.700  37.960  73.540  1.00  0.00           C  
ATOM     73  HB2 ASP     6      48.900  38.410  74.130  1.00  0.00           H  
ATOM     74  HB3 ASP     6      49.890  36.930  73.860  1.00  0.00           H  
ATOM     75  CG  ASP     6      50.970  38.820  73.660  1.00  0.00           C  
ATOM     76  OD1 ASP     6      51.440  39.470  72.690  1.00  0.00           O  
ATOM     77  OD2 ASP     6      51.640  38.740  74.760  1.00  0.00           O  
ATOM     78  C   ASP     6      48.690  39.110  71.360  1.00  0.00           C  
ATOM     79  O   ASP     6      48.310  40.060  72.050  1.00  0.00           O  
ATOM     80  N   ARG     7      48.620  39.050  69.990  1.00  0.00           N  
ATOM     81  H   ARG     7      48.730  38.180  69.500  1.00  0.00           H  
ATOM     82  CA  ARG     7      48.070  40.100  69.140  1.00  0.00           C  
ATOM     83  HA  ARG     7      47.340  40.660  69.720  1.00  0.00           H  
ATOM     84  CB  ARG     7      49.200  40.980  68.440  1.00  0.00           C  
ATOM     85  HB2 ARG     7      49.800  40.300  67.830  1.00  0.00           H  
ATOM     86  HB3 ARG     7      48.760  41.820  67.900  1.00  0.00           H  
ATOM     87  CG  ARG     7      50.150  41.650  69.470  1.00  0.00           C  
ATOM     88  HG2 ARG     7      50.760  40.900  69.960  1.00  0.00           H  
ATOM     89  HG3 ARG     7      50.870  42.240  68.890  1.00  0.00           H  
ATOM     90  CD  ARG     7      49.580  42.610  70.520  1.00  0.00           C  
ATOM     91  HD2 ARG     7      48.900  42.110  71.200  1.00  0.00           H  
ATOM     92  HD3 ARG     7      50.390  42.950  71.160  1.00  0.00           H  
ATOM     93  NE  ARG     7      48.860  43.740  69.890  1.00  0.00           N  
ATOM     94  HE  ARG     7      48.770  43.880  68.900  1.00  0.00           H  
ATOM     95  CZ  ARG     7      48.230  44.640  70.650  1.00  0.00           C  
ATOM     96  NH1 ARG     7      48.400  44.760  71.900  1.00  0.00           N  
ATOM     97 HH11 ARG     7      49.040  44.150  72.390  1.00  0.00           H  
ATOM     98 HH12 ARG     7      47.860  45.380  72.490  1.00  0.00           H  
ATOM     99  NH2 ARG     7      47.330  45.400  70.210  1.00  0.00           N  
ATOM    100 HH21 ARG     7      46.900  45.190  69.320  1.00  0.00           H  
ATOM    101 HH22 ARG     7      46.920  46.040  70.870  1.00  0.00           H  
ATOM    102  C   ARG     7      47.250  39.510  68.050  1.00  0.00           C  
ATOM    103  O   ARG     7      47.340  38.280  67.820  1.00  0.00           O  
ATOM    104  N   VAL     8      46.450  40.340  67.340  1.00  0.00           N  
ATOM    105  H   VAL     8      46.220  41.250  67.710  1.00  0.00           H  
ATOM    106  CA  VAL     8      45.640  39.830  66.260  1.00  0.00           C  
ATOM    107  HA  VAL     8      46.100  38.960  65.790  1.00  0.00           H  
ATOM    108  CB  VAL     8      44.190  39.380  66.790  1.00  0.00           C  
ATOM    109  HB  VAL     8      43.670  40.200  67.290  1.00  0.00           H  
ATOM    110  CG1 VAL     8      43.290  38.960  65.600  1.00  0.00           C  
ATOM    111 HG11 VAL     8      43.080  39.860  65.030  1.00  0.00           H  
ATOM    112 HG12 VAL     8      43.830  38.320  64.900  1.00  0.00           H  
ATOM    113 HG13 VAL     8      42.390  38.360  65.740  1.00  0.00           H  
ATOM    114  CG2 VAL     8      44.160  38.010  67.650  1.00  0.00           C  
ATOM    115 HG21 VAL     8      43.360  38.240  68.360  1.00  0.00           H  
ATOM    116 HG22 VAL     8      44.010  37.070  67.120  1.00  0.00           H  
ATOM    117 HG23 VAL     8      45.110  37.870  68.160  1.00  0.00           H  
ATOM    118  C   VAL     8      45.580  40.940  65.280  1.00  0.00           C  
ATOM    119  O   VAL     8      45.270  42.070  65.640  1.00  0.00           O  
ATOM    120  N   VAL     9      46.100  40.760  64.100  1.00  0.00           N  
ATOM    121  H   VAL     9      46.520  39.870  63.860  1.00  0.00           H  
ATOM    122  CA  VAL     9      46.360  41.750  63.070  1.00  0.00           C  
ATOM    123  HA  VAL     9      45.930  42.640  63.530  1.00  0.00           H  
ATOM    124  CB  VAL     9      47.890  42.000  62.990  1.00  0.00           C  
ATOM    125  HB  VAL     9      48.530  41.150  62.720  1.00  0.00           H  
ATOM    126  CG1 VAL     9      48.120  43.080  61.920  1.00  0.00           C  
ATOM    127 HG11 VAL     9      49.150  43.430  61.940  1.00  0.00           H  
ATOM    128 HG12 VAL     9      47.910  42.640  60.940  1.00  0.00           H  
ATOM    129 HG13 VAL     9      47.390  43.870  62.090  1.00  0.00           H  
ATOM    130  CG2 VAL     9      48.590  42.470  64.300  1.00  0.00           C  
ATOM    131 HG21 VAL     9      48.410  41.730  65.080  1.00  0.00           H  
ATOM    132 HG22 VAL     9      49.670  42.580  64.220  1.00  0.00           H  
ATOM    133 HG23 VAL     9      48.120  43.400  64.630  1.00  0.00           H  
ATOM    134  C   VAL     9      45.620  41.460  61.720  1.00  0.00           C  
ATOM    135  O   VAL     9      45.150  40.350  61.510  1.00  0.00           O  
ATOM    136  N   ALA    10      45.390  42.400  60.780  1.00  0.00           N  
ATOM    137  H   ALA    10      45.760  43.330  60.900  1.00  0.00           H  
ATOM    138  CA  ALA    10      44.770  42.180  59.540  1.00  0.00           C  
ATOM    139  HA  ALA    10      45.050  41.200  59.140  1.00  0.00           H  
ATOM    140  CB  ALA    10      43.250  42.260  59.590  1.00  0.00           C  
ATOM    141  HB1 ALA    10      42.920  43.150  60.130  1.00  0.00           H  
ATOM    142  HB2 ALA    10      42.870  42.540  58.600  1.00  0.00           H  
ATOM    143  HB3 ALA    10      42.770  41.320  59.870  1.00  0.00           H  
ATOM    144  C   ALA    10      45.360  43.150  58.500  1.00  0.00           C  
ATOM    145  O   ALA    10      45.860  44.230  58.920  1.00  0.00           O  
ATOM    146  N   LEU    11      45.190  42.840  57.170  1.00  0.00           N  
ATOM    147  H   LEU    11      44.770  41.940  56.980  1.00  0.00           H  
ATOM    148  CA  LEU    11      45.300  43.710  56.040  1.00  0.00           C  
ATOM    149  HA  LEU    11      45.360  44.730  56.410  1.00  0.00           H  
ATOM    150  CB  LEU    11      46.620  43.290  55.310  1.00  0.00           C  
ATOM    151  HB2 LEU    11      47.470  43.580  55.930  1.00  0.00           H  
ATOM    152  HB3 LEU    11      46.590  42.220  55.110  1.00  0.00           H  
ATOM    153  CG  LEU    11      47.060  43.950  53.970  1.00  0.00           C  
ATOM    154  HG  LEU    11      48.080  43.600  53.840  1.00  0.00           H  
ATOM    155  CD1 LEU    11      46.260  43.550  52.760  1.00  0.00           C  
ATOM    156 HD11 LEU    11      46.150  42.480  52.630  1.00  0.00           H  
ATOM    157 HD12 LEU    11      45.300  44.060  52.780  1.00  0.00           H  
ATOM    158 HD13 LEU    11      46.760  43.890  51.850  1.00  0.00           H  
ATOM    159  CD2 LEU    11      47.160  45.490  54.010  1.00  0.00           C  
ATOM    160 HD21 LEU    11      46.180  45.820  54.360  1.00  0.00           H  
ATOM    161 HD22 LEU    11      47.970  45.790  54.670  1.00  0.00           H  
ATOM    162 HD23 LEU    11      47.330  46.010  53.060  1.00  0.00           H  
ATOM    163  C   LEU    11      44.070  43.680  55.180  1.00  0.00           C  
ATOM    164  O   LEU    11      43.750  42.590  54.740  1.00  0.00           O  
ATOM    165  N   VAL    12      43.450  44.860  54.950  1.00  0.00           N  
ATOM    166  H   VAL    12      43.990  45.650  55.280  1.00  0.00           H  
ATOM    167  CA  VAL    12      42.140  44.990  54.250  1.00  0.00           C  
ATOM    168  HA  VAL    12      41.670  44.020  54.130  1.00  0.00           H  
ATOM    169  CB  VAL    12      41.090  45.710  55.110  1.00  0.00           C  
ATOM    170  HB  VAL    12      41.430  46.730  55.310  1.00  0.00           H  
ATOM    171  CG1 VAL    12      39.660  45.730  54.410  1.00  0.00           C  
ATOM    172 HG11 VAL    12      38.900  46.310  54.930  1.00  0.00           H  
ATOM    173 HG12 VAL    12      39.700  46.240  53.440  1.00  0.00           H  
ATOM    174 HG13 VAL    12      39.250  44.720  54.460  1.00  0.00           H  
ATOM    175  CG2 VAL    12      41.010  45.000  56.470  1.00  0.00           C  
ATOM    176 HG21 VAL    12      40.900  43.930  56.280  1.00  0.00           H  
ATOM    177 HG22 VAL    12      41.850  45.280  57.110  1.00  0.00           H  
ATOM    178 HG23 VAL    12      40.180  45.370  57.060  1.00  0.00           H  
ATOM    179  C   VAL    12      42.420  45.690  52.880  1.00  0.00           C  
ATOM    180  O   VAL    12      43.060  46.720  52.900  1.00  0.00           O  
ATOM    181  N   ASP    13      41.890  45.250  51.750  1.00  0.00           N  
ATOM    182  H   ASP    13      41.360  44.390  51.840  1.00  0.00           H  
ATOM    183  CA  ASP    13      42.330  45.570  50.430  1.00  0.00           C  
ATOM    184  HA  ASP    13      42.760  46.580  50.410  1.00  0.00           H  
ATOM    185  CB  ASP    13      43.450  44.480  50.180  1.00  0.00           C  
ATOM    186  HB2 ASP    13      44.240  44.770  50.860  1.00  0.00           H  
ATOM    187  HB3 ASP    13      43.060  43.480  50.380  1.00  0.00           H  
ATOM    188  CG  ASP    13      44.050  44.530  48.770  1.00  0.00           C  
ATOM    189  OD1 ASP    13      43.860  45.470  47.970  1.00  0.00           O  
ATOM    190  OD2 ASP    13      44.670  43.470  48.420  1.00  0.00           O  
ATOM    191  C   ASP    13      41.160  45.610  49.500  1.00  0.00           C  
ATOM    192  O   ASP    13      40.520  44.600  49.290  1.00  0.00           O  
ATOM    193  N   MET    14      40.870  46.750  48.820  1.00  0.00           N  
ATOM    194  H   MET    14      41.380  47.570  49.100  1.00  0.00           H  
ATOM    195  CA  MET    14      39.990  46.930  47.670  1.00  0.00           C  
ATOM    196  HA  MET    14      39.210  46.170  47.680  1.00  0.00           H  
ATOM    197  CB  MET    14      39.190  48.280  47.610  1.00  0.00           C  
ATOM    198  HB2 MET    14      39.950  49.070  47.630  1.00  0.00           H  
ATOM    199  HB3 MET    14      38.730  48.350  46.630  1.00  0.00           H  
ATOM    200  CG  MET    14      38.130  48.660  48.650  1.00  0.00           C  
ATOM    201  HG2 MET    14      37.700  49.640  48.450  1.00  0.00           H  
ATOM    202  HG3 MET    14      37.290  47.980  48.530  1.00  0.00           H  
ATOM    203  SD  MET    14      38.730  48.530  50.350  1.00  0.00           S  
ATOM    204  CE  MET    14      39.650  50.080  50.550  1.00  0.00           C  
ATOM    205  HE1 MET    14      39.000  50.940  50.380  1.00  0.00           H  
ATOM    206  HE2 MET    14      40.130  50.170  51.520  1.00  0.00           H  
ATOM    207  HE3 MET    14      40.380  50.170  49.740  1.00  0.00           H  
ATOM    208  C   MET    14      40.830  46.680  46.400  1.00  0.00           C  
ATOM    209  O   MET    14      41.680  47.420  45.950  1.00  0.00           O  
ATOM    210  N   ASP    15      40.520  45.540  45.740  1.00  0.00           N  
ATOM    211  H   ASP    15      39.870  44.910  46.200  1.00  0.00           H  
ATOM    212  CA  ASP    15      41.010  45.210  44.340  1.00  0.00           C  
ATOM    213  HA  ASP    15      42.070  45.450  44.210  1.00  0.00           H  
ATOM    214  CB  ASP    15      41.070  43.650  43.990  1.00  0.00           C  
ATOM    215  HB2 ASP    15      40.070  43.250  43.860  1.00  0.00           H  
ATOM    216  HB3 ASP    15      41.540  43.570  43.010  1.00  0.00           H  
ATOM    217  CG  ASP    15      41.970  42.970  44.990  1.00  0.00           C  
ATOM    218  OD1 ASP    15      41.620  41.880  45.480  1.00  0.00           O  
ATOM    219  OD2 ASP    15      43.100  43.430  45.240  1.00  0.00           O  
ATOM    220  C   ASP    15      40.180  45.910  43.270  1.00  0.00           C  
ATOM    221  O   ASP    15      38.970  46.270  43.470  1.00  0.00           O  
ATOM    222  N   CYS    16      40.840  46.200  42.150  1.00  0.00           N  
ATOM    223  H   CYS    16      41.790  45.860  42.120  1.00  0.00           H  
ATOM    224  CA  CYS    16      40.220  46.840  40.970  1.00  0.00           C  
ATOM    225  HA  CYS    16      40.970  46.990  40.190  1.00  0.00           H  
ATOM    226  CB  CYS    16      39.260  45.770  40.410  1.00  0.00           C  
ATOM    227  HB2 CYS    16      38.420  45.570  41.070  1.00  0.00           H  
ATOM    228  HB3 CYS    16      38.830  46.090  39.460  1.00  0.00           H  
ATOM    229  SG  CYS    16      40.020  44.110  40.140  1.00  0.00           S  
ATOM    230  HG  CYS    16      40.860  44.530  39.190  1.00  0.00           H  
ATOM    231  C   CYS    16      39.610  48.230  41.210  1.00  0.00           C  
ATOM    232  O   CYS    16      38.800  48.760  40.480  1.00  0.00           O  
ATOM    233  N   PHE    17      39.970  48.960  42.300  1.00  0.00           N  
ATOM    234  H   PHE    17      40.710  48.600  42.880  1.00  0.00           H  
ATOM    235  CA  PHE    17      39.290  50.070  42.910  1.00  0.00           C  
ATOM    236  HA  PHE    17      38.370  49.700  43.360  1.00  0.00           H  
ATOM    237  CB  PHE    17      40.140  50.600  44.060  1.00  0.00           C  
ATOM    238  HB2 PHE    17      40.280  49.760  44.740  1.00  0.00           H  
ATOM    239  HB3 PHE    17      41.120  50.920  43.710  1.00  0.00           H  
ATOM    240  CG  PHE    17      39.610  51.680  44.970  1.00  0.00           C  
ATOM    241  CD1 PHE    17      38.420  51.490  45.700  1.00  0.00           C  
ATOM    242  HD1 PHE    17      37.730  50.660  45.620  1.00  0.00           H  
ATOM    243  CE1 PHE    17      38.050  52.500  46.650  1.00  0.00           C  
ATOM    244  HE1 PHE    17      37.070  52.490  47.080  1.00  0.00           H  
ATOM    245  CZ  PHE    17      38.790  53.680  46.830  1.00  0.00           C  
ATOM    246  HZ  PHE    17      38.530  54.470  47.530  1.00  0.00           H  
ATOM    247  CE2 PHE    17      40.010  53.790  46.190  1.00  0.00           C  
ATOM    248  HE2 PHE    17      40.580  54.700  46.280  1.00  0.00           H  
ATOM    249  CD2 PHE    17      40.470  52.800  45.290  1.00  0.00           C  
ATOM    250  HD2 PHE    17      41.410  52.890  44.760  1.00  0.00           H  
ATOM    251  C   PHE    17      39.020  51.350  42.080  1.00  0.00           C  
ATOM    252  O   PHE    17      37.920  51.830  42.120  1.00  0.00           O  
ATOM    253  N   PHE    18      39.940  51.790  41.240  1.00  0.00           N  
ATOM    254  H   PHE    18      40.760  51.260  40.980  1.00  0.00           H  
ATOM    255  CA  PHE    18      39.530  52.840  40.260  1.00  0.00           C  
ATOM    256  HA  PHE    18      38.970  53.560  40.850  1.00  0.00           H  
ATOM    257  CB  PHE    18      40.770  53.460  39.500  1.00  0.00           C  
ATOM    258  HB2 PHE    18      41.210  52.680  38.880  1.00  0.00           H  
ATOM    259  HB3 PHE    18      40.280  54.250  38.920  1.00  0.00           H  
ATOM    260  CG  PHE    18      41.870  54.200  40.350  1.00  0.00           C  
ATOM    261  CD1 PHE    18      42.850  54.790  39.560  1.00  0.00           C  
ATOM    262  HD1 PHE    18      42.640  54.880  38.510  1.00  0.00           H  
ATOM    263  CE1 PHE    18      43.920  55.450  40.120  1.00  0.00           C  
ATOM    264  HE1 PHE    18      44.490  56.160  39.540  1.00  0.00           H  
ATOM    265  CZ  PHE    18      44.100  55.480  41.500  1.00  0.00           C  
ATOM    266  HZ  PHE    18      44.880  56.110  41.890  1.00  0.00           H  
ATOM    267  CE2 PHE    18      43.110  54.910  42.320  1.00  0.00           C  
ATOM    268  HE2 PHE    18      43.180  55.130  43.370  1.00  0.00           H  
ATOM    269  CD2 PHE    18      41.980  54.210  41.750  1.00  0.00           C  
ATOM    270  HD2 PHE    18      41.200  53.840  42.400  1.00  0.00           H  
ATOM    271  C   PHE    18      38.540  52.380  39.140  1.00  0.00           C  
ATOM    272  O   PHE    18      37.700  53.200  38.720  1.00  0.00           O  
ATOM    273  N   VAL    19      38.460  51.050  38.870  1.00  0.00           N  
ATOM    274  H   VAL    19      39.070  50.460  39.410  1.00  0.00           H  
ATOM    275  CA  VAL    19      37.440  50.520  38.010  1.00  0.00           C  
ATOM    276  HA  VAL    19      37.300  51.170  37.150  1.00  0.00           H  
ATOM    277  CB  VAL    19      37.710  49.120  37.420  1.00  0.00           C  
ATOM    278  HB  VAL    19      37.660  48.480  38.300  1.00  0.00           H  
ATOM    279  CG1 VAL    19      36.760  48.760  36.290  1.00  0.00           C  
ATOM    280 HG11 VAL    19      35.720  48.990  36.510  1.00  0.00           H  
ATOM    281 HG12 VAL    19      37.010  49.340  35.390  1.00  0.00           H  
ATOM    282 HG13 VAL    19      36.760  47.710  36.000  1.00  0.00           H  
ATOM    283  CG2 VAL    19      39.130  48.950  36.830  1.00  0.00           C  
ATOM    284 HG21 VAL    19      39.450  49.780  36.200  1.00  0.00           H  
ATOM    285 HG22 VAL    19      39.870  49.030  37.630  1.00  0.00           H  
ATOM    286 HG23 VAL    19      39.270  47.950  36.410  1.00  0.00           H  
ATOM    287  C   VAL    19      36.110  50.350  38.830  1.00  0.00           C  
ATOM    288  O   VAL    19      35.060  50.840  38.370  1.00  0.00           O  
ATOM    289  N   GLN    20      36.150  49.880  40.070  1.00  0.00           N  
ATOM    290  H   GLN    20      37.090  49.650  40.360  1.00  0.00           H  
ATOM    291  CA  GLN    20      35.040  49.900  41.010  1.00  0.00           C  
ATOM    292  HA  GLN    20      34.270  49.320  40.500  1.00  0.00           H  
ATOM    293  CB  GLN    20      35.410  49.280  42.370  1.00  0.00           C  
ATOM    294  HB2 GLN    20      36.320  49.730  42.760  1.00  0.00           H  
ATOM    295  HB3 GLN    20      34.660  49.520  43.120  1.00  0.00           H  
ATOM    296  CG  GLN    20      35.610  47.710  42.410  1.00  0.00           C  
ATOM    297  HG2 GLN    20      34.900  47.280  41.690  1.00  0.00           H  
ATOM    298  HG3 GLN    20      36.650  47.480  42.180  1.00  0.00           H  
ATOM    299  CD  GLN    20      35.370  47.130  43.800  1.00  0.00           C  
ATOM    300  OE1 GLN    20      34.220  47.170  44.310  1.00  0.00           O  
ATOM    301  NE2 GLN    20      36.370  46.760  44.550  1.00  0.00           N  
ATOM    302 HE21 GLN    20      36.210  46.420  45.490  1.00  0.00           H  
ATOM    303 HE22 GLN    20      37.280  46.790  44.100  1.00  0.00           H  
ATOM    304  C   GLN    20      34.380  51.320  41.330  1.00  0.00           C  
ATOM    305  O   GLN    20      33.210  51.560  41.340  1.00  0.00           O  
ATOM    306  N   VAL    21      35.260  52.370  41.320  1.00  0.00           N  
ATOM    307  H   VAL    21      36.220  52.060  41.420  1.00  0.00           H  
ATOM    308  CA  VAL    21      34.850  53.770  41.380  1.00  0.00           C  
ATOM    309  HA  VAL    21      34.020  53.800  42.090  1.00  0.00           H  
ATOM    310  CB  VAL    21      36.010  54.690  41.850  1.00  0.00           C  
ATOM    311  HB  VAL    21      36.870  54.430  41.230  1.00  0.00           H  
ATOM    312  CG1 VAL    21      35.710  56.230  41.700  1.00  0.00           C  
ATOM    313 HG11 VAL    21      34.860  56.600  42.270  1.00  0.00           H  
ATOM    314 HG12 VAL    21      36.580  56.760  42.090  1.00  0.00           H  
ATOM    315 HG13 VAL    21      35.560  56.460  40.650  1.00  0.00           H  
ATOM    316  CG2 VAL    21      36.210  54.520  43.330  1.00  0.00           C  
ATOM    317 HG21 VAL    21      36.400  53.470  43.540  1.00  0.00           H  
ATOM    318 HG22 VAL    21      37.030  55.150  43.680  1.00  0.00           H  
ATOM    319 HG23 VAL    21      35.320  54.830  43.870  1.00  0.00           H  
ATOM    320  C   VAL    21      34.320  54.280  40.020  1.00  0.00           C  
ATOM    321  O   VAL    21      33.280  54.910  40.060  1.00  0.00           O  
ATOM    322  N   GLU    22      34.740  53.860  38.830  1.00  0.00           N  
ATOM    323  H   GLU    22      35.610  53.370  38.710  1.00  0.00           H  
ATOM    324  CA  GLU    22      34.100  54.340  37.600  1.00  0.00           C  
ATOM    325  HA  GLU    22      33.860  55.390  37.750  1.00  0.00           H  
ATOM    326  CB  GLU    22      35.080  54.190  36.420  1.00  0.00           C  
ATOM    327  HB2 GLU    22      35.500  53.190  36.490  1.00  0.00           H  
ATOM    328  HB3 GLU    22      34.560  54.260  35.460  1.00  0.00           H  
ATOM    329  CG  GLU    22      36.260  55.100  36.410  1.00  0.00           C  
ATOM    330  HG2 GLU    22      36.810  55.020  37.350  1.00  0.00           H  
ATOM    331  HG3 GLU    22      36.860  54.770  35.570  1.00  0.00           H  
ATOM    332  CD  GLU    22      35.950  56.650  36.090  1.00  0.00           C  
ATOM    333  OE1 GLU    22      34.860  57.240  36.030  1.00  0.00           O  
ATOM    334  OE2 GLU    22      36.980  57.370  36.010  1.00  0.00           O  
ATOM    335  C   GLU    22      32.760  53.600  37.350  1.00  0.00           C  
ATOM    336  O   GLU    22      31.830  54.180  36.800  1.00  0.00           O  
ATOM    337  N   GLN    23      32.710  52.330  37.880  1.00  0.00           N  
ATOM    338  H   GLN    23      33.560  51.970  38.270  1.00  0.00           H  
ATOM    339  CA  GLN    23      31.470  51.530  38.070  1.00  0.00           C  
ATOM    340  HA  GLN    23      30.940  51.580  37.120  1.00  0.00           H  
ATOM    341  CB  GLN    23      31.860  50.030  38.360  1.00  0.00           C  
ATOM    342  HB2 GLN    23      32.740  50.060  39.010  1.00  0.00           H  
ATOM    343  HB3 GLN    23      30.970  49.520  38.720  1.00  0.00           H  
ATOM    344  CG  GLN    23      32.130  49.320  37.060  1.00  0.00           C  
ATOM    345  HG2 GLN    23      31.170  49.010  36.650  1.00  0.00           H  
ATOM    346  HG3 GLN    23      32.680  49.970  36.380  1.00  0.00           H  
ATOM    347  CD  GLN    23      32.850  48.000  37.240  1.00  0.00           C  
ATOM    348  OE1 GLN    23      33.110  47.540  38.340  1.00  0.00           O  
ATOM    349  NE2 GLN    23      33.140  47.410  36.090  1.00  0.00           N  
ATOM    350 HE21 GLN    23      33.580  46.510  36.060  1.00  0.00           H  
ATOM    351 HE22 GLN    23      32.600  47.800  35.320  1.00  0.00           H  
ATOM    352  C   GLN    23      30.530  51.980  39.180  1.00  0.00           C  
ATOM    353  O   GLN    23      29.330  51.710  39.100  1.00  0.00           O  
ATOM    354  N   ARG    24      30.950  52.780  40.140  1.00  0.00           N  
ATOM    355  H   ARG    24      31.930  53.020  40.060  1.00  0.00           H  
ATOM    356  CA  ARG    24      30.110  53.560  41.100  1.00  0.00           C  
ATOM    357  HA  ARG    24      29.240  52.970  41.380  1.00  0.00           H  
ATOM    358  CB  ARG    24      30.960  54.040  42.320  1.00  0.00           C  
ATOM    359  HB2 ARG    24      31.530  53.180  42.670  1.00  0.00           H  
ATOM    360  HB3 ARG    24      31.720  54.760  42.010  1.00  0.00           H  
ATOM    361  CG  ARG    24      30.030  54.670  43.440  1.00  0.00           C  
ATOM    362  HG2 ARG    24      29.730  55.690  43.190  1.00  0.00           H  
ATOM    363  HG3 ARG    24      29.160  54.020  43.450  1.00  0.00           H  
ATOM    364  CD  ARG    24      30.650  54.450  44.760  1.00  0.00           C  
ATOM    365  HD2 ARG    24      30.800  53.390  44.960  1.00  0.00           H  
ATOM    366  HD3 ARG    24      31.620  54.950  44.710  1.00  0.00           H  
ATOM    367  NE  ARG    24      29.870  55.160  45.880  1.00  0.00           N  
ATOM    368  HE  ARG    24      28.860  55.140  45.890  1.00  0.00           H  
ATOM    369  CZ  ARG    24      30.410  55.660  46.970  1.00  0.00           C  
ATOM    370  NH1 ARG    24      31.670  55.770  47.120  1.00  0.00           N  
ATOM    371 HH11 ARG    24      32.360  55.710  46.380  1.00  0.00           H  
ATOM    372 HH12 ARG    24      31.930  56.390  47.870  1.00  0.00           H  
ATOM    373  NH2 ARG    24      29.670  56.050  47.960  1.00  0.00           N  
ATOM    374 HH21 ARG    24      28.670  55.900  47.920  1.00  0.00           H  
ATOM    375 HH22 ARG    24      30.060  56.450  48.800  1.00  0.00           H  
ATOM    376  C   ARG    24      29.460  54.690  40.350  1.00  0.00           C  
ATOM    377  O   ARG    24      28.240  54.780  40.390  1.00  0.00           O  
ATOM    378  N   GLN    25      30.260  55.610  39.690  1.00  0.00           N  
ATOM    379  H   GLN    25      31.260  55.440  39.750  1.00  0.00           H  
ATOM    380  CA  GLN    25      29.800  56.710  38.880  1.00  0.00           C  
ATOM    381  HA  GLN    25      29.130  57.400  39.390  1.00  0.00           H  
ATOM    382  CB  GLN    25      31.090  57.610  38.640  1.00  0.00           C  
ATOM    383  HB2 GLN    25      31.970  57.040  38.330  1.00  0.00           H  
ATOM    384  HB3 GLN    25      30.770  58.300  37.850  1.00  0.00           H  
ATOM    385  CG  GLN    25      31.470  58.340  39.970  1.00  0.00           C  
ATOM    386  HG2 GLN    25      30.560  58.770  40.370  1.00  0.00           H  
ATOM    387  HG3 GLN    25      31.940  57.700  40.720  1.00  0.00           H  
ATOM    388  CD  GLN    25      32.340  59.590  39.630  1.00  0.00           C  
ATOM    389  OE1 GLN    25      32.980  59.750  38.560  1.00  0.00           O  
ATOM    390  NE2 GLN    25      32.510  60.540  40.490  1.00  0.00           N  
ATOM    391 HE21 GLN    25      33.170  61.280  40.290  1.00  0.00           H  
ATOM    392 HE22 GLN    25      31.960  60.590  41.340  1.00  0.00           H  
ATOM    393  C   GLN    25      29.050  56.290  37.620  1.00  0.00           C  
ATOM    394  O   GLN    25      28.470  57.180  36.950  1.00  0.00           O  
ATOM    395  N   ASN    26      29.030  54.990  37.190  1.00  0.00           N  
ATOM    396  H   ASN    26      29.610  54.310  37.670  1.00  0.00           H  
ATOM    397  CA  ASN    26      28.380  54.490  35.980  1.00  0.00           C  
ATOM    398  HA  ASN    26      27.560  55.190  35.790  1.00  0.00           H  
ATOM    399  CB  ASN    26      29.390  54.560  34.860  1.00  0.00           C  
ATOM    400  HB2 ASN    26      29.880  55.530  34.770  1.00  0.00           H  
ATOM    401  HB3 ASN    26      30.130  53.770  34.990  1.00  0.00           H  
ATOM    402  CG  ASN    26      28.730  54.510  33.500  1.00  0.00           C  
ATOM    403  OD1 ASN    26      28.430  53.480  32.870  1.00  0.00           O  
ATOM    404  ND2 ASN    26      28.520  55.700  33.010  1.00  0.00           N  
ATOM    405 HD21 ASN    26      27.870  55.670  32.240  1.00  0.00           H  
ATOM    406 HD22 ASN    26      28.600  56.550  33.550  1.00  0.00           H  
ATOM    407  C   ASN    26      27.750  53.080  36.090  1.00  0.00           C  
ATOM    408  O   ASN    26      28.380  52.110  36.570  1.00  0.00           O  
ATOM    409  N   PRO    27      26.510  52.870  35.580  1.00  0.00           N  
ATOM    410  CD  PRO    27      25.590  53.940  35.090  1.00  0.00           C  
ATOM    411  HD2 PRO    27      25.930  54.560  34.270  1.00  0.00           H  
ATOM    412  HD3 PRO    27      25.540  54.700  35.880  1.00  0.00           H  
ATOM    413  CG  PRO    27      24.270  53.240  34.760  1.00  0.00           C  
ATOM    414  HG2 PRO    27      24.220  53.020  33.690  1.00  0.00           H  
ATOM    415  HG3 PRO    27      23.420  53.840  35.090  1.00  0.00           H  
ATOM    416  CB  PRO    27      24.320  51.920  35.510  1.00  0.00           C  
ATOM    417  HB2 PRO    27      23.740  51.170  34.960  1.00  0.00           H  
ATOM    418  HB3 PRO    27      23.880  52.020  36.500  1.00  0.00           H  
ATOM    419  CA  PRO    27      25.820  51.570  35.510  1.00  0.00           C  
ATOM    420  HA  PRO    27      26.040  51.000  36.410  1.00  0.00           H  
ATOM    421  C   PRO    27      26.140  50.670  34.280  1.00  0.00           C  
ATOM    422  O   PRO    27      26.110  49.500  34.430  1.00  0.00           O  
ATOM    423  N   HID    28      26.500  51.320  33.190  1.00  0.00           N  
ATOM    424  H   HID    28      26.770  52.280  33.310  1.00  0.00           H  
ATOM    425  CA  HID    28      26.760  50.640  31.880  1.00  0.00           C  
ATOM    426  HA  HID    28      25.970  49.910  31.690  1.00  0.00           H  
ATOM    427  CB  HID    28      26.680  51.660  30.750  1.00  0.00           C  
ATOM    428  HB2 HID    28      25.810  52.290  30.930  1.00  0.00           H  
ATOM    429  HB3 HID    28      27.590  52.250  30.680  1.00  0.00           H  
ATOM    430  CG  HID    28      26.400  51.110  29.360  1.00  0.00           C  
ATOM    431  ND1 HID    28      25.270  50.430  29.020  1.00  0.00           N  
ATOM    432  HD1 HID    28      24.410  50.270  29.520  1.00  0.00           H  
ATOM    433  CE1 HID    28      25.450  49.860  27.780  1.00  0.00           C  
ATOM    434  HE1 HID    28      24.790  49.230  27.200  1.00  0.00           H  
ATOM    435  NE2 HID    28      26.590  50.370  27.340  1.00  0.00           N  
ATOM    436  CD2 HID    28      27.140  51.250  28.240  1.00  0.00           C  
ATOM    437  HD2 HID    28      28.060  51.810  28.130  1.00  0.00           H  
ATOM    438  C   HID    28      28.060  49.910  31.840  1.00  0.00           C  
ATOM    439  O   HID    28      28.000  48.750  31.440  1.00  0.00           O  
ATOM    440  N   LEU    29      29.090  50.500  32.440  1.00  0.00           N  
ATOM    441  H   LEU    29      28.830  51.370  32.870  1.00  0.00           H  
ATOM    442  CA  LEU    29      30.460  49.960  32.640  1.00  0.00           C  
ATOM    443  HA  LEU    29      30.860  49.740  31.650  1.00  0.00           H  
ATOM    444  CB  LEU    29      31.380  51.080  33.320  1.00  0.00           C  
ATOM    445  HB2 LEU    29      30.710  51.430  34.100  1.00  0.00           H  
ATOM    446  HB3 LEU    29      32.320  50.730  33.730  1.00  0.00           H  
ATOM    447  CG  LEU    29      31.770  52.290  32.410  1.00  0.00           C  
ATOM    448  HG  LEU    29      30.910  52.940  32.270  1.00  0.00           H  
ATOM    449  CD1 LEU    29      32.910  53.000  33.260  1.00  0.00           C  
ATOM    450 HD11 LEU    29      33.750  52.340  33.470  1.00  0.00           H  
ATOM    451 HD12 LEU    29      33.200  53.860  32.650  1.00  0.00           H  
ATOM    452 HD13 LEU    29      32.760  53.270  34.310  1.00  0.00           H  
ATOM    453  CD2 LEU    29      32.410  51.870  31.100  1.00  0.00           C  
ATOM    454 HD21 LEU    29      31.690  51.940  30.280  1.00  0.00           H  
ATOM    455 HD22 LEU    29      33.100  52.650  30.780  1.00  0.00           H  
ATOM    456 HD23 LEU    29      32.970  50.940  31.200  1.00  0.00           H  
ATOM    457  C   LEU    29      30.490  48.700  33.460  1.00  0.00           C  
ATOM    458  O   LEU    29      31.610  48.150  33.750  1.00  0.00           O  
ATOM    459  N   ARG    30      29.410  48.230  34.020  1.00  0.00           N  
ATOM    460  H   ARG    30      28.550  48.740  33.860  1.00  0.00           H  
ATOM    461  CA  ARG    30      29.350  47.080  34.950  1.00  0.00           C  
ATOM    462  HA  ARG    30      30.300  47.100  35.490  1.00  0.00           H  
ATOM    463  CB  ARG    30      28.160  47.160  36.030  1.00  0.00           C  
ATOM    464  HB2 ARG    30      27.170  46.990  35.600  1.00  0.00           H  
ATOM    465  HB3 ARG    30      28.190  46.280  36.680  1.00  0.00           H  
ATOM    466  CG  ARG    30      28.280  48.530  36.750  1.00  0.00           C  
ATOM    467  HG2 ARG    30      29.190  48.570  37.350  1.00  0.00           H  
ATOM    468  HG3 ARG    30      28.430  49.300  35.990  1.00  0.00           H  
ATOM    469  CD  ARG    30      27.090  48.760  37.560  1.00  0.00           C  
ATOM    470  HD2 ARG    30      26.220  48.770  36.890  1.00  0.00           H  
ATOM    471  HD3 ARG    30      27.090  47.860  38.170  1.00  0.00           H  
ATOM    472  NE  ARG    30      27.150  49.970  38.330  1.00  0.00           N  
ATOM    473  HE  ARG    30      28.080  50.330  38.500  1.00  0.00           H  
ATOM    474  CZ  ARG    30      26.200  50.700  38.850  1.00  0.00           C  
ATOM    475  NH1 ARG    30      24.870  50.430  38.840  1.00  0.00           N  
ATOM    476 HH11 ARG    30      24.590  49.600  38.330  1.00  0.00           H  
ATOM    477 HH12 ARG    30      24.160  51.000  39.270  1.00  0.00           H  
ATOM    478  NH2 ARG    30      26.520  51.820  39.480  1.00  0.00           N  
ATOM    479 HH21 ARG    30      27.530  51.920  39.560  1.00  0.00           H  
ATOM    480 HH22 ARG    30      25.880  52.340  40.060  1.00  0.00           H  
ATOM    481  C   ARG    30      29.400  45.760  34.190  1.00  0.00           C  
ATOM    482  O   ARG    30      28.740  45.630  33.200  1.00  0.00           O  
ATOM    483  N   ASN    31      30.200  44.810  34.710  1.00  0.00           N  
ATOM    484  H   ASN    31      30.760  45.020  35.530  1.00  0.00           H  
ATOM    485  CA  ASN    31      30.270  43.410  34.290  1.00  0.00           C  
ATOM    486  HA  ASN    31      31.020  42.920  34.910  1.00  0.00           H  
ATOM    487  CB  ASN    31      28.830  42.890  34.480  1.00  0.00           C  
ATOM    488  HB2 ASN    31      28.150  43.140  33.670  1.00  0.00           H  
ATOM    489  HB3 ASN    31      28.830  41.820  34.310  1.00  0.00           H  
ATOM    490  CG  ASN    31      28.090  43.280  35.800  1.00  0.00           C  
ATOM    491  OD1 ASN    31      26.910  43.600  35.770  1.00  0.00           O  
ATOM    492  ND2 ASN    31      28.780  43.200  36.940  1.00  0.00           N  
ATOM    493 HD21 ASN    31      28.300  43.590  37.740  1.00  0.00           H  
ATOM    494 HD22 ASN    31      29.640  42.720  37.130  1.00  0.00           H  
ATOM    495  C   ASN    31      30.780  43.090  32.860  1.00  0.00           C  
ATOM    496  O   ASN    31      31.310  41.950  32.710  1.00  0.00           O  
ATOM    497  N   LYS    32      30.810  44.050  31.950  1.00  0.00           N  
ATOM    498  H   LYS    32      30.350  44.900  32.260  1.00  0.00           H  
ATOM    499  CA  LYS    32      31.660  43.930  30.750  1.00  0.00           C  
ATOM    500  HA  LYS    32      31.640  42.930  30.310  1.00  0.00           H  
ATOM    501  CB  LYS    32      31.150  44.950  29.740  1.00  0.00           C  
ATOM    502  HB2 LYS    32      30.910  45.880  30.270  1.00  0.00           H  
ATOM    503  HB3 LYS    32      31.910  45.150  28.990  1.00  0.00           H  
ATOM    504  CG  LYS    32      30.010  44.450  28.860  1.00  0.00           C  
ATOM    505  HG2 LYS    32      29.860  45.210  28.090  1.00  0.00           H  
ATOM    506  HG3 LYS    32      30.270  43.590  28.240  1.00  0.00           H  
ATOM    507  CD  LYS    32      28.680  44.010  29.440  1.00  0.00           C  
ATOM    508  HD2 LYS    32      28.710  43.160  30.130  1.00  0.00           H  
ATOM    509  HD3 LYS    32      28.280  44.920  29.890  1.00  0.00           H  
ATOM    510  CE  LYS    32      27.720  43.620  28.260  1.00  0.00           C  
ATOM    511  HE2 LYS    32      27.920  44.240  27.380  1.00  0.00           H  
ATOM    512  HE3 LYS    32      27.980  42.590  28.000  1.00  0.00           H  
ATOM    513  NZ  LYS    32      26.260  43.750  28.650  1.00  0.00           N  
ATOM    514  HZ1 LYS    32      26.160  44.570  29.230  1.00  0.00           H  
ATOM    515  HZ2 LYS    32      25.640  43.620  27.860  1.00  0.00           H  
ATOM    516  HZ3 LYS    32      26.110  43.000  29.310  1.00  0.00           H  
ATOM    517  C   LYS    32      33.100  44.350  30.990  1.00  0.00           C  
ATOM    518  O   LYS    32      33.410  45.070  31.900  1.00  0.00           O  
ATOM    519  N   PRO    33      34.090  43.790  30.220  1.00  0.00           N  
ATOM    520  CD  PRO    33      33.910  42.970  29.030  1.00  0.00           C  
ATOM    521  HD2 PRO    33      33.150  43.330  28.340  1.00  0.00           H  
ATOM    522  HD3 PRO    33      33.640  41.960  29.360  1.00  0.00           H  
ATOM    523  CG  PRO    33      35.310  43.010  28.430  1.00  0.00           C  
ATOM    524  HG2 PRO    33      35.480  43.920  27.850  1.00  0.00           H  
ATOM    525  HG3 PRO    33      35.570  42.100  27.880  1.00  0.00           H  
ATOM    526  CB  PRO    33      36.240  43.050  29.620  1.00  0.00           C  
ATOM    527  HB2 PRO    33      37.140  43.530  29.220  1.00  0.00           H  
ATOM    528  HB3 PRO    33      36.550  42.070  29.980  1.00  0.00           H  
ATOM    529  CA  PRO    33      35.520  43.950  30.590  1.00  0.00           C  
ATOM    530  HA  PRO    33      35.810  43.490  31.530  1.00  0.00           H  
ATOM    531  C   PRO    33      35.870  45.430  30.480  1.00  0.00           C  
ATOM    532  O   PRO    33      35.680  46.000  29.380  1.00  0.00           O  
ATOM    533  N   CYS    34      36.380  46.010  31.610  1.00  0.00           N  
ATOM    534  H   CYS    34      36.360  45.500  32.470  1.00  0.00           H  
ATOM    535  CA  CYS    34      36.560  47.460  31.720  1.00  0.00           C  
ATOM    536  HA  CYS    34      36.530  47.800  30.690  1.00  0.00           H  
ATOM    537  CB  CYS    34      35.390  48.050  32.540  1.00  0.00           C  
ATOM    538  HB2 CYS    34      34.370  47.860  32.190  1.00  0.00           H  
ATOM    539  HB3 CYS    34      35.430  47.780  33.600  1.00  0.00           H  
ATOM    540  SG  CYS    34      35.690  49.830  32.470  1.00  0.00           S  
ATOM    541  HG  CYS    34      36.760  49.950  33.260  1.00  0.00           H  
ATOM    542  C   CYS    34      37.930  47.780  32.360  1.00  0.00           C  
ATOM    543  O   CYS    34      38.370  47.040  33.230  1.00  0.00           O  
ATOM    544  N   ALA    35      38.710  48.790  32.000  1.00  0.00           N  
ATOM    545  H   ALA    35      38.340  49.350  31.250  1.00  0.00           H  
ATOM    546  CA  ALA    35      39.930  49.340  32.670  1.00  0.00           C  
ATOM    547  HA  ALA    35      40.030  48.760  33.590  1.00  0.00           H  
ATOM    548  CB  ALA    35      41.160  49.100  31.760  1.00  0.00           C  
ATOM    549  HB1 ALA    35      41.090  49.780  30.910  1.00  0.00           H  
ATOM    550  HB2 ALA    35      42.100  49.210  32.300  1.00  0.00           H  
ATOM    551  HB3 ALA    35      41.320  48.090  31.370  1.00  0.00           H  
ATOM    552  C   ALA    35      39.750  50.850  33.000  1.00  0.00           C  
ATOM    553  O   ALA    35      38.850  51.510  32.440  1.00  0.00           O  
ATOM    554  N   VAL    36      40.640  51.450  33.730  1.00  0.00           N  
ATOM    555  H   VAL    36      41.490  50.950  33.970  1.00  0.00           H  
ATOM    556  CA  VAL    36      40.800  52.910  33.800  1.00  0.00           C  
ATOM    557  HA  VAL    36      40.100  53.250  33.030  1.00  0.00           H  
ATOM    558  CB  VAL    36      40.510  53.440  35.220  1.00  0.00           C  
ATOM    559  HB  VAL    36      41.360  53.120  35.820  1.00  0.00           H  
ATOM    560  CG1 VAL    36      40.430  55.010  35.090  1.00  0.00           C  
ATOM    561 HG11 VAL    36      39.680  55.260  34.340  1.00  0.00           H  
ATOM    562 HG12 VAL    36      39.980  55.410  35.990  1.00  0.00           H  
ATOM    563 HG13 VAL    36      41.370  55.470  34.770  1.00  0.00           H  
ATOM    564  CG2 VAL    36      39.200  52.850  35.790  1.00  0.00           C  
ATOM    565 HG21 VAL    36      39.470  51.910  36.280  1.00  0.00           H  
ATOM    566 HG22 VAL    36      38.810  53.550  36.540  1.00  0.00           H  
ATOM    567 HG23 VAL    36      38.460  52.790  35.000  1.00  0.00           H  
ATOM    568  C   VAL    36      42.150  53.470  33.300  1.00  0.00           C  
ATOM    569  O   VAL    36      43.200  52.870  33.540  1.00  0.00           O  
ATOM    570  N   VAL    37      42.110  54.600  32.590  1.00  0.00           N  
ATOM    571  H   VAL    37      41.220  55.070  32.570  1.00  0.00           H  
ATOM    572  CA  VAL    37      43.160  54.970  31.610  1.00  0.00           C  
ATOM    573  HA  VAL    37      44.080  54.550  32.000  1.00  0.00           H  
ATOM    574  CB  VAL    37      42.890  54.460  30.210  1.00  0.00           C  
ATOM    575  HB  VAL    37      41.860  54.730  29.980  1.00  0.00           H  
ATOM    576  CG1 VAL    37      43.700  55.140  29.090  1.00  0.00           C  
ATOM    577 HG11 VAL    37      43.490  54.680  28.120  1.00  0.00           H  
ATOM    578 HG12 VAL    37      43.480  56.200  28.970  1.00  0.00           H  
ATOM    579 HG13 VAL    37      44.770  55.150  29.250  1.00  0.00           H  
ATOM    580  CG2 VAL    37      43.270  52.980  30.140  1.00  0.00           C  
ATOM    581 HG21 VAL    37      42.970  52.570  29.180  1.00  0.00           H  
ATOM    582 HG22 VAL    37      44.340  52.890  30.340  1.00  0.00           H  
ATOM    583 HG23 VAL    37      42.770  52.440  30.950  1.00  0.00           H  
ATOM    584  C   VAL    37      43.460  56.470  31.640  1.00  0.00           C  
ATOM    585  O   VAL    37      42.580  57.260  31.930  1.00  0.00           O  
ATOM    586  N   GLN    38      44.700  56.850  31.450  1.00  0.00           N  
ATOM    587  H   GLN    38      45.430  56.170  31.260  1.00  0.00           H  
ATOM    588  CA  GLN    38      45.250  58.210  31.650  1.00  0.00           C  
ATOM    589  HA  GLN    38      44.440  58.940  31.750  1.00  0.00           H  
ATOM    590  CB  GLN    38      45.870  58.280  33.020  1.00  0.00           C  
ATOM    591  HB2 GLN    38      46.310  59.280  33.140  1.00  0.00           H  
ATOM    592  HB3 GLN    38      45.080  58.350  33.760  1.00  0.00           H  
ATOM    593  CG  GLN    38      46.860  57.160  33.400  1.00  0.00           C  
ATOM    594  HG2 GLN    38      46.190  56.290  33.420  1.00  0.00           H  
ATOM    595  HG3 GLN    38      47.590  57.000  32.610  1.00  0.00           H  
ATOM    596  CD  GLN    38      47.410  57.380  34.770  1.00  0.00           C  
ATOM    597  OE1 GLN    38      47.000  58.290  35.510  1.00  0.00           O  
ATOM    598  NE2 GLN    38      48.370  56.590  35.190  1.00  0.00           N  
ATOM    599 HE21 GLN    38      48.580  56.510  36.180  1.00  0.00           H  
ATOM    600 HE22 GLN    38      48.740  55.920  34.540  1.00  0.00           H  
ATOM    601  C   GLN    38      46.420  58.540  30.640  1.00  0.00           C  
ATOM    602  O   GLN    38      46.940  57.630  30.060  1.00  0.00           O  
ATOM    603  N   TYR    39      46.640  59.800  30.270  1.00  0.00           N  
ATOM    604  H   TYR    39      46.050  60.460  30.760  1.00  0.00           H  
ATOM    605  CA  TYR    39      47.570  60.190  29.210  1.00  0.00           C  
ATOM    606  HA  TYR    39      47.490  61.270  29.160  1.00  0.00           H  
ATOM    607  CB  TYR    39      48.970  60.060  29.630  1.00  0.00           C  
ATOM    608  HB2 TYR    39      49.410  59.060  29.610  1.00  0.00           H  
ATOM    609  HB3 TYR    39      49.580  60.590  28.900  1.00  0.00           H  
ATOM    610  CG  TYR    39      49.200  60.820  30.930  1.00  0.00           C  
ATOM    611  CD1 TYR    39      49.170  62.240  30.940  1.00  0.00           C  
ATOM    612  HD1 TYR    39      48.970  62.800  30.040  1.00  0.00           H  
ATOM    613  CE1 TYR    39      49.350  62.830  32.180  1.00  0.00           C  
ATOM    614  HE1 TYR    39      49.200  63.900  32.250  1.00  0.00           H  
ATOM    615  CZ  TYR    39      49.530  62.060  33.370  1.00  0.00           C  
ATOM    616  OH  TYR    39      49.630  62.640  34.660  1.00  0.00           O  
ATOM    617  HH  TYR    39      50.320  62.210  35.180  1.00  0.00           H  
ATOM    618  CE2 TYR    39      49.530  60.660  33.260  1.00  0.00           C  
ATOM    619  HE2 TYR    39      49.690  60.050  34.140  1.00  0.00           H  
ATOM    620  CD2 TYR    39      49.360  60.050  32.070  1.00  0.00           C  
ATOM    621  HD2 TYR    39      49.280  58.980  31.940  1.00  0.00           H  
ATOM    622  C   TYR    39      47.170  59.790  27.770  1.00  0.00           C  
ATOM    623  O   TYR    39      47.910  59.060  27.100  1.00  0.00           O  
ATOM    624  N   LYS    40      45.970  60.170  27.410  1.00  0.00           N  
ATOM    625  H   LYS    40      45.370  60.560  28.120  1.00  0.00           H  
ATOM    626  CA  LYS    40      45.360  59.900  26.090  1.00  0.00           C  
ATOM    627  HA  LYS    40      45.130  58.830  26.150  1.00  0.00           H  
ATOM    628  CB  LYS    40      44.090  60.690  25.880  1.00  0.00           C  
ATOM    629  HB2 LYS    40      43.630  60.880  26.850  1.00  0.00           H  
ATOM    630  HB3 LYS    40      44.350  61.680  25.490  1.00  0.00           H  
ATOM    631  CG  LYS    40      43.110  59.910  24.990  1.00  0.00           C  
ATOM    632  HG2 LYS    40      43.590  59.420  24.140  1.00  0.00           H  
ATOM    633  HG3 LYS    40      42.720  59.040  25.530  1.00  0.00           H  
ATOM    634  CD  LYS    40      41.890  60.740  24.600  1.00  0.00           C  
ATOM    635  HD2 LYS    40      41.290  60.090  23.960  1.00  0.00           H  
ATOM    636  HD3 LYS    40      41.380  60.930  25.540  1.00  0.00           H  
ATOM    637  CE  LYS    40      42.260  62.010  23.770  1.00  0.00           C  
ATOM    638  HE2 LYS    40      42.900  62.690  24.330  1.00  0.00           H  
ATOM    639  HE3 LYS    40      42.870  61.660  22.930  1.00  0.00           H  
ATOM    640  NZ  LYS    40      41.110  62.850  23.350  1.00  0.00           N  
ATOM    641  HZ1 LYS    40      40.450  63.020  24.090  1.00  0.00           H  
ATOM    642  HZ2 LYS    40      41.420  63.720  22.920  1.00  0.00           H  
ATOM    643  HZ3 LYS    40      40.570  62.360  22.650  1.00  0.00           H  
ATOM    644  C   LYS    40      46.330  60.000  24.890  1.00  0.00           C  
ATOM    645  O   LYS    40      46.330  59.120  23.980  1.00  0.00           O  
ATOM    646  N   SER    41      47.100  61.080  24.810  1.00  0.00           N  
ATOM    647  H   SER    41      47.040  61.660  25.630  1.00  0.00           H  
ATOM    648  CA  SER    41      47.920  61.490  23.610  1.00  0.00           C  
ATOM    649  HA  SER    41      47.240  61.420  22.760  1.00  0.00           H  
ATOM    650  CB  SER    41      48.450  62.920  23.700  1.00  0.00           C  
ATOM    651  HB2 SER    41      49.150  63.080  24.520  1.00  0.00           H  
ATOM    652  HB3 SER    41      48.970  63.140  22.770  1.00  0.00           H  
ATOM    653  OG  SER    41      47.380  63.840  23.780  1.00  0.00           O  
ATOM    654  HG  SER    41      46.810  63.790  23.010  1.00  0.00           H  
ATOM    655  C   SER    41      49.100  60.590  23.290  1.00  0.00           C  
ATOM    656  O   SER    41      49.920  61.090  22.540  1.00  0.00           O  
ATOM    657  N   TRP    42      49.130  59.410  23.780  1.00  0.00           N  
ATOM    658  H   TRP    42      48.450  59.220  24.500  1.00  0.00           H  
ATOM    659  CA  TRP    42      50.010  58.400  23.270  1.00  0.00           C  
ATOM    660  HA  TRP    42      50.180  58.650  22.220  1.00  0.00           H  
ATOM    661  CB  TRP    42      51.370  58.550  24.000  1.00  0.00           C  
ATOM    662  HB2 TRP    42      51.800  59.540  23.840  1.00  0.00           H  
ATOM    663  HB3 TRP    42      51.250  58.470  25.080  1.00  0.00           H  
ATOM    664  CG  TRP    42      52.380  57.550  23.640  1.00  0.00           C  
ATOM    665  CD1 TRP    42      52.860  56.590  24.530  1.00  0.00           C  
ATOM    666  HD1 TRP    42      52.590  56.540  25.570  1.00  0.00           H  
ATOM    667  NE1 TRP    42      53.760  55.850  23.870  1.00  0.00           N  
ATOM    668  HE1 TRP    42      54.280  55.090  24.280  1.00  0.00           H  
ATOM    669  CE2 TRP    42      54.030  56.350  22.600  1.00  0.00           C  
ATOM    670  CZ2 TRP    42      54.920  56.000  21.660  1.00  0.00           C  
ATOM    671  HZ2 TRP    42      55.700  55.270  21.830  1.00  0.00           H  
ATOM    672  CH2 TRP    42      55.020  56.660  20.450  1.00  0.00           C  
ATOM    673  HH2 TRP    42      55.750  56.260  19.760  1.00  0.00           H  
ATOM    674  CZ3 TRP    42      54.260  57.820  20.200  1.00  0.00           C  
ATOM    675  HZ3 TRP    42      54.470  58.370  19.290  1.00  0.00           H  
ATOM    676  CE3 TRP    42      53.290  58.100  21.230  1.00  0.00           C  
ATOM    677  HE3 TRP    42      52.800  59.070  21.260  1.00  0.00           H  
ATOM    678  CD2 TRP    42      53.120  57.360  22.440  1.00  0.00           C  
ATOM    679  C   TRP    42      49.510  56.970  23.420  1.00  0.00           C  
ATOM    680  O   TRP    42      49.390  56.400  24.500  1.00  0.00           O  
ATOM    681  N   LYS    43      49.220  56.270  22.300  1.00  0.00           N  
ATOM    682  H   LYS    43      49.400  56.800  21.460  1.00  0.00           H  
ATOM    683  CA  LYS    43      48.670  54.880  22.260  1.00  0.00           C  
ATOM    684  HA  LYS    43      48.390  54.680  21.230  1.00  0.00           H  
ATOM    685  CB  LYS    43      49.750  53.840  22.630  1.00  0.00           C  
ATOM    686  HB2 LYS    43      50.090  53.840  23.670  1.00  0.00           H  
ATOM    687  HB3 LYS    43      49.260  52.880  22.520  1.00  0.00           H  
ATOM    688  CG  LYS    43      50.940  54.000  21.680  1.00  0.00           C  
ATOM    689  HG2 LYS    43      50.630  53.690  20.680  1.00  0.00           H  
ATOM    690  HG3 LYS    43      51.360  55.010  21.670  1.00  0.00           H  
ATOM    691  CD  LYS    43      52.120  53.080  22.050  1.00  0.00           C  
ATOM    692  HD2 LYS    43      52.570  53.440  22.970  1.00  0.00           H  
ATOM    693  HD3 LYS    43      51.780  52.050  22.200  1.00  0.00           H  
ATOM    694  CE  LYS    43      53.090  52.970  20.930  1.00  0.00           C  
ATOM    695  HE2 LYS    43      52.690  52.390  20.100  1.00  0.00           H  
ATOM    696  HE3 LYS    43      53.120  53.960  20.470  1.00  0.00           H  
ATOM    697  NZ  LYS    43      54.440  52.500  21.280  1.00  0.00           N  
ATOM    698  HZ1 LYS    43      55.000  52.750  20.480  1.00  0.00           H  
ATOM    699  HZ2 LYS    43      54.690  52.830  22.200  1.00  0.00           H  
ATOM    700  HZ3 LYS    43      54.620  51.500  21.220  1.00  0.00           H  
ATOM    701  C   LYS    43      47.320  54.760  22.980  1.00  0.00           C  
ATOM    702  O   LYS    43      47.080  53.790  23.670  1.00  0.00           O  
ATOM    703  N   GLY    44      46.570  55.840  23.050  1.00  0.00           N  
ATOM    704  H   GLY    44      46.990  56.620  22.540  1.00  0.00           H  
ATOM    705  CA  GLY    44      45.330  56.000  23.730  1.00  0.00           C  
ATOM    706  HA2 GLY    44      44.770  56.880  23.440  1.00  0.00           H  
ATOM    707  HA3 GLY    44      44.750  55.130  23.430  1.00  0.00           H  
ATOM    708  C   GLY    44      45.390  56.170  25.240  1.00  0.00           C  
ATOM    709  O   GLY    44      44.360  56.320  25.920  1.00  0.00           O  
ATOM    710  N   GLY    45      46.560  56.200  25.840  1.00  0.00           N  
ATOM    711  H   GLY    45      47.350  55.910  25.270  1.00  0.00           H  
ATOM    712  CA  GLY    45      46.820  56.160  27.310  1.00  0.00           C  
ATOM    713  HA2 GLY    45      47.550  56.950  27.480  1.00  0.00           H  
ATOM    714  HA3 GLY    45      45.900  56.420  27.820  1.00  0.00           H  
ATOM    715  C   GLY    45      47.490  54.930  27.870  1.00  0.00           C  
ATOM    716  O   GLY    45      47.570  53.900  27.180  1.00  0.00           O  
ATOM    717  N   GLY    46      48.100  55.100  29.010  1.00  0.00           N  
ATOM    718  H   GLY    46      47.980  55.990  29.460  1.00  0.00           H  
ATOM    719  CA  GLY    46      48.470  53.970  29.860  1.00  0.00           C  
ATOM    720  HA2 GLY    46      48.660  53.070  29.290  1.00  0.00           H  
ATOM    721  HA3 GLY    46      49.340  54.200  30.480  1.00  0.00           H  
ATOM    722  C   GLY    46      47.290  53.570  30.760  1.00  0.00           C  
ATOM    723  O   GLY    46      46.500  54.390  31.170  1.00  0.00           O  
ATOM    724  N   ILE    47      47.160  52.240  30.990  1.00  0.00           N  
ATOM    725  H   ILE    47      47.850  51.600  30.630  1.00  0.00           H  
ATOM    726  CA  ILE    47      46.250  51.640  31.970  1.00  0.00           C  
ATOM    727  HA  ILE    47      45.320  52.200  31.930  1.00  0.00           H  
ATOM    728  CB  ILE    47      46.040  50.180  31.660  1.00  0.00           C  
ATOM    729  HB  ILE    47      47.010  49.800  31.350  1.00  0.00           H  
ATOM    730  CG2 ILE    47      45.480  49.470  32.940  1.00  0.00           C  
ATOM    731 HG21 ILE    47      44.640  50.080  33.280  1.00  0.00           H  
ATOM    732 HG22 ILE    47      45.230  48.410  32.890  1.00  0.00           H  
ATOM    733 HG23 ILE    47      46.240  49.430  33.720  1.00  0.00           H  
ATOM    734  CG1 ILE    47      44.990  50.040  30.530  1.00  0.00           C  
ATOM    735 HG12 ILE    47      43.990  50.340  30.860  1.00  0.00           H  
ATOM    736 HG13 ILE    47      45.170  50.670  29.660  1.00  0.00           H  
ATOM    737  CD1 ILE    47      44.850  48.670  29.920  1.00  0.00           C  
ATOM    738 HD11 ILE    47      44.550  47.880  30.610  1.00  0.00           H  
ATOM    739 HD12 ILE    47      44.140  48.750  29.100  1.00  0.00           H  
ATOM    740 HD13 ILE    47      45.820  48.370  29.510  1.00  0.00           H  
ATOM    741  C   ILE    47      46.780  51.900  33.420  1.00  0.00           C  
ATOM    742  O   ILE    47      47.780  51.310  33.860  1.00  0.00           O  
ATOM    743  N   ILE    48      46.030  52.650  34.310  1.00  0.00           N  
ATOM    744  H   ILE    48      45.150  53.000  33.960  1.00  0.00           H  
ATOM    745  CA  ILE    48      46.250  52.610  35.780  1.00  0.00           C  
ATOM    746  HA  ILE    48      47.290  52.340  35.960  1.00  0.00           H  
ATOM    747  CB  ILE    48      45.980  54.000  36.380  1.00  0.00           C  
ATOM    748  HB  ILE    48      46.630  54.690  35.840  1.00  0.00           H  
ATOM    749  CG2 ILE    48      44.600  54.550  36.200  1.00  0.00           C  
ATOM    750 HG21 ILE    48      44.250  54.280  35.210  1.00  0.00           H  
ATOM    751 HG22 ILE    48      43.910  54.110  36.920  1.00  0.00           H  
ATOM    752 HG23 ILE    48      44.700  55.630  36.320  1.00  0.00           H  
ATOM    753  CG1 ILE    48      46.390  54.120  37.920  1.00  0.00           C  
ATOM    754 HG12 ILE    48      46.170  55.120  38.300  1.00  0.00           H  
ATOM    755 HG13 ILE    48      45.710  53.460  38.450  1.00  0.00           H  
ATOM    756  CD1 ILE    48      47.800  53.750  38.360  1.00  0.00           C  
ATOM    757 HD11 ILE    48      47.890  52.670  38.330  1.00  0.00           H  
ATOM    758 HD12 ILE    48      48.540  54.250  37.740  1.00  0.00           H  
ATOM    759 HD13 ILE    48      48.040  53.960  39.400  1.00  0.00           H  
ATOM    760  C   ILE    48      45.460  51.540  36.550  1.00  0.00           C  
ATOM    761  O   ILE    48      45.800  51.090  37.700  1.00  0.00           O  
ATOM    762  N   ALA    49      44.420  50.940  35.960  1.00  0.00           N  
ATOM    763  H   ALA    49      44.170  51.190  35.010  1.00  0.00           H  
ATOM    764  CA  ALA    49      43.610  49.930  36.640  1.00  0.00           C  
ATOM    765  HA  ALA    49      44.230  49.260  37.240  1.00  0.00           H  
ATOM    766  CB  ALA    49      42.570  50.530  37.520  1.00  0.00           C  
ATOM    767  HB1 ALA    49      41.800  51.040  36.940  1.00  0.00           H  
ATOM    768  HB2 ALA    49      42.160  49.820  38.240  1.00  0.00           H  
ATOM    769  HB3 ALA    49      42.950  51.420  38.030  1.00  0.00           H  
ATOM    770  C   ALA    49      42.870  48.960  35.710  1.00  0.00           C  
ATOM    771  O   ALA    49      42.460  49.410  34.640  1.00  0.00           O  
ATOM    772  N   VAL    50      42.640  47.720  36.210  1.00  0.00           N  
ATOM    773  H   VAL    50      42.820  47.600  37.200  1.00  0.00           H  
ATOM    774  CA  VAL    50      41.870  46.660  35.480  1.00  0.00           C  
ATOM    775  HA  VAL    50      41.300  47.050  34.630  1.00  0.00           H  
ATOM    776  CB  VAL    50      42.900  45.690  34.860  1.00  0.00           C  
ATOM    777  HB  VAL    50      42.350  44.840  34.440  1.00  0.00           H  
ATOM    778  CG1 VAL    50      43.700  46.290  33.750  1.00  0.00           C  
ATOM    779 HG11 VAL    50      44.260  47.140  34.130  1.00  0.00           H  
ATOM    780 HG12 VAL    50      44.410  45.600  33.300  1.00  0.00           H  
ATOM    781 HG13 VAL    50      43.040  46.700  32.980  1.00  0.00           H  
ATOM    782  CG2 VAL    50      43.860  45.020  35.920  1.00  0.00           C  
ATOM    783 HG21 VAL    50      44.670  44.470  35.440  1.00  0.00           H  
ATOM    784 HG22 VAL    50      44.370  45.710  36.590  1.00  0.00           H  
ATOM    785 HG23 VAL    50      43.200  44.370  36.500  1.00  0.00           H  
ATOM    786  C   VAL    50      40.950  45.830  36.470  1.00  0.00           C  
ATOM    787  O   VAL    50      41.290  45.570  37.590  1.00  0.00           O  
ATOM    788  N   SER    51      39.770  45.400  35.980  1.00  0.00           N  
ATOM    789  H   SER    51      39.530  45.620  35.030  1.00  0.00           H  
ATOM    790  CA  SER    51      38.790  44.480  36.590  1.00  0.00           C  
ATOM    791  HA  SER    51      38.630  44.680  37.650  1.00  0.00           H  
ATOM    792  CB  SER    51      37.480  44.630  35.750  1.00  0.00           C  
ATOM    793  HB2 SER    51      36.920  43.730  35.990  1.00  0.00           H  
ATOM    794  HB3 SER    51      36.810  45.470  35.950  1.00  0.00           H  
ATOM    795  OG  SER    51      37.770  44.430  34.330  1.00  0.00           O  
ATOM    796  HG  SER    51      37.960  45.260  33.910  1.00  0.00           H  
ATOM    797  C   SER    51      39.280  43.060  36.470  1.00  0.00           C  
ATOM    798  O   SER    51      40.310  42.830  35.820  1.00  0.00           O  
ATOM    799  N   TYR    52      38.740  42.020  37.140  1.00  0.00           N  
ATOM    800  H   TYR    52      38.020  42.250  37.810  1.00  0.00           H  
ATOM    801  CA  TYR    52      39.050  40.690  36.840  1.00  0.00           C  
ATOM    802  HA  TYR    52      40.120  40.620  37.050  1.00  0.00           H  
ATOM    803  CB  TYR    52      38.430  39.690  37.860  1.00  0.00           C  
ATOM    804  HB2 TYR    52      37.450  40.090  38.110  1.00  0.00           H  
ATOM    805  HB3 TYR    52      38.270  38.650  37.570  1.00  0.00           H  
ATOM    806  CG  TYR    52      39.220  39.620  39.050  1.00  0.00           C  
ATOM    807  CD1 TYR    52      39.230  40.700  39.950  1.00  0.00           C  
ATOM    808  HD1 TYR    52      38.620  41.570  39.780  1.00  0.00           H  
ATOM    809  CE1 TYR    52      39.990  40.680  41.110  1.00  0.00           C  
ATOM    810  HE1 TYR    52      39.990  41.570  41.720  1.00  0.00           H  
ATOM    811  CZ  TYR    52      40.860  39.640  41.340  1.00  0.00           C  
ATOM    812  OH  TYR    52      41.600  39.700  42.460  1.00  0.00           O  
ATOM    813  HH  TYR    52      41.340  40.330  43.130  1.00  0.00           H  
ATOM    814  CE2 TYR    52      40.910  38.530  40.420  1.00  0.00           C  
ATOM    815  HE2 TYR    52      41.710  37.810  40.440  1.00  0.00           H  
ATOM    816  CD2 TYR    52      39.980  38.450  39.350  1.00  0.00           C  
ATOM    817  HD2 TYR    52      40.000  37.660  38.610  1.00  0.00           H  
ATOM    818  C   TYR    52      38.590  40.280  35.430  1.00  0.00           C  
ATOM    819  O   TYR    52      39.190  39.410  34.800  1.00  0.00           O  
ATOM    820  N   GLU    53      37.500  40.870  34.840  1.00  0.00           N  
ATOM    821  H   GLU    53      36.960  41.440  35.470  1.00  0.00           H  
ATOM    822  CA  GLU    53      36.990  40.670  33.460  1.00  0.00           C  
ATOM    823  HA  GLU    53      36.780  39.630  33.210  1.00  0.00           H  
ATOM    824  CB  GLU    53      35.720  41.450  33.400  1.00  0.00           C  
ATOM    825  HB2 GLU    53      35.870  42.500  33.640  1.00  0.00           H  
ATOM    826  HB3 GLU    53      35.430  41.380  32.360  1.00  0.00           H  
ATOM    827  CG  GLU    53      34.600  40.920  34.250  1.00  0.00           C  
ATOM    828  HG2 GLU    53      33.690  41.080  33.690  1.00  0.00           H  
ATOM    829  HG3 GLU    53      34.770  39.870  34.490  1.00  0.00           H  
ATOM    830  CD  GLU    53      34.660  41.600  35.620  1.00  0.00           C  
ATOM    831  OE1 GLU    53      35.330  41.130  36.540  1.00  0.00           O  
ATOM    832  OE2 GLU    53      34.050  42.710  35.770  1.00  0.00           O  
ATOM    833  C   GLU    53      37.920  41.200  32.380  1.00  0.00           C  
ATOM    834  O   GLU    53      38.040  40.550  31.340  1.00  0.00           O  
ATOM    835  N   ALA    54      38.700  42.210  32.510  1.00  0.00           N  
ATOM    836  H   ALA    54      38.500  42.830  33.280  1.00  0.00           H  
ATOM    837  CA  ALA    54      39.780  42.620  31.660  1.00  0.00           C  
ATOM    838  HA  ALA    54      39.460  42.560  30.620  1.00  0.00           H  
ATOM    839  CB  ALA    54      40.110  44.060  31.930  1.00  0.00           C  
ATOM    840  HB1 ALA    54      39.170  44.610  31.820  1.00  0.00           H  
ATOM    841  HB2 ALA    54      40.520  44.260  32.920  1.00  0.00           H  
ATOM    842  HB3 ALA    54      40.910  44.370  31.260  1.00  0.00           H  
ATOM    843  C   ALA    54      41.070  41.830  31.910  1.00  0.00           C  
ATOM    844  O   ALA    54      41.760  41.340  31.010  1.00  0.00           O  
ATOM    845  N   ARG    55      41.310  41.470  33.210  1.00  0.00           N  
ATOM    846  H   ARG    55      40.650  41.750  33.930  1.00  0.00           H  
ATOM    847  CA  ARG    55      42.370  40.470  33.540  1.00  0.00           C  
ATOM    848  HA  ARG    55      43.340  40.860  33.210  1.00  0.00           H  
ATOM    849  CB  ARG    55      42.550  40.290  35.100  1.00  0.00           C  
ATOM    850  HB2 ARG    55      41.570  40.080  35.530  1.00  0.00           H  
ATOM    851  HB3 ARG    55      43.200  39.420  35.200  1.00  0.00           H  
ATOM    852  CG  ARG    55      43.220  41.480  35.830  1.00  0.00           C  
ATOM    853  HG2 ARG    55      44.290  41.410  35.690  1.00  0.00           H  
ATOM    854  HG3 ARG    55      42.840  42.420  35.440  1.00  0.00           H  
ATOM    855  CD  ARG    55      42.870  41.460  37.350  1.00  0.00           C  
ATOM    856  HD2 ARG    55      43.360  42.240  37.930  1.00  0.00           H  
ATOM    857  HD3 ARG    55      41.840  41.700  37.600  1.00  0.00           H  
ATOM    858  NE  ARG    55      43.230  40.240  38.030  1.00  0.00           N  
ATOM    859  HE  ARG    55      43.080  39.360  37.550  1.00  0.00           H  
ATOM    860  CZ  ARG    55      43.850  40.120  39.240  1.00  0.00           C  
ATOM    861  NH1 ARG    55      44.040  41.060  40.060  1.00  0.00           N  
ATOM    862 HH11 ARG    55      43.950  42.000  39.710  1.00  0.00           H  
ATOM    863 HH12 ARG    55      44.260  40.820  41.010  1.00  0.00           H  
ATOM    864  NH2 ARG    55      44.200  38.940  39.670  1.00  0.00           N  
ATOM    865 HH21 ARG    55      43.800  38.120  39.240  1.00  0.00           H  
ATOM    866 HH22 ARG    55      44.690  38.890  40.550  1.00  0.00           H  
ATOM    867  C   ARG    55      42.300  39.110  32.790  1.00  0.00           C  
ATOM    868  O   ARG    55      43.250  38.540  32.230  1.00  0.00           O  
ATOM    869  N   ALA    56      41.040  38.630  32.520  1.00  0.00           N  
ATOM    870  H   ALA    56      40.320  39.090  33.050  1.00  0.00           H  
ATOM    871  CA  ALA    56      40.810  37.310  31.920  1.00  0.00           C  
ATOM    872  HA  ALA    56      41.490  36.590  32.380  1.00  0.00           H  
ATOM    873  CB  ALA    56      39.390  36.760  32.290  1.00  0.00           C  
ATOM    874  HB1 ALA    56      39.230  36.920  33.360  1.00  0.00           H  
ATOM    875  HB2 ALA    56      38.730  37.380  31.680  1.00  0.00           H  
ATOM    876  HB3 ALA    56      39.250  35.760  31.890  1.00  0.00           H  
ATOM    877  C   ALA    56      41.050  37.260  30.310  1.00  0.00           C  
ATOM    878  O   ALA    56      41.260  36.160  29.790  1.00  0.00           O  
ATOM    879  N   PHE    57      41.210  38.450  29.690  1.00  0.00           N  
ATOM    880  H   PHE    57      41.090  39.330  30.160  1.00  0.00           H  
ATOM    881  CA  PHE    57      41.690  38.470  28.260  1.00  0.00           C  
ATOM    882  HA  PHE    57      41.410  37.560  27.730  1.00  0.00           H  
ATOM    883  CB  PHE    57      40.990  39.540  27.540  1.00  0.00           C  
ATOM    884  HB2 PHE    57      41.100  40.350  28.260  1.00  0.00           H  
ATOM    885  HB3 PHE    57      41.430  39.780  26.570  1.00  0.00           H  
ATOM    886  CG  PHE    57      39.520  39.100  27.250  1.00  0.00           C  
ATOM    887  CD1 PHE    57      38.480  39.440  28.130  1.00  0.00           C  
ATOM    888  HD1 PHE    57      38.600  40.030  29.030  1.00  0.00           H  
ATOM    889  CE1 PHE    57      37.170  39.150  27.880  1.00  0.00           C  
ATOM    890  HE1 PHE    57      36.390  39.550  28.510  1.00  0.00           H  
ATOM    891  CZ  PHE    57      36.860  38.320  26.790  1.00  0.00           C  
ATOM    892  HZ  PHE    57      35.830  37.990  26.680  1.00  0.00           H  
ATOM    893  CE2 PHE    57      37.830  37.980  25.830  1.00  0.00           C  
ATOM    894  HE2 PHE    57      37.600  37.330  25.000  1.00  0.00           H  
ATOM    895  CD2 PHE    57      39.190  38.360  26.070  1.00  0.00           C  
ATOM    896  HD2 PHE    57      39.930  38.090  25.330  1.00  0.00           H  
ATOM    897  C   PHE    57      43.210  38.690  28.140  1.00  0.00           C  
ATOM    898  O   PHE    57      43.730  38.820  27.020  1.00  0.00           O  
ATOM    899  N   GLY    58      43.990  38.670  29.240  1.00  0.00           N  
ATOM    900  H   GLY    58      43.510  38.470  30.110  1.00  0.00           H  
ATOM    901  CA  GLY    58      45.460  38.950  29.260  1.00  0.00           C  
ATOM    902  HA2 GLY    58      45.760  38.440  30.170  1.00  0.00           H  
ATOM    903  HA3 GLY    58      45.910  38.530  28.370  1.00  0.00           H  
ATOM    904  C   GLY    58      45.760  40.400  29.440  1.00  0.00           C  
ATOM    905  O   GLY    58      46.950  40.720  29.450  1.00  0.00           O  
ATOM    906  N   VAL    59      44.750  41.280  29.640  1.00  0.00           N  
ATOM    907  H   VAL    59      43.810  40.950  29.790  1.00  0.00           H  
ATOM    908  CA  VAL    59      45.000  42.650  30.090  1.00  0.00           C  
ATOM    909  HA  VAL    59      45.600  43.110  29.310  1.00  0.00           H  
ATOM    910  CB  VAL    59      43.750  43.540  30.010  1.00  0.00           C  
ATOM    911  HB  VAL    59      43.180  43.260  30.900  1.00  0.00           H  
ATOM    912  CG1 VAL    59      43.920  45.080  30.140  1.00  0.00           C  
ATOM    913 HG11 VAL    59      42.920  45.480  29.990  1.00  0.00           H  
ATOM    914 HG12 VAL    59      44.130  45.440  31.140  1.00  0.00           H  
ATOM    915 HG13 VAL    59      44.590  45.370  29.330  1.00  0.00           H  
ATOM    916  CG2 VAL    59      42.940  43.320  28.760  1.00  0.00           C  
ATOM    917 HG21 VAL    59      43.490  43.760  27.940  1.00  0.00           H  
ATOM    918 HG22 VAL    59      42.610  42.280  28.680  1.00  0.00           H  
ATOM    919 HG23 VAL    59      42.040  43.950  28.790  1.00  0.00           H  
ATOM    920  C   VAL    59      45.660  42.690  31.460  1.00  0.00           C  
ATOM    921  O   VAL    59      45.380  41.810  32.290  1.00  0.00           O  
ATOM    922  N   THR    60      46.460  43.730  31.700  1.00  0.00           N  
ATOM    923  H   THR    60      46.520  44.400  30.940  1.00  0.00           H  
ATOM    924  CA  THR    60      47.100  44.050  33.030  1.00  0.00           C  
ATOM    925  HA  THR    60      46.530  43.830  33.930  1.00  0.00           H  
ATOM    926  CB  THR    60      48.370  43.270  33.120  1.00  0.00           C  
ATOM    927  HB  THR    60      48.860  43.520  34.060  1.00  0.00           H  
ATOM    928  CG2 THR    60      48.250  41.820  33.180  1.00  0.00           C  
ATOM    929 HG21 THR    60      47.450  41.470  33.830  1.00  0.00           H  
ATOM    930 HG22 THR    60      48.080  41.430  32.170  1.00  0.00           H  
ATOM    931 HG23 THR    60      49.170  41.350  33.510  1.00  0.00           H  
ATOM    932  OG1 THR    60      49.170  43.440  31.990  1.00  0.00           O  
ATOM    933  HG1 THR    60      49.730  44.220  32.080  1.00  0.00           H  
ATOM    934  C   THR    60      47.420  45.600  33.130  1.00  0.00           C  
ATOM    935  O   THR    60      47.040  46.280  32.180  1.00  0.00           O  
ATOM    936  N   ARG    61      48.160  46.020  34.160  1.00  0.00           N  
ATOM    937  H   ARG    61      48.400  45.340  34.870  1.00  0.00           H  
ATOM    938  CA  ARG    61      48.970  47.230  34.140  1.00  0.00           C  
ATOM    939  HA  ARG    61      48.470  47.950  33.490  1.00  0.00           H  
ATOM    940  CB  ARG    61      49.170  47.840  35.500  1.00  0.00           C  
ATOM    941  HB2 ARG    61      49.800  47.180  36.100  1.00  0.00           H  
ATOM    942  HB3 ARG    61      49.710  48.780  35.390  1.00  0.00           H  
ATOM    943  CG  ARG    61      47.890  48.170  36.300  1.00  0.00           C  
ATOM    944  HG2 ARG    61      47.280  48.960  35.870  1.00  0.00           H  
ATOM    945  HG3 ARG    61      47.340  47.230  36.320  1.00  0.00           H  
ATOM    946  CD  ARG    61      48.140  48.550  37.700  1.00  0.00           C  
ATOM    947  HD2 ARG    61      48.690  49.470  37.880  1.00  0.00           H  
ATOM    948  HD3 ARG    61      47.210  48.750  38.240  1.00  0.00           H  
ATOM    949  NE  ARG    61      48.920  47.600  38.470  1.00  0.00           N  
ATOM    950  HE  ARG    61      48.560  46.670  38.630  1.00  0.00           H  
ATOM    951  CZ  ARG    61      50.140  47.700  38.940  1.00  0.00           C  
ATOM    952  NH1 ARG    61      50.880  48.760  38.810  1.00  0.00           N  
ATOM    953 HH11 ARG    61      50.430  49.570  38.420  1.00  0.00           H  
ATOM    954 HH12 ARG    61      51.840  48.800  39.140  1.00  0.00           H  
ATOM    955  NH2 ARG    61      50.610  46.730  39.630  1.00  0.00           N  
ATOM    956 HH21 ARG    61      50.200  45.820  39.460  1.00  0.00           H  
ATOM    957 HH22 ARG    61      51.560  46.640  39.970  1.00  0.00           H  
ATOM    958  C   ARG    61      50.270  46.900  33.340  1.00  0.00           C  
ATOM    959  O   ARG    61      50.520  45.750  32.910  1.00  0.00           O  
ATOM    960  N   SER    62      51.090  47.920  33.090  1.00  0.00           N  
ATOM    961  H   SER    62      50.790  48.820  33.440  1.00  0.00           H  
ATOM    962  CA  SER    62      52.220  47.870  32.200  1.00  0.00           C  
ATOM    963  HA  SER    62      52.580  48.900  32.240  1.00  0.00           H  
ATOM    964  CB  SER    62      53.310  46.930  32.690  1.00  0.00           C  
ATOM    965  HB2 SER    62      52.910  45.990  33.060  1.00  0.00           H  
ATOM    966  HB3 SER    62      53.990  46.750  31.850  1.00  0.00           H  
ATOM    967  OG  SER    62      54.110  47.600  33.670  1.00  0.00           O  
ATOM    968  HG  SER    62      54.560  48.360  33.290  1.00  0.00           H  
ATOM    969  C   SER    62      51.750  47.530  30.810  1.00  0.00           C  
ATOM    970  O   SER    62      52.160  46.540  30.160  1.00  0.00           O  
ATOM    971  N   MET    63      50.700  48.290  30.470  1.00  0.00           N  
ATOM    972  H   MET    63      50.470  49.110  31.020  1.00  0.00           H  
ATOM    973  CA  MET    63      49.930  48.060  29.200  1.00  0.00           C  
ATOM    974  HA  MET    63      50.580  47.640  28.440  1.00  0.00           H  
ATOM    975  CB  MET    63      48.740  47.020  29.330  1.00  0.00           C  
ATOM    976  HB2 MET    63      49.100  46.150  29.890  1.00  0.00           H  
ATOM    977  HB3 MET    63      47.890  47.330  29.930  1.00  0.00           H  
ATOM    978  CG  MET    63      48.240  46.690  27.950  1.00  0.00           C  
ATOM    979  HG2 MET    63      47.680  47.490  27.460  1.00  0.00           H  
ATOM    980  HG3 MET    63      49.070  46.540  27.250  1.00  0.00           H  
ATOM    981  SD  MET    63      47.220  45.200  27.790  1.00  0.00           S  
ATOM    982  CE  MET    63      48.480  43.930  28.290  1.00  0.00           C  
ATOM    983  HE1 MET    63      48.610  43.930  29.370  1.00  0.00           H  
ATOM    984  HE2 MET    63      48.100  42.920  28.120  1.00  0.00           H  
ATOM    985  HE3 MET    63      49.360  44.060  27.660  1.00  0.00           H  
ATOM    986  C   MET    63      49.430  49.420  28.630  1.00  0.00           C  
ATOM    987  O   MET    63      48.870  50.290  29.340  1.00  0.00           O  
ATOM    988  N   TRP    64      49.550  49.650  27.320  1.00  0.00           N  
ATOM    989  H   TRP    64      49.990  48.930  26.760  1.00  0.00           H  
ATOM    990  CA  TRP    64      48.920  50.780  26.620  1.00  0.00           C  
ATOM    991  HA  TRP    64      48.650  51.560  27.340  1.00  0.00           H  
ATOM    992  CB  TRP    64      49.600  51.330  25.410  1.00  0.00           C  
ATOM    993  HB2 TRP    64      49.450  50.690  24.530  1.00  0.00           H  
ATOM    994  HB3 TRP    64      49.110  52.270  25.150  1.00  0.00           H  
ATOM    995  CG  TRP    64      51.050  51.640  25.580  1.00  0.00           C  
ATOM    996  CD1 TRP    64      52.080  50.850  25.100  1.00  0.00           C  
ATOM    997  HD1 TRP    64      51.950  50.050  24.390  1.00  0.00           H  
ATOM    998  NE1 TRP    64      53.290  51.310  25.600  1.00  0.00           N  
ATOM    999  HE1 TRP    64      54.190  51.070  25.210  1.00  0.00           H  
ATOM   1000  CE2 TRP    64      53.100  52.480  26.260  1.00  0.00           C  
ATOM   1001  CZ2 TRP    64      54.020  53.400  26.780  1.00  0.00           C  
ATOM   1002  HZ2 TRP    64      55.090  53.250  26.760  1.00  0.00           H  
ATOM   1003  CH2 TRP    64      53.500  54.550  27.450  1.00  0.00           C  
ATOM   1004  HH2 TRP    64      54.220  55.220  27.910  1.00  0.00           H  
ATOM   1005  CZ3 TRP    64      52.100  54.790  27.530  1.00  0.00           C  
ATOM   1006  HZ3 TRP    64      51.870  55.700  28.060  1.00  0.00           H  
ATOM   1007  CE3 TRP    64      51.160  53.920  26.940  1.00  0.00           C  
ATOM   1008  HE3 TRP    64      50.120  54.200  26.990  1.00  0.00           H  
ATOM   1009  CD2 TRP    64      51.650  52.760  26.320  1.00  0.00           C  
ATOM   1010  C   TRP    64      47.560  50.360  26.190  1.00  0.00           C  
ATOM   1011  O   TRP    64      47.370  49.330  25.490  1.00  0.00           O  
ATOM   1012  N   ALA    65      46.700  51.340  26.290  1.00  0.00           N  
ATOM   1013  H   ALA    65      46.980  52.280  26.500  1.00  0.00           H  
ATOM   1014  CA  ALA    65      45.250  51.260  25.970  1.00  0.00           C  
ATOM   1015  HA  ALA    65      44.800  50.610  26.710  1.00  0.00           H  
ATOM   1016  CB  ALA    65      44.710  52.610  26.110  1.00  0.00           C  
ATOM   1017  HB1 ALA    65      44.490  52.910  27.130  1.00  0.00           H  
ATOM   1018  HB2 ALA    65      45.330  53.370  25.630  1.00  0.00           H  
ATOM   1019  HB3 ALA    65      43.750  52.710  25.600  1.00  0.00           H  
ATOM   1020  C   ALA    65      45.000  50.820  24.470  1.00  0.00           C  
ATOM   1021  O   ALA    65      44.150  50.030  24.170  1.00  0.00           O  
ATOM   1022  N   ASP    66      45.820  51.140  23.460  1.00  0.00           N  
ATOM   1023  H   ASP    66      46.480  51.880  23.650  1.00  0.00           H  
ATOM   1024  CA  ASP    66      45.580  50.730  22.050  1.00  0.00           C  
ATOM   1025  HA  ASP    66      44.510  50.720  21.840  1.00  0.00           H  
ATOM   1026  CB  ASP    66      46.300  51.780  21.160  1.00  0.00           C  
ATOM   1027  HB2 ASP    66      47.330  51.910  21.510  1.00  0.00           H  
ATOM   1028  HB3 ASP    66      46.370  51.330  20.170  1.00  0.00           H  
ATOM   1029  CG  ASP    66      45.630  53.160  20.930  1.00  0.00           C  
ATOM   1030  OD1 ASP    66      44.410  53.190  21.160  1.00  0.00           O  
ATOM   1031  OD2 ASP    66      46.300  54.050  20.380  1.00  0.00           O  
ATOM   1032  C   ASP    66      45.850  49.250  21.760  1.00  0.00           C  
ATOM   1033  O   ASP    66      45.020  48.680  21.100  1.00  0.00           O  
ATOM   1034  N   ASP    67      46.930  48.600  22.290  1.00  0.00           N  
ATOM   1035  H   ASP    67      47.580  49.140  22.850  1.00  0.00           H  
ATOM   1036  CA  ASP    67      47.090  47.160  22.380  1.00  0.00           C  
ATOM   1037  HA  ASP    67      46.790  46.730  21.420  1.00  0.00           H  
ATOM   1038  CB  ASP    67      48.600  46.920  22.550  1.00  0.00           C  
ATOM   1039  HB2 ASP    67      48.980  47.660  23.250  1.00  0.00           H  
ATOM   1040  HB3 ASP    67      48.760  45.900  22.900  1.00  0.00           H  
ATOM   1041  CG  ASP    67      49.420  47.200  21.270  1.00  0.00           C  
ATOM   1042  OD1 ASP    67      48.930  47.920  20.350  1.00  0.00           O  
ATOM   1043  OD2 ASP    67      50.540  46.690  21.180  1.00  0.00           O  
ATOM   1044  C   ASP    67      46.240  46.410  23.450  1.00  0.00           C  
ATOM   1045  O   ASP    67      45.970  45.210  23.270  1.00  0.00           O  
ATOM   1046  N   ALA    68      45.630  47.050  24.430  1.00  0.00           N  
ATOM   1047  H   ALA    68      45.970  47.990  24.570  1.00  0.00           H  
ATOM   1048  CA  ALA    68      44.750  46.380  25.360  1.00  0.00           C  
ATOM   1049  HA  ALA    68      45.290  45.520  25.740  1.00  0.00           H  
ATOM   1050  CB  ALA    68      44.550  47.340  26.530  1.00  0.00           C  
ATOM   1051  HB1 ALA    68      45.390  48.000  26.740  1.00  0.00           H  
ATOM   1052  HB2 ALA    68      43.660  47.920  26.280  1.00  0.00           H  
ATOM   1053  HB3 ALA    68      44.330  46.680  27.370  1.00  0.00           H  
ATOM   1054  C   ALA    68      43.430  46.110  24.610  1.00  0.00           C  
ATOM   1055  O   ALA    68      42.780  45.060  24.750  1.00  0.00           O  
ATOM   1056  N   LYS    69      42.970  47.090  23.810  1.00  0.00           N  
ATOM   1057  H   LYS    69      43.580  47.880  23.680  1.00  0.00           H  
ATOM   1058  CA  LYS    69      41.830  47.040  22.890  1.00  0.00           C  
ATOM   1059  HA  LYS    69      40.950  46.810  23.490  1.00  0.00           H  
ATOM   1060  CB  LYS    69      41.560  48.390  22.280  1.00  0.00           C  
ATOM   1061  HB2 LYS    69      41.510  49.190  23.030  1.00  0.00           H  
ATOM   1062  HB3 LYS    69      42.310  48.620  21.520  1.00  0.00           H  
ATOM   1063  CG  LYS    69      40.100  48.590  21.610  1.00  0.00           C  
ATOM   1064  HG2 LYS    69      40.030  49.620  21.270  1.00  0.00           H  
ATOM   1065  HG3 LYS    69      40.040  47.910  20.760  1.00  0.00           H  
ATOM   1066  CD  LYS    69      38.970  48.250  22.570  1.00  0.00           C  
ATOM   1067  HD2 LYS    69      38.850  47.170  22.530  1.00  0.00           H  
ATOM   1068  HD3 LYS    69      39.130  48.610  23.590  1.00  0.00           H  
ATOM   1069  CE  LYS    69      37.700  48.930  22.080  1.00  0.00           C  
ATOM   1070  HE2 LYS    69      37.770  50.000  22.260  1.00  0.00           H  
ATOM   1071  HE3 LYS    69      37.600  48.740  21.010  1.00  0.00           H  
ATOM   1072  NZ  LYS    69      36.500  48.400  22.790  1.00  0.00           N  
ATOM   1073  HZ1 LYS    69      36.430  47.400  22.690  1.00  0.00           H  
ATOM   1074  HZ2 LYS    69      36.530  48.630  23.770  1.00  0.00           H  
ATOM   1075  HZ3 LYS    69      35.700  48.840  22.350  1.00  0.00           H  
ATOM   1076  C   LYS    69      41.930  45.920  21.910  1.00  0.00           C  
ATOM   1077  O   LYS    69      41.010  45.130  21.740  1.00  0.00           O  
ATOM   1078  N   LYS    70      43.110  45.730  21.230  1.00  0.00           N  
ATOM   1079  H   LYS    70      43.820  46.420  21.430  1.00  0.00           H  
ATOM   1080  CA  LYS    70      43.490  44.530  20.430  1.00  0.00           C  
ATOM   1081  HA  LYS    70      42.840  44.490  19.550  1.00  0.00           H  
ATOM   1082  CB  LYS    70      44.930  44.750  19.940  1.00  0.00           C  
ATOM   1083  HB2 LYS    70      45.600  44.810  20.800  1.00  0.00           H  
ATOM   1084  HB3 LYS    70      45.110  43.790  19.460  1.00  0.00           H  
ATOM   1085  CG  LYS    70      45.120  45.960  19.030  1.00  0.00           C  
ATOM   1086  HG2 LYS    70      44.330  45.980  18.280  1.00  0.00           H  
ATOM   1087  HG3 LYS    70      45.030  46.860  19.650  1.00  0.00           H  
ATOM   1088  CD  LYS    70      46.530  46.030  18.370  1.00  0.00           C  
ATOM   1089  HD2 LYS    70      46.560  46.820  17.630  1.00  0.00           H  
ATOM   1090  HD3 LYS    70      47.200  46.230  19.210  1.00  0.00           H  
ATOM   1091  CE  LYS    70      47.010  44.760  17.590  1.00  0.00           C  
ATOM   1092  HE2 LYS    70      48.010  44.980  17.220  1.00  0.00           H  
ATOM   1093  HE3 LYS    70      47.100  43.950  18.320  1.00  0.00           H  
ATOM   1094  NZ  LYS    70      46.150  44.450  16.410  1.00  0.00           N  
ATOM   1095  HZ1 LYS    70      45.210  44.780  16.610  1.00  0.00           H  
ATOM   1096  HZ2 LYS    70      46.490  44.970  15.620  1.00  0.00           H  
ATOM   1097  HZ3 LYS    70      46.040  43.460  16.250  1.00  0.00           H  
ATOM   1098  C   LYS    70      43.270  43.180  21.100  1.00  0.00           C  
ATOM   1099  O   LYS    70      42.810  42.250  20.470  1.00  0.00           O  
ATOM   1100  N   LEU    71      43.640  43.100  22.390  1.00  0.00           N  
ATOM   1101  H   LEU    71      44.090  43.910  22.780  1.00  0.00           H  
ATOM   1102  CA  LEU    71      43.410  41.830  23.110  1.00  0.00           C  
ATOM   1103  HA  LEU    71      43.970  41.030  22.610  1.00  0.00           H  
ATOM   1104  CB  LEU    71      44.060  41.880  24.500  1.00  0.00           C  
ATOM   1105  HB2 LEU    71      43.860  42.880  24.870  1.00  0.00           H  
ATOM   1106  HB3 LEU    71      43.690  41.130  25.190  1.00  0.00           H  
ATOM   1107  CG  LEU    71      45.580  41.630  24.480  1.00  0.00           C  
ATOM   1108  HG  LEU    71      45.900  42.130  23.570  1.00  0.00           H  
ATOM   1109  CD1 LEU    71      46.200  42.270  25.710  1.00  0.00           C  
ATOM   1110 HD11 LEU    71      46.110  43.350  25.560  1.00  0.00           H  
ATOM   1111 HD12 LEU    71      45.700  41.990  26.630  1.00  0.00           H  
ATOM   1112 HD13 LEU    71      47.230  41.900  25.770  1.00  0.00           H  
ATOM   1113  CD2 LEU    71      45.850  40.110  24.420  1.00  0.00           C  
ATOM   1114 HD21 LEU    71      45.480  39.610  25.310  1.00  0.00           H  
ATOM   1115 HD22 LEU    71      45.360  39.660  23.550  1.00  0.00           H  
ATOM   1116 HD23 LEU    71      46.910  40.020  24.200  1.00  0.00           H  
ATOM   1117  C   LEU    71      41.950  41.370  23.130  1.00  0.00           C  
ATOM   1118  O   LEU    71      41.670  40.170  23.050  1.00  0.00           O  
ATOM   1119  N   CYS    72      41.110  42.370  23.310  1.00  0.00           N  
ATOM   1120  H   CYS    72      41.510  43.270  23.100  1.00  0.00           H  
ATOM   1121  CA  CYS    72      39.750  42.320  23.770  1.00  0.00           C  
ATOM   1122  HA  CYS    72      39.390  41.310  23.590  1.00  0.00           H  
ATOM   1123  CB  CYS    72      39.760  42.350  25.300  1.00  0.00           C  
ATOM   1124  HB2 CYS    72      40.250  41.440  25.640  1.00  0.00           H  
ATOM   1125  HB3 CYS    72      40.280  43.240  25.650  1.00  0.00           H  
ATOM   1126  SG  CYS    72      38.050  42.230  25.900  1.00  0.00           S  
ATOM   1127  HG  CYS    72      37.690  41.010  25.490  1.00  0.00           H  
ATOM   1128  C   CYS    72      38.960  43.340  23.000  1.00  0.00           C  
ATOM   1129  O   CYS    72      38.820  44.470  23.520  1.00  0.00           O  
ATOM   1130  N   PRO    73      38.430  43.040  21.810  1.00  0.00           N  
ATOM   1131  CD  PRO    73      38.660  41.830  21.000  1.00  0.00           C  
ATOM   1132  HD2 PRO    73      38.150  40.950  21.390  1.00  0.00           H  
ATOM   1133  HD3 PRO    73      39.720  41.580  21.040  1.00  0.00           H  
ATOM   1134  CG  PRO    73      38.200  42.220  19.560  1.00  0.00           C  
ATOM   1135  HG2 PRO    73      37.870  41.350  18.990  1.00  0.00           H  
ATOM   1136  HG3 PRO    73      39.010  42.750  19.070  1.00  0.00           H  
ATOM   1137  CB  PRO    73      37.110  43.270  19.910  1.00  0.00           C  
ATOM   1138  HB2 PRO    73      36.230  42.760  20.300  1.00  0.00           H  
ATOM   1139  HB3 PRO    73      36.830  43.930  19.090  1.00  0.00           H  
ATOM   1140  CA  PRO    73      37.650  44.060  21.090  1.00  0.00           C  
ATOM   1141  HA  PRO    73      38.330  44.870  20.830  1.00  0.00           H  
ATOM   1142  C   PRO    73      36.550  44.770  21.840  1.00  0.00           C  
ATOM   1143  O   PRO    73      36.330  45.920  21.530  1.00  0.00           O  
ATOM   1144  N   ASP    74      35.890  44.040  22.790  1.00  0.00           N  
ATOM   1145  H   ASP    74      36.230  43.090  22.810  1.00  0.00           H  
ATOM   1146  CA  ASP    74      34.970  44.530  23.780  1.00  0.00           C  
ATOM   1147  HA  ASP    74      34.150  44.970  23.210  1.00  0.00           H  
ATOM   1148  CB  ASP    74      34.470  43.280  24.640  1.00  0.00           C  
ATOM   1149  HB2 ASP    74      35.270  42.970  25.310  1.00  0.00           H  
ATOM   1150  HB3 ASP    74      33.640  43.570  25.290  1.00  0.00           H  
ATOM   1151  CG  ASP    74      34.000  42.170  23.730  1.00  0.00           C  
ATOM   1152  OD1 ASP    74      33.550  42.410  22.550  1.00  0.00           O  
ATOM   1153  OD2 ASP    74      33.960  40.970  24.070  1.00  0.00           O  
ATOM   1154  C   ASP    74      35.590  45.530  24.780  1.00  0.00           C  
ATOM   1155  O   ASP    74      34.780  46.240  25.440  1.00  0.00           O  
ATOM   1156  N   LEU    75      36.900  45.740  24.990  1.00  0.00           N  
ATOM   1157  H   LEU    75      37.560  45.210  24.440  1.00  0.00           H  
ATOM   1158  CA  LEU    75      37.390  46.470  26.180  1.00  0.00           C  
ATOM   1159  HA  LEU    75      36.940  46.030  27.070  1.00  0.00           H  
ATOM   1160  CB  LEU    75      38.870  46.200  26.200  1.00  0.00           C  
ATOM   1161  HB2 LEU    75      39.120  45.140  26.140  1.00  0.00           H  
ATOM   1162  HB3 LEU    75      39.300  46.730  25.350  1.00  0.00           H  
ATOM   1163  CG  LEU    75      39.490  46.630  27.510  1.00  0.00           C  
ATOM   1164  HG  LEU    75      39.240  47.650  27.790  1.00  0.00           H  
ATOM   1165  CD1 LEU    75      39.250  45.660  28.680  1.00  0.00           C  
ATOM   1166 HD11 LEU    75      38.160  45.590  28.690  1.00  0.00           H  
ATOM   1167 HD12 LEU    75      39.660  44.710  28.350  1.00  0.00           H  
ATOM   1168 HD13 LEU    75      39.730  46.110  29.550  1.00  0.00           H  
ATOM   1169  CD2 LEU    75      41.000  46.760  27.230  1.00  0.00           C  
ATOM   1170 HD21 LEU    75      41.500  47.120  28.130  1.00  0.00           H  
ATOM   1171 HD22 LEU    75      41.410  45.780  26.980  1.00  0.00           H  
ATOM   1172 HD23 LEU    75      41.280  47.400  26.400  1.00  0.00           H  
ATOM   1173  C   LEU    75      37.050  47.880  26.330  1.00  0.00           C  
ATOM   1174  O   LEU    75      37.460  48.720  25.480  1.00  0.00           O  
ATOM   1175  N   LEU    76      36.290  48.170  27.390  1.00  0.00           N  
ATOM   1176  H   LEU    76      35.910  47.350  27.840  1.00  0.00           H  
ATOM   1177  CA  LEU    76      35.820  49.500  27.820  1.00  0.00           C  
ATOM   1178  HA  LEU    76      35.540  49.970  26.870  1.00  0.00           H  
ATOM   1179  CB  LEU    76      34.510  49.280  28.600  1.00  0.00           C  
ATOM   1180  HB2 LEU    76      34.740  48.780  29.540  1.00  0.00           H  
ATOM   1181  HB3 LEU    76      34.250  50.310  28.860  1.00  0.00           H  
ATOM   1182  CG  LEU    76      33.420  48.470  27.820  1.00  0.00           C  
ATOM   1183  HG  LEU    76      33.780  47.460  27.650  1.00  0.00           H  
ATOM   1184  CD1 LEU    76      32.070  48.380  28.620  1.00  0.00           C  
ATOM   1185 HD11 LEU    76      31.530  49.300  28.830  1.00  0.00           H  
ATOM   1186 HD12 LEU    76      31.370  47.700  28.120  1.00  0.00           H  
ATOM   1187 HD13 LEU    76      32.220  47.910  29.600  1.00  0.00           H  
ATOM   1188  CD2 LEU    76      33.060  49.050  26.430  1.00  0.00           C  
ATOM   1189 HD21 LEU    76      32.210  48.490  26.050  1.00  0.00           H  
ATOM   1190 HD22 LEU    76      32.650  50.050  26.580  1.00  0.00           H  
ATOM   1191 HD23 LEU    76      33.870  48.950  25.710  1.00  0.00           H  
ATOM   1192  C   LEU    76      36.870  50.220  28.610  1.00  0.00           C  
ATOM   1193  O   LEU    76      37.430  49.620  29.600  1.00  0.00           O  
ATOM   1194  N   LEU    77      37.080  51.500  28.280  1.00  0.00           N  
ATOM   1195  H   LEU    77      36.640  51.870  27.450  1.00  0.00           H  
ATOM   1196  CA  LEU    77      38.050  52.290  28.930  1.00  0.00           C  
ATOM   1197  HA  LEU    77      38.510  51.780  29.770  1.00  0.00           H  
ATOM   1198  CB  LEU    77      39.240  52.510  27.960  1.00  0.00           C  
ATOM   1199  HB2 LEU    77      38.810  53.100  27.160  1.00  0.00           H  
ATOM   1200  HB3 LEU    77      39.980  53.110  28.490  1.00  0.00           H  
ATOM   1201  CG  LEU    77      39.940  51.290  27.350  1.00  0.00           C  
ATOM   1202  HG  LEU    77      39.100  50.720  26.960  1.00  0.00           H  
ATOM   1203  CD1 LEU    77      40.950  51.610  26.270  1.00  0.00           C  
ATOM   1204 HD11 LEU    77      40.540  52.400  25.640  1.00  0.00           H  
ATOM   1205 HD12 LEU    77      41.890  51.880  26.740  1.00  0.00           H  
ATOM   1206 HD13 LEU    77      41.170  50.720  25.670  1.00  0.00           H  
ATOM   1207  CD2 LEU    77      40.590  50.480  28.400  1.00  0.00           C  
ATOM   1208 HD21 LEU    77      39.940  49.990  29.130  1.00  0.00           H  
ATOM   1209 HD22 LEU    77      41.170  49.660  27.970  1.00  0.00           H  
ATOM   1210 HD23 LEU    77      41.320  51.070  28.950  1.00  0.00           H  
ATOM   1211  C   LEU    77      37.430  53.540  29.480  1.00  0.00           C  
ATOM   1212  O   LEU    77      36.810  54.340  28.750  1.00  0.00           O  
ATOM   1213  N   ALA    78      37.540  53.740  30.850  1.00  0.00           N  
ATOM   1214  H   ALA    78      38.000  53.020  31.400  1.00  0.00           H  
ATOM   1215  CA  ALA    78      37.240  55.040  31.490  1.00  0.00           C  
ATOM   1216  HA  ALA    78      36.420  55.580  31.030  1.00  0.00           H  
ATOM   1217  CB  ALA    78      36.850  54.840  32.950  1.00  0.00           C  
ATOM   1218  HB1 ALA    78      37.030  55.780  33.470  1.00  0.00           H  
ATOM   1219  HB2 ALA    78      35.800  54.540  33.020  1.00  0.00           H  
ATOM   1220  HB3 ALA    78      37.480  54.070  33.400  1.00  0.00           H  
ATOM   1221  C   ALA    78      38.460  55.960  31.350  1.00  0.00           C  
ATOM   1222  O   ALA    78      39.550  55.580  31.700  1.00  0.00           O  
ATOM   1223  N   GLN    79      38.240  57.130  30.720  1.00  0.00           N  
ATOM   1224  H   GLN    79      37.280  57.390  30.540  1.00  0.00           H  
ATOM   1225  CA  GLN    79      39.350  58.100  30.460  1.00  0.00           C  
ATOM   1226  HA  GLN    79      40.240  57.480  30.590  1.00  0.00           H  
ATOM   1227  CB  GLN    79      39.080  58.600  29.050  1.00  0.00           C  
ATOM   1228  HB2 GLN    79      38.600  57.900  28.370  1.00  0.00           H  
ATOM   1229  HB3 GLN    79      38.360  59.410  29.170  1.00  0.00           H  
ATOM   1230  CG  GLN    79      40.350  59.300  28.520  1.00  0.00           C  
ATOM   1231  HG2 GLN    79      40.110  59.930  27.660  1.00  0.00           H  
ATOM   1232  HG3 GLN    79      40.900  59.740  29.340  1.00  0.00           H  
ATOM   1233  CD  GLN    79      41.350  58.230  27.900  1.00  0.00           C  
ATOM   1234  OE1 GLN    79      40.880  57.210  27.430  1.00  0.00           O  
ATOM   1235  NE2 GLN    79      42.620  58.360  28.130  1.00  0.00           N  
ATOM   1236 HE21 GLN    79      43.210  57.540  28.060  1.00  0.00           H  
ATOM   1237 HE22 GLN    79      42.970  59.100  28.730  1.00  0.00           H  
ATOM   1238  C   GLN    79      39.440  59.250  31.580  1.00  0.00           C  
ATOM   1239  O   GLN    79      38.470  59.980  31.880  1.00  0.00           O  
ATOM   1240  N   VAL    80      40.590  59.320  32.190  1.00  0.00           N  
ATOM   1241  H   VAL    80      41.260  58.650  31.840  1.00  0.00           H  
ATOM   1242  CA  VAL    80      40.840  60.300  33.250  1.00  0.00           C  
ATOM   1243  HA  VAL    80      40.040  60.440  33.980  1.00  0.00           H  
ATOM   1244  CB  VAL    80      41.890  59.690  34.290  1.00  0.00           C  
ATOM   1245  HB  VAL    80      42.670  59.260  33.660  1.00  0.00           H  
ATOM   1246  CG1 VAL    80      42.770  60.660  35.090  1.00  0.00           C  
ATOM   1247 HG11 VAL    80      43.400  61.200  34.380  1.00  0.00           H  
ATOM   1248 HG12 VAL    80      42.160  61.360  35.670  1.00  0.00           H  
ATOM   1249 HG13 VAL    80      43.460  60.150  35.770  1.00  0.00           H  
ATOM   1250  CG2 VAL    80      41.420  58.520  35.110  1.00  0.00           C  
ATOM   1251 HG21 VAL    80      40.620  58.880  35.770  1.00  0.00           H  
ATOM   1252 HG22 VAL    80      40.950  57.820  34.420  1.00  0.00           H  
ATOM   1253 HG23 VAL    80      42.130  57.980  35.730  1.00  0.00           H  
ATOM   1254  C   VAL    80      41.190  61.670  32.690  1.00  0.00           C  
ATOM   1255  O   VAL    80      41.850  61.710  31.700  1.00  0.00           O  
ATOM   1256  N   ARG    81      40.730  62.720  33.310  1.00  0.00           N  
ATOM   1257  H   ARG    81      40.210  62.690  34.180  1.00  0.00           H  
ATOM   1258  CA  ARG    81      41.030  64.110  32.840  1.00  0.00           C  
ATOM   1259  HA  ARG    81      41.180  64.080  31.760  1.00  0.00           H  
ATOM   1260  CB  ARG    81      39.860  65.110  33.300  1.00  0.00           C  
ATOM   1261  HB2 ARG    81      39.810  65.090  34.390  1.00  0.00           H  
ATOM   1262  HB3 ARG    81      40.190  66.140  33.160  1.00  0.00           H  
ATOM   1263  CG  ARG    81      38.540  64.850  32.590  1.00  0.00           C  
ATOM   1264  HG2 ARG    81      38.700  64.770  31.510  1.00  0.00           H  
ATOM   1265  HG3 ARG    81      38.200  63.870  32.900  1.00  0.00           H  
ATOM   1266  CD  ARG    81      37.470  65.840  33.080  1.00  0.00           C  
ATOM   1267  HD2 ARG    81      36.500  65.400  32.850  1.00  0.00           H  
ATOM   1268  HD3 ARG    81      37.550  65.890  34.160  1.00  0.00           H  
ATOM   1269  NE  ARG    81      37.650  67.180  32.450  1.00  0.00           N  
ATOM   1270  HE  ARG    81      37.910  67.930  33.070  1.00  0.00           H  
ATOM   1271  CZ  ARG    81      37.560  67.410  31.180  1.00  0.00           C  
ATOM   1272  NH1 ARG    81      37.270  66.510  30.310  1.00  0.00           N  
ATOM   1273 HH11 ARG    81      36.850  65.620  30.540  1.00  0.00           H  
ATOM   1274 HH12 ARG    81      37.250  66.810  29.350  1.00  0.00           H  
ATOM   1275  NH2 ARG    81      37.820  68.590  30.690  1.00  0.00           N  
ATOM   1276 HH21 ARG    81      38.330  69.280  31.220  1.00  0.00           H  
ATOM   1277 HH22 ARG    81      37.660  68.840  29.720  1.00  0.00           H  
ATOM   1278  C   ARG    81      42.360  64.650  33.210  1.00  0.00           C  
ATOM   1279  O   ARG    81      42.730  64.670  34.340  1.00  0.00           O  
ATOM   1280  N   GLU    82      43.030  65.280  32.260  1.00  0.00           N  
ATOM   1281  H   GLU    82      42.700  65.220  31.300  1.00  0.00           H  
ATOM   1282  CA  GLU    82      44.300  65.980  32.450  1.00  0.00           C  
ATOM   1283  HA  GLU    82      44.770  65.490  33.290  1.00  0.00           H  
ATOM   1284  CB  GLU    82      45.220  65.820  31.230  1.00  0.00           C  
ATOM   1285  HB2 GLU    82      44.700  66.290  30.400  1.00  0.00           H  
ATOM   1286  HB3 GLU    82      46.160  66.320  31.470  1.00  0.00           H  
ATOM   1287  CG  GLU    82      45.550  64.330  30.910  1.00  0.00           C  
ATOM   1288  HG2 GLU    82      46.590  64.240  30.590  1.00  0.00           H  
ATOM   1289  HG3 GLU    82      45.450  63.720  31.810  1.00  0.00           H  
ATOM   1290  CD  GLU    82      44.690  63.510  29.910  1.00  0.00           C  
ATOM   1291  OE1 GLU    82      43.450  63.760  29.900  1.00  0.00           O  
ATOM   1292  OE2 GLU    82      45.090  62.570  29.180  1.00  0.00           O  
ATOM   1293  C   GLU    82      44.080  67.480  32.620  1.00  0.00           C  
ATOM   1294  O   GLU    82      43.470  68.080  31.750  1.00  0.00           O  
ATOM   1295  N   SER    83      44.730  68.050  33.670  1.00  0.00           N  
ATOM   1296  H   SER    83      45.320  67.460  34.240  1.00  0.00           H  
ATOM   1297  CA  SER    83      44.860  69.530  33.820  1.00  0.00           C  
ATOM   1298  HA  SER    83      45.140  70.030  32.890  1.00  0.00           H  
ATOM   1299  CB  SER    83      43.630  70.090  34.480  1.00  0.00           C  
ATOM   1300  HB2 SER    83      43.710  71.160  34.680  1.00  0.00           H  
ATOM   1301  HB3 SER    83      42.810  69.960  33.780  1.00  0.00           H  
ATOM   1302  OG  SER    83      43.320  69.380  35.640  1.00  0.00           O  
ATOM   1303  HG  SER    83      43.900  69.700  36.340  1.00  0.00           H  
ATOM   1304  C   SER    83      46.180  69.780  34.560  1.00  0.00           C  
ATOM   1305  O   SER    83      46.760  68.900  35.200  1.00  0.00           O  
ATOM   1306  N   ARG    84      46.720  70.970  34.430  1.00  0.00           N  
ATOM   1307  H   ARG    84      46.290  71.650  33.830  1.00  0.00           H  
ATOM   1308  CA  ARG    84      48.080  71.280  35.010  1.00  0.00           C  
ATOM   1309  HA  ARG    84      48.410  72.230  34.590  1.00  0.00           H  
ATOM   1310  CB  ARG    84      48.140  71.530  36.550  1.00  0.00           C  
ATOM   1311  HB2 ARG    84      48.150  70.580  37.080  1.00  0.00           H  
ATOM   1312  HB3 ARG    84      49.030  72.050  36.900  1.00  0.00           H  
ATOM   1313  CG  ARG    84      46.910  72.320  37.040  1.00  0.00           C  
ATOM   1314  HG2 ARG    84      46.630  73.160  36.410  1.00  0.00           H  
ATOM   1315  HG3 ARG    84      45.990  71.730  36.930  1.00  0.00           H  
ATOM   1316  CD  ARG    84      47.080  72.830  38.450  1.00  0.00           C  
ATOM   1317  HD2 ARG    84      47.060  72.080  39.240  1.00  0.00           H  
ATOM   1318  HD3 ARG    84      47.980  73.440  38.590  1.00  0.00           H  
ATOM   1319  NE  ARG    84      46.100  73.860  38.820  1.00  0.00           N  
ATOM   1320  HE  ARG    84      46.310  74.770  38.420  1.00  0.00           H  
ATOM   1321  CZ  ARG    84      45.000  73.850  39.580  1.00  0.00           C  
ATOM   1322  NH1 ARG    84      44.520  72.770  40.100  1.00  0.00           N  
ATOM   1323 HH11 ARG    84      45.070  71.920  40.140  1.00  0.00           H  
ATOM   1324 HH12 ARG    84      43.760  72.920  40.760  1.00  0.00           H  
ATOM   1325  NH2 ARG    84      44.370  74.980  39.870  1.00  0.00           N  
ATOM   1326 HH21 ARG    84      44.790  75.820  39.510  1.00  0.00           H  
ATOM   1327 HH22 ARG    84      43.600  74.950  40.530  1.00  0.00           H  
ATOM   1328  C   ARG    84      49.120  70.220  34.470  1.00  0.00           C  
ATOM   1329  O   ARG    84      50.080  69.900  35.240  1.00  0.00           O  
ATOM   1330  N   GLY    85      48.930  69.620  33.270  1.00  0.00           N  
ATOM   1331  H   GLY    85      48.150  69.950  32.720  1.00  0.00           H  
ATOM   1332  CA  GLY    85      49.880  68.640  32.720  1.00  0.00           C  
ATOM   1333  HA2 GLY    85      49.890  68.640  31.630  1.00  0.00           H  
ATOM   1334  HA3 GLY    85      50.850  69.020  33.040  1.00  0.00           H  
ATOM   1335  C   GLY    85      49.730  67.230  33.390  1.00  0.00           C  
ATOM   1336  O   GLY    85      50.460  66.350  33.060  1.00  0.00           O  
ATOM   1337  N   LYS    86      48.830  67.040  34.360  1.00  0.00           N  
ATOM   1338  H   LYS    86      48.320  67.780  34.820  1.00  0.00           H  
ATOM   1339  CA  LYS    86      48.670  65.770  35.040  1.00  0.00           C  
ATOM   1340  HA  LYS    86      49.280  65.080  34.450  1.00  0.00           H  
ATOM   1341  CB  LYS    86      49.290  65.960  36.480  1.00  0.00           C  
ATOM   1342  HB2 LYS    86      48.950  66.900  36.900  1.00  0.00           H  
ATOM   1343  HB3 LYS    86      48.860  65.170  37.090  1.00  0.00           H  
ATOM   1344  CG  LYS    86      50.800  65.900  36.510  1.00  0.00           C  
ATOM   1345  HG2 LYS    86      51.260  65.020  36.070  1.00  0.00           H  
ATOM   1346  HG3 LYS    86      51.260  66.800  36.120  1.00  0.00           H  
ATOM   1347  CD  LYS    86      51.250  66.080  37.970  1.00  0.00           C  
ATOM   1348  HD2 LYS    86      52.340  65.980  38.020  1.00  0.00           H  
ATOM   1349  HD3 LYS    86      50.970  67.100  38.220  1.00  0.00           H  
ATOM   1350  CE  LYS    86      50.790  65.170  39.060  1.00  0.00           C  
ATOM   1351  HE2 LYS    86      51.460  65.380  39.890  1.00  0.00           H  
ATOM   1352  HE3 LYS    86      49.750  65.370  39.330  1.00  0.00           H  
ATOM   1353  NZ  LYS    86      51.080  63.770  38.590  1.00  0.00           N  
ATOM   1354  HZ1 LYS    86      50.400  63.490  37.900  1.00  0.00           H  
ATOM   1355  HZ2 LYS    86      52.010  63.750  38.220  1.00  0.00           H  
ATOM   1356  HZ3 LYS    86      50.980  63.210  39.430  1.00  0.00           H  
ATOM   1357  C   LYS    86      47.190  65.320  35.190  1.00  0.00           C  
ATOM   1358  O   LYS    86      46.290  66.130  35.150  1.00  0.00           O  
ATOM   1359  N   ALA    87      47.060  63.990  35.410  1.00  0.00           N  
ATOM   1360  H   ALA    87      47.850  63.360  35.380  1.00  0.00           H  
ATOM   1361  CA  ALA    87      45.870  63.230  35.620  1.00  0.00           C  
ATOM   1362  HA  ALA    87      45.120  63.480  34.870  1.00  0.00           H  
ATOM   1363  CB  ALA    87      46.140  61.780  35.330  1.00  0.00           C  
ATOM   1364  HB1 ALA    87      47.180  61.460  35.400  1.00  0.00           H  
ATOM   1365  HB2 ALA    87      45.550  61.130  35.980  1.00  0.00           H  
ATOM   1366  HB3 ALA    87      45.910  61.400  34.340  1.00  0.00           H  
ATOM   1367  C   ALA    87      45.170  63.540  36.930  1.00  0.00           C  
ATOM   1368  O   ALA    87      45.810  63.370  38.000  1.00  0.00           O  
ATOM   1369  N   ASN    88      43.930  63.970  36.820  1.00  0.00           N  
ATOM   1370  H   ASN    88      43.550  64.040  35.890  1.00  0.00           H  
ATOM   1371  CA  ASN    88      43.080  64.270  37.970  1.00  0.00           C  
ATOM   1372  HA  ASN    88      43.550  64.710  38.840  1.00  0.00           H  
ATOM   1373  CB  ASN    88      41.870  65.100  37.480  1.00  0.00           C  
ATOM   1374  HB2 ASN    88      42.230  65.980  36.940  1.00  0.00           H  
ATOM   1375  HB3 ASN    88      41.270  64.410  36.880  1.00  0.00           H  
ATOM   1376  CG  ASN    88      40.980  65.670  38.600  1.00  0.00           C  
ATOM   1377  OD1 ASN    88      40.850  65.090  39.630  1.00  0.00           O  
ATOM   1378  ND2 ASN    88      40.520  66.910  38.450  1.00  0.00           N  
ATOM   1379 HD21 ASN    88      40.080  67.430  39.190  1.00  0.00           H  
ATOM   1380 HD22 ASN    88      40.680  67.330  37.550  1.00  0.00           H  
ATOM   1381  C   ASN    88      42.540  62.960  38.680  1.00  0.00           C  
ATOM   1382  O   ASN    88      41.810  62.230  38.100  1.00  0.00           O  
ATOM   1383  N   LEU    89      42.920  62.680  39.940  1.00  0.00           N  
ATOM   1384  H   LEU    89      43.630  63.300  40.310  1.00  0.00           H  
ATOM   1385  CA  LEU    89      42.550  61.550  40.710  1.00  0.00           C  
ATOM   1386  HA  LEU    89      42.000  60.850  40.080  1.00  0.00           H  
ATOM   1387  CB  LEU    89      43.820  60.840  41.280  1.00  0.00           C  
ATOM   1388  HB2 LEU    89      44.360  61.570  41.880  1.00  0.00           H  
ATOM   1389  HB3 LEU    89      43.420  59.990  41.830  1.00  0.00           H  
ATOM   1390  CG  LEU    89      44.850  60.360  40.250  1.00  0.00           C  
ATOM   1391  HG  LEU    89      45.160  61.250  39.690  1.00  0.00           H  
ATOM   1392  CD1 LEU    89      46.010  59.540  40.930  1.00  0.00           C  
ATOM   1393 HD11 LEU    89      46.540  60.170  41.650  1.00  0.00           H  
ATOM   1394 HD12 LEU    89      45.520  58.720  41.460  1.00  0.00           H  
ATOM   1395 HD13 LEU    89      46.720  59.180  40.180  1.00  0.00           H  
ATOM   1396  CD2 LEU    89      44.230  59.350  39.230  1.00  0.00           C  
ATOM   1397 HD21 LEU    89      45.000  58.790  38.700  1.00  0.00           H  
ATOM   1398 HD22 LEU    89      43.540  58.690  39.760  1.00  0.00           H  
ATOM   1399 HD23 LEU    89      43.590  59.960  38.590  1.00  0.00           H  
ATOM   1400  C   LEU    89      41.430  61.760  41.770  1.00  0.00           C  
ATOM   1401  O   LEU    89      41.080  60.870  42.560  1.00  0.00           O  
ATOM   1402  N   THR    90      40.870  62.940  41.820  1.00  0.00           N  
ATOM   1403  H   THR    90      41.170  63.680  41.200  1.00  0.00           H  
ATOM   1404  CA  THR    90      39.930  63.350  42.890  1.00  0.00           C  
ATOM   1405  HA  THR    90      40.540  63.480  43.780  1.00  0.00           H  
ATOM   1406  CB  THR    90      39.300  64.650  42.560  1.00  0.00           C  
ATOM   1407  HB  THR    90      38.620  64.480  41.730  1.00  0.00           H  
ATOM   1408  CG2 THR    90      38.280  65.250  43.540  1.00  0.00           C  
ATOM   1409 HG21 THR    90      38.670  65.340  44.550  1.00  0.00           H  
ATOM   1410 HG22 THR    90      38.140  66.260  43.150  1.00  0.00           H  
ATOM   1411 HG23 THR    90      37.350  64.680  43.580  1.00  0.00           H  
ATOM   1412  OG1 THR    90      40.080  65.810  42.280  1.00  0.00           O  
ATOM   1413  HG1 THR    90      40.230  65.660  41.350  1.00  0.00           H  
ATOM   1414  C   THR    90      38.810  62.370  43.260  1.00  0.00           C  
ATOM   1415  O   THR    90      38.650  62.020  44.410  1.00  0.00           O  
ATOM   1416  N   LYS    91      38.050  61.770  42.300  1.00  0.00           N  
ATOM   1417  H   LYS    91      38.360  61.860  41.340  1.00  0.00           H  
ATOM   1418  CA  LYS    91      36.930  60.790  42.560  1.00  0.00           C  
ATOM   1419  HA  LYS    91      36.240  61.400  43.150  1.00  0.00           H  
ATOM   1420  CB  LYS    91      36.220  60.300  41.290  1.00  0.00           C  
ATOM   1421  HB2 LYS    91      35.550  59.450  41.450  1.00  0.00           H  
ATOM   1422  HB3 LYS    91      35.700  61.070  40.720  1.00  0.00           H  
ATOM   1423  CG  LYS    91      37.190  59.760  40.250  1.00  0.00           C  
ATOM   1424  HG2 LYS    91      37.770  60.630  39.930  1.00  0.00           H  
ATOM   1425  HG3 LYS    91      37.790  58.950  40.660  1.00  0.00           H  
ATOM   1426  CD  LYS    91      36.410  59.240  39.010  1.00  0.00           C  
ATOM   1427  HD2 LYS    91      37.070  58.460  38.640  1.00  0.00           H  
ATOM   1428  HD3 LYS    91      35.510  58.680  39.270  1.00  0.00           H  
ATOM   1429  CE  LYS    91      36.140  60.340  37.970  1.00  0.00           C  
ATOM   1430  HE2 LYS    91      35.730  61.210  38.480  1.00  0.00           H  
ATOM   1431  HE3 LYS    91      37.120  60.590  37.580  1.00  0.00           H  
ATOM   1432  NZ  LYS    91      35.230  59.810  36.880  1.00  0.00           N  
ATOM   1433  HZ1 LYS    91      35.450  58.870  36.600  1.00  0.00           H  
ATOM   1434  HZ2 LYS    91      34.300  59.660  37.260  1.00  0.00           H  
ATOM   1435  HZ3 LYS    91      35.290  60.420  36.070  1.00  0.00           H  
ATOM   1436  C   LYS    91      37.380  59.520  43.390  1.00  0.00           C  
ATOM   1437  O   LYS    91      36.780  59.120  44.420  1.00  0.00           O  
ATOM   1438  N   TYR    92      38.610  59.070  43.190  1.00  0.00           N  
ATOM   1439  H   TYR    92      39.150  59.550  42.480  1.00  0.00           H  
ATOM   1440  CA  TYR    92      39.240  57.960  43.990  1.00  0.00           C  
ATOM   1441  HA  TYR    92      38.450  57.220  44.050  1.00  0.00           H  
ATOM   1442  CB  TYR    92      40.270  57.290  43.130  1.00  0.00           C  
ATOM   1443  HB2 TYR    92      41.220  57.810  43.300  1.00  0.00           H  
ATOM   1444  HB3 TYR    92      40.390  56.250  43.440  1.00  0.00           H  
ATOM   1445  CG  TYR    92      40.060  57.270  41.640  1.00  0.00           C  
ATOM   1446  CD1 TYR    92      39.100  56.440  41.180  1.00  0.00           C  
ATOM   1447  HD1 TYR    92      38.720  55.790  41.950  1.00  0.00           H  
ATOM   1448  CE1 TYR    92      38.770  56.400  39.830  1.00  0.00           C  
ATOM   1449  HE1 TYR    92      37.990  55.800  39.380  1.00  0.00           H  
ATOM   1450  CZ  TYR    92      39.390  57.260  38.910  1.00  0.00           C  
ATOM   1451  OH  TYR    92      39.110  57.190  37.560  1.00  0.00           O  
ATOM   1452  HH  TYR    92      38.210  57.260  37.220  1.00  0.00           H  
ATOM   1453  CE2 TYR    92      40.460  58.140  39.360  1.00  0.00           C  
ATOM   1454  HE2 TYR    92      41.040  58.730  38.670  1.00  0.00           H  
ATOM   1455  CD2 TYR    92      40.690  58.150  40.780  1.00  0.00           C  
ATOM   1456  HD2 TYR    92      41.570  58.670  41.110  1.00  0.00           H  
ATOM   1457  C   TYR    92      39.750  58.400  45.330  1.00  0.00           C  
ATOM   1458  O   TYR    92      39.810  57.600  46.230  1.00  0.00           O  
ATOM   1459  N   ARG    93      40.140  59.670  45.530  1.00  0.00           N  
ATOM   1460  H   ARG    93      40.040  60.270  44.710  1.00  0.00           H  
ATOM   1461  CA  ARG    93      40.700  60.280  46.730  1.00  0.00           C  
ATOM   1462  HA  ARG    93      41.360  59.550  47.210  1.00  0.00           H  
ATOM   1463  CB  ARG    93      41.560  61.450  46.410  1.00  0.00           C  
ATOM   1464  HB2 ARG    93      41.010  62.120  45.740  1.00  0.00           H  
ATOM   1465  HB3 ARG    93      41.610  62.130  47.260  1.00  0.00           H  
ATOM   1466  CG  ARG    93      42.950  61.100  45.820  1.00  0.00           C  
ATOM   1467  HG2 ARG    93      43.370  60.310  46.450  1.00  0.00           H  
ATOM   1468  HG3 ARG    93      42.740  60.590  44.880  1.00  0.00           H  
ATOM   1469  CD  ARG    93      43.990  62.270  45.630  1.00  0.00           C  
ATOM   1470  HD2 ARG    93      43.970  62.740  46.610  1.00  0.00           H  
ATOM   1471  HD3 ARG    93      44.980  61.840  45.500  1.00  0.00           H  
ATOM   1472  NE  ARG    93      43.620  63.320  44.580  1.00  0.00           N  
ATOM   1473  HE  ARG    93      44.010  63.200  43.660  1.00  0.00           H  
ATOM   1474  CZ  ARG    93      43.060  64.500  44.660  1.00  0.00           C  
ATOM   1475  NH1 ARG    93      42.300  64.880  45.610  1.00  0.00           N  
ATOM   1476 HH11 ARG    93      42.420  64.440  46.520  1.00  0.00           H  
ATOM   1477 HH12 ARG    93      42.010  65.840  45.640  1.00  0.00           H  
ATOM   1478  NH2 ARG    93      43.060  65.280  43.650  1.00  0.00           N  
ATOM   1479 HH21 ARG    93      43.710  65.240  42.880  1.00  0.00           H  
ATOM   1480 HH22 ARG    93      42.470  66.100  43.720  1.00  0.00           H  
ATOM   1481  C   ARG    93      39.520  60.470  47.600  1.00  0.00           C  
ATOM   1482  O   ARG    93      39.510  60.010  48.740  1.00  0.00           O  
ATOM   1483  N   GLU    94      38.450  61.210  47.210  1.00  0.00           N  
ATOM   1484  H   GLU    94      38.480  61.410  46.210  1.00  0.00           H  
ATOM   1485  CA  GLU    94      37.180  61.400  47.970  1.00  0.00           C  
ATOM   1486  HA  GLU    94      37.480  61.920  48.870  1.00  0.00           H  
ATOM   1487  CB  GLU    94      36.230  62.250  47.160  1.00  0.00           C  
ATOM   1488  HB2 GLU    94      36.000  61.820  46.190  1.00  0.00           H  
ATOM   1489  HB3 GLU    94      35.310  62.300  47.750  1.00  0.00           H  
ATOM   1490  CG  GLU    94      36.870  63.650  47.030  1.00  0.00           C  
ATOM   1491  HG2 GLU    94      37.940  63.460  47.070  1.00  0.00           H  
ATOM   1492  HG3 GLU    94      36.650  64.040  46.040  1.00  0.00           H  
ATOM   1493  CD  GLU    94      36.450  64.570  48.140  1.00  0.00           C  
ATOM   1494  OE1 GLU    94      35.250  65.030  48.290  1.00  0.00           O  
ATOM   1495  OE2 GLU    94      37.320  64.920  48.950  1.00  0.00           O  
ATOM   1496  C   GLU    94      36.560  60.070  48.420  1.00  0.00           C  
ATOM   1497  O   GLU    94      35.880  60.030  49.430  1.00  0.00           O  
ATOM   1498  N   ALA    95      36.660  58.990  47.650  1.00  0.00           N  
ATOM   1499  H   ALA    95      37.230  59.160  46.830  1.00  0.00           H  
ATOM   1500  CA  ALA    95      36.380  57.570  47.960  1.00  0.00           C  
ATOM   1501  HA  ALA    95      35.390  57.470  48.400  1.00  0.00           H  
ATOM   1502  CB  ALA    95      36.380  56.640  46.700  1.00  0.00           C  
ATOM   1503  HB1 ALA    95      37.430  56.550  46.430  1.00  0.00           H  
ATOM   1504  HB2 ALA    95      35.950  55.700  47.050  1.00  0.00           H  
ATOM   1505  HB3 ALA    95      35.900  57.120  45.840  1.00  0.00           H  
ATOM   1506  C   ALA    95      37.290  57.040  49.060  1.00  0.00           C  
ATOM   1507  O   ALA    95      36.840  56.320  49.960  1.00  0.00           O  
ATOM   1508  N   SER    96      38.610  57.250  48.920  1.00  0.00           N  
ATOM   1509  H   SER    96      38.810  57.740  48.060  1.00  0.00           H  
ATOM   1510  CA  SER    96      39.570  56.780  49.840  1.00  0.00           C  
ATOM   1511  HA  SER    96      39.370  55.700  49.870  1.00  0.00           H  
ATOM   1512  CB  SER    96      40.990  57.010  49.410  1.00  0.00           C  
ATOM   1513  HB2 SER    96      41.300  56.750  48.400  1.00  0.00           H  
ATOM   1514  HB3 SER    96      41.060  58.090  49.440  1.00  0.00           H  
ATOM   1515  OG  SER    96      41.850  56.290  50.430  1.00  0.00           O  
ATOM   1516  HG  SER    96      41.940  55.380  50.160  1.00  0.00           H  
ATOM   1517  C   SER    96      39.320  57.270  51.300  1.00  0.00           C  
ATOM   1518  O   SER    96      39.280  56.470  52.200  1.00  0.00           O  
ATOM   1519  N   VAL    97      39.020  58.550  51.570  1.00  0.00           N  
ATOM   1520  H   VAL    97      39.100  59.180  50.790  1.00  0.00           H  
ATOM   1521  CA  VAL    97      38.710  59.140  52.920  1.00  0.00           C  
ATOM   1522  HA  VAL    97      39.510  58.840  53.590  1.00  0.00           H  
ATOM   1523  CB  VAL    97      38.670  60.620  52.920  1.00  0.00           C  
ATOM   1524  HB  VAL    97      38.900  60.920  53.950  1.00  0.00           H  
ATOM   1525  CG1 VAL    97      39.830  61.260  52.200  1.00  0.00           C  
ATOM   1526 HG11 VAL    97      39.810  62.350  52.210  1.00  0.00           H  
ATOM   1527 HG12 VAL    97      40.760  60.870  52.610  1.00  0.00           H  
ATOM   1528 HG13 VAL    97      39.910  61.010  51.140  1.00  0.00           H  
ATOM   1529  CG2 VAL    97      37.310  61.320  52.730  1.00  0.00           C  
ATOM   1530 HG21 VAL    97      36.550  61.050  53.460  1.00  0.00           H  
ATOM   1531 HG22 VAL    97      37.310  62.400  52.610  1.00  0.00           H  
ATOM   1532 HG23 VAL    97      36.980  61.000  51.740  1.00  0.00           H  
ATOM   1533  C   VAL    97      37.400  58.510  53.500  1.00  0.00           C  
ATOM   1534  O   VAL    97      37.340  58.280  54.740  1.00  0.00           O  
ATOM   1535  N   GLU    98      36.440  58.380  52.580  1.00  0.00           N  
ATOM   1536  H   GLU    98      36.600  58.680  51.630  1.00  0.00           H  
ATOM   1537  CA  GLU    98      35.100  57.800  52.770  1.00  0.00           C  
ATOM   1538  HA  GLU    98      34.510  58.430  53.450  1.00  0.00           H  
ATOM   1539  CB  GLU    98      34.220  57.900  51.490  1.00  0.00           C  
ATOM   1540  HB2 GLU    98      33.940  58.950  51.390  1.00  0.00           H  
ATOM   1541  HB3 GLU    98      34.840  57.560  50.660  1.00  0.00           H  
ATOM   1542  CG  GLU    98      32.880  57.120  51.600  1.00  0.00           C  
ATOM   1543  HG2 GLU    98      33.050  56.090  51.910  1.00  0.00           H  
ATOM   1544  HG3 GLU    98      32.280  57.620  52.360  1.00  0.00           H  
ATOM   1545  CD  GLU    98      32.080  57.100  50.260  1.00  0.00           C  
ATOM   1546  OE1 GLU    98      30.800  57.040  50.270  1.00  0.00           O  
ATOM   1547  OE2 GLU    98      32.750  57.270  49.190  1.00  0.00           O  
ATOM   1548  C   GLU    98      35.170  56.340  53.320  1.00  0.00           C  
ATOM   1549  O   GLU    98      34.560  56.030  54.320  1.00  0.00           O  
ATOM   1550  N   VAL    99      35.930  55.430  52.660  1.00  0.00           N  
ATOM   1551  H   VAL    99      36.260  55.630  51.720  1.00  0.00           H  
ATOM   1552  CA  VAL    99      36.160  54.060  53.200  1.00  0.00           C  
ATOM   1553  HA  VAL    99      35.210  53.710  53.600  1.00  0.00           H  
ATOM   1554  CB  VAL    99      36.710  53.000  52.120  1.00  0.00           C  
ATOM   1555  HB  VAL    99      37.720  53.260  51.800  1.00  0.00           H  
ATOM   1556  CG1 VAL    99      36.700  51.570  52.590  1.00  0.00           C  
ATOM   1557 HG11 VAL    99      37.290  51.400  53.490  1.00  0.00           H  
ATOM   1558 HG12 VAL    99      35.630  51.430  52.720  1.00  0.00           H  
ATOM   1559 HG13 VAL    99      37.150  51.050  51.750  1.00  0.00           H  
ATOM   1560  CG2 VAL    99      35.940  52.990  50.810  1.00  0.00           C  
ATOM   1561 HG21 VAL    99      34.890  52.710  50.950  1.00  0.00           H  
ATOM   1562 HG22 VAL    99      35.960  54.010  50.410  1.00  0.00           H  
ATOM   1563 HG23 VAL    99      36.470  52.360  50.100  1.00  0.00           H  
ATOM   1564  C   VAL    99      37.060  54.170  54.440  1.00  0.00           C  
ATOM   1565  O   VAL    99      36.910  53.320  55.380  1.00  0.00           O  
ATOM   1566  N   MET   100      38.060  55.060  54.600  1.00  0.00           N  
ATOM   1567  H   MET   100      38.260  55.590  53.760  1.00  0.00           H  
ATOM   1568  CA  MET   100      38.970  55.160  55.820  1.00  0.00           C  
ATOM   1569  HA  MET   100      39.280  54.160  56.110  1.00  0.00           H  
ATOM   1570  CB  MET   100      40.260  55.970  55.510  1.00  0.00           C  
ATOM   1571  HB2 MET   100      39.900  56.910  55.090  1.00  0.00           H  
ATOM   1572  HB3 MET   100      41.020  55.990  56.300  1.00  0.00           H  
ATOM   1573  CG  MET   100      40.990  55.320  54.360  1.00  0.00           C  
ATOM   1574  HG2 MET   100      40.360  54.770  53.670  1.00  0.00           H  
ATOM   1575  HG3 MET   100      41.600  56.060  53.840  1.00  0.00           H  
ATOM   1576  SD  MET   100      42.260  54.050  54.690  1.00  0.00           S  
ATOM   1577  CE  MET   100      42.420  53.480  52.970  1.00  0.00           C  
ATOM   1578  HE1 MET   100      42.640  54.290  52.260  1.00  0.00           H  
ATOM   1579  HE2 MET   100      43.220  52.740  52.920  1.00  0.00           H  
ATOM   1580  HE3 MET   100      41.480  53.060  52.620  1.00  0.00           H  
ATOM   1581  C   MET   100      38.250  55.750  56.970  1.00  0.00           C  
ATOM   1582  O   MET   100      38.570  55.420  58.090  1.00  0.00           O  
ATOM   1583  N   GLU   101      37.100  56.480  56.780  1.00  0.00           N  
ATOM   1584  H   GLU   101      37.000  57.000  55.920  1.00  0.00           H  
ATOM   1585  CA  GLU   101      36.170  56.770  57.880  1.00  0.00           C  
ATOM   1586  HA  GLU   101      36.830  57.030  58.700  1.00  0.00           H  
ATOM   1587  CB  GLU   101      35.370  58.040  57.690  1.00  0.00           C  
ATOM   1588  HB2 GLU   101      35.940  58.940  57.430  1.00  0.00           H  
ATOM   1589  HB3 GLU   101      34.870  57.940  56.740  1.00  0.00           H  
ATOM   1590  CG  GLU   101      34.500  58.430  58.840  1.00  0.00           C  
ATOM   1591  HG2 GLU   101      35.020  58.310  59.800  1.00  0.00           H  
ATOM   1592  HG3 GLU   101      34.220  59.470  58.650  1.00  0.00           H  
ATOM   1593  CD  GLU   101      33.200  57.660  58.920  1.00  0.00           C  
ATOM   1594  OE1 GLU   101      32.440  57.470  57.920  1.00  0.00           O  
ATOM   1595  OE2 GLU   101      32.930  57.080  60.040  1.00  0.00           O  
ATOM   1596  C   GLU   101      35.340  55.530  58.210  1.00  0.00           C  
ATOM   1597  O   GLU   101      35.260  55.240  59.390  1.00  0.00           O  
ATOM   1598  N   ILE   102      34.790  54.730  57.300  1.00  0.00           N  
ATOM   1599  H   ILE   102      35.030  54.930  56.340  1.00  0.00           H  
ATOM   1600  CA  ILE   102      34.200  53.470  57.470  1.00  0.00           C  
ATOM   1601  HA  ILE   102      33.300  53.730  58.010  1.00  0.00           H  
ATOM   1602  CB  ILE   102      33.670  52.670  56.240  1.00  0.00           C  
ATOM   1603  HB  ILE   102      34.490  52.530  55.540  1.00  0.00           H  
ATOM   1604  CG2 ILE   102      33.120  51.260  56.410  1.00  0.00           C  
ATOM   1605 HG21 ILE   102      33.160  50.740  55.460  1.00  0.00           H  
ATOM   1606 HG22 ILE   102      33.600  50.790  57.270  1.00  0.00           H  
ATOM   1607 HG23 ILE   102      32.100  51.360  56.780  1.00  0.00           H  
ATOM   1608  CG1 ILE   102      32.540  53.480  55.550  1.00  0.00           C  
ATOM   1609 HG12 ILE   102      31.580  53.280  56.030  1.00  0.00           H  
ATOM   1610 HG13 ILE   102      32.800  54.540  55.550  1.00  0.00           H  
ATOM   1611  CD1 ILE   102      32.440  53.170  54.060  1.00  0.00           C  
ATOM   1612 HD11 ILE   102      32.270  52.110  53.860  1.00  0.00           H  
ATOM   1613 HD12 ILE   102      31.560  53.700  53.690  1.00  0.00           H  
ATOM   1614 HD13 ILE   102      33.240  53.580  53.440  1.00  0.00           H  
ATOM   1615  C   ILE   102      34.980  52.550  58.360  1.00  0.00           C  
ATOM   1616  O   ILE   102      34.460  52.140  59.400  1.00  0.00           O  
ATOM   1617  N   MET   103      36.280  52.260  58.070  1.00  0.00           N  
ATOM   1618  H   MET   103      36.720  52.660  57.250  1.00  0.00           H  
ATOM   1619  CA  MET   103      37.180  51.310  58.820  1.00  0.00           C  
ATOM   1620  HA  MET   103      36.510  50.520  59.150  1.00  0.00           H  
ATOM   1621  CB  MET   103      38.350  50.710  58.010  1.00  0.00           C  
ATOM   1622  HB2 MET   103      39.060  51.520  57.850  1.00  0.00           H  
ATOM   1623  HB3 MET   103      38.800  49.950  58.650  1.00  0.00           H  
ATOM   1624  CG  MET   103      37.940  50.260  56.610  1.00  0.00           C  
ATOM   1625  HG2 MET   103      37.230  49.440  56.740  1.00  0.00           H  
ATOM   1626  HG3 MET   103      37.400  51.090  56.160  1.00  0.00           H  
ATOM   1627  SD  MET   103      39.300  49.680  55.560  1.00  0.00           S  
ATOM   1628  CE  MET   103      40.040  51.260  55.160  1.00  0.00           C  
ATOM   1629  HE1 MET   103      40.730  51.640  55.920  1.00  0.00           H  
ATOM   1630  HE2 MET   103      40.530  51.270  54.190  1.00  0.00           H  
ATOM   1631  HE3 MET   103      39.210  51.960  55.260  1.00  0.00           H  
ATOM   1632  C   MET   103      37.680  51.860  60.150  1.00  0.00           C  
ATOM   1633  O   MET   103      37.770  51.040  61.110  1.00  0.00           O  
ATOM   1634  N   SER   104      37.740  53.240  60.280  1.00  0.00           N  
ATOM   1635  H   SER   104      37.570  53.810  59.460  1.00  0.00           H  
ATOM   1636  CA  SER   104      38.060  53.700  61.630  1.00  0.00           C  
ATOM   1637  HA  SER   104      38.840  53.010  61.960  1.00  0.00           H  
ATOM   1638  CB  SER   104      38.620  55.100  61.520  1.00  0.00           C  
ATOM   1639  HB2 SER   104      37.820  55.790  61.240  1.00  0.00           H  
ATOM   1640  HB3 SER   104      38.840  55.470  62.520  1.00  0.00           H  
ATOM   1641  OG  SER   104      39.760  55.070  60.640  1.00  0.00           O  
ATOM   1642  HG  SER   104      39.460  55.320  59.770  1.00  0.00           H  
ATOM   1643  C   SER   104      36.820  53.690  62.570  1.00  0.00           C  
ATOM   1644  O   SER   104      36.990  54.150  63.700  1.00  0.00           O  
ATOM   1645  N   ARG   105      35.630  53.210  62.190  1.00  0.00           N  
ATOM   1646  H   ARG   105      35.490  53.080  61.200  1.00  0.00           H  
ATOM   1647  CA  ARG   105      34.470  52.960  63.070  1.00  0.00           C  
ATOM   1648  HA  ARG   105      34.500  53.820  63.750  1.00  0.00           H  
ATOM   1649  CB  ARG   105      33.140  52.650  62.320  1.00  0.00           C  
ATOM   1650  HB2 ARG   105      33.240  51.900  61.540  1.00  0.00           H  
ATOM   1651  HB3 ARG   105      32.480  52.170  63.050  1.00  0.00           H  
ATOM   1652  CG  ARG   105      32.600  53.890  61.590  1.00  0.00           C  
ATOM   1653  HG2 ARG   105      32.340  54.640  62.340  1.00  0.00           H  
ATOM   1654  HG3 ARG   105      33.390  54.210  60.920  1.00  0.00           H  
ATOM   1655  CD  ARG   105      31.320  53.640  60.710  1.00  0.00           C  
ATOM   1656  HD2 ARG   105      31.530  52.860  59.970  1.00  0.00           H  
ATOM   1657  HD3 ARG   105      30.420  53.420  61.280  1.00  0.00           H  
ATOM   1658  NE  ARG   105      31.050  54.830  59.940  1.00  0.00           N  
ATOM   1659  HE  ARG   105      31.730  55.580  59.950  1.00  0.00           H  
ATOM   1660  CZ  ARG   105      30.300  54.850  58.870  1.00  0.00           C  
ATOM   1661  NH1 ARG   105      29.480  53.930  58.600  1.00  0.00           N  
ATOM   1662 HH11 ARG   105      29.330  53.260  59.350  1.00  0.00           H  
ATOM   1663 HH12 ARG   105      28.830  54.010  57.830  1.00  0.00           H  
ATOM   1664  NH2 ARG   105      30.320  55.790  58.020  1.00  0.00           N  
ATOM   1665 HH21 ARG   105      31.030  56.510  58.080  1.00  0.00           H  
ATOM   1666 HH22 ARG   105      29.760  55.760  57.180  1.00  0.00           H  
ATOM   1667  C   ARG   105      34.800  51.750  64.010  1.00  0.00           C  
ATOM   1668  O   ARG   105      34.240  51.770  65.130  1.00  0.00           O  
ATOM   1669  N   PHE   106      35.480  50.730  63.560  1.00  0.00           N  
ATOM   1670  H   PHE   106      35.890  50.780  62.630  1.00  0.00           H  
ATOM   1671  CA  PHE   106      35.700  49.460  64.150  1.00  0.00           C  
ATOM   1672  HA  PHE   106      34.850  49.120  64.740  1.00  0.00           H  
ATOM   1673  CB  PHE   106      35.860  48.450  63.010  1.00  0.00           C  
ATOM   1674  HB2 PHE   106      36.770  48.710  62.470  1.00  0.00           H  
ATOM   1675  HB3 PHE   106      36.150  47.560  63.560  1.00  0.00           H  
ATOM   1676  CG  PHE   106      34.610  48.260  62.180  1.00  0.00           C  
ATOM   1677  CD1 PHE   106      34.270  49.100  61.140  1.00  0.00           C  
ATOM   1678  HD1 PHE   106      34.790  50.020  60.940  1.00  0.00           H  
ATOM   1679  CE1 PHE   106      33.170  48.770  60.300  1.00  0.00           C  
ATOM   1680  HE1 PHE   106      32.830  49.520  59.600  1.00  0.00           H  
ATOM   1681  CZ  PHE   106      32.590  47.550  60.460  1.00  0.00           C  
ATOM   1682  HZ  PHE   106      31.770  47.330  59.790  1.00  0.00           H  
ATOM   1683  CE2 PHE   106      33.020  46.630  61.440  1.00  0.00           C  
ATOM   1684  HE2 PHE   106      32.570  45.650  61.460  1.00  0.00           H  
ATOM   1685  CD2 PHE   106      33.920  47.080  62.400  1.00  0.00           C  
ATOM   1686  HD2 PHE   106      34.190  46.480  63.250  1.00  0.00           H  
ATOM   1687  C   PHE   106      36.870  49.500  65.110  1.00  0.00           C  
ATOM   1688  O   PHE   106      36.690  49.320  66.350  1.00  0.00           O  
ATOM   1689  N   ALA   107      38.080  49.770  64.580  1.00  0.00           N  
ATOM   1690  H   ALA   107      38.090  50.000  63.590  1.00  0.00           H  
ATOM   1691  CA  ALA   107      39.270  49.700  65.370  1.00  0.00           C  
ATOM   1692  HA  ALA   107      39.140  50.120  66.370  1.00  0.00           H  
ATOM   1693  CB  ALA   107      39.810  48.280  65.360  1.00  0.00           C  
ATOM   1694  HB1 ALA   107      40.320  48.190  64.400  1.00  0.00           H  
ATOM   1695  HB2 ALA   107      40.600  48.270  66.120  1.00  0.00           H  
ATOM   1696  HB3 ALA   107      39.030  47.530  65.470  1.00  0.00           H  
ATOM   1697  C   ALA   107      40.330  50.670  64.670  1.00  0.00           C  
ATOM   1698  O   ALA   107      40.100  51.190  63.520  1.00  0.00           O  
ATOM   1699  N   VAL   108      41.380  50.990  65.350  1.00  0.00           N  
ATOM   1700  H   VAL   108      41.590  50.650  66.280  1.00  0.00           H  
ATOM   1701  CA  VAL   108      42.320  51.960  64.660  1.00  0.00           C  
ATOM   1702  HA  VAL   108      41.660  52.740  64.290  1.00  0.00           H  
ATOM   1703  CB  VAL   108      43.260  52.600  65.760  1.00  0.00           C  
ATOM   1704  HB  VAL   108      43.720  51.730  66.230  1.00  0.00           H  
ATOM   1705  CG1 VAL   108      44.320  53.560  65.190  1.00  0.00           C  
ATOM   1706 HG11 VAL   108      43.800  54.440  64.800  1.00  0.00           H  
ATOM   1707 HG12 VAL   108      44.990  53.910  65.970  1.00  0.00           H  
ATOM   1708 HG13 VAL   108      44.930  53.060  64.430  1.00  0.00           H  
ATOM   1709  CG2 VAL   108      42.520  53.460  66.840  1.00  0.00           C  
ATOM   1710 HG21 VAL   108      41.670  52.850  67.130  1.00  0.00           H  
ATOM   1711 HG22 VAL   108      43.070  53.840  67.710  1.00  0.00           H  
ATOM   1712 HG23 VAL   108      42.010  54.250  66.290  1.00  0.00           H  
ATOM   1713  C   VAL   108      43.010  51.300  63.450  1.00  0.00           C  
ATOM   1714  O   VAL   108      43.370  50.110  63.600  1.00  0.00           O  
ATOM   1715  N   ILE   109      43.310  52.030  62.390  1.00  0.00           N  
ATOM   1716  H   ILE   109      43.210  53.030  62.480  1.00  0.00           H  
ATOM   1717  CA  ILE   109      43.860  51.540  61.100  1.00  0.00           C  
ATOM   1718  HA  ILE   109      44.020  50.470  61.040  1.00  0.00           H  
ATOM   1719  CB  ILE   109      42.890  51.730  59.930  1.00  0.00           C  
ATOM   1720  HB  ILE   109      43.360  51.280  59.060  1.00  0.00           H  
ATOM   1721  CG2 ILE   109      41.620  50.920  60.110  1.00  0.00           C  
ATOM   1722 HG21 ILE   109      40.980  50.810  59.240  1.00  0.00           H  
ATOM   1723 HG22 ILE   109      41.820  49.870  60.350  1.00  0.00           H  
ATOM   1724 HG23 ILE   109      40.990  51.410  60.860  1.00  0.00           H  
ATOM   1725  CG1 ILE   109      42.840  53.210  59.480  1.00  0.00           C  
ATOM   1726 HG12 ILE   109      42.420  53.840  60.260  1.00  0.00           H  
ATOM   1727 HG13 ILE   109      43.840  53.520  59.180  1.00  0.00           H  
ATOM   1728  CD1 ILE   109      41.980  53.430  58.190  1.00  0.00           C  
ATOM   1729 HD11 ILE   109      42.000  54.510  58.020  1.00  0.00           H  
ATOM   1730 HD12 ILE   109      42.380  52.890  57.330  1.00  0.00           H  
ATOM   1731 HD13 ILE   109      40.950  53.100  58.270  1.00  0.00           H  
ATOM   1732  C   ILE   109      45.250  52.190  60.800  1.00  0.00           C  
ATOM   1733  O   ILE   109      45.630  53.240  61.290  1.00  0.00           O  
ATOM   1734  N   GLU   110      45.940  51.540  59.870  1.00  0.00           N  
ATOM   1735  H   GLU   110      45.590  50.630  59.620  1.00  0.00           H  
ATOM   1736  CA  GLU   110      47.210  52.020  59.430  1.00  0.00           C  
ATOM   1737  HA  GLU   110      47.240  53.100  59.570  1.00  0.00           H  
ATOM   1738  CB  GLU   110      48.380  51.370  60.170  1.00  0.00           C  
ATOM   1739  HB2 GLU   110      48.280  51.530  61.240  1.00  0.00           H  
ATOM   1740  HB3 GLU   110      48.340  50.300  59.990  1.00  0.00           H  
ATOM   1741  CG  GLU   110      49.760  51.930  59.730  1.00  0.00           C  
ATOM   1742  HG2 GLU   110      49.750  51.920  58.640  1.00  0.00           H  
ATOM   1743  HG3 GLU   110      49.790  52.980  60.040  1.00  0.00           H  
ATOM   1744  CD  GLU   110      50.960  51.070  60.330  1.00  0.00           C  
ATOM   1745  OE1 GLU   110      51.250  51.250  61.510  1.00  0.00           O  
ATOM   1746  OE2 GLU   110      51.500  50.260  59.560  1.00  0.00           O  
ATOM   1747  C   GLU   110      47.280  51.820  57.910  1.00  0.00           C  
ATOM   1748  O   GLU   110      47.450  50.690  57.480  1.00  0.00           O  
ATOM   1749  N   ARG   111      47.260  52.900  57.160  1.00  0.00           N  
ATOM   1750  H   ARG   111      46.970  53.770  57.580  1.00  0.00           H  
ATOM   1751  CA  ARG   111      47.280  52.940  55.620  1.00  0.00           C  
ATOM   1752  HA  ARG   111      46.440  52.380  55.230  1.00  0.00           H  
ATOM   1753  CB  ARG   111      47.360  54.390  55.150  1.00  0.00           C  
ATOM   1754  HB2 ARG   111      47.730  55.010  55.970  1.00  0.00           H  
ATOM   1755  HB3 ARG   111      47.990  54.650  54.310  1.00  0.00           H  
ATOM   1756  CG  ARG   111      45.910  54.830  54.960  1.00  0.00           C  
ATOM   1757  HG2 ARG   111      45.530  54.380  54.030  1.00  0.00           H  
ATOM   1758  HG3 ARG   111      45.340  54.460  55.810  1.00  0.00           H  
ATOM   1759  CD  ARG   111      46.010  56.420  54.800  1.00  0.00           C  
ATOM   1760  HD2 ARG   111      46.370  56.890  55.710  1.00  0.00           H  
ATOM   1761  HD3 ARG   111      46.860  56.520  54.120  1.00  0.00           H  
ATOM   1762  NE  ARG   111      44.810  57.050  54.220  1.00  0.00           N  
ATOM   1763  HE  ARG   111      43.980  56.850  54.750  1.00  0.00           H  
ATOM   1764  CZ  ARG   111      44.600  57.600  53.020  1.00  0.00           C  
ATOM   1765  NH1 ARG   111      45.550  57.660  52.180  1.00  0.00           N  
ATOM   1766 HH11 ARG   111      46.410  57.130  52.220  1.00  0.00           H  
ATOM   1767 HH12 ARG   111      45.250  57.990  51.270  1.00  0.00           H  
ATOM   1768  NH2 ARG   111      43.410  58.100  52.700  1.00  0.00           N  
ATOM   1769 HH21 ARG   111      42.710  58.170  53.420  1.00  0.00           H  
ATOM   1770 HH22 ARG   111      43.280  58.450  51.760  1.00  0.00           H  
ATOM   1771  C   ARG   111      48.470  52.080  55.040  1.00  0.00           C  
ATOM   1772  O   ARG   111      49.510  51.920  55.640  1.00  0.00           O  
ATOM   1773  N   ALA   112      48.440  51.830  53.720  1.00  0.00           N  
ATOM   1774  H   ALA   112      47.550  51.990  53.270  1.00  0.00           H  
ATOM   1775  CA  ALA   112      49.570  51.430  52.940  1.00  0.00           C  
ATOM   1776  HA  ALA   112      50.460  51.950  53.270  1.00  0.00           H  
ATOM   1777  CB  ALA   112      49.740  49.900  53.070  1.00  0.00           C  
ATOM   1778  HB1 ALA   112      50.620  49.780  52.430  1.00  0.00           H  
ATOM   1779  HB2 ALA   112      49.940  49.610  54.100  1.00  0.00           H  
ATOM   1780  HB3 ALA   112      48.850  49.460  52.610  1.00  0.00           H  
ATOM   1781  C   ALA   112      49.390  51.740  51.440  1.00  0.00           C  
ATOM   1782  O   ALA   112      50.340  51.760  50.640  1.00  0.00           O  
ATOM   1783  N   SER   113      48.250  52.320  51.010  1.00  0.00           N  
ATOM   1784  H   SER   113      47.550  52.410  51.740  1.00  0.00           H  
ATOM   1785  CA  SER   113      47.760  52.820  49.680  1.00  0.00           C  
ATOM   1786  HA  SER   113      48.570  53.440  49.280  1.00  0.00           H  
ATOM   1787  CB  SER   113      47.530  51.570  48.820  1.00  0.00           C  
ATOM   1788  HB2 SER   113      48.470  51.050  48.630  1.00  0.00           H  
ATOM   1789  HB3 SER   113      46.820  50.940  49.360  1.00  0.00           H  
ATOM   1790  OG  SER   113      46.970  51.890  47.590  1.00  0.00           O  
ATOM   1791  HG  SER   113      46.520  51.090  47.310  1.00  0.00           H  
ATOM   1792  C   SER   113      46.470  53.570  49.770  1.00  0.00           C  
ATOM   1793  O   SER   113      45.780  53.520  50.860  1.00  0.00           O  
ATOM   1794  N   ILE   114      46.130  54.220  48.660  1.00  0.00           N  
ATOM   1795  H   ILE   114      46.760  54.230  47.880  1.00  0.00           H  
ATOM   1796  CA  ILE   114      44.800  54.800  48.480  1.00  0.00           C  
ATOM   1797  HA  ILE   114      44.760  55.600  49.220  1.00  0.00           H  
ATOM   1798  CB  ILE   114      44.810  55.510  47.040  1.00  0.00           C  
ATOM   1799  HB  ILE   114      45.680  56.140  46.900  1.00  0.00           H  
ATOM   1800  CG2 ILE   114      44.950  54.410  45.920  1.00  0.00           C  
ATOM   1801 HG21 ILE   114      44.100  53.750  45.790  1.00  0.00           H  
ATOM   1802 HG22 ILE   114      45.170  54.900  44.960  1.00  0.00           H  
ATOM   1803 HG23 ILE   114      45.790  53.730  46.080  1.00  0.00           H  
ATOM   1804  CG1 ILE   114      43.470  56.400  46.870  1.00  0.00           C  
ATOM   1805 HG12 ILE   114      42.710  55.650  46.630  1.00  0.00           H  
ATOM   1806 HG13 ILE   114      43.150  56.910  47.770  1.00  0.00           H  
ATOM   1807  CD1 ILE   114      43.700  57.480  45.730  1.00  0.00           C  
ATOM   1808 HD11 ILE   114      44.620  58.050  45.820  1.00  0.00           H  
ATOM   1809 HD12 ILE   114      43.720  56.920  44.790  1.00  0.00           H  
ATOM   1810 HD13 ILE   114      42.950  58.270  45.770  1.00  0.00           H  
ATOM   1811  C   ILE   114      43.660  53.700  48.590  1.00  0.00           C  
ATOM   1812  O   ILE   114      42.480  54.050  48.890  1.00  0.00           O  
ATOM   1813  N   ASP   115      43.960  52.430  48.520  1.00  0.00           N  
ATOM   1814  H   ASP   115      44.950  52.260  48.380  1.00  0.00           H  
ATOM   1815  CA  ASP   115      43.010  51.310  48.360  1.00  0.00           C  
ATOM   1816  HA  ASP   115      41.990  51.630  48.570  1.00  0.00           H  
ATOM   1817  CB  ASP   115      42.810  50.900  46.880  1.00  0.00           C  
ATOM   1818  HB2 ASP   115      41.970  50.220  46.880  1.00  0.00           H  
ATOM   1819  HB3 ASP   115      42.550  51.850  46.410  1.00  0.00           H  
ATOM   1820  CG  ASP   115      43.970  50.240  46.220  1.00  0.00           C  
ATOM   1821  OD1 ASP   115      43.990  50.110  44.960  1.00  0.00           O  
ATOM   1822  OD2 ASP   115      44.980  50.010  46.930  1.00  0.00           O  
ATOM   1823  C   ASP   115      43.260  50.090  49.330  1.00  0.00           C  
ATOM   1824  O   ASP   115      42.760  48.960  49.080  1.00  0.00           O  
ATOM   1825  N   GLU   116      44.020  50.270  50.470  1.00  0.00           N  
ATOM   1826  H   GLU   116      44.380  51.190  50.690  1.00  0.00           H  
ATOM   1827  CA  GLU   116      44.190  49.230  51.560  1.00  0.00           C  
ATOM   1828  HA  GLU   116      43.180  48.830  51.690  1.00  0.00           H  
ATOM   1829  CB  GLU   116      45.090  48.100  51.120  1.00  0.00           C  
ATOM   1830  HB2 GLU   116      45.120  47.200  51.730  1.00  0.00           H  
ATOM   1831  HB3 GLU   116      44.780  47.770  50.130  1.00  0.00           H  
ATOM   1832  CG  GLU   116      46.590  48.420  50.940  1.00  0.00           C  
ATOM   1833  HG2 GLU   116      46.710  49.480  50.700  1.00  0.00           H  
ATOM   1834  HG3 GLU   116      47.060  48.280  51.910  1.00  0.00           H  
ATOM   1835  CD  GLU   116      47.240  47.650  49.710  1.00  0.00           C  
ATOM   1836  OE1 GLU   116      46.650  47.620  48.610  1.00  0.00           O  
ATOM   1837  OE2 GLU   116      48.350  47.100  49.920  1.00  0.00           O  
ATOM   1838  C   GLU   116      44.750  49.740  52.860  1.00  0.00           C  
ATOM   1839  O   GLU   116      45.640  50.610  52.880  1.00  0.00           O  
ATOM   1840  N   ALA   117      44.430  49.010  53.910  1.00  0.00           N  
ATOM   1841  H   ALA   117      43.770  48.260  53.780  1.00  0.00           H  
ATOM   1842  CA  ALA   117      44.830  49.380  55.270  1.00  0.00           C  
ATOM   1843  HA  ALA   117      45.790  49.890  55.260  1.00  0.00           H  
ATOM   1844  CB  ALA   117      43.840  50.440  55.810  1.00  0.00           C  
ATOM   1845  HB1 ALA   117      44.120  50.860  56.780  1.00  0.00           H  
ATOM   1846  HB2 ALA   117      43.780  51.330  55.190  1.00  0.00           H  
ATOM   1847  HB3 ALA   117      42.850  49.990  55.790  1.00  0.00           H  
ATOM   1848  C   ALA   117      45.030  48.120  56.170  1.00  0.00           C  
ATOM   1849  O   ALA   117      44.230  47.200  56.280  1.00  0.00           O  
ATOM   1850  N   TYR   118      46.070  48.120  57.040  1.00  0.00           N  
ATOM   1851  H   TYR   118      46.620  48.960  57.130  1.00  0.00           H  
ATOM   1852  CA  TYR   118      46.370  47.150  58.140  1.00  0.00           C  
ATOM   1853  HA  TYR   118      46.030  46.150  57.860  1.00  0.00           H  
ATOM   1854  CB  TYR   118      47.840  47.340  58.490  1.00  0.00           C  
ATOM   1855  HB2 TYR   118      48.130  48.380  58.690  1.00  0.00           H  
ATOM   1856  HB3 TYR   118      48.020  46.880  59.460  1.00  0.00           H  
ATOM   1857  CG  TYR   118      48.800  46.840  57.440  1.00  0.00           C  
ATOM   1858  CD1 TYR   118      48.860  45.480  57.270  1.00  0.00           C  
ATOM   1859  HD1 TYR   118      48.280  44.790  57.880  1.00  0.00           H  
ATOM   1860  CE1 TYR   118      49.850  44.900  56.420  1.00  0.00           C  
ATOM   1861  HE1 TYR   118      49.880  43.830  56.340  1.00  0.00           H  
ATOM   1862  CZ  TYR   118      50.600  45.760  55.590  1.00  0.00           C  
ATOM   1863  OH  TYR   118      51.410  45.190  54.650  1.00  0.00           O  
ATOM   1864  HH  TYR   118      51.520  45.880  53.990  1.00  0.00           H  
ATOM   1865  CE2 TYR   118      50.480  47.130  55.710  1.00  0.00           C  
ATOM   1866  HE2 TYR   118      51.110  47.740  55.070  1.00  0.00           H  
ATOM   1867  CD2 TYR   118      49.640  47.700  56.640  1.00  0.00           C  
ATOM   1868  HD2 TYR   118      49.640  48.770  56.820  1.00  0.00           H  
ATOM   1869  C   TYR   118      45.480  47.630  59.340  1.00  0.00           C  
ATOM   1870  O   TYR   118      45.120  48.800  59.490  1.00  0.00           O  
ATOM   1871  N   VAL   119      45.200  46.660  60.240  1.00  0.00           N  
ATOM   1872  H   VAL   119      45.500  45.720  60.020  1.00  0.00           H  
ATOM   1873  CA  VAL   119      44.470  46.940  61.490  1.00  0.00           C  
ATOM   1874  HA  VAL   119      44.590  48.000  61.720  1.00  0.00           H  
ATOM   1875  CB  VAL   119      42.950  46.660  61.290  1.00  0.00           C  
ATOM   1876  HB  VAL   119      42.840  45.570  61.340  1.00  0.00           H  
ATOM   1877  CG1 VAL   119      42.140  47.390  62.430  1.00  0.00           C  
ATOM   1878 HG11 VAL   119      41.090  47.090  62.470  1.00  0.00           H  
ATOM   1879 HG12 VAL   119      42.420  47.080  63.430  1.00  0.00           H  
ATOM   1880 HG13 VAL   119      42.030  48.450  62.220  1.00  0.00           H  
ATOM   1881  CG2 VAL   119      42.380  47.020  59.900  1.00  0.00           C  
ATOM   1882 HG21 VAL   119      41.300  46.860  59.920  1.00  0.00           H  
ATOM   1883 HG22 VAL   119      42.690  47.990  59.510  1.00  0.00           H  
ATOM   1884 HG23 VAL   119      42.840  46.360  59.160  1.00  0.00           H  
ATOM   1885  C   VAL   119      44.910  45.930  62.550  1.00  0.00           C  
ATOM   1886  O   VAL   119      44.980  44.740  62.310  1.00  0.00           O  
ATOM   1887  N   ASP   120      45.160  46.310  63.820  1.00  0.00           N  
ATOM   1888  H   ASP   120      45.180  47.280  64.090  1.00  0.00           H  
ATOM   1889  CA  ASP   120      45.200  45.260  64.890  1.00  0.00           C  
ATOM   1890  HA  ASP   120      45.370  44.270  64.460  1.00  0.00           H  
ATOM   1891  CB  ASP   120      46.360  45.620  65.820  1.00  0.00           C  
ATOM   1892  HB2 ASP   120      47.290  45.630  65.240  1.00  0.00           H  
ATOM   1893  HB3 ASP   120      46.160  46.630  66.170  1.00  0.00           H  
ATOM   1894  CG  ASP   120      46.500  44.700  67.080  1.00  0.00           C  
ATOM   1895  OD1 ASP   120      47.440  43.920  67.200  1.00  0.00           O  
ATOM   1896  OD2 ASP   120      45.710  44.890  68.020  1.00  0.00           O  
ATOM   1897  C   ASP   120      43.770  45.330  65.550  1.00  0.00           C  
ATOM   1898  O   ASP   120      43.340  46.400  65.980  1.00  0.00           O  
ATOM   1899  N   LEU   121      43.150  44.100  65.720  1.00  0.00           N  
ATOM   1900  H   LEU   121      43.660  43.260  65.470  1.00  0.00           H  
ATOM   1901  CA  LEU   121      41.830  43.960  66.390  1.00  0.00           C  
ATOM   1902  HA  LEU   121      41.290  44.880  66.160  1.00  0.00           H  
ATOM   1903  CB  LEU   121      41.020  42.800  65.610  1.00  0.00           C  
ATOM   1904  HB2 LEU   121      41.740  41.980  65.540  1.00  0.00           H  
ATOM   1905  HB3 LEU   121      40.150  42.720  66.260  1.00  0.00           H  
ATOM   1906  CG  LEU   121      40.530  43.020  64.140  1.00  0.00           C  
ATOM   1907  HG  LEU   121      39.860  42.180  63.950  1.00  0.00           H  
ATOM   1908  CD1 LEU   121      39.830  44.430  63.960  1.00  0.00           C  
ATOM   1909 HD11 LEU   121      39.640  44.630  62.910  1.00  0.00           H  
ATOM   1910 HD12 LEU   121      38.860  44.330  64.460  1.00  0.00           H  
ATOM   1911 HD13 LEU   121      40.430  45.240  64.360  1.00  0.00           H  
ATOM   1912  CD2 LEU   121      41.640  43.030  63.160  1.00  0.00           C  
ATOM   1913 HD21 LEU   121      42.370  42.240  63.300  1.00  0.00           H  
ATOM   1914 HD22 LEU   121      41.250  43.120  62.150  1.00  0.00           H  
ATOM   1915 HD23 LEU   121      42.260  43.930  63.210  1.00  0.00           H  
ATOM   1916  C   LEU   121      41.810  43.650  67.880  1.00  0.00           C  
ATOM   1917  O   LEU   121      40.760  43.630  68.520  1.00  0.00           O  
ATOM   1918  N   THR   122      43.020  43.490  68.430  1.00  0.00           N  
ATOM   1919  H   THR   122      43.800  43.540  67.790  1.00  0.00           H  
ATOM   1920  CA  THR   122      43.240  42.930  69.780  1.00  0.00           C  
ATOM   1921  HA  THR   122      42.910  41.890  69.680  1.00  0.00           H  
ATOM   1922  CB  THR   122      44.720  42.850  70.190  1.00  0.00           C  
ATOM   1923  HB  THR   122      45.150  43.820  70.400  1.00  0.00           H  
ATOM   1924  CG2 THR   122      44.790  41.950  71.470  1.00  0.00           C  
ATOM   1925 HG21 THR   122      44.320  42.300  72.400  1.00  0.00           H  
ATOM   1926 HG22 THR   122      44.320  41.030  71.130  1.00  0.00           H  
ATOM   1927 HG23 THR   122      45.790  41.550  71.620  1.00  0.00           H  
ATOM   1928  OG1 THR   122      45.550  42.340  69.150  1.00  0.00           O  
ATOM   1929  HG1 THR   122      45.610  43.060  68.520  1.00  0.00           H  
ATOM   1930  C   THR   122      42.470  43.570  70.920  1.00  0.00           C  
ATOM   1931  O   THR   122      41.880  42.880  71.710  1.00  0.00           O  
ATOM   1932  N   SER   123      42.320  44.860  70.970  1.00  0.00           N  
ATOM   1933  H   SER   123      42.740  45.350  70.200  1.00  0.00           H  
ATOM   1934  CA  SER   123      41.340  45.620  71.820  1.00  0.00           C  
ATOM   1935  HA  SER   123      41.660  45.390  72.840  1.00  0.00           H  
ATOM   1936  CB  SER   123      41.390  47.150  71.490  1.00  0.00           C  
ATOM   1937  HB2 SER   123      40.450  47.600  71.810  1.00  0.00           H  
ATOM   1938  HB3 SER   123      42.170  47.650  72.060  1.00  0.00           H  
ATOM   1939  OG  SER   123      41.540  47.430  70.120  1.00  0.00           O  
ATOM   1940  HG  SER   123      42.480  47.350  69.920  1.00  0.00           H  
ATOM   1941  C   SER   123      39.890  45.180  71.660  1.00  0.00           C  
ATOM   1942  O   SER   123      39.260  44.770  72.630  1.00  0.00           O  
ATOM   1943  N   ALA   124      39.400  45.210  70.460  1.00  0.00           N  
ATOM   1944  H   ALA   124      40.010  45.640  69.780  1.00  0.00           H  
ATOM   1945  CA  ALA   124      37.980  44.990  70.130  1.00  0.00           C  
ATOM   1946  HA  ALA   124      37.370  45.520  70.860  1.00  0.00           H  
ATOM   1947  CB  ALA   124      37.710  45.580  68.730  1.00  0.00           C  
ATOM   1948  HB1 ALA   124      38.300  45.040  67.990  1.00  0.00           H  
ATOM   1949  HB2 ALA   124      36.670  45.380  68.440  1.00  0.00           H  
ATOM   1950  HB3 ALA   124      38.040  46.620  68.690  1.00  0.00           H  
ATOM   1951  C   ALA   124      37.690  43.480  70.210  1.00  0.00           C  
ATOM   1952  O   ALA   124      36.510  43.120  70.270  1.00  0.00           O  
ATOM   1953  N   VAL   125      38.680  42.610  70.310  1.00  0.00           N  
ATOM   1954  H   VAL   125      39.550  42.970  69.950  1.00  0.00           H  
ATOM   1955  CA  VAL   125      38.450  41.160  70.390  1.00  0.00           C  
ATOM   1956  HA  VAL   125      37.650  40.820  69.720  1.00  0.00           H  
ATOM   1957  CB  VAL   125      39.590  40.370  69.870  1.00  0.00           C  
ATOM   1958  HB  VAL   125      40.490  40.780  70.320  1.00  0.00           H  
ATOM   1959  CG1 VAL   125      39.430  38.880  70.220  1.00  0.00           C  
ATOM   1960 HG11 VAL   125      39.690  38.770  71.270  1.00  0.00           H  
ATOM   1961 HG12 VAL   125      38.490  38.470  69.860  1.00  0.00           H  
ATOM   1962 HG13 VAL   125      40.240  38.350  69.700  1.00  0.00           H  
ATOM   1963  CG2 VAL   125      39.790  40.310  68.350  1.00  0.00           C  
ATOM   1964 HG21 VAL   125      39.050  39.680  67.860  1.00  0.00           H  
ATOM   1965 HG22 VAL   125      39.660  41.290  67.890  1.00  0.00           H  
ATOM   1966 HG23 VAL   125      40.790  39.990  68.080  1.00  0.00           H  
ATOM   1967  C   VAL   125      37.920  40.730  71.730  1.00  0.00           C  
ATOM   1968  O   VAL   125      37.000  39.880  71.760  1.00  0.00           O  
ATOM   1969  N   GLN   126      38.410  41.370  72.790  1.00  0.00           N  
ATOM   1970  H   GLN   126      39.170  42.020  72.710  1.00  0.00           H  
ATOM   1971  CA  GLN   126      37.930  41.140  74.110  1.00  0.00           C  
ATOM   1972  HA  GLN   126      37.800  40.070  74.260  1.00  0.00           H  
ATOM   1973  CB  GLN   126      38.960  41.800  75.120  1.00  0.00           C  
ATOM   1974  HB2 GLN   126      38.570  42.770  75.420  1.00  0.00           H  
ATOM   1975  HB3 GLN   126      38.860  41.170  76.000  1.00  0.00           H  
ATOM   1976  CG  GLN   126      40.460  41.940  74.770  1.00  0.00           C  
ATOM   1977  HG2 GLN   126      40.520  42.600  73.900  1.00  0.00           H  
ATOM   1978  HG3 GLN   126      40.940  42.470  75.590  1.00  0.00           H  
ATOM   1979  CD  GLN   126      41.170  40.590  74.420  1.00  0.00           C  
ATOM   1980  OE1 GLN   126      40.860  39.550  75.000  1.00  0.00           O  
ATOM   1981  NE2 GLN   126      42.080  40.540  73.460  1.00  0.00           N  
ATOM   1982 HE21 GLN   126      42.340  39.640  73.090  1.00  0.00           H  
ATOM   1983 HE22 GLN   126      42.340  41.330  72.890  1.00  0.00           H  
ATOM   1984  C   GLN   126      36.490  41.670  74.250  1.00  0.00           C  
ATOM   1985  O   GLN   126      35.750  41.010  74.880  1.00  0.00           O  
ATOM   1986  N   GLU   127      36.170  42.870  73.750  1.00  0.00           N  
ATOM   1987  H   GLU   127      36.750  43.490  73.200  1.00  0.00           H  
ATOM   1988  CA  GLU   127      34.780  43.270  73.870  1.00  0.00           C  
ATOM   1989  HA  GLU   127      34.490  43.190  74.920  1.00  0.00           H  
ATOM   1990  CB  GLU   127      34.640  44.720  73.380  1.00  0.00           C  
ATOM   1991  HB2 GLU   127      34.670  44.720  72.290  1.00  0.00           H  
ATOM   1992  HB3 GLU   127      33.600  44.980  73.610  1.00  0.00           H  
ATOM   1993  CG  GLU   127      35.590  45.730  74.090  1.00  0.00           C  
ATOM   1994  HG2 GLU   127      36.590  45.470  73.730  1.00  0.00           H  
ATOM   1995  HG3 GLU   127      35.190  46.730  73.910  1.00  0.00           H  
ATOM   1996  CD  GLU   127      35.690  45.610  75.630  1.00  0.00           C  
ATOM   1997  OE1 GLU   127      34.690  45.220  76.230  1.00  0.00           O  
ATOM   1998  OE2 GLU   127      36.750  45.850  76.190  1.00  0.00           O  
ATOM   1999  C   GLU   127      33.800  42.390  73.080  1.00  0.00           C  
ATOM   2000  O   GLU   127      32.840  41.890  73.590  1.00  0.00           O  
ATOM   2001  N   ARG   128      34.140  42.020  71.840  1.00  0.00           N  
ATOM   2002  H   ARG   128      35.030  42.330  71.480  1.00  0.00           H  
ATOM   2003  CA  ARG   128      33.340  41.150  70.930  1.00  0.00           C  
ATOM   2004  HA  ARG   128      32.330  41.490  70.730  1.00  0.00           H  
ATOM   2005  CB  ARG   128      34.080  41.080  69.540  1.00  0.00           C  
ATOM   2006  HB2 ARG   128      34.250  42.130  69.330  1.00  0.00           H  
ATOM   2007  HB3 ARG   128      35.050  40.630  69.770  1.00  0.00           H  
ATOM   2008  CG  ARG   128      33.480  40.240  68.450  1.00  0.00           C  
ATOM   2009  HG2 ARG   128      34.270  40.190  67.700  1.00  0.00           H  
ATOM   2010  HG3 ARG   128      33.380  39.250  68.900  1.00  0.00           H  
ATOM   2011  CD  ARG   128      32.160  40.870  67.910  1.00  0.00           C  
ATOM   2012  HD2 ARG   128      31.580  40.090  67.420  1.00  0.00           H  
ATOM   2013  HD3 ARG   128      31.630  41.280  68.770  1.00  0.00           H  
ATOM   2014  NE  ARG   128      32.380  42.010  67.010  1.00  0.00           N  
ATOM   2015  HE  ARG   128      32.890  42.800  67.370  1.00  0.00           H  
ATOM   2016  CZ  ARG   128      31.580  42.340  66.020  1.00  0.00           C  
ATOM   2017  NH1 ARG   128      30.720  41.630  65.460  1.00  0.00           N  
ATOM   2018 HH11 ARG   128      30.490  40.750  65.890  1.00  0.00           H  
ATOM   2019 HH12 ARG   128      30.130  41.970  64.720  1.00  0.00           H  
ATOM   2020  NH2 ARG   128      31.790  43.620  65.550  1.00  0.00           N  
ATOM   2021 HH21 ARG   128      32.570  44.190  65.840  1.00  0.00           H  
ATOM   2022 HH22 ARG   128      31.180  43.970  64.830  1.00  0.00           H  
ATOM   2023  C   ARG   128      33.140  39.800  71.550  1.00  0.00           C  
ATOM   2024  O   ARG   128      32.030  39.250  71.390  1.00  0.00           O  
ATOM   2025  N   LEU   129      34.120  39.200  72.120  1.00  0.00           N  
ATOM   2026  H   LEU   129      34.950  39.740  72.320  1.00  0.00           H  
ATOM   2027  CA  LEU   129      33.910  38.030  72.910  1.00  0.00           C  
ATOM   2028  HA  LEU   129      33.440  37.270  72.290  1.00  0.00           H  
ATOM   2029  CB  LEU   129      35.180  37.520  73.530  1.00  0.00           C  
ATOM   2030  HB2 LEU   129      35.700  38.410  73.880  1.00  0.00           H  
ATOM   2031  HB3 LEU   129      34.900  36.970  74.430  1.00  0.00           H  
ATOM   2032  CG  LEU   129      36.120  36.610  72.680  1.00  0.00           C  
ATOM   2033  HG  LEU   129      36.210  36.910  71.640  1.00  0.00           H  
ATOM   2034  CD1 LEU   129      37.510  36.580  73.380  1.00  0.00           C  
ATOM   2035 HD11 LEU   129      37.880  37.480  73.880  1.00  0.00           H  
ATOM   2036 HD12 LEU   129      37.560  35.870  74.210  1.00  0.00           H  
ATOM   2037 HD13 LEU   129      38.310  36.450  72.650  1.00  0.00           H  
ATOM   2038  CD2 LEU   129      35.710  35.150  72.610  1.00  0.00           C  
ATOM   2039 HD21 LEU   129      36.200  34.720  71.740  1.00  0.00           H  
ATOM   2040 HD22 LEU   129      36.030  34.590  73.490  1.00  0.00           H  
ATOM   2041 HD23 LEU   129      34.650  34.970  72.420  1.00  0.00           H  
ATOM   2042  C   LEU   129      32.790  38.140  73.970  1.00  0.00           C  
ATOM   2043  O   LEU   129      32.040  37.160  74.050  1.00  0.00           O  
ATOM   2044  N   GLN   130      32.640  39.270  74.740  1.00  0.00           N  
ATOM   2045  H   GLN   130      33.220  40.070  74.510  1.00  0.00           H  
ATOM   2046  CA  GLN   130      31.540  39.370  75.750  1.00  0.00           C  
ATOM   2047  HA  GLN   130      31.520  38.500  76.420  1.00  0.00           H  
ATOM   2048  CB  GLN   130      32.010  40.420  76.800  1.00  0.00           C  
ATOM   2049  HB2 GLN   130      32.190  41.400  76.360  1.00  0.00           H  
ATOM   2050  HB3 GLN   130      31.150  40.520  77.460  1.00  0.00           H  
ATOM   2051  CG  GLN   130      33.290  39.950  77.500  1.00  0.00           C  
ATOM   2052  HG2 GLN   130      33.470  38.890  77.330  1.00  0.00           H  
ATOM   2053  HG3 GLN   130      34.090  40.570  77.080  1.00  0.00           H  
ATOM   2054  CD  GLN   130      33.260  40.180  79.000  1.00  0.00           C  
ATOM   2055  OE1 GLN   130      32.210  40.430  79.640  1.00  0.00           O  
ATOM   2056  NE2 GLN   130      34.380  40.100  79.640  1.00  0.00           N  
ATOM   2057 HE21 GLN   130      34.400  40.430  80.590  1.00  0.00           H  
ATOM   2058 HE22 GLN   130      35.260  40.120  79.150  1.00  0.00           H  
ATOM   2059  C   GLN   130      30.150  39.440  75.080  1.00  0.00           C  
ATOM   2060  O   GLN   130      29.200  38.840  75.570  1.00  0.00           O  
ATOM   2061  N   LYS   131      30.050  39.920  73.840  1.00  0.00           N  
ATOM   2062  H   LYS   131      30.750  40.540  73.450  1.00  0.00           H  
ATOM   2063  CA  LYS   131      28.900  39.850  72.910  1.00  0.00           C  
ATOM   2064  HA  LYS   131      28.050  40.140  73.530  1.00  0.00           H  
ATOM   2065  CB  LYS   131      28.890  40.980  71.910  1.00  0.00           C  
ATOM   2066  HB2 LYS   131      29.830  40.890  71.370  1.00  0.00           H  
ATOM   2067  HB3 LYS   131      28.060  40.760  71.240  1.00  0.00           H  
ATOM   2068  CG  LYS   131      28.870  42.290  72.570  1.00  0.00           C  
ATOM   2069  HG2 LYS   131      28.000  42.310  73.240  1.00  0.00           H  
ATOM   2070  HG3 LYS   131      29.810  42.490  73.080  1.00  0.00           H  
ATOM   2071  CD  LYS   131      28.760  43.430  71.510  1.00  0.00           C  
ATOM   2072  HD2 LYS   131      29.610  43.270  70.840  1.00  0.00           H  
ATOM   2073  HD3 LYS   131      27.840  43.350  70.930  1.00  0.00           H  
ATOM   2074  CE  LYS   131      28.860  44.710  72.260  1.00  0.00           C  
ATOM   2075  HE2 LYS   131      27.980  44.740  72.910  1.00  0.00           H  
ATOM   2076  HE3 LYS   131      29.720  44.680  72.920  1.00  0.00           H  
ATOM   2077  NZ  LYS   131      28.760  45.810  71.350  1.00  0.00           N  
ATOM   2078  HZ1 LYS   131      28.500  46.600  71.910  1.00  0.00           H  
ATOM   2079  HZ2 LYS   131      29.680  45.940  70.940  1.00  0.00           H  
ATOM   2080  HZ3 LYS   131      27.970  45.750  70.730  1.00  0.00           H  
ATOM   2081  C   LYS   131      28.640  38.490  72.280  1.00  0.00           C  
ATOM   2082  O   LYS   131      27.540  38.130  71.920  1.00  0.00           O  
ATOM   2083  N   LEU   132      29.710  37.720  72.080  1.00  0.00           N  
ATOM   2084  H   LEU   132      30.560  38.130  72.430  1.00  0.00           H  
ATOM   2085  CA  LEU   132      29.680  36.250  71.790  1.00  0.00           C  
ATOM   2086  HA  LEU   132      28.800  35.980  71.190  1.00  0.00           H  
ATOM   2087  CB  LEU   132      30.940  35.780  71.070  1.00  0.00           C  
ATOM   2088  HB2 LEU   132      31.720  36.120  71.740  1.00  0.00           H  
ATOM   2089  HB3 LEU   132      30.980  34.690  70.950  1.00  0.00           H  
ATOM   2090  CG  LEU   132      31.140  36.390  69.700  1.00  0.00           C  
ATOM   2091  HG  LEU   132      31.240  37.470  69.810  1.00  0.00           H  
ATOM   2092  CD1 LEU   132      32.420  35.920  69.120  1.00  0.00           C  
ATOM   2093 HD11 LEU   132      33.230  35.980  69.840  1.00  0.00           H  
ATOM   2094 HD12 LEU   132      32.410  34.870  68.840  1.00  0.00           H  
ATOM   2095 HD13 LEU   132      32.760  36.500  68.260  1.00  0.00           H  
ATOM   2096  CD2 LEU   132      30.080  35.930  68.670  1.00  0.00           C  
ATOM   2097 HD21 LEU   132      29.130  36.270  69.090  1.00  0.00           H  
ATOM   2098 HD22 LEU   132      30.230  36.360  67.680  1.00  0.00           H  
ATOM   2099 HD23 LEU   132      29.950  34.850  68.670  1.00  0.00           H  
ATOM   2100  C   LEU   132      29.440  35.440  73.060  1.00  0.00           C  
ATOM   2101  O   LEU   132      29.340  34.190  72.820  1.00  0.00           O  
ATOM   2102  N   GLN   133      29.410  35.990  74.280  1.00  0.00           N  
ATOM   2103  H   GLN   133      29.760  36.940  74.240  1.00  0.00           H  
ATOM   2104  CA  GLN   133      29.360  35.250  75.540  1.00  0.00           C  
ATOM   2105  HA  GLN   133      29.580  35.930  76.370  1.00  0.00           H  
ATOM   2106  CB  GLN   133      27.920  34.670  75.860  1.00  0.00           C  
ATOM   2107  HB2 GLN   133      27.630  34.100  74.970  1.00  0.00           H  
ATOM   2108  HB3 GLN   133      27.930  34.120  76.800  1.00  0.00           H  
ATOM   2109  CG  GLN   133      26.980  35.930  75.980  1.00  0.00           C  
ATOM   2110  HG2 GLN   133      27.270  36.540  76.840  1.00  0.00           H  
ATOM   2111  HG3 GLN   133      27.230  36.530  75.100  1.00  0.00           H  
ATOM   2112  CD  GLN   133      25.520  35.420  76.030  1.00  0.00           C  
ATOM   2113  OE1 GLN   133      24.960  34.990  77.100  1.00  0.00           O  
ATOM   2114  NE2 GLN   133      24.830  35.220  74.950  1.00  0.00           N  
ATOM   2115 HE21 GLN   133      23.890  34.860  74.960  1.00  0.00           H  
ATOM   2116 HE22 GLN   133      25.090  35.550  74.040  1.00  0.00           H  
ATOM   2117  C   GLN   133      30.490  34.150  75.580  1.00  0.00           C  
ATOM   2118  O   GLN   133      30.230  33.200  76.270  1.00  0.00           O  
ATOM   2119  N   GLY   134      31.560  34.380  74.840  1.00  0.00           N  
ATOM   2120  H   GLY   134      31.570  35.260  74.350  1.00  0.00           H  
ATOM   2121  CA  GLY   134      32.620  33.340  74.700  1.00  0.00           C  
ATOM   2122  HA2 GLY   134      33.440  33.720  74.100  1.00  0.00           H  
ATOM   2123  HA3 GLY   134      32.960  33.160  75.720  1.00  0.00           H  
ATOM   2124  C   GLY   134      32.320  31.960  74.100  1.00  0.00           C  
ATOM   2125  O   GLY   134      33.120  31.010  74.260  1.00  0.00           O  
ATOM   2126  N   GLN   135      31.120  31.800  73.480  1.00  0.00           N  
ATOM   2127  H   GLN   135      30.590  32.660  73.440  1.00  0.00           H  
ATOM   2128  CA  GLN   135      30.550  30.480  73.090  1.00  0.00           C  
ATOM   2129  HA  GLN   135      30.970  29.860  73.880  1.00  0.00           H  
ATOM   2130  CB  GLN   135      28.990  30.560  73.240  1.00  0.00           C  
ATOM   2131  HB2 GLN   135      28.550  31.290  72.570  1.00  0.00           H  
ATOM   2132  HB3 GLN   135      28.410  29.670  72.990  1.00  0.00           H  
ATOM   2133  CG  GLN   135      28.570  30.960  74.650  1.00  0.00           C  
ATOM   2134  HG2 GLN   135      29.310  30.580  75.360  1.00  0.00           H  
ATOM   2135  HG3 GLN   135      28.690  32.040  74.650  1.00  0.00           H  
ATOM   2136  CD  GLN   135      27.100  30.700  75.140  1.00  0.00           C  
ATOM   2137  OE1 GLN   135      26.210  30.410  74.320  1.00  0.00           O  
ATOM   2138  NE2 GLN   135      26.820  30.760  76.450  1.00  0.00           N  
ATOM   2139 HE21 GLN   135      25.830  30.610  76.620  1.00  0.00           H  
ATOM   2140 HE22 GLN   135      27.510  31.140  77.070  1.00  0.00           H  
ATOM   2141  C   GLN   135      30.980  30.050  71.730  1.00  0.00           C  
ATOM   2142  O   GLN   135      31.310  30.940  70.890  1.00  0.00           O  
ATOM   2143  N   PRO   136      30.850  28.740  71.360  1.00  0.00           N  
ATOM   2144  CD  PRO   136      30.600  27.630  72.290  1.00  0.00           C  
ATOM   2145  HD2 PRO   136      29.520  27.680  72.420  1.00  0.00           H  
ATOM   2146  HD3 PRO   136      31.070  27.760  73.260  1.00  0.00           H  
ATOM   2147  CG  PRO   136      31.150  26.410  71.550  1.00  0.00           C  
ATOM   2148  HG2 PRO   136      30.730  25.440  71.850  1.00  0.00           H  
ATOM   2149  HG3 PRO   136      32.230  26.430  71.580  1.00  0.00           H  
ATOM   2150  CB  PRO   136      30.840  26.720  70.060  1.00  0.00           C  
ATOM   2151  HB2 PRO   136      29.770  26.510  69.970  1.00  0.00           H  
ATOM   2152  HB3 PRO   136      31.490  26.210  69.360  1.00  0.00           H  
ATOM   2153  CA  PRO   136      31.130  28.210  70.070  1.00  0.00           C  
ATOM   2154  HA  PRO   136      32.210  28.280  69.950  1.00  0.00           H  
ATOM   2155  C   PRO   136      30.510  29.070  68.910  1.00  0.00           C  
ATOM   2156  O   PRO   136      29.390  29.550  69.030  1.00  0.00           O  
ATOM   2157  N   ILE   137      31.240  29.180  67.790  1.00  0.00           N  
ATOM   2158  H   ILE   137      32.190  28.840  67.830  1.00  0.00           H  
ATOM   2159  CA  ILE   137      31.020  30.090  66.790  1.00  0.00           C  
ATOM   2160  HA  ILE   137      30.460  30.980  67.070  1.00  0.00           H  
ATOM   2161  CB  ILE   137      32.430  30.590  66.280  1.00  0.00           C  
ATOM   2162  HB  ILE   137      33.090  29.780  65.970  1.00  0.00           H  
ATOM   2163  CG2 ILE   137      32.260  31.560  65.070  1.00  0.00           C  
ATOM   2164 HG21 ILE   137      31.690  31.120  64.250  1.00  0.00           H  
ATOM   2165 HG22 ILE   137      31.840  32.530  65.330  1.00  0.00           H  
ATOM   2166 HG23 ILE   137      33.210  31.680  64.550  1.00  0.00           H  
ATOM   2167  CG1 ILE   137      33.070  31.380  67.510  1.00  0.00           C  
ATOM   2168 HG12 ILE   137      32.370  32.130  67.880  1.00  0.00           H  
ATOM   2169 HG13 ILE   137      33.160  30.770  68.410  1.00  0.00           H  
ATOM   2170  CD1 ILE   137      34.400  32.060  67.230  1.00  0.00           C  
ATOM   2171 HD11 ILE   137      34.800  32.550  68.120  1.00  0.00           H  
ATOM   2172 HD12 ILE   137      35.160  31.380  66.840  1.00  0.00           H  
ATOM   2173 HD13 ILE   137      34.180  32.760  66.420  1.00  0.00           H  
ATOM   2174  C   ILE   137      30.200  29.460  65.630  1.00  0.00           C  
ATOM   2175  O   ILE   137      30.260  28.240  65.360  1.00  0.00           O  
ATOM   2176  N   SER   138      29.310  30.270  65.040  1.00  0.00           N  
ATOM   2177  H   SER   138      29.120  31.160  65.470  1.00  0.00           H  
ATOM   2178  CA  SER   138      28.480  29.980  63.940  1.00  0.00           C  
ATOM   2179  HA  SER   138      28.240  28.920  63.920  1.00  0.00           H  
ATOM   2180  CB  SER   138      27.040  30.600  64.130  1.00  0.00           C  
ATOM   2181  HB2 SER   138      26.420  29.980  64.780  1.00  0.00           H  
ATOM   2182  HB3 SER   138      27.090  31.610  64.530  1.00  0.00           H  
ATOM   2183  OG  SER   138      26.500  30.610  62.850  1.00  0.00           O  
ATOM   2184  HG  SER   138      26.260  31.510  62.620  1.00  0.00           H  
ATOM   2185  C   SER   138      29.170  30.410  62.610  1.00  0.00           C  
ATOM   2186  O   SER   138      29.450  31.570  62.460  1.00  0.00           O  
ATOM   2187  N   ALA   139      29.220  29.560  61.640  1.00  0.00           N  
ATOM   2188  H   ALA   139      28.610  28.760  61.680  1.00  0.00           H  
ATOM   2189  CA  ALA   139      29.740  29.910  60.320  1.00  0.00           C  
ATOM   2190  HA  ALA   139      30.820  30.030  60.290  1.00  0.00           H  
ATOM   2191  CB  ALA   139      29.420  28.730  59.510  1.00  0.00           C  
ATOM   2192  HB1 ALA   139      29.700  28.820  58.460  1.00  0.00           H  
ATOM   2193  HB2 ALA   139      29.830  27.860  60.020  1.00  0.00           H  
ATOM   2194  HB3 ALA   139      28.350  28.570  59.410  1.00  0.00           H  
ATOM   2195  C   ALA   139      29.130  31.120  59.630  1.00  0.00           C  
ATOM   2196  O   ALA   139      29.820  31.730  58.770  1.00  0.00           O  
ATOM   2197  N   ASP   140      27.920  31.570  59.900  1.00  0.00           N  
ATOM   2198  H   ASP   140      27.320  31.020  60.490  1.00  0.00           H  
ATOM   2199  CA  ASP   140      27.280  32.690  59.160  1.00  0.00           C  
ATOM   2200  HA  ASP   140      27.580  32.560  58.120  1.00  0.00           H  
ATOM   2201  CB  ASP   140      25.750  32.620  59.330  1.00  0.00           C  
ATOM   2202  HB2 ASP   140      25.490  32.780  60.380  1.00  0.00           H  
ATOM   2203  HB3 ASP   140      25.390  33.430  58.700  1.00  0.00           H  
ATOM   2204  CG  ASP   140      25.120  31.310  58.790  1.00  0.00           C  
ATOM   2205  OD1 ASP   140      25.780  30.430  58.220  1.00  0.00           O  
ATOM   2206  OD2 ASP   140      23.930  31.190  58.810  1.00  0.00           O  
ATOM   2207  C   ASP   140      27.810  34.090  59.560  1.00  0.00           C  
ATOM   2208  O   ASP   140      27.670  35.020  58.740  1.00  0.00           O  
ATOM   2209  N   LEU   141      28.590  34.070  60.710  1.00  0.00           N  
ATOM   2210  H   LEU   141      28.530  33.280  61.340  1.00  0.00           H  
ATOM   2211  CA  LEU   141      29.580  35.170  61.080  1.00  0.00           C  
ATOM   2212  HA  LEU   141      29.220  36.150  60.780  1.00  0.00           H  
ATOM   2213  CB  LEU   141      29.800  35.090  62.570  1.00  0.00           C  
ATOM   2214  HB2 LEU   141      30.210  34.130  62.880  1.00  0.00           H  
ATOM   2215  HB3 LEU   141      30.590  35.830  62.720  1.00  0.00           H  
ATOM   2216  CG  LEU   141      28.690  35.430  63.510  1.00  0.00           C  
ATOM   2217  HG  LEU   141      27.850  34.750  63.400  1.00  0.00           H  
ATOM   2218  CD1 LEU   141      29.300  35.240  64.870  1.00  0.00           C  
ATOM   2219 HD11 LEU   141      29.800  34.290  65.070  1.00  0.00           H  
ATOM   2220 HD12 LEU   141      30.050  36.020  65.040  1.00  0.00           H  
ATOM   2221 HD13 LEU   141      28.480  35.320  65.580  1.00  0.00           H  
ATOM   2222  CD2 LEU   141      28.330  36.870  63.230  1.00  0.00           C  
ATOM   2223 HD21 LEU   141      27.750  37.200  64.100  1.00  0.00           H  
ATOM   2224 HD22 LEU   141      29.140  37.590  63.080  1.00  0.00           H  
ATOM   2225 HD23 LEU   141      27.670  36.880  62.360  1.00  0.00           H  
ATOM   2226  C   LEU   141      30.920  35.220  60.310  1.00  0.00           C  
ATOM   2227  O   LEU   141      31.720  36.190  60.300  1.00  0.00           O  
ATOM   2228  N   LEU   142      31.190  34.120  59.550  1.00  0.00           N  
ATOM   2229  H   LEU   142      30.480  33.400  59.560  1.00  0.00           H  
ATOM   2230  CA  LEU   142      32.390  33.970  58.670  1.00  0.00           C  
ATOM   2231  HA  LEU   142      32.990  34.890  58.660  1.00  0.00           H  
ATOM   2232  CB  LEU   142      33.340  32.940  59.310  1.00  0.00           C  
ATOM   2233  HB2 LEU   142      32.620  32.160  59.560  1.00  0.00           H  
ATOM   2234  HB3 LEU   142      34.200  32.750  58.670  1.00  0.00           H  
ATOM   2235  CG  LEU   142      33.960  33.500  60.580  1.00  0.00           C  
ATOM   2236  HG  LEU   142      33.220  34.060  61.140  1.00  0.00           H  
ATOM   2237  CD1 LEU   142      34.310  32.320  61.630  1.00  0.00           C  
ATOM   2238 HD11 LEU   142      34.750  32.750  62.530  1.00  0.00           H  
ATOM   2239 HD12 LEU   142      33.340  31.870  61.830  1.00  0.00           H  
ATOM   2240 HD13 LEU   142      35.040  31.640  61.170  1.00  0.00           H  
ATOM   2241  CD2 LEU   142      35.200  34.320  60.280  1.00  0.00           C  
ATOM   2242 HD21 LEU   142      35.610  34.630  61.240  1.00  0.00           H  
ATOM   2243 HD22 LEU   142      35.940  33.740  59.720  1.00  0.00           H  
ATOM   2244 HD23 LEU   142      35.010  35.240  59.730  1.00  0.00           H  
ATOM   2245  C   LEU   142      32.000  33.660  57.250  1.00  0.00           C  
ATOM   2246  O   LEU   142      32.530  32.720  56.570  1.00  0.00           O  
ATOM   2247  N   PRO   143      31.100  34.440  56.670  1.00  0.00           N  
ATOM   2248  CD  PRO   143      30.570  35.750  57.080  1.00  0.00           C  
ATOM   2249  HD2 PRO   143      31.370  36.390  57.480  1.00  0.00           H  
ATOM   2250  HD3 PRO   143      29.840  35.610  57.880  1.00  0.00           H  
ATOM   2251  CG  PRO   143      29.870  36.400  55.890  1.00  0.00           C  
ATOM   2252  HG2 PRO   143      30.560  37.050  55.350  1.00  0.00           H  
ATOM   2253  HG3 PRO   143      29.050  36.950  56.350  1.00  0.00           H  
ATOM   2254  CB  PRO   143      29.330  35.180  55.190  1.00  0.00           C  
ATOM   2255  HB2 PRO   143      29.190  35.370  54.120  1.00  0.00           H  
ATOM   2256  HB3 PRO   143      28.400  34.920  55.670  1.00  0.00           H  
ATOM   2257  CA  PRO   143      30.440  34.100  55.360  1.00  0.00           C  
ATOM   2258  HA  PRO   143      29.970  33.120  55.330  1.00  0.00           H  
ATOM   2259  C   PRO   143      31.340  34.050  54.170  1.00  0.00           C  
ATOM   2260  O   PRO   143      30.900  33.470  53.150  1.00  0.00           O  
ATOM   2261  N   SER   144      32.570  34.480  54.230  1.00  0.00           N  
ATOM   2262  H   SER   144      32.890  34.930  55.070  1.00  0.00           H  
ATOM   2263  CA  SER   144      33.510  34.410  53.130  1.00  0.00           C  
ATOM   2264  HA  SER   144      33.130  33.650  52.450  1.00  0.00           H  
ATOM   2265  CB  SER   144      33.530  35.740  52.270  1.00  0.00           C  
ATOM   2266  HB2 SER   144      33.940  35.580  51.280  1.00  0.00           H  
ATOM   2267  HB3 SER   144      32.460  35.970  52.240  1.00  0.00           H  
ATOM   2268  OG  SER   144      34.170  36.790  52.930  1.00  0.00           O  
ATOM   2269  HG  SER   144      33.730  36.880  53.780  1.00  0.00           H  
ATOM   2270  C   SER   144      34.960  33.960  53.550  1.00  0.00           C  
ATOM   2271  O   SER   144      35.820  33.800  52.720  1.00  0.00           O  
ATOM   2272  N   THR   145      35.300  33.800  54.810  1.00  0.00           N  
ATOM   2273  H   THR   145      34.660  34.110  55.520  1.00  0.00           H  
ATOM   2274  CA  THR   145      36.730  33.460  55.220  1.00  0.00           C  
ATOM   2275  HA  THR   145      37.420  34.180  54.770  1.00  0.00           H  
ATOM   2276  CB  THR   145      36.850  33.480  56.750  1.00  0.00           C  
ATOM   2277  HB  THR   145      36.040  32.860  57.140  1.00  0.00           H  
ATOM   2278  CG2 THR   145      38.150  33.080  57.330  1.00  0.00           C  
ATOM   2279 HG21 THR   145      38.200  33.360  58.380  1.00  0.00           H  
ATOM   2280 HG22 THR   145      38.190  32.000  57.400  1.00  0.00           H  
ATOM   2281 HG23 THR   145      38.940  33.540  56.740  1.00  0.00           H  
ATOM   2282  OG1 THR   145      36.460  34.800  57.120  1.00  0.00           O  
ATOM   2283  HG1 THR   145      35.520  34.940  56.980  1.00  0.00           H  
ATOM   2284  C   THR   145      37.090  32.050  54.760  1.00  0.00           C  
ATOM   2285  O   THR   145      36.270  31.170  54.910  1.00  0.00           O  
ATOM   2286  N   TYR   146      38.360  31.940  54.260  1.00  0.00           N  
ATOM   2287  H   TYR   146      38.860  32.810  54.210  1.00  0.00           H  
ATOM   2288  CA  TYR   146      39.040  30.600  54.160  1.00  0.00           C  
ATOM   2289  HA  TYR   146      38.290  29.810  54.280  1.00  0.00           H  
ATOM   2290  CB  TYR   146      39.830  30.620  52.780  1.00  0.00           C  
ATOM   2291  HB2 TYR   146      40.330  31.590  52.680  1.00  0.00           H  
ATOM   2292  HB3 TYR   146      40.620  29.880  52.900  1.00  0.00           H  
ATOM   2293  CG  TYR   146      39.010  30.270  51.550  1.00  0.00           C  
ATOM   2294  CD1 TYR   146      37.960  31.180  51.180  1.00  0.00           C  
ATOM   2295  HD1 TYR   146      37.910  32.180  51.560  1.00  0.00           H  
ATOM   2296  CE1 TYR   146      37.000  30.730  50.180  1.00  0.00           C  
ATOM   2297  HE1 TYR   146      36.340  31.450  49.740  1.00  0.00           H  
ATOM   2298  CZ  TYR   146      37.180  29.450  49.600  1.00  0.00           C  
ATOM   2299  OH  TYR   146      36.280  29.000  48.660  1.00  0.00           O  
ATOM   2300  HH  TYR   146      35.600  29.680  48.620  1.00  0.00           H  
ATOM   2301  CE2 TYR   146      38.260  28.590  49.950  1.00  0.00           C  
ATOM   2302  HE2 TYR   146      38.240  27.610  49.500  1.00  0.00           H  
ATOM   2303  CD2 TYR   146      39.160  28.970  50.970  1.00  0.00           C  
ATOM   2304  HD2 TYR   146      39.940  28.280  51.240  1.00  0.00           H  
ATOM   2305  C   TYR   146      39.890  30.400  55.370  1.00  0.00           C  
ATOM   2306  O   TYR   146      40.550  31.370  55.700  1.00  0.00           O  
ATOM   2307  N   ILE   147      39.900  29.180  55.960  1.00  0.00           N  
ATOM   2308  H   ILE   147      39.180  28.490  55.790  1.00  0.00           H  
ATOM   2309  CA  ILE   147      41.060  28.800  56.840  1.00  0.00           C  
ATOM   2310  HA  ILE   147      41.500  29.600  57.440  1.00  0.00           H  
ATOM   2311  CB  ILE   147      40.640  27.820  57.920  1.00  0.00           C  
ATOM   2312  HB  ILE   147      40.440  26.830  57.500  1.00  0.00           H  
ATOM   2313  CG2 ILE   147      41.770  27.740  58.940  1.00  0.00           C  
ATOM   2314 HG21 ILE   147      42.360  28.650  59.010  1.00  0.00           H  
ATOM   2315 HG22 ILE   147      41.340  27.490  59.910  1.00  0.00           H  
ATOM   2316 HG23 ILE   147      42.460  26.930  58.720  1.00  0.00           H  
ATOM   2317  CG1 ILE   147      39.280  28.090  58.580  1.00  0.00           C  
ATOM   2318 HG12 ILE   147      38.500  28.020  57.820  1.00  0.00           H  
ATOM   2319 HG13 ILE   147      39.020  27.310  59.310  1.00  0.00           H  
ATOM   2320  CD1 ILE   147      39.220  29.560  59.220  1.00  0.00           C  
ATOM   2321 HD11 ILE   147      40.150  29.710  59.770  1.00  0.00           H  
ATOM   2322 HD12 ILE   147      38.980  30.360  58.510  1.00  0.00           H  
ATOM   2323 HD13 ILE   147      38.340  29.560  59.860  1.00  0.00           H  
ATOM   2324  C   ILE   147      42.210  28.120  56.090  1.00  0.00           C  
ATOM   2325  O   ILE   147      42.120  26.990  55.610  1.00  0.00           O  
ATOM   2326  N   GLU   148      43.340  28.830  55.890  1.00  0.00           N  
ATOM   2327  H   GLU   148      43.440  29.750  56.300  1.00  0.00           H  
ATOM   2328  CA  GLU   148      44.470  28.360  55.080  1.00  0.00           C  
ATOM   2329  HA  GLU   148      44.100  28.320  54.050  1.00  0.00           H  
ATOM   2330  CB  GLU   148      45.580  29.410  55.190  1.00  0.00           C  
ATOM   2331  HB2 GLU   148      45.240  30.320  54.690  1.00  0.00           H  
ATOM   2332  HB3 GLU   148      45.640  29.660  56.250  1.00  0.00           H  
ATOM   2333  CG  GLU   148      46.930  29.140  54.560  1.00  0.00           C  
ATOM   2334  HG2 GLU   148      47.430  30.100  54.470  1.00  0.00           H  
ATOM   2335  HG3 GLU   148      47.370  28.500  55.330  1.00  0.00           H  
ATOM   2336  CD  GLU   148      46.940  28.360  53.180  1.00  0.00           C  
ATOM   2337  OE1 GLU   148      47.780  27.490  52.880  1.00  0.00           O  
ATOM   2338  OE2 GLU   148      46.070  28.660  52.360  1.00  0.00           O  
ATOM   2339  C   GLU   148      45.040  26.960  55.600  1.00  0.00           C  
ATOM   2340  O   GLU   148      45.180  26.770  56.830  1.00  0.00           O  
ATOM   2341  N   GLY   149      45.410  26.010  54.780  1.00  0.00           N  
ATOM   2342  H   GLY   149      45.190  26.080  53.800  1.00  0.00           H  
ATOM   2343  CA  GLY   149      45.940  24.720  55.240  1.00  0.00           C  
ATOM   2344  HA2 GLY   149      46.510  24.340  54.390  1.00  0.00           H  
ATOM   2345  HA3 GLY   149      46.650  25.060  56.000  1.00  0.00           H  
ATOM   2346  C   GLY   149      44.990  23.670  55.920  1.00  0.00           C  
ATOM   2347  O   GLY   149      45.480  22.780  56.640  1.00  0.00           O  
ATOM   2348  N   LEU   150      43.690  23.790  55.610  1.00  0.00           N  
ATOM   2349  H   LEU   150      43.450  24.600  55.050  1.00  0.00           H  
ATOM   2350  CA  LEU   150      42.600  22.870  55.800  1.00  0.00           C  
ATOM   2351  HA  LEU   150      43.090  21.900  55.840  1.00  0.00           H  
ATOM   2352  CB  LEU   150      41.840  23.120  57.070  1.00  0.00           C  
ATOM   2353  HB2 LEU   150      41.590  24.180  57.130  1.00  0.00           H  
ATOM   2354  HB3 LEU   150      40.890  22.590  56.970  1.00  0.00           H  
ATOM   2355  CG  LEU   150      42.500  22.860  58.410  1.00  0.00           C  
ATOM   2356  HG  LEU   150      43.420  23.400  58.580  1.00  0.00           H  
ATOM   2357  CD1 LEU   150      41.600  23.270  59.630  1.00  0.00           C  
ATOM   2358 HD11 LEU   150      41.180  24.270  59.480  1.00  0.00           H  
ATOM   2359 HD12 LEU   150      40.820  22.520  59.720  1.00  0.00           H  
ATOM   2360 HD13 LEU   150      42.260  23.250  60.500  1.00  0.00           H  
ATOM   2361  CD2 LEU   150      42.800  21.380  58.560  1.00  0.00           C  
ATOM   2362 HD21 LEU   150      43.680  21.180  57.950  1.00  0.00           H  
ATOM   2363 HD22 LEU   150      43.150  21.180  59.570  1.00  0.00           H  
ATOM   2364 HD23 LEU   150      41.970  20.800  58.160  1.00  0.00           H  
ATOM   2365  C   LEU   150      41.560  23.030  54.610  1.00  0.00           C  
ATOM   2366  O   LEU   150      41.450  24.110  54.030  1.00  0.00           O  
ATOM   2367  N   PRO   151      40.680  22.080  54.250  1.00  0.00           N  
ATOM   2368  CD  PRO   151      39.790  22.190  53.120  1.00  0.00           C  
ATOM   2369  HD2 PRO   151      40.360  22.460  52.240  1.00  0.00           H  
ATOM   2370  HD3 PRO   151      38.910  22.780  53.380  1.00  0.00           H  
ATOM   2371  CG  PRO   151      39.240  20.730  53.000  1.00  0.00           C  
ATOM   2372  HG2 PRO   151      39.970  20.100  52.480  1.00  0.00           H  
ATOM   2373  HG3 PRO   151      38.240  20.630  52.590  1.00  0.00           H  
ATOM   2374  CB  PRO   151      39.280  20.180  54.390  1.00  0.00           C  
ATOM   2375  HB2 PRO   151      39.270  19.090  54.390  1.00  0.00           H  
ATOM   2376  HB3 PRO   151      38.400  20.610  54.860  1.00  0.00           H  
ATOM   2377  CA  PRO   151      40.570  20.710  54.850  1.00  0.00           C  
ATOM   2378  HA  PRO   151      40.560  20.760  55.940  1.00  0.00           H  
ATOM   2379  C   PRO   151      41.730  19.710  54.620  1.00  0.00           C  
ATOM   2380  O   PRO   151      42.440  19.700  53.590  1.00  0.00           O  
ATOM   2381  N   GLN   152      41.730  18.760  55.520  1.00  0.00           N  
ATOM   2382  H   GLN   152      41.230  18.890  56.390  1.00  0.00           H  
ATOM   2383  CA  GLN   152      42.510  17.540  55.320  1.00  0.00           C  
ATOM   2384  HA  GLN   152      43.450  17.830  54.870  1.00  0.00           H  
ATOM   2385  CB  GLN   152      42.710  16.990  56.730  1.00  0.00           C  
ATOM   2386  HB2 GLN   152      43.600  16.350  56.750  1.00  0.00           H  
ATOM   2387  HB3 GLN   152      42.980  17.810  57.400  1.00  0.00           H  
ATOM   2388  CG  GLN   152      41.490  16.280  57.340  1.00  0.00           C  
ATOM   2389  HG2 GLN   152      40.620  16.930  57.360  1.00  0.00           H  
ATOM   2390  HG3 GLN   152      41.140  15.450  56.720  1.00  0.00           H  
ATOM   2391  CD  GLN   152      41.860  15.520  58.660  1.00  0.00           C  
ATOM   2392  OE1 GLN   152      43.000  15.680  59.120  1.00  0.00           O  
ATOM   2393  NE2 GLN   152      40.960  14.840  59.370  1.00  0.00           N  
ATOM   2394 HE21 GLN   152      41.310  14.290  60.140  1.00  0.00           H  
ATOM   2395 HE22 GLN   152      40.100  14.540  58.930  1.00  0.00           H  
ATOM   2396  C   GLN   152      41.870  16.530  54.360  1.00  0.00           C  
ATOM   2397  O   GLN   152      40.730  16.630  53.840  1.00  0.00           O  
ATOM   2398  N   GLY   153      42.640  15.480  54.120  1.00  0.00           N  
ATOM   2399  H   GLY   153      43.510  15.380  54.620  1.00  0.00           H  
ATOM   2400  CA  GLY   153      42.130  14.320  53.340  1.00  0.00           C  
ATOM   2401  HA2 GLY   153      41.840  14.730  52.370  1.00  0.00           H  
ATOM   2402  HA3 GLY   153      42.930  13.590  53.270  1.00  0.00           H  
ATOM   2403  C   GLY   153      40.960  13.560  54.030  1.00  0.00           C  
ATOM   2404  O   GLY   153      40.460  14.010  55.030  1.00  0.00           O  
ATOM   2405  N   PRO   154      40.500  12.450  53.330  1.00  0.00           N  
ATOM   2406  CD  PRO   154      41.130  11.960  52.100  1.00  0.00           C  
ATOM   2407  HD2 PRO   154      42.060  11.440  52.350  1.00  0.00           H  
ATOM   2408  HD3 PRO   154      41.520  12.790  51.510  1.00  0.00           H  
ATOM   2409  CG  PRO   154      40.140  10.980  51.450  1.00  0.00           C  
ATOM   2410  HG2 PRO   154      40.570  10.320  50.690  1.00  0.00           H  
ATOM   2411  HG3 PRO   154      39.480  11.600  50.840  1.00  0.00           H  
ATOM   2412  CB  PRO   154      39.520  10.220  52.670  1.00  0.00           C  
ATOM   2413  HB2 PRO   154      40.260   9.520  53.040  1.00  0.00           H  
ATOM   2414  HB3 PRO   154      38.590   9.730  52.410  1.00  0.00           H  
ATOM   2415  CA  PRO   154      39.410  11.420  53.650  1.00  0.00           C  
ATOM   2416  HA  PRO   154      38.540  12.070  53.590  1.00  0.00           H  
ATOM   2417  C   PRO   154      39.540  11.100  55.150  1.00  0.00           C  
ATOM   2418  O   PRO   154      40.670  10.850  55.550  1.00  0.00           O  
ATOM   2419  N   THR   155      38.490  10.870  55.910  1.00  0.00           N  
ATOM   2420  H   THR   155      38.720  10.620  56.860  1.00  0.00           H  
ATOM   2421  CA  THR   155      37.080  11.170  55.650  1.00  0.00           C  
ATOM   2422  HA  THR   155      36.690  10.730  54.730  1.00  0.00           H  
ATOM   2423  CB  THR   155      36.030  10.720  56.730  1.00  0.00           C  
ATOM   2424  HB  THR   155      35.010  10.870  56.370  1.00  0.00           H  
ATOM   2425  CG2 THR   155      36.080   9.200  57.050  1.00  0.00           C  
ATOM   2426 HG21 THR   155      35.360   9.070  57.850  1.00  0.00           H  
ATOM   2427 HG22 THR   155      35.960   8.550  56.190  1.00  0.00           H  
ATOM   2428 HG23 THR   155      37.040   8.830  57.420  1.00  0.00           H  
ATOM   2429  OG1 THR   155      36.330  11.510  57.920  1.00  0.00           O  
ATOM   2430  HG1 THR   155      37.150  11.140  58.250  1.00  0.00           H  
ATOM   2431  C   THR   155      36.850  12.640  55.370  1.00  0.00           C  
ATOM   2432  O   THR   155      37.310  13.580  56.010  1.00  0.00           O  
ATOM   2433  N   THR   156      36.100  12.830  54.270  1.00  0.00           N  
ATOM   2434  H   THR   156      35.640  11.990  53.940  1.00  0.00           H  
ATOM   2435  CA  THR   156      35.780  14.030  53.670  1.00  0.00           C  
ATOM   2436  HA  THR   156      35.760  14.800  54.450  1.00  0.00           H  
ATOM   2437  CB  THR   156      36.850  14.600  52.720  1.00  0.00           C  
ATOM   2438  HB  THR   156      37.700  14.890  53.330  1.00  0.00           H  
ATOM   2439  CG2 THR   156      37.120  13.790  51.410  1.00  0.00           C  
ATOM   2440 HG21 THR   156      37.700  12.890  51.620  1.00  0.00           H  
ATOM   2441 HG22 THR   156      36.180  13.540  50.920  1.00  0.00           H  
ATOM   2442 HG23 THR   156      37.630  14.380  50.660  1.00  0.00           H  
ATOM   2443  OG1 THR   156      36.340  15.860  52.200  1.00  0.00           O  
ATOM   2444  HG1 THR   156      36.950  16.330  51.610  1.00  0.00           H  
ATOM   2445  C   THR   156      34.360  14.010  53.030  1.00  0.00           C  
ATOM   2446  O   THR   156      34.030  13.100  52.250  1.00  0.00           O  
ATOM   2447  N   ALA   157      33.410  14.870  53.460  1.00  0.00           N  
ATOM   2448  H   ALA   157      33.680  15.520  54.180  1.00  0.00           H  
ATOM   2449  CA  ALA   157      32.000  14.910  53.010  1.00  0.00           C  
ATOM   2450  HA  ALA   157      31.550  14.010  53.420  1.00  0.00           H  
ATOM   2451  CB  ALA   157      31.260  16.110  53.610  1.00  0.00           C  
ATOM   2452  HB1 ALA   157      31.840  17.030  53.470  1.00  0.00           H  
ATOM   2453  HB2 ALA   157      30.220  16.100  53.280  1.00  0.00           H  
ATOM   2454  HB3 ALA   157      31.160  15.940  54.680  1.00  0.00           H  
ATOM   2455  C   ALA   157      31.880  15.010  51.500  1.00  0.00           C  
ATOM   2456  O   ALA   157      32.650  15.740  50.860  1.00  0.00           O  
ATOM   2457  N   GLU   158      30.890  14.300  50.870  1.00  0.00           N  
ATOM   2458  H   GLU   158      30.130  13.830  51.340  1.00  0.00           H  
ATOM   2459  CA  GLU   158      30.700  14.340  49.450  1.00  0.00           C  
ATOM   2460  HA  GLU   158      31.540  13.960  48.870  1.00  0.00           H  
ATOM   2461  CB  GLU   158      29.570  13.380  49.130  1.00  0.00           C  
ATOM   2462  HB2 GLU   158      28.730  13.850  49.630  1.00  0.00           H  
ATOM   2463  HB3 GLU   158      29.350  13.350  48.060  1.00  0.00           H  
ATOM   2464  CG  GLU   158      29.550  12.000  49.730  1.00  0.00           C  
ATOM   2465  HG2 GLU   158      29.680  12.110  50.800  1.00  0.00           H  
ATOM   2466  HG3 GLU   158      28.600  11.500  49.500  1.00  0.00           H  
ATOM   2467  CD  GLU   158      30.620  11.160  49.120  1.00  0.00           C  
ATOM   2468  OE1 GLU   158      31.730  11.250  49.670  1.00  0.00           O  
ATOM   2469  OE2 GLU   158      30.350  10.460  48.150  1.00  0.00           O  
ATOM   2470  C   GLU   158      30.290  15.730  48.850  1.00  0.00           C  
ATOM   2471  O   GLU   158      30.600  15.940  47.650  1.00  0.00           O  
ATOM   2472  N   GLU   159      29.760  16.690  49.650  1.00  0.00           N  
ATOM   2473  H   GLU   159      29.440  16.370  50.550  1.00  0.00           H  
ATOM   2474  CA  GLU   159      29.440  18.020  49.200  1.00  0.00           C  
ATOM   2475  HA  GLU   159      28.780  17.940  48.330  1.00  0.00           H  
ATOM   2476  CB  GLU   159      28.690  18.790  50.280  1.00  0.00           C  
ATOM   2477  HB2 GLU   159      28.010  18.090  50.770  1.00  0.00           H  
ATOM   2478  HB3 GLU   159      29.400  18.960  51.100  1.00  0.00           H  
ATOM   2479  CG  GLU   159      27.800  19.960  49.820  1.00  0.00           C  
ATOM   2480  HG2 GLU   159      28.370  20.570  49.120  1.00  0.00           H  
ATOM   2481  HG3 GLU   159      27.040  19.410  49.260  1.00  0.00           H  
ATOM   2482  CD  GLU   159      27.180  20.730  51.020  1.00  0.00           C  
ATOM   2483  OE1 GLU   159      27.380  21.940  51.120  1.00  0.00           O  
ATOM   2484  OE2 GLU   159      26.540  20.060  51.890  1.00  0.00           O  
ATOM   2485  C   GLU   159      30.670  18.720  48.670  1.00  0.00           C  
ATOM   2486  O   GLU   159      30.580  19.630  47.880  1.00  0.00           O  
ATOM   2487  N   THR   160      31.860  18.310  49.120  1.00  0.00           N  
ATOM   2488  H   THR   160      31.840  17.450  49.650  1.00  0.00           H  
ATOM   2489  CA  THR   160      33.240  18.770  48.740  1.00  0.00           C  
ATOM   2490  HA  THR   160      33.210  19.830  48.970  1.00  0.00           H  
ATOM   2491  CB  THR   160      34.370  18.150  49.550  1.00  0.00           C  
ATOM   2492  HB  THR   160      35.290  18.660  49.270  1.00  0.00           H  
ATOM   2493  CG2 THR   160      34.210  18.530  51.050  1.00  0.00           C  
ATOM   2494 HG21 THR   160      35.120  18.360  51.620  1.00  0.00           H  
ATOM   2495 HG22 THR   160      33.880  19.560  51.190  1.00  0.00           H  
ATOM   2496 HG23 THR   160      33.460  17.910  51.560  1.00  0.00           H  
ATOM   2497  OG1 THR   160      34.450  16.760  49.230  1.00  0.00           O  
ATOM   2498  HG1 THR   160      33.950  16.340  49.920  1.00  0.00           H  
ATOM   2499  C   THR   160      33.640  18.820  47.200  1.00  0.00           C  
ATOM   2500  O   THR   160      34.730  19.160  46.780  1.00  0.00           O  
ATOM   2501  N   VAL   161      32.710  18.420  46.360  1.00  0.00           N  
ATOM   2502  H   VAL   161      31.860  18.060  46.760  1.00  0.00           H  
ATOM   2503  CA  VAL   161      32.700  18.700  44.950  1.00  0.00           C  
ATOM   2504  HA  VAL   161      33.700  18.590  44.530  1.00  0.00           H  
ATOM   2505  CB  VAL   161      31.840  17.710  44.210  1.00  0.00           C  
ATOM   2506  HB  VAL   161      31.880  17.960  43.160  1.00  0.00           H  
ATOM   2507  CG1 VAL   161      32.470  16.300  44.370  1.00  0.00           C  
ATOM   2508 HG11 VAL   161      32.470  15.930  45.390  1.00  0.00           H  
ATOM   2509 HG12 VAL   161      31.990  15.630  43.660  1.00  0.00           H  
ATOM   2510 HG13 VAL   161      33.500  16.480  44.060  1.00  0.00           H  
ATOM   2511  CG2 VAL   161      30.430  17.760  44.760  1.00  0.00           C  
ATOM   2512 HG21 VAL   161      30.390  17.830  45.850  1.00  0.00           H  
ATOM   2513 HG22 VAL   161      29.890  18.620  44.370  1.00  0.00           H  
ATOM   2514 HG23 VAL   161      29.970  16.830  44.430  1.00  0.00           H  
ATOM   2515  C   VAL   161      32.200  20.130  44.650  1.00  0.00           C  
ATOM   2516  O   VAL   161      32.650  20.700  43.670  1.00  0.00           O  
ATOM   2517  N   GLN   162      31.330  20.760  45.500  1.00  0.00           N  
ATOM   2518  H   GLN   162      30.970  20.280  46.310  1.00  0.00           H  
ATOM   2519  CA  GLN   162      31.180  22.180  45.480  1.00  0.00           C  
ATOM   2520  HA  GLN   162      30.940  22.470  44.460  1.00  0.00           H  
ATOM   2521  CB  GLN   162      29.990  22.790  46.330  1.00  0.00           C  
ATOM   2522  HB2 GLN   162      30.110  22.500  47.370  1.00  0.00           H  
ATOM   2523  HB3 GLN   162      29.960  23.880  46.230  1.00  0.00           H  
ATOM   2524  CG  GLN   162      28.630  22.340  45.710  1.00  0.00           C  
ATOM   2525  HG2 GLN   162      28.550  22.560  44.640  1.00  0.00           H  
ATOM   2526  HG3 GLN   162      28.690  21.250  45.630  1.00  0.00           H  
ATOM   2527  CD  GLN   162      27.370  22.820  46.380  1.00  0.00           C  
ATOM   2528  OE1 GLN   162      27.430  23.490  47.430  1.00  0.00           O  
ATOM   2529  NE2 GLN   162      26.200  22.480  45.860  1.00  0.00           N  
ATOM   2530 HE21 GLN   162      25.420  23.010  46.230  1.00  0.00           H  
ATOM   2531 HE22 GLN   162      26.100  21.970  45.000  1.00  0.00           H  
ATOM   2532  C   GLN   162      32.500  22.860  45.940  1.00  0.00           C  
ATOM   2533  O   GLN   162      32.920  22.500  47.020  1.00  0.00           O  
ATOM   2534  N   LYS   163      33.000  23.900  45.310  1.00  0.00           N  
ATOM   2535  H   LYS   163      32.470  24.320  44.560  1.00  0.00           H  
ATOM   2536  CA  LYS   163      34.220  24.620  45.770  1.00  0.00           C  
ATOM   2537  HA  LYS   163      35.070  23.980  45.980  1.00  0.00           H  
ATOM   2538  CB  LYS   163      34.720  25.720  44.700  1.00  0.00           C  
ATOM   2539  HB2 LYS   163      34.810  25.260  43.720  1.00  0.00           H  
ATOM   2540  HB3 LYS   163      33.990  26.520  44.710  1.00  0.00           H  
ATOM   2541  CG  LYS   163      36.120  26.340  44.990  1.00  0.00           C  
ATOM   2542  HG2 LYS   163      36.080  26.730  46.000  1.00  0.00           H  
ATOM   2543  HG3 LYS   163      36.920  25.630  44.810  1.00  0.00           H  
ATOM   2544  CD  LYS   163      36.290  27.570  44.150  1.00  0.00           C  
ATOM   2545  HD2 LYS   163      36.370  27.170  43.140  1.00  0.00           H  
ATOM   2546  HD3 LYS   163      35.470  28.280  44.270  1.00  0.00           H  
ATOM   2547  CE  LYS   163      37.580  28.330  44.500  1.00  0.00           C  
ATOM   2548  HE2 LYS   163      37.530  28.690  45.530  1.00  0.00           H  
ATOM   2549  HE3 LYS   163      38.430  27.670  44.340  1.00  0.00           H  
ATOM   2550  NZ  LYS   163      37.740  29.360  43.460  1.00  0.00           N  
ATOM   2551  HZ1 LYS   163      38.500  30.000  43.650  1.00  0.00           H  
ATOM   2552  HZ2 LYS   163      37.910  28.980  42.540  1.00  0.00           H  
ATOM   2553  HZ3 LYS   163      36.880  29.890  43.390  1.00  0.00           H  
ATOM   2554  C   LYS   163      33.960  25.320  47.120  1.00  0.00           C  
ATOM   2555  O   LYS   163      34.800  25.280  48.020  1.00  0.00           O  
ATOM   2556  N   GLU   164      32.790  25.890  47.250  1.00  0.00           N  
ATOM   2557  H   GLU   164      32.320  26.050  46.360  1.00  0.00           H  
ATOM   2558  CA  GLU   164      32.260  26.400  48.520  1.00  0.00           C  
ATOM   2559  HA  GLU   164      32.930  27.180  48.880  1.00  0.00           H  
ATOM   2560  CB  GLU   164      30.930  27.060  48.250  1.00  0.00           C  
ATOM   2561  HB2 GLU   164      31.120  27.950  47.650  1.00  0.00           H  
ATOM   2562  HB3 GLU   164      30.380  26.340  47.650  1.00  0.00           H  
ATOM   2563  CG  GLU   164      30.160  27.560  49.480  1.00  0.00           C  
ATOM   2564  HG2 GLU   164      29.220  28.040  49.200  1.00  0.00           H  
ATOM   2565  HG3 GLU   164      29.890  26.620  49.960  1.00  0.00           H  
ATOM   2566  CD  GLU   164      30.920  28.560  50.350  1.00  0.00           C  
ATOM   2567  OE1 GLU   164      31.970  29.060  49.960  1.00  0.00           O  
ATOM   2568  OE2 GLU   164      30.560  28.750  51.530  1.00  0.00           O  
ATOM   2569  C   GLU   164      32.120  25.240  49.590  1.00  0.00           C  
ATOM   2570  O   GLU   164      32.560  25.370  50.750  1.00  0.00           O  
ATOM   2571  N   GLY   165      31.570  24.130  49.210  1.00  0.00           N  
ATOM   2572  H   GLY   165      31.390  23.950  48.230  1.00  0.00           H  
ATOM   2573  CA  GLY   165      31.400  22.890  49.970  1.00  0.00           C  
ATOM   2574  HA2 GLY   165      30.670  23.120  50.750  1.00  0.00           H  
ATOM   2575  HA3 GLY   165      30.930  22.130  49.350  1.00  0.00           H  
ATOM   2576  C   GLY   165      32.760  22.540  50.630  1.00  0.00           C  
ATOM   2577  O   GLY   165      32.750  22.170  51.810  1.00  0.00           O  
ATOM   2578  N   MET   166      33.860  22.670  49.930  1.00  0.00           N  
ATOM   2579  H   MET   166      33.870  22.980  48.970  1.00  0.00           H  
ATOM   2580  CA  MET   166      35.190  22.390  50.470  1.00  0.00           C  
ATOM   2581  HA  MET   166      35.060  21.580  51.190  1.00  0.00           H  
ATOM   2582  CB  MET   166      36.060  21.890  49.360  1.00  0.00           C  
ATOM   2583  HB2 MET   166      35.630  21.020  48.860  1.00  0.00           H  
ATOM   2584  HB3 MET   166      36.300  22.710  48.680  1.00  0.00           H  
ATOM   2585  CG  MET   166      37.340  21.280  49.960  1.00  0.00           C  
ATOM   2586  HG2 MET   166      37.950  22.100  50.360  1.00  0.00           H  
ATOM   2587  HG3 MET   166      37.020  20.760  50.860  1.00  0.00           H  
ATOM   2588  SD  MET   166      38.240  20.250  48.870  1.00  0.00           S  
ATOM   2589  CE  MET   166      39.200  21.500  48.000  1.00  0.00           C  
ATOM   2590  HE1 MET   166      38.580  22.150  47.380  1.00  0.00           H  
ATOM   2591  HE2 MET   166      39.760  22.110  48.720  1.00  0.00           H  
ATOM   2592  HE3 MET   166      39.910  21.020  47.320  1.00  0.00           H  
ATOM   2593  C   MET   166      35.700  23.550  51.340  1.00  0.00           C  
ATOM   2594  O   MET   166      36.340  23.150  52.320  1.00  0.00           O  
ATOM   2595  N   ARG   167      35.330  24.820  51.110  1.00  0.00           N  
ATOM   2596  H   ARG   167      34.680  25.080  50.380  1.00  0.00           H  
ATOM   2597  CA  ARG   167      35.710  25.970  52.090  1.00  0.00           C  
ATOM   2598  HA  ARG   167      36.790  26.020  52.120  1.00  0.00           H  
ATOM   2599  CB  ARG   167      35.090  27.250  51.540  1.00  0.00           C  
ATOM   2600  HB2 ARG   167      35.350  27.400  50.500  1.00  0.00           H  
ATOM   2601  HB3 ARG   167      34.000  27.170  51.570  1.00  0.00           H  
ATOM   2602  CG  ARG   167      35.560  28.450  52.310  1.00  0.00           C  
ATOM   2603  HG2 ARG   167      35.540  28.270  53.380  1.00  0.00           H  
ATOM   2604  HG3 ARG   167      36.630  28.570  52.120  1.00  0.00           H  
ATOM   2605  CD  ARG   167      34.760  29.770  52.040  1.00  0.00           C  
ATOM   2606  HD2 ARG   167      35.260  30.580  52.570  1.00  0.00           H  
ATOM   2607  HD3 ARG   167      34.760  29.850  50.960  1.00  0.00           H  
ATOM   2608  NE  ARG   167      33.380  29.770  52.440  1.00  0.00           N  
ATOM   2609  HE  ARG   167      32.700  29.450  51.760  1.00  0.00           H  
ATOM   2610  CZ  ARG   167      32.830  30.320  53.490  1.00  0.00           C  
ATOM   2611  NH1 ARG   167      33.470  30.740  54.500  1.00  0.00           N  
ATOM   2612 HH11 ARG   167      34.470  30.790  54.660  1.00  0.00           H  
ATOM   2613 HH12 ARG   167      33.010  31.070  55.340  1.00  0.00           H  
ATOM   2614  NH2 ARG   167      31.590  30.390  53.460  1.00  0.00           N  
ATOM   2615 HH21 ARG   167      31.180  29.880  52.690  1.00  0.00           H  
ATOM   2616 HH22 ARG   167      31.020  30.770  54.200  1.00  0.00           H  
ATOM   2617  C   ARG   167      34.990  25.560  53.380  1.00  0.00           C  
ATOM   2618  O   ARG   167      35.530  25.640  54.530  1.00  0.00           O  
ATOM   2619  N   LYS   168      33.690  25.130  53.360  1.00  0.00           N  
ATOM   2620  H   LYS   168      33.300  25.160  52.430  1.00  0.00           H  
ATOM   2621  CA  LYS   168      32.870  24.690  54.540  1.00  0.00           C  
ATOM   2622  HA  LYS   168      32.860  25.480  55.290  1.00  0.00           H  
ATOM   2623  CB  LYS   168      31.390  24.410  54.100  1.00  0.00           C  
ATOM   2624  HB2 LYS   168      31.370  23.850  53.160  1.00  0.00           H  
ATOM   2625  HB3 LYS   168      30.710  23.940  54.810  1.00  0.00           H  
ATOM   2626  CG  LYS   168      30.710  25.750  53.620  1.00  0.00           C  
ATOM   2627  HG2 LYS   168      30.510  26.420  54.450  1.00  0.00           H  
ATOM   2628  HG3 LYS   168      31.270  26.330  52.890  1.00  0.00           H  
ATOM   2629  CD  LYS   168      29.350  25.330  52.950  1.00  0.00           C  
ATOM   2630  HD2 LYS   168      29.700  24.870  52.020  1.00  0.00           H  
ATOM   2631  HD3 LYS   168      28.870  24.680  53.680  1.00  0.00           H  
ATOM   2632  CE  LYS   168      28.490  26.620  52.730  1.00  0.00           C  
ATOM   2633  HE2 LYS   168      28.280  27.010  53.730  1.00  0.00           H  
ATOM   2634  HE3 LYS   168      29.070  27.340  52.150  1.00  0.00           H  
ATOM   2635  NZ  LYS   168      27.250  26.360  51.970  1.00  0.00           N  
ATOM   2636  HZ1 LYS   168      26.510  27.050  52.050  1.00  0.00           H  
ATOM   2637  HZ2 LYS   168      27.520  26.130  51.020  1.00  0.00           H  
ATOM   2638  HZ3 LYS   168      26.800  25.560  52.390  1.00  0.00           H  
ATOM   2639  C   LYS   168      33.550  23.510  55.200  1.00  0.00           C  
ATOM   2640  O   LYS   168      33.730  23.530  56.380  1.00  0.00           O  
ATOM   2641  N   GLN   169      34.030  22.520  54.530  1.00  0.00           N  
ATOM   2642  H   GLN   169      33.840  22.570  53.540  1.00  0.00           H  
ATOM   2643  CA  GLN   169      34.660  21.330  55.080  1.00  0.00           C  
ATOM   2644  HA  GLN   169      34.140  20.790  55.870  1.00  0.00           H  
ATOM   2645  CB  GLN   169      35.060  20.440  53.890  1.00  0.00           C  
ATOM   2646  HB2 GLN   169      34.100  20.230  53.440  1.00  0.00           H  
ATOM   2647  HB3 GLN   169      35.790  20.930  53.250  1.00  0.00           H  
ATOM   2648  CG  GLN   169      35.690  19.120  54.390  1.00  0.00           C  
ATOM   2649  HG2 GLN   169      36.120  18.550  53.570  1.00  0.00           H  
ATOM   2650  HG3 GLN   169      36.490  19.330  55.100  1.00  0.00           H  
ATOM   2651  CD  GLN   169      34.800  18.130  55.120  1.00  0.00           C  
ATOM   2652  OE1 GLN   169      33.600  18.160  55.110  1.00  0.00           O  
ATOM   2653  NE2 GLN   169      35.430  17.090  55.730  1.00  0.00           N  
ATOM   2654 HE21 GLN   169      34.850  16.390  56.170  1.00  0.00           H  
ATOM   2655 HE22 GLN   169      36.390  16.850  55.520  1.00  0.00           H  
ATOM   2656  C   GLN   169      35.880  21.770  55.900  1.00  0.00           C  
ATOM   2657  O   GLN   169      36.190  21.180  56.960  1.00  0.00           O  
ATOM   2658  N   GLY   170      36.600  22.790  55.390  1.00  0.00           N  
ATOM   2659  H   GLY   170      36.370  23.080  54.450  1.00  0.00           H  
ATOM   2660  CA  GLY   170      37.770  23.390  55.990  1.00  0.00           C  
ATOM   2661  HA2 GLY   170      38.510  22.640  56.270  1.00  0.00           H  
ATOM   2662  HA3 GLY   170      38.140  24.140  55.290  1.00  0.00           H  
ATOM   2663  C   GLY   170      37.380  24.160  57.230  1.00  0.00           C  
ATOM   2664  O   GLY   170      37.910  23.890  58.320  1.00  0.00           O  
ATOM   2665  N   LEU   171      36.360  24.990  57.200  1.00  0.00           N  
ATOM   2666  H   LEU   171      35.890  25.110  56.320  1.00  0.00           H  
ATOM   2667  CA  LEU   171      36.000  25.840  58.370  1.00  0.00           C  
ATOM   2668  HA  LEU   171      36.900  26.340  58.710  1.00  0.00           H  
ATOM   2669  CB  LEU   171      34.980  26.890  57.920  1.00  0.00           C  
ATOM   2670  HB2 LEU   171      35.480  27.450  57.130  1.00  0.00           H  
ATOM   2671  HB3 LEU   171      34.120  26.430  57.450  1.00  0.00           H  
ATOM   2672  CG  LEU   171      34.470  27.880  58.970  1.00  0.00           C  
ATOM   2673  HG  LEU   171      34.010  27.420  59.850  1.00  0.00           H  
ATOM   2674  CD1 LEU   171      35.620  28.790  59.480  1.00  0.00           C  
ATOM   2675 HD11 LEU   171      35.240  29.710  59.920  1.00  0.00           H  
ATOM   2676 HD12 LEU   171      36.170  28.330  60.300  1.00  0.00           H  
ATOM   2677 HD13 LEU   171      36.260  29.060  58.640  1.00  0.00           H  
ATOM   2678  CD2 LEU   171      33.490  28.790  58.230  1.00  0.00           C  
ATOM   2679 HD21 LEU   171      33.990  29.390  57.460  1.00  0.00           H  
ATOM   2680 HD22 LEU   171      32.710  28.190  57.770  1.00  0.00           H  
ATOM   2681 HD23 LEU   171      32.990  29.470  58.920  1.00  0.00           H  
ATOM   2682  C   LEU   171      35.380  25.060  59.500  1.00  0.00           C  
ATOM   2683  O   LEU   171      35.730  25.260  60.660  1.00  0.00           O  
ATOM   2684  N   PHE   172      34.500  24.140  59.230  1.00  0.00           N  
ATOM   2685  H   PHE   172      34.090  24.090  58.310  1.00  0.00           H  
ATOM   2686  CA  PHE   172      33.980  23.250  60.320  1.00  0.00           C  
ATOM   2687  HA  PHE   172      33.420  23.900  60.990  1.00  0.00           H  
ATOM   2688  CB  PHE   172      32.890  22.280  59.750  1.00  0.00           C  
ATOM   2689  HB2 PHE   172      33.340  21.340  59.440  1.00  0.00           H  
ATOM   2690  HB3 PHE   172      32.320  21.960  60.620  1.00  0.00           H  
ATOM   2691  CG  PHE   172      31.900  22.730  58.720  1.00  0.00           C  
ATOM   2692  CD1 PHE   172      31.290  21.770  57.870  1.00  0.00           C  
ATOM   2693  HD1 PHE   172      31.620  20.740  57.860  1.00  0.00           H  
ATOM   2694  CE1 PHE   172      30.220  22.090  57.090  1.00  0.00           C  
ATOM   2695  HE1 PHE   172      29.860  21.370  56.360  1.00  0.00           H  
ATOM   2696  CZ  PHE   172      29.760  23.380  57.040  1.00  0.00           C  
ATOM   2697  HZ  PHE   172      28.850  23.600  56.510  1.00  0.00           H  
ATOM   2698  CE2 PHE   172      30.320  24.370  57.870  1.00  0.00           C  
ATOM   2699  HE2 PHE   172      30.040  25.410  57.760  1.00  0.00           H  
ATOM   2700  CD2 PHE   172      31.330  24.020  58.810  1.00  0.00           C  
ATOM   2701  HD2 PHE   172      31.630  24.790  59.510  1.00  0.00           H  
ATOM   2702  C   PHE   172      35.020  22.500  61.150  1.00  0.00           C  
ATOM   2703  O   PHE   172      34.950  22.600  62.400  1.00  0.00           O  
ATOM   2704  N   GLN   173      36.050  21.920  60.560  1.00  0.00           N  
ATOM   2705  H   GLN   173      36.030  21.920  59.550  1.00  0.00           H  
ATOM   2706  CA  GLN   173      37.180  21.240  61.270  1.00  0.00           C  
ATOM   2707  HA  GLN   173      36.800  20.400  61.860  1.00  0.00           H  
ATOM   2708  CB  GLN   173      38.090  20.630  60.130  1.00  0.00           C  
ATOM   2709  HB2 GLN   173      38.360  21.320  59.330  1.00  0.00           H  
ATOM   2710  HB3 GLN   173      39.030  20.320  60.580  1.00  0.00           H  
ATOM   2711  CG  GLN   173      37.430  19.400  59.430  1.00  0.00           C  
ATOM   2712  HG2 GLN   173      37.070  18.740  60.230  1.00  0.00           H  
ATOM   2713  HG3 GLN   173      36.530  19.720  58.900  1.00  0.00           H  
ATOM   2714  CD  GLN   173      38.310  18.810  58.310  1.00  0.00           C  
ATOM   2715  OE1 GLN   173      39.140  19.420  57.590  1.00  0.00           O  
ATOM   2716  NE2 GLN   173      38.020  17.570  58.010  1.00  0.00           N  
ATOM   2717 HE21 GLN   173      38.360  17.260  57.110  1.00  0.00           H  
ATOM   2718 HE22 GLN   173      37.470  16.950  58.580  1.00  0.00           H  
ATOM   2719  C   GLN   173      38.070  22.200  62.120  1.00  0.00           C  
ATOM   2720  O   GLN   173      38.710  21.670  63.020  1.00  0.00           O  
ATOM   2721  N   TRP   174      38.170  23.470  61.680  1.00  0.00           N  
ATOM   2722  H   TRP   174      37.500  23.810  61.000  1.00  0.00           H  
ATOM   2723  CA  TRP   174      38.920  24.530  62.450  1.00  0.00           C  
ATOM   2724  HA  TRP   174      39.910  24.210  62.780  1.00  0.00           H  
ATOM   2725  CB  TRP   174      39.110  25.740  61.670  1.00  0.00           C  
ATOM   2726  HB2 TRP   174      39.780  25.500  60.840  1.00  0.00           H  
ATOM   2727  HB3 TRP   174      38.180  26.040  61.200  1.00  0.00           H  
ATOM   2728  CG  TRP   174      39.600  26.950  62.370  1.00  0.00           C  
ATOM   2729  CD1 TRP   174      38.790  27.970  62.840  1.00  0.00           C  
ATOM   2730  HD1 TRP   174      37.720  28.020  62.700  1.00  0.00           H  
ATOM   2731  NE1 TRP   174      39.610  28.880  63.510  1.00  0.00           N  
ATOM   2732  HE1 TRP   174      39.340  29.790  63.860  1.00  0.00           H  
ATOM   2733  CE2 TRP   174      40.930  28.360  63.580  1.00  0.00           C  
ATOM   2734  CZ2 TRP   174      42.020  28.850  64.320  1.00  0.00           C  
ATOM   2735  HZ2 TRP   174      42.000  29.790  64.840  1.00  0.00           H  
ATOM   2736  CH2 TRP   174      43.160  28.020  64.340  1.00  0.00           C  
ATOM   2737  HH2 TRP   174      43.980  28.400  64.930  1.00  0.00           H  
ATOM   2738  CZ3 TRP   174      43.260  26.820  63.660  1.00  0.00           C  
ATOM   2739  HZ3 TRP   174      44.150  26.210  63.710  1.00  0.00           H  
ATOM   2740  CE3 TRP   174      42.110  26.380  62.930  1.00  0.00           C  
ATOM   2741  HE3 TRP   174      42.080  25.410  62.450  1.00  0.00           H  
ATOM   2742  CD2 TRP   174      40.950  27.150  62.890  1.00  0.00           C  
ATOM   2743  C   TRP   174      38.160  24.830  63.690  1.00  0.00           C  
ATOM   2744  O   TRP   174      38.640  24.740  64.800  1.00  0.00           O  
ATOM   2745  N   LEU   175      36.840  25.180  63.520  1.00  0.00           N  
ATOM   2746  H   LEU   175      36.470  25.280  62.580  1.00  0.00           H  
ATOM   2747  CA  LEU   175      36.010  25.640  64.660  1.00  0.00           C  
ATOM   2748  HA  LEU   175      36.530  26.370  65.270  1.00  0.00           H  
ATOM   2749  CB  LEU   175      34.640  26.120  64.200  1.00  0.00           C  
ATOM   2750  HB2 LEU   175      34.210  25.290  63.630  1.00  0.00           H  
ATOM   2751  HB3 LEU   175      33.870  26.300  64.950  1.00  0.00           H  
ATOM   2752  CG  LEU   175      34.680  27.410  63.320  1.00  0.00           C  
ATOM   2753  HG  LEU   175      35.470  27.350  62.560  1.00  0.00           H  
ATOM   2754  CD1 LEU   175      33.330  27.620  62.740  1.00  0.00           C  
ATOM   2755 HD11 LEU   175      33.390  28.550  62.170  1.00  0.00           H  
ATOM   2756 HD12 LEU   175      33.040  26.810  62.070  1.00  0.00           H  
ATOM   2757 HD13 LEU   175      32.530  27.770  63.460  1.00  0.00           H  
ATOM   2758  CD2 LEU   175      35.010  28.490  64.350  1.00  0.00           C  
ATOM   2759 HD21 LEU   175      36.090  28.430  64.430  1.00  0.00           H  
ATOM   2760 HD22 LEU   175      34.760  29.480  63.950  1.00  0.00           H  
ATOM   2761 HD23 LEU   175      34.650  28.470  65.380  1.00  0.00           H  
ATOM   2762  C   LEU   175      35.780  24.470  65.690  1.00  0.00           C  
ATOM   2763  O   LEU   175      35.550  24.710  66.890  1.00  0.00           O  
ATOM   2764  N   ASP   176      35.890  23.250  65.170  1.00  0.00           N  
ATOM   2765  H   ASP   176      35.800  23.160  64.170  1.00  0.00           H  
ATOM   2766  CA  ASP   176      35.890  22.050  66.000  1.00  0.00           C  
ATOM   2767  HA  ASP   176      35.030  22.030  66.660  1.00  0.00           H  
ATOM   2768  CB  ASP   176      35.640  20.830  65.030  1.00  0.00           C  
ATOM   2769  HB2 ASP   176      34.960  21.200  64.260  1.00  0.00           H  
ATOM   2770  HB3 ASP   176      36.580  20.700  64.500  1.00  0.00           H  
ATOM   2771  CG  ASP   176      35.160  19.560  65.660  1.00  0.00           C  
ATOM   2772  OD1 ASP   176      34.700  19.700  66.790  1.00  0.00           O  
ATOM   2773  OD2 ASP   176      35.100  18.470  64.990  1.00  0.00           O  
ATOM   2774  C   ASP   176      37.080  22.010  67.010  1.00  0.00           C  
ATOM   2775  O   ASP   176      36.840  21.690  68.190  1.00  0.00           O  
ATOM   2776  N   SER   177      38.270  22.200  66.500  1.00  0.00           N  
ATOM   2777  H   SER   177      38.280  22.400  65.510  1.00  0.00           H  
ATOM   2778  CA  SER   177      39.500  22.120  67.300  1.00  0.00           C  
ATOM   2779  HA  SER   177      39.400  21.290  68.000  1.00  0.00           H  
ATOM   2780  CB  SER   177      40.730  21.810  66.380  1.00  0.00           C  
ATOM   2781  HB2 SER   177      40.760  22.290  65.400  1.00  0.00           H  
ATOM   2782  HB3 SER   177      41.650  22.130  66.870  1.00  0.00           H  
ATOM   2783  OG  SER   177      40.840  20.490  66.180  1.00  0.00           O  
ATOM   2784  HG  SER   177      40.460  20.250  65.330  1.00  0.00           H  
ATOM   2785  C   SER   177      39.680  23.350  68.190  1.00  0.00           C  
ATOM   2786  O   SER   177      40.570  23.240  69.080  1.00  0.00           O  
ATOM   2787  N   LEU   178      38.970  24.480  68.040  1.00  0.00           N  
ATOM   2788  H   LEU   178      38.230  24.510  67.350  1.00  0.00           H  
ATOM   2789  CA  LEU   178      39.020  25.570  69.060  1.00  0.00           C  
ATOM   2790  HA  LEU   178      40.070  25.830  69.200  1.00  0.00           H  
ATOM   2791  CB  LEU   178      37.940  26.710  68.890  1.00  0.00           C  
ATOM   2792  HB2 LEU   178      36.940  26.260  68.850  1.00  0.00           H  
ATOM   2793  HB3 LEU   178      37.920  27.310  69.800  1.00  0.00           H  
ATOM   2794  CG  LEU   178      38.130  27.610  67.700  1.00  0.00           C  
ATOM   2795  HG  LEU   178      37.990  27.190  66.710  1.00  0.00           H  
ATOM   2796  CD1 LEU   178      37.120  28.790  67.810  1.00  0.00           C  
ATOM   2797 HD11 LEU   178      37.190  29.480  66.970  1.00  0.00           H  
ATOM   2798 HD12 LEU   178      36.150  28.290  67.770  1.00  0.00           H  
ATOM   2799 HD13 LEU   178      37.110  29.380  68.720  1.00  0.00           H  
ATOM   2800  CD2 LEU   178      39.550  28.260  67.840  1.00  0.00           C  
ATOM   2801 HD21 LEU   178      40.360  27.720  67.360  1.00  0.00           H  
ATOM   2802 HD22 LEU   178      39.520  29.200  67.280  1.00  0.00           H  
ATOM   2803 HD23 LEU   178      39.700  28.550  68.880  1.00  0.00           H  
ATOM   2804  C   LEU   178      38.580  24.930  70.350  1.00  0.00           C  
ATOM   2805  O   LEU   178      37.610  24.170  70.280  1.00  0.00           O  
ATOM   2806  N   GLN   179      39.070  25.350  71.480  1.00  0.00           N  
ATOM   2807  H   GLN   179      39.720  26.110  71.370  1.00  0.00           H  
ATOM   2808  CA  GLN   179      38.880  24.690  72.730  1.00  0.00           C  
ATOM   2809  HA  GLN   179      38.660  23.640  72.600  1.00  0.00           H  
ATOM   2810  CB  GLN   179      40.210  24.720  73.450  1.00  0.00           C  
ATOM   2811  HB2 GLN   179      40.420  25.780  73.610  1.00  0.00           H  
ATOM   2812  HB3 GLN   179      39.980  24.280  74.410  1.00  0.00           H  
ATOM   2813  CG  GLN   179      41.410  24.200  72.720  1.00  0.00           C  
ATOM   2814  HG2 GLN   179      42.150  23.870  73.440  1.00  0.00           H  
ATOM   2815  HG3 GLN   179      41.120  23.290  72.190  1.00  0.00           H  
ATOM   2816  CD  GLN   179      42.260  25.190  71.880  1.00  0.00           C  
ATOM   2817  OE1 GLN   179      43.080  26.000  72.390  1.00  0.00           O  
ATOM   2818  NE2 GLN   179      42.240  25.190  70.570  1.00  0.00           N  
ATOM   2819 HE21 GLN   179      42.900  25.740  70.030  1.00  0.00           H  
ATOM   2820 HE22 GLN   179      41.790  24.440  70.080  1.00  0.00           H  
ATOM   2821  C   GLN   179      37.740  25.330  73.540  1.00  0.00           C  
ATOM   2822  O   GLN   179      36.960  24.640  74.170  1.00  0.00           O  
ATOM   2823  N   ILE   180      37.650  26.670  73.440  1.00  0.00           N  
ATOM   2824  H   ILE   180      38.340  27.170  72.910  1.00  0.00           H  
ATOM   2825  CA  ILE   180      36.580  27.470  74.080  1.00  0.00           C  
ATOM   2826  HA  ILE   180      36.830  28.480  73.760  1.00  0.00           H  
ATOM   2827  CB  ILE   180      35.190  27.090  73.490  1.00  0.00           C  
ATOM   2828  HB  ILE   180      35.270  26.010  73.470  1.00  0.00           H  
ATOM   2829  CG2 ILE   180      33.950  27.380  74.280  1.00  0.00           C  
ATOM   2830 HG21 ILE   180      33.060  27.310  73.660  1.00  0.00           H  
ATOM   2831 HG22 ILE   180      33.890  26.520  74.960  1.00  0.00           H  
ATOM   2832 HG23 ILE   180      33.990  28.310  74.850  1.00  0.00           H  
ATOM   2833  CG1 ILE   180      35.190  27.480  71.990  1.00  0.00           C  
ATOM   2834 HG12 ILE   180      36.130  27.300  71.470  1.00  0.00           H  
ATOM   2835 HG13 ILE   180      34.440  26.910  71.460  1.00  0.00           H  
ATOM   2836  CD1 ILE   180      34.950  28.990  71.770  1.00  0.00           C  
ATOM   2837 HD11 ILE   180      35.660  29.610  72.310  1.00  0.00           H  
ATOM   2838 HD12 ILE   180      35.060  29.140  70.690  1.00  0.00           H  
ATOM   2839 HD13 ILE   180      33.970  29.290  72.130  1.00  0.00           H  
ATOM   2840  C   ILE   180      36.700  27.530  75.640  1.00  0.00           C  
ATOM   2841  O   ILE   180      36.050  28.420  76.190  1.00  0.00           O  
ATOM   2842  N   ASP   181      37.580  26.750  76.340  1.00  0.00           N  
ATOM   2843  H   ASP   181      38.280  26.150  75.910  1.00  0.00           H  
ATOM   2844  CA  ASP   181      37.500  26.760  77.810  1.00  0.00           C  
ATOM   2845  HA  ASP   181      36.470  26.630  78.140  1.00  0.00           H  
ATOM   2846  CB  ASP   181      38.260  25.520  78.380  1.00  0.00           C  
ATOM   2847  HB2 ASP   181      38.110  25.400  79.450  1.00  0.00           H  
ATOM   2848  HB3 ASP   181      37.780  24.700  77.850  1.00  0.00           H  
ATOM   2849  CG  ASP   181      39.770  25.460  77.960  1.00  0.00           C  
ATOM   2850  OD1 ASP   181      40.060  25.660  76.750  1.00  0.00           O  
ATOM   2851  OD2 ASP   181      40.700  25.320  78.840  1.00  0.00           O  
ATOM   2852  C   ASP   181      38.070  28.010  78.500  1.00  0.00           C  
ATOM   2853  O   ASP   181      37.590  28.500  79.500  1.00  0.00           O  
ATOM   2854  N   ASN   182      39.110  28.540  77.850  1.00  0.00           N  
ATOM   2855  H   ASN   182      39.540  28.020  77.100  1.00  0.00           H  
ATOM   2856  CA  ASN   182      39.700  29.830  78.250  1.00  0.00           C  
ATOM   2857  HA  ASN   182      39.160  30.340  79.060  1.00  0.00           H  
ATOM   2858  CB  ASN   182      41.220  29.660  78.540  1.00  0.00           C  
ATOM   2859  HB2 ASN   182      41.260  29.130  79.490  1.00  0.00           H  
ATOM   2860  HB3 ASN   182      41.690  28.990  77.830  1.00  0.00           H  
ATOM   2861  CG  ASN   182      42.040  30.900  78.490  1.00  0.00           C  
ATOM   2862  OD1 ASN   182      41.700  31.880  79.110  1.00  0.00           O  
ATOM   2863  ND2 ASN   182      43.000  31.010  77.620  1.00  0.00           N  
ATOM   2864 HD21 ASN   182      43.550  31.850  77.750  1.00  0.00           H  
ATOM   2865 HD22 ASN   182      43.350  30.220  77.090  1.00  0.00           H  
ATOM   2866  C   ASN   182      39.570  30.920  77.050  1.00  0.00           C  
ATOM   2867  O   ASN   182      39.710  30.550  75.890  1.00  0.00           O  
ATOM   2868  N   LEU   183      39.280  32.140  77.310  1.00  0.00           N  
ATOM   2869  H   LEU   183      39.120  32.360  78.290  1.00  0.00           H  
ATOM   2870  CA  LEU   183      39.140  33.170  76.320  1.00  0.00           C  
ATOM   2871  HA  LEU   183      38.500  32.930  75.470  1.00  0.00           H  
ATOM   2872  CB  LEU   183      38.390  34.320  77.000  1.00  0.00           C  
ATOM   2873  HB2 LEU   183      38.960  34.600  77.880  1.00  0.00           H  
ATOM   2874  HB3 LEU   183      38.360  35.130  76.270  1.00  0.00           H  
ATOM   2875  CG  LEU   183      36.920  34.090  77.440  1.00  0.00           C  
ATOM   2876  HG  LEU   183      36.770  33.050  77.710  1.00  0.00           H  
ATOM   2877  CD1 LEU   183      36.540  35.130  78.440  1.00  0.00           C  
ATOM   2878 HD11 LEU   183      35.470  35.100  78.660  1.00  0.00           H  
ATOM   2879 HD12 LEU   183      37.070  35.040  79.390  1.00  0.00           H  
ATOM   2880 HD13 LEU   183      36.740  36.060  77.910  1.00  0.00           H  
ATOM   2881  CD2 LEU   183      35.960  34.330  76.290  1.00  0.00           C  
ATOM   2882 HD21 LEU   183      34.970  33.960  76.550  1.00  0.00           H  
ATOM   2883 HD22 LEU   183      35.930  35.400  76.040  1.00  0.00           H  
ATOM   2884 HD23 LEU   183      36.250  33.630  75.510  1.00  0.00           H  
ATOM   2885  C   LEU   183      40.440  33.720  75.700  1.00  0.00           C  
ATOM   2886  O   LEU   183      40.400  34.010  74.490  1.00  0.00           O  
ATOM   2887  N   THR   184      41.540  33.840  76.480  1.00  0.00           N  
ATOM   2888  H   THR   184      41.570  33.390  77.390  1.00  0.00           H  
ATOM   2889  CA  THR   184      42.770  34.480  75.920  1.00  0.00           C  
ATOM   2890  HA  THR   184      42.540  35.430  75.430  1.00  0.00           H  
ATOM   2891  CB  THR   184      43.760  34.860  77.060  1.00  0.00           C  
ATOM   2892  HB  THR   184      44.370  35.550  76.480  1.00  0.00           H  
ATOM   2893  CG2 THR   184      43.380  35.590  78.270  1.00  0.00           C  
ATOM   2894 HG21 THR   184      44.260  35.960  78.800  1.00  0.00           H  
ATOM   2895 HG22 THR   184      42.760  36.430  77.950  1.00  0.00           H  
ATOM   2896 HG23 THR   184      42.800  34.910  78.890  1.00  0.00           H  
ATOM   2897  OG1 THR   184      44.430  33.730  77.570  1.00  0.00           O  
ATOM   2898  HG1 THR   184      45.010  34.230  78.150  1.00  0.00           H  
ATOM   2899  C   THR   184      43.530  33.610  74.940  1.00  0.00           C  
ATOM   2900  O   THR   184      44.710  33.780  74.840  1.00  0.00           O  
ATOM   2901  N   SER   185      42.920  32.670  74.270  1.00  0.00           N  
ATOM   2902  H   SER   185      41.910  32.640  74.300  1.00  0.00           H  
ATOM   2903  CA  SER   185      43.570  31.630  73.450  1.00  0.00           C  
ATOM   2904  HA  SER   185      44.540  31.380  73.880  1.00  0.00           H  
ATOM   2905  CB  SER   185      42.790  30.320  73.330  1.00  0.00           C  
ATOM   2906  HB2 SER   185      42.590  30.010  74.350  1.00  0.00           H  
ATOM   2907  HB3 SER   185      41.870  30.440  72.740  1.00  0.00           H  
ATOM   2908  OG  SER   185      43.590  29.290  72.780  1.00  0.00           O  
ATOM   2909  HG  SER   185      43.060  29.010  72.030  1.00  0.00           H  
ATOM   2910  C   SER   185      43.810  32.300  72.050  1.00  0.00           C  
ATOM   2911  O   SER   185      42.830  32.740  71.450  1.00  0.00           O  
ATOM   2912  N   PRO   186      45.010  32.180  71.390  1.00  0.00           N  
ATOM   2913  CD  PRO   186      46.260  31.420  71.780  1.00  0.00           C  
ATOM   2914  HD2 PRO   186      46.010  30.410  72.120  1.00  0.00           H  
ATOM   2915  HD3 PRO   186      46.620  32.010  72.620  1.00  0.00           H  
ATOM   2916  CG  PRO   186      47.210  31.510  70.650  1.00  0.00           C  
ATOM   2917  HG2 PRO   186      46.970  30.670  69.990  1.00  0.00           H  
ATOM   2918  HG3 PRO   186      48.250  31.560  70.960  1.00  0.00           H  
ATOM   2919  CB  PRO   186      46.800  32.850  69.910  1.00  0.00           C  
ATOM   2920  HB2 PRO   186      46.790  32.740  68.830  1.00  0.00           H  
ATOM   2921  HB3 PRO   186      47.360  33.710  70.290  1.00  0.00           H  
ATOM   2922  CA  PRO   186      45.290  33.080  70.200  1.00  0.00           C  
ATOM   2923  HA  PRO   186      45.020  34.100  70.450  1.00  0.00           H  
ATOM   2924  C   PRO   186      44.460  32.490  69.000  1.00  0.00           C  
ATOM   2925  O   PRO   186      44.170  33.340  68.130  1.00  0.00           O  
ATOM   2926  N   ASP   187      44.160  31.210  68.840  1.00  0.00           N  
ATOM   2927  H   ASP   187      44.380  30.620  69.630  1.00  0.00           H  
ATOM   2928  CA  ASP   187      43.260  30.710  67.800  1.00  0.00           C  
ATOM   2929  HA  ASP   187      43.550  30.940  66.780  1.00  0.00           H  
ATOM   2930  CB  ASP   187      43.430  29.200  67.900  1.00  0.00           C  
ATOM   2931  HB2 ASP   187      42.840  28.670  67.150  1.00  0.00           H  
ATOM   2932  HB3 ASP   187      44.430  28.910  67.580  1.00  0.00           H  
ATOM   2933  CG  ASP   187      43.210  28.490  69.320  1.00  0.00           C  
ATOM   2934  OD1 ASP   187      43.500  27.250  69.340  1.00  0.00           O  
ATOM   2935  OD2 ASP   187      42.760  29.050  70.310  1.00  0.00           O  
ATOM   2936  C   ASP   187      41.760  31.150  67.860  1.00  0.00           C  
ATOM   2937  O   ASP   187      41.130  31.550  66.850  1.00  0.00           O  
ATOM   2938  N   LEU   188      41.180  31.040  69.060  1.00  0.00           N  
ATOM   2939  H   LEU   188      41.590  30.430  69.760  1.00  0.00           H  
ATOM   2940  CA  LEU   188      39.890  31.660  69.390  1.00  0.00           C  
ATOM   2941  HA  LEU   188      39.080  31.330  68.740  1.00  0.00           H  
ATOM   2942  CB  LEU   188      39.640  31.410  70.830  1.00  0.00           C  
ATOM   2943  HB2 LEU   188      39.730  30.330  70.930  1.00  0.00           H  
ATOM   2944  HB3 LEU   188      40.460  31.880  71.380  1.00  0.00           H  
ATOM   2945  CG  LEU   188      38.330  31.990  71.350  1.00  0.00           C  
ATOM   2946  HG  LEU   188      38.310  33.070  71.260  1.00  0.00           H  
ATOM   2947  CD1 LEU   188      37.150  31.280  70.680  1.00  0.00           C  
ATOM   2948 HD11 LEU   188      36.180  31.570  71.100  1.00  0.00           H  
ATOM   2949 HD12 LEU   188      37.110  31.450  69.600  1.00  0.00           H  
ATOM   2950 HD13 LEU   188      37.270  30.210  70.810  1.00  0.00           H  
ATOM   2951  CD2 LEU   188      38.150  31.750  72.820  1.00  0.00           C  
ATOM   2952 HD21 LEU   188      37.900  30.690  72.810  1.00  0.00           H  
ATOM   2953 HD22 LEU   188      39.070  32.020  73.340  1.00  0.00           H  
ATOM   2954 HD23 LEU   188      37.250  32.220  73.220  1.00  0.00           H  
ATOM   2955  C   LEU   188      39.860  33.170  69.170  1.00  0.00           C  
ATOM   2956  O   LEU   188      38.850  33.660  68.590  1.00  0.00           O  
ATOM   2957  N   GLN   189      40.940  33.920  69.520  1.00  0.00           N  
ATOM   2958  H   GLN   189      41.700  33.380  69.910  1.00  0.00           H  
ATOM   2959  CA  GLN   189      41.010  35.440  69.310  1.00  0.00           C  
ATOM   2960  HA  GLN   189      40.020  35.820  69.550  1.00  0.00           H  
ATOM   2961  CB  GLN   189      42.000  36.080  70.280  1.00  0.00           C  
ATOM   2962  HB2 GLN   189      42.910  35.480  70.220  1.00  0.00           H  
ATOM   2963  HB3 GLN   189      42.170  37.100  69.960  1.00  0.00           H  
ATOM   2964  CG  GLN   189      41.650  35.810  71.760  1.00  0.00           C  
ATOM   2965  HG2 GLN   189      40.670  35.330  71.850  1.00  0.00           H  
ATOM   2966  HG3 GLN   189      42.320  35.110  72.260  1.00  0.00           H  
ATOM   2967  CD  GLN   189      41.700  37.060  72.630  1.00  0.00           C  
ATOM   2968  OE1 GLN   189      42.480  37.940  72.330  1.00  0.00           O  
ATOM   2969  NE2 GLN   189      40.910  37.120  73.710  1.00  0.00           N  
ATOM   2970 HE21 GLN   189      41.090  37.910  74.310  1.00  0.00           H  
ATOM   2971 HE22 GLN   189      40.400  36.350  74.100  1.00  0.00           H  
ATOM   2972  C   GLN   189      41.310  35.830  67.830  1.00  0.00           C  
ATOM   2973  O   GLN   189      40.690  36.750  67.340  1.00  0.00           O  
ATOM   2974  N   LEU   190      42.170  35.100  67.110  1.00  0.00           N  
ATOM   2975  H   LEU   190      42.830  34.470  67.560  1.00  0.00           H  
ATOM   2976  CA  LEU   190      42.330  35.310  65.670  1.00  0.00           C  
ATOM   2977  HA  LEU   190      42.620  36.350  65.520  1.00  0.00           H  
ATOM   2978  CB  LEU   190      43.420  34.390  65.240  1.00  0.00           C  
ATOM   2979  HB2 LEU   190      44.330  34.720  65.740  1.00  0.00           H  
ATOM   2980  HB3 LEU   190      43.130  33.410  65.610  1.00  0.00           H  
ATOM   2981  CG  LEU   190      43.800  34.340  63.680  1.00  0.00           C  
ATOM   2982  HG  LEU   190      43.040  33.750  63.160  1.00  0.00           H  
ATOM   2983  CD1 LEU   190      43.900  35.660  63.090  1.00  0.00           C  
ATOM   2984 HD11 LEU   190      44.610  36.320  63.570  1.00  0.00           H  
ATOM   2985 HD12 LEU   190      44.300  35.450  62.100  1.00  0.00           H  
ATOM   2986 HD13 LEU   190      42.930  36.150  63.020  1.00  0.00           H  
ATOM   2987  CD2 LEU   190      45.220  33.650  63.560  1.00  0.00           C  
ATOM   2988 HD21 LEU   190      45.700  33.650  62.580  1.00  0.00           H  
ATOM   2989 HD22 LEU   190      45.920  34.150  64.230  1.00  0.00           H  
ATOM   2990 HD23 LEU   190      45.090  32.630  63.900  1.00  0.00           H  
ATOM   2991  C   LEU   190      40.950  35.130  64.900  1.00  0.00           C  
ATOM   2992  O   LEU   190      40.580  35.930  64.090  1.00  0.00           O  
ATOM   2993  N   THR   191      40.240  34.080  65.270  1.00  0.00           N  
ATOM   2994  H   THR   191      40.710  33.360  65.800  1.00  0.00           H  
ATOM   2995  CA  THR   191      38.960  33.820  64.550  1.00  0.00           C  
ATOM   2996  HA  THR   191      39.160  33.850  63.480  1.00  0.00           H  
ATOM   2997  CB  THR   191      38.340  32.410  64.950  1.00  0.00           C  
ATOM   2998  HB  THR   191      38.020  32.540  65.980  1.00  0.00           H  
ATOM   2999  CG2 THR   191      37.180  31.910  64.080  1.00  0.00           C  
ATOM   3000 HG21 THR   191      36.960  30.870  64.300  1.00  0.00           H  
ATOM   3001 HG22 THR   191      36.270  32.500  64.190  1.00  0.00           H  
ATOM   3002 HG23 THR   191      37.560  31.750  63.070  1.00  0.00           H  
ATOM   3003  OG1 THR   191      39.320  31.350  64.820  1.00  0.00           O  
ATOM   3004  HG1 THR   191      40.000  31.360  65.500  1.00  0.00           H  
ATOM   3005  C   THR   191      37.950  34.920  64.920  1.00  0.00           C  
ATOM   3006  O   THR   191      37.330  35.360  63.950  1.00  0.00           O  
ATOM   3007  N   VAL   192      37.800  35.390  66.170  1.00  0.00           N  
ATOM   3008  H   VAL   192      38.350  35.060  66.950  1.00  0.00           H  
ATOM   3009  CA  VAL   192      37.000  36.590  66.420  1.00  0.00           C  
ATOM   3010  HA  VAL   192      35.990  36.400  66.040  1.00  0.00           H  
ATOM   3011  CB  VAL   192      36.750  36.680  67.980  1.00  0.00           C  
ATOM   3012  HB  VAL   192      37.740  36.610  68.440  1.00  0.00           H  
ATOM   3013  CG1 VAL   192      35.980  37.910  68.440  1.00  0.00           C  
ATOM   3014 HG11 VAL   192      35.830  37.950  69.520  1.00  0.00           H  
ATOM   3015 HG12 VAL   192      36.430  38.870  68.170  1.00  0.00           H  
ATOM   3016 HG13 VAL   192      34.990  37.890  67.980  1.00  0.00           H  
ATOM   3017  CG2 VAL   192      35.960  35.500  68.490  1.00  0.00           C  
ATOM   3018 HG21 VAL   192      36.590  34.630  68.310  1.00  0.00           H  
ATOM   3019 HG22 VAL   192      35.810  35.680  69.550  1.00  0.00           H  
ATOM   3020 HG23 VAL   192      34.980  35.390  68.030  1.00  0.00           H  
ATOM   3021  C   VAL   192      37.480  37.890  65.800  1.00  0.00           C  
ATOM   3022  O   VAL   192      36.690  38.740  65.400  1.00  0.00           O  
ATOM   3023  N   GLY   193      38.780  37.970  65.410  1.00  0.00           N  
ATOM   3024  H   GLY   193      39.460  37.270  65.660  1.00  0.00           H  
ATOM   3025  CA  GLY   193      39.200  39.080  64.560  1.00  0.00           C  
ATOM   3026  HA2 GLY   193      38.940  40.080  64.910  1.00  0.00           H  
ATOM   3027  HA3 GLY   193      40.290  38.980  64.580  1.00  0.00           H  
ATOM   3028  C   GLY   193      38.740  38.990  63.130  1.00  0.00           C  
ATOM   3029  O   GLY   193      38.370  39.980  62.540  1.00  0.00           O  
ATOM   3030  N   ALA   194      38.650  37.760  62.580  1.00  0.00           N  
ATOM   3031  H   ALA   194      38.980  37.010  63.170  1.00  0.00           H  
ATOM   3032  CA  ALA   194      38.060  37.440  61.250  1.00  0.00           C  
ATOM   3033  HA  ALA   194      38.640  38.060  60.570  1.00  0.00           H  
ATOM   3034  CB  ALA   194      38.360  35.980  60.870  1.00  0.00           C  
ATOM   3035  HB1 ALA   194      37.900  35.240  61.530  1.00  0.00           H  
ATOM   3036  HB2 ALA   194      37.880  35.930  59.890  1.00  0.00           H  
ATOM   3037  HB3 ALA   194      39.430  35.820  60.760  1.00  0.00           H  
ATOM   3038  C   ALA   194      36.570  37.880  61.110  1.00  0.00           C  
ATOM   3039  O   ALA   194      36.250  38.570  60.150  1.00  0.00           O  
ATOM   3040  N   VAL   195      35.730  37.590  62.140  1.00  0.00           N  
ATOM   3041  H   VAL   195      36.040  36.880  62.790  1.00  0.00           H  
ATOM   3042  CA  VAL   195      34.280  38.120  62.360  1.00  0.00           C  
ATOM   3043  HA  VAL   195      33.680  37.700  61.550  1.00  0.00           H  
ATOM   3044  CB  VAL   195      33.790  37.490  63.760  1.00  0.00           C  
ATOM   3045  HB  VAL   195      34.490  37.710  64.560  1.00  0.00           H  
ATOM   3046  CG1 VAL   195      32.420  38.000  64.250  1.00  0.00           C  
ATOM   3047 HG11 VAL   195      31.510  37.710  63.740  1.00  0.00           H  
ATOM   3048 HG12 VAL   195      32.320  37.720  65.300  1.00  0.00           H  
ATOM   3049 HG13 VAL   195      32.390  39.090  64.260  1.00  0.00           H  
ATOM   3050  CG2 VAL   195      33.610  36.000  63.660  1.00  0.00           C  
ATOM   3051 HG21 VAL   195      33.380  35.670  64.670  1.00  0.00           H  
ATOM   3052 HG22 VAL   195      32.870  35.620  62.960  1.00  0.00           H  
ATOM   3053 HG23 VAL   195      34.610  35.580  63.510  1.00  0.00           H  
ATOM   3054  C   VAL   195      34.200  39.650  62.270  1.00  0.00           C  
ATOM   3055  O   VAL   195      33.240  40.130  61.710  1.00  0.00           O  
ATOM   3056  N   ILE   196      35.210  40.340  62.840  1.00  0.00           N  
ATOM   3057  H   ILE   196      35.870  39.880  63.440  1.00  0.00           H  
ATOM   3058  CA  ILE   196      35.190  41.810  62.660  1.00  0.00           C  
ATOM   3059  HA  ILE   196      34.140  42.100  62.780  1.00  0.00           H  
ATOM   3060  CB  ILE   196      36.190  42.370  63.750  1.00  0.00           C  
ATOM   3061  HB  ILE   196      37.220  42.090  63.550  1.00  0.00           H  
ATOM   3062  CG2 ILE   196      36.130  43.950  63.600  1.00  0.00           C  
ATOM   3063 HG21 ILE   196      35.060  44.170  63.660  1.00  0.00           H  
ATOM   3064 HG22 ILE   196      36.590  44.420  64.470  1.00  0.00           H  
ATOM   3065 HG23 ILE   196      36.500  44.460  62.710  1.00  0.00           H  
ATOM   3066  CG1 ILE   196      35.800  42.060  65.180  1.00  0.00           C  
ATOM   3067 HG12 ILE   196      34.860  42.570  65.400  1.00  0.00           H  
ATOM   3068 HG13 ILE   196      35.770  40.970  65.100  1.00  0.00           H  
ATOM   3069  CD1 ILE   196      36.860  42.440  66.240  1.00  0.00           C  
ATOM   3070 HD11 ILE   196      37.200  43.480  66.310  1.00  0.00           H  
ATOM   3071 HD12 ILE   196      36.580  42.100  67.240  1.00  0.00           H  
ATOM   3072 HD13 ILE   196      37.790  41.960  65.920  1.00  0.00           H  
ATOM   3073  C   ILE   196      35.580  42.260  61.240  1.00  0.00           C  
ATOM   3074  O   ILE   196      35.050  43.250  60.770  1.00  0.00           O  
ATOM   3075  N   VAL   197      36.440  41.620  60.530  1.00  0.00           N  
ATOM   3076  H   VAL   197      36.890  40.860  61.030  1.00  0.00           H  
ATOM   3077  CA  VAL   197      36.790  41.990  59.160  1.00  0.00           C  
ATOM   3078  HA  VAL   197      36.640  43.070  59.230  1.00  0.00           H  
ATOM   3079  CB  VAL   197      38.230  41.700  58.800  1.00  0.00           C  
ATOM   3080  HB  VAL   197      38.400  40.620  58.790  1.00  0.00           H  
ATOM   3081  CG1 VAL   197      38.570  42.280  57.460  1.00  0.00           C  
ATOM   3082 HG11 VAL   197      38.090  41.840  56.590  1.00  0.00           H  
ATOM   3083 HG12 VAL   197      38.320  43.340  57.420  1.00  0.00           H  
ATOM   3084 HG13 VAL   197      39.640  42.110  57.370  1.00  0.00           H  
ATOM   3085  CG2 VAL   197      39.200  42.300  59.820  1.00  0.00           C  
ATOM   3086 HG21 VAL   197      38.900  43.300  60.140  1.00  0.00           H  
ATOM   3087 HG22 VAL   197      39.460  41.600  60.620  1.00  0.00           H  
ATOM   3088 HG23 VAL   197      40.100  42.640  59.310  1.00  0.00           H  
ATOM   3089  C   VAL   197      35.760  41.530  58.080  1.00  0.00           C  
ATOM   3090  O   VAL   197      35.500  42.220  57.110  1.00  0.00           O  
ATOM   3091  N   GLU   198      35.000  40.430  58.410  1.00  0.00           N  
ATOM   3092  H   GLU   198      35.310  39.870  59.190  1.00  0.00           H  
ATOM   3093  CA  GLU   198      33.720  40.150  57.790  1.00  0.00           C  
ATOM   3094  HA  GLU   198      33.930  40.090  56.730  1.00  0.00           H  
ATOM   3095  CB  GLU   198      33.060  38.870  58.240  1.00  0.00           C  
ATOM   3096  HB2 GLU   198      32.870  38.850  59.310  1.00  0.00           H  
ATOM   3097  HB3 GLU   198      32.110  38.780  57.710  1.00  0.00           H  
ATOM   3098  CG  GLU   198      33.890  37.580  57.970  1.00  0.00           C  
ATOM   3099  HG2 GLU   198      34.940  37.670  58.220  1.00  0.00           H  
ATOM   3100  HG3 GLU   198      33.480  36.870  58.690  1.00  0.00           H  
ATOM   3101  CD  GLU   198      33.710  36.940  56.610  1.00  0.00           C  
ATOM   3102  OE1 GLU   198      33.340  37.570  55.580  1.00  0.00           O  
ATOM   3103  OE2 GLU   198      34.020  35.740  56.400  1.00  0.00           O  
ATOM   3104  C   GLU   198      32.680  41.270  57.910  1.00  0.00           C  
ATOM   3105  O   GLU   198      32.040  41.640  56.930  1.00  0.00           O  
ATOM   3106  N   GLU   199      32.580  41.740  59.180  1.00  0.00           N  
ATOM   3107  H   GLU   199      33.100  41.290  59.920  1.00  0.00           H  
ATOM   3108  CA  GLU   199      31.670  42.850  59.410  1.00  0.00           C  
ATOM   3109  HA  GLU   199      30.670  42.720  58.980  1.00  0.00           H  
ATOM   3110  CB  GLU   199      31.350  42.940  60.870  1.00  0.00           C  
ATOM   3111  HB2 GLU   199      31.030  41.960  61.240  1.00  0.00           H  
ATOM   3112  HB3 GLU   199      32.300  43.080  61.390  1.00  0.00           H  
ATOM   3113  CG  GLU   199      30.310  43.920  61.320  1.00  0.00           C  
ATOM   3114  HG2 GLU   199      30.580  44.910  60.960  1.00  0.00           H  
ATOM   3115  HG3 GLU   199      29.410  43.570  60.820  1.00  0.00           H  
ATOM   3116  CD  GLU   199      30.030  43.880  62.810  1.00  0.00           C  
ATOM   3117  OE1 GLU   199      30.430  44.800  63.580  1.00  0.00           O  
ATOM   3118  OE2 GLU   199      29.430  42.920  63.280  1.00  0.00           O  
ATOM   3119  C   GLU   199      32.180  44.210  58.840  1.00  0.00           C  
ATOM   3120  O   GLU   199      31.320  45.000  58.460  1.00  0.00           O  
ATOM   3121  N   MET   200      33.510  44.480  58.840  1.00  0.00           N  
ATOM   3122  H   MET   200      34.080  43.750  59.240  1.00  0.00           H  
ATOM   3123  CA  MET   200      34.110  45.650  58.160  1.00  0.00           C  
ATOM   3124  HA  MET   200      33.790  46.620  58.550  1.00  0.00           H  
ATOM   3125  CB  MET   200      35.610  45.690  58.470  1.00  0.00           C  
ATOM   3126  HB2 MET   200      35.660  45.750  59.560  1.00  0.00           H  
ATOM   3127  HB3 MET   200      36.120  44.810  58.070  1.00  0.00           H  
ATOM   3128  CG  MET   200      36.410  46.840  57.740  1.00  0.00           C  
ATOM   3129  HG2 MET   200      36.570  46.530  56.710  1.00  0.00           H  
ATOM   3130  HG3 MET   200      35.880  47.790  57.640  1.00  0.00           H  
ATOM   3131  SD  MET   200      38.020  47.060  58.590  1.00  0.00           S  
ATOM   3132  CE  MET   200      37.460  47.640  60.280  1.00  0.00           C  
ATOM   3133  HE1 MET   200      36.910  48.570  60.160  1.00  0.00           H  
ATOM   3134  HE2 MET   200      36.830  46.960  60.860  1.00  0.00           H  
ATOM   3135  HE3 MET   200      38.390  47.770  60.830  1.00  0.00           H  
ATOM   3136  C   MET   200      33.770  45.610  56.690  1.00  0.00           C  
ATOM   3137  O   MET   200      33.280  46.540  56.050  1.00  0.00           O  
ATOM   3138  N   ARG   201      33.960  44.440  56.050  1.00  0.00           N  
ATOM   3139  H   ARG   201      34.370  43.730  56.640  1.00  0.00           H  
ATOM   3140  CA  ARG   201      33.680  44.160  54.580  1.00  0.00           C  
ATOM   3141  HA  ARG   201      34.070  44.900  53.880  1.00  0.00           H  
ATOM   3142  CB  ARG   201      34.420  42.850  54.210  1.00  0.00           C  
ATOM   3143  HB2 ARG   201      34.390  42.070  54.960  1.00  0.00           H  
ATOM   3144  HB3 ARG   201      34.000  42.340  53.340  1.00  0.00           H  
ATOM   3145  CG  ARG   201      35.860  43.040  53.890  1.00  0.00           C  
ATOM   3146  HG2 ARG   201      35.770  43.690  53.020  1.00  0.00           H  
ATOM   3147  HG3 ARG   201      36.260  43.730  54.620  1.00  0.00           H  
ATOM   3148  CD  ARG   201      36.570  41.790  53.530  1.00  0.00           C  
ATOM   3149  HD2 ARG   201      37.520  42.100  53.090  1.00  0.00           H  
ATOM   3150  HD3 ARG   201      36.800  41.310  54.480  1.00  0.00           H  
ATOM   3151  NE  ARG   201      35.880  40.950  52.520  1.00  0.00           N  
ATOM   3152  HE  ARG   201      36.000  41.260  51.560  1.00  0.00           H  
ATOM   3153  CZ  ARG   201      35.080  39.940  52.750  1.00  0.00           C  
ATOM   3154  NH1 ARG   201      35.010  39.410  53.920  1.00  0.00           N  
ATOM   3155 HH11 ARG   201      35.680  39.600  54.650  1.00  0.00           H  
ATOM   3156 HH12 ARG   201      34.390  38.660  54.170  1.00  0.00           H  
ATOM   3157  NH2 ARG   201      34.380  39.410  51.800  1.00  0.00           N  
ATOM   3158 HH21 ARG   201      34.520  39.760  50.860  1.00  0.00           H  
ATOM   3159 HH22 ARG   201      33.900  38.580  52.110  1.00  0.00           H  
ATOM   3160  C   ARG   201      32.190  44.170  54.220  1.00  0.00           C  
ATOM   3161  O   ARG   201      31.900  44.760  53.140  1.00  0.00           O  
ATOM   3162  N   ALA   202      31.270  43.770  55.150  1.00  0.00           N  
ATOM   3163  H   ALA   202      31.580  43.050  55.790  1.00  0.00           H  
ATOM   3164  CA  ALA   202      29.850  44.050  55.040  1.00  0.00           C  
ATOM   3165  HA  ALA   202      29.490  43.640  54.090  1.00  0.00           H  
ATOM   3166  CB  ALA   202      28.980  43.420  56.180  1.00  0.00           C  
ATOM   3167  HB1 ALA   202      29.440  42.470  56.450  1.00  0.00           H  
ATOM   3168  HB2 ALA   202      29.030  44.090  57.030  1.00  0.00           H  
ATOM   3169  HB3 ALA   202      27.940  43.280  55.910  1.00  0.00           H  
ATOM   3170  C   ALA   202      29.600  45.550  55.040  1.00  0.00           C  
ATOM   3171  O   ALA   202      28.840  46.090  54.280  1.00  0.00           O  
ATOM   3172  N   ALA   203      30.240  46.310  55.890  1.00  0.00           N  
ATOM   3173  H   ALA   203      30.970  45.880  56.440  1.00  0.00           H  
ATOM   3174  CA  ALA   203      29.910  47.670  56.090  1.00  0.00           C  
ATOM   3175  HA  ALA   203      28.840  47.820  56.200  1.00  0.00           H  
ATOM   3176  CB  ALA   203      30.610  48.330  57.320  1.00  0.00           C  
ATOM   3177  HB1 ALA   203      29.960  48.040  58.150  1.00  0.00           H  
ATOM   3178  HB2 ALA   203      31.530  47.820  57.570  1.00  0.00           H  
ATOM   3179  HB3 ALA   203      30.730  49.410  57.190  1.00  0.00           H  
ATOM   3180  C   ALA   203      30.490  48.450  54.840  1.00  0.00           C  
ATOM   3181  O   ALA   203      29.760  49.350  54.410  1.00  0.00           O  
ATOM   3182  N   ILE   204      31.630  48.030  54.240  1.00  0.00           N  
ATOM   3183  H   ILE   204      32.310  47.560  54.820  1.00  0.00           H  
ATOM   3184  CA  ILE   204      31.970  48.580  52.920  1.00  0.00           C  
ATOM   3185  HA  ILE   204      32.010  49.670  53.030  1.00  0.00           H  
ATOM   3186  CB  ILE   204      33.350  48.150  52.510  1.00  0.00           C  
ATOM   3187  HB  ILE   204      33.490  47.060  52.550  1.00  0.00           H  
ATOM   3188  CG2 ILE   204      33.820  48.490  51.090  1.00  0.00           C  
ATOM   3189 HG21 ILE   204      33.280  47.950  50.310  1.00  0.00           H  
ATOM   3190 HG22 ILE   204      33.730  49.560  50.890  1.00  0.00           H  
ATOM   3191 HG23 ILE   204      34.780  47.970  51.030  1.00  0.00           H  
ATOM   3192  CG1 ILE   204      34.390  48.750  53.580  1.00  0.00           C  
ATOM   3193 HG12 ILE   204      34.690  49.740  53.230  1.00  0.00           H  
ATOM   3194 HG13 ILE   204      33.930  48.800  54.570  1.00  0.00           H  
ATOM   3195  CD1 ILE   204      35.680  47.950  53.790  1.00  0.00           C  
ATOM   3196 HD11 ILE   204      35.540  46.920  54.110  1.00  0.00           H  
ATOM   3197 HD12 ILE   204      36.280  48.080  52.890  1.00  0.00           H  
ATOM   3198 HD13 ILE   204      36.160  48.390  54.660  1.00  0.00           H  
ATOM   3199  C   ILE   204      30.930  48.330  51.870  1.00  0.00           C  
ATOM   3200  O   ILE   204      30.410  49.340  51.260  1.00  0.00           O  
ATOM   3201  N   GLU   205      30.440  47.100  51.730  1.00  0.00           N  
ATOM   3202  H   GLU   205      30.660  46.480  52.490  1.00  0.00           H  
ATOM   3203  CA  GLU   205      29.360  46.690  50.810  1.00  0.00           C  
ATOM   3204  HA  GLU   205      29.650  46.990  49.800  1.00  0.00           H  
ATOM   3205  CB  GLU   205      29.120  45.150  51.020  1.00  0.00           C  
ATOM   3206  HB2 GLU   205      30.020  44.550  51.190  1.00  0.00           H  
ATOM   3207  HB3 GLU   205      28.510  45.060  51.920  1.00  0.00           H  
ATOM   3208  CG  GLU   205      28.310  44.580  49.930  1.00  0.00           C  
ATOM   3209  HG2 GLU   205      27.380  45.130  49.820  1.00  0.00           H  
ATOM   3210  HG3 GLU   205      28.870  44.680  49.000  1.00  0.00           H  
ATOM   3211  CD  GLU   205      27.830  43.110  50.000  1.00  0.00           C  
ATOM   3212  OE1 GLU   205      27.860  42.390  48.910  1.00  0.00           O  
ATOM   3213  OE2 GLU   205      27.430  42.690  51.090  1.00  0.00           O  
ATOM   3214  C   GLU   205      28.120  47.520  51.040  1.00  0.00           C  
ATOM   3215  O   GLU   205      27.550  47.930  50.000  1.00  0.00           O  
ATOM   3216  N   ARG   206      27.730  47.870  52.260  1.00  0.00           N  
ATOM   3217  H   ARG   206      28.280  47.450  52.990  1.00  0.00           H  
ATOM   3218  CA  ARG   206      26.510  48.610  52.620  1.00  0.00           C  
ATOM   3219  HA  ARG   206      25.730  48.160  52.010  1.00  0.00           H  
ATOM   3220  CB  ARG   206      26.260  48.290  54.090  1.00  0.00           C  
ATOM   3221  HB2 ARG   206      26.430  47.230  54.230  1.00  0.00           H  
ATOM   3222  HB3 ARG   206      26.950  48.870  54.710  1.00  0.00           H  
ATOM   3223  CG  ARG   206      24.760  48.460  54.480  1.00  0.00           C  
ATOM   3224  HG2 ARG   206      24.500  49.500  54.270  1.00  0.00           H  
ATOM   3225  HG3 ARG   206      24.070  47.880  53.870  1.00  0.00           H  
ATOM   3226  CD  ARG   206      24.580  48.120  56.020  1.00  0.00           C  
ATOM   3227  HD2 ARG   206      23.510  48.150  56.230  1.00  0.00           H  
ATOM   3228  HD3 ARG   206      24.840  47.070  56.090  1.00  0.00           H  
ATOM   3229  NE  ARG   206      25.330  49.080  56.940  1.00  0.00           N  
ATOM   3230  HE  ARG   206      25.110  50.060  56.850  1.00  0.00           H  
ATOM   3231  CZ  ARG   206      26.280  48.720  57.830  1.00  0.00           C  
ATOM   3232  NH1 ARG   206      26.600  47.480  58.010  1.00  0.00           N  
ATOM   3233 HH11 ARG   206      25.930  46.790  57.670  1.00  0.00           H  
ATOM   3234 HH12 ARG   206      27.270  47.190  58.710  1.00  0.00           H  
ATOM   3235  NH2 ARG   206      27.040  49.590  58.390  1.00  0.00           N  
ATOM   3236 HH21 ARG   206      26.750  50.550  58.250  1.00  0.00           H  
ATOM   3237 HH22 ARG   206      27.800  49.220  58.930  1.00  0.00           H  
ATOM   3238  C   ARG   206      26.590  50.140  52.380  1.00  0.00           C  
ATOM   3239  O   ARG   206      25.580  50.710  51.930  1.00  0.00           O  
ATOM   3240  N   GLU   207      27.730  50.800  52.700  1.00  0.00           N  
ATOM   3241  H   GLU   207      28.510  50.280  53.090  1.00  0.00           H  
ATOM   3242  CA  GLU   207      27.990  52.240  52.680  1.00  0.00           C  
ATOM   3243  HA  GLU   207      27.050  52.780  52.840  1.00  0.00           H  
ATOM   3244  CB  GLU   207      28.940  52.630  53.810  1.00  0.00           C  
ATOM   3245  HB2 GLU   207      29.820  51.990  53.820  1.00  0.00           H  
ATOM   3246  HB3 GLU   207      29.270  53.670  53.760  1.00  0.00           H  
ATOM   3247  CG  GLU   207      28.320  52.490  55.210  1.00  0.00           C  
ATOM   3248  HG2 GLU   207      27.690  51.600  55.200  1.00  0.00           H  
ATOM   3249  HG3 GLU   207      29.170  52.410  55.890  1.00  0.00           H  
ATOM   3250  CD  GLU   207      27.440  53.690  55.550  1.00  0.00           C  
ATOM   3251  OE1 GLU   207      26.800  54.390  54.690  1.00  0.00           O  
ATOM   3252  OE2 GLU   207      27.430  54.060  56.740  1.00  0.00           O  
ATOM   3253  C   GLU   207      28.510  52.690  51.290  1.00  0.00           C  
ATOM   3254  O   GLU   207      28.510  53.900  51.090  1.00  0.00           O  
ATOM   3255  N   THR   208      28.870  51.750  50.380  1.00  0.00           N  
ATOM   3256  H   THR   208      28.910  50.770  50.640  1.00  0.00           H  
ATOM   3257  CA  THR   208      29.490  52.140  49.150  1.00  0.00           C  
ATOM   3258  HA  THR   208      29.020  53.080  48.850  1.00  0.00           H  
ATOM   3259  CB  THR   208      31.010  52.320  49.240  1.00  0.00           C  
ATOM   3260  HB  THR   208      31.150  52.720  48.240  1.00  0.00           H  
ATOM   3261  CG2 THR   208      31.570  53.260  50.290  1.00  0.00           C  
ATOM   3262 HG21 THR   208      30.970  54.170  50.320  1.00  0.00           H  
ATOM   3263 HG22 THR   208      31.480  52.800  51.270  1.00  0.00           H  
ATOM   3264 HG23 THR   208      32.590  53.550  50.060  1.00  0.00           H  
ATOM   3265  OG1 THR   208      31.690  51.060  49.360  1.00  0.00           O  
ATOM   3266  HG1 THR   208      31.300  50.520  50.050  1.00  0.00           H  
ATOM   3267  C   THR   208      29.310  51.190  47.950  1.00  0.00           C  
ATOM   3268  O   THR   208      29.670  51.510  46.780  1.00  0.00           O  
ATOM   3269  N   GLY   209      28.840  49.940  48.150  1.00  0.00           N  
ATOM   3270  H   GLY   209      28.610  49.530  49.040  1.00  0.00           H  
ATOM   3271  CA  GLY   209      28.750  49.030  47.000  1.00  0.00           C  
ATOM   3272  HA2 GLY   209      27.950  48.320  47.210  1.00  0.00           H  
ATOM   3273  HA3 GLY   209      28.310  49.540  46.150  1.00  0.00           H  
ATOM   3274  C   GLY   209      30.010  48.270  46.600  1.00  0.00           C  
ATOM   3275  O   GLY   209      29.980  47.350  45.790  1.00  0.00           O  
ATOM   3276  N   PHE   210      31.170  48.630  47.210  1.00  0.00           N  
ATOM   3277  H   PHE   210      31.160  49.510  47.710  1.00  0.00           H  
ATOM   3278  CA  PHE   210      32.420  48.090  46.740  1.00  0.00           C  
ATOM   3279  HA  PHE   210      32.350  48.070  45.650  1.00  0.00           H  
ATOM   3280  CB  PHE   210      33.640  48.970  47.170  1.00  0.00           C  
ATOM   3281  HB2 PHE   210      33.570  48.810  48.250  1.00  0.00           H  
ATOM   3282  HB3 PHE   210      34.530  48.410  46.900  1.00  0.00           H  
ATOM   3283  CG  PHE   210      33.640  50.500  46.750  1.00  0.00           C  
ATOM   3284  CD1 PHE   210      34.060  51.390  47.720  1.00  0.00           C  
ATOM   3285  HD1 PHE   210      34.260  50.990  48.700  1.00  0.00           H  
ATOM   3286  CE1 PHE   210      34.190  52.700  47.420  1.00  0.00           C  
ATOM   3287  HE1 PHE   210      34.360  53.520  48.110  1.00  0.00           H  
ATOM   3288  CZ  PHE   210      33.890  53.160  46.120  1.00  0.00           C  
ATOM   3289  HZ  PHE   210      33.970  54.210  45.890  1.00  0.00           H  
ATOM   3290  CE2 PHE   210      33.480  52.290  45.090  1.00  0.00           C  
ATOM   3291  HE2 PHE   210      33.260  52.680  44.100  1.00  0.00           H  
ATOM   3292  CD2 PHE   210      33.260  50.960  45.450  1.00  0.00           C  
ATOM   3293  HD2 PHE   210      32.940  50.300  44.660  1.00  0.00           H  
ATOM   3294  C   PHE   210      32.550  46.640  47.250  1.00  0.00           C  
ATOM   3295  O   PHE   210      32.290  46.300  48.370  1.00  0.00           O  
ATOM   3296  N   GLN   211      33.170  45.900  46.400  1.00  0.00           N  
ATOM   3297  H   GLN   211      33.400  46.420  45.570  1.00  0.00           H  
ATOM   3298  CA  GLN   211      33.750  44.550  46.660  1.00  0.00           C  
ATOM   3299  HA  GLN   211      33.170  44.130  47.480  1.00  0.00           H  
ATOM   3300  CB  GLN   211      33.810  43.780  45.330  1.00  0.00           C  
ATOM   3301  HB2 GLN   211      34.260  44.430  44.570  1.00  0.00           H  
ATOM   3302  HB3 GLN   211      34.330  42.830  45.430  1.00  0.00           H  
ATOM   3303  CG  GLN   211      32.420  43.470  44.790  1.00  0.00           C  
ATOM   3304  HG2 GLN   211      31.860  42.900  45.520  1.00  0.00           H  
ATOM   3305  HG3 GLN   211      31.820  44.380  44.730  1.00  0.00           H  
ATOM   3306  CD  GLN   211      32.350  42.770  43.460  1.00  0.00           C  
ATOM   3307  OE1 GLN   211      33.220  42.780  42.640  1.00  0.00           O  
ATOM   3308  NE2 GLN   211      31.280  42.090  43.230  1.00  0.00           N  
ATOM   3309 HE21 GLN   211      31.210  41.540  42.390  1.00  0.00           H  
ATOM   3310 HE22 GLN   211      30.490  42.030  43.870  1.00  0.00           H  
ATOM   3311  C   GLN   211      35.140  44.610  47.260  1.00  0.00           C  
ATOM   3312  O   GLN   211      35.970  45.310  46.810  1.00  0.00           O  
ATOM   3313  N   CYS   212      35.340  43.830  48.290  1.00  0.00           N  
ATOM   3314  H   CYS   212      34.640  43.200  48.640  1.00  0.00           H  
ATOM   3315  CA  CYS   212      36.420  44.040  49.200  1.00  0.00           C  
ATOM   3316  HA  CYS   212      37.220  44.560  48.670  1.00  0.00           H  
ATOM   3317  CB  CYS   212      35.910  44.970  50.390  1.00  0.00           C  
ATOM   3318  HB2 CYS   212      35.430  45.870  50.010  1.00  0.00           H  
ATOM   3319  HB3 CYS   212      35.210  44.390  51.000  1.00  0.00           H  
ATOM   3320  SG  CYS   212      37.290  45.500  51.340  1.00  0.00           S  
ATOM   3321  HG  CYS   212      37.560  46.750  50.950  1.00  0.00           H  
ATOM   3322  C   CYS   212      37.040  42.730  49.700  1.00  0.00           C  
ATOM   3323  O   CYS   212      36.420  41.700  49.730  1.00  0.00           O  
ATOM   3324  N   SER   213      38.280  42.690  50.200  1.00  0.00           N  
ATOM   3325  H   SER   213      38.790  43.560  50.220  1.00  0.00           H  
ATOM   3326  CA  SER   213      39.080  41.480  50.490  1.00  0.00           C  
ATOM   3327  HA  SER   213      38.500  40.620  50.850  1.00  0.00           H  
ATOM   3328  CB  SER   213      39.920  41.050  49.250  1.00  0.00           C  
ATOM   3329  HB2 SER   213      39.180  40.780  48.500  1.00  0.00           H  
ATOM   3330  HB3 SER   213      40.660  41.760  48.880  1.00  0.00           H  
ATOM   3331  OG  SER   213      40.650  39.920  49.540  1.00  0.00           O  
ATOM   3332  HG  SER   213      40.100  39.170  49.800  1.00  0.00           H  
ATOM   3333  C   SER   213      40.060  41.740  51.680  1.00  0.00           C  
ATOM   3334  O   SER   213      40.430  42.890  52.020  1.00  0.00           O  
ATOM   3335  N   ALA   214      40.490  40.680  52.340  1.00  0.00           N  
ATOM   3336  H   ALA   214      40.040  39.790  52.230  1.00  0.00           H  
ATOM   3337  CA  ALA   214      41.450  40.800  53.480  1.00  0.00           C  
ATOM   3338  HA  ALA   214      42.150  41.640  53.370  1.00  0.00           H  
ATOM   3339  CB  ALA   214      40.740  41.110  54.780  1.00  0.00           C  
ATOM   3340  HB1 ALA   214      40.160  42.030  54.690  1.00  0.00           H  
ATOM   3341  HB2 ALA   214      40.040  40.280  54.860  1.00  0.00           H  
ATOM   3342  HB3 ALA   214      41.400  41.120  55.650  1.00  0.00           H  
ATOM   3343  C   ALA   214      42.330  39.550  53.760  1.00  0.00           C  
ATOM   3344  O   ALA   214      42.140  38.400  53.240  1.00  0.00           O  
ATOM   3345  N   GLY   215      43.250  39.660  54.720  1.00  0.00           N  
ATOM   3346  H   GLY   215      43.510  40.550  55.130  1.00  0.00           H  
ATOM   3347  CA  GLY   215      43.940  38.530  55.320  1.00  0.00           C  
ATOM   3348  HA2 GLY   215      43.300  37.650  55.240  1.00  0.00           H  
ATOM   3349  HA3 GLY   215      44.860  38.310  54.780  1.00  0.00           H  
ATOM   3350  C   GLY   215      44.110  38.880  56.820  1.00  0.00           C  
ATOM   3351  O   GLY   215      43.840  39.990  57.290  1.00  0.00           O  
ATOM   3352  N   ILE   216      44.210  37.850  57.640  1.00  0.00           N  
ATOM   3353  H   ILE   216      44.100  36.930  57.230  1.00  0.00           H  
ATOM   3354  CA  ILE   216      44.050  38.030  59.110  1.00  0.00           C  
ATOM   3355  HA  ILE   216      44.170  39.070  59.400  1.00  0.00           H  
ATOM   3356  CB  ILE   216      42.600  37.680  59.580  1.00  0.00           C  
ATOM   3357  HB  ILE   216      42.390  36.610  59.510  1.00  0.00           H  
ATOM   3358  CG2 ILE   216      42.490  38.020  61.050  1.00  0.00           C  
ATOM   3359 HG21 ILE   216      42.030  38.970  61.330  1.00  0.00           H  
ATOM   3360 HG22 ILE   216      41.750  37.390  61.540  1.00  0.00           H  
ATOM   3361 HG23 ILE   216      43.450  37.920  61.570  1.00  0.00           H  
ATOM   3362  CG1 ILE   216      41.420  38.410  58.860  1.00  0.00           C  
ATOM   3363 HG12 ILE   216      40.510  38.450  59.470  1.00  0.00           H  
ATOM   3364 HG13 ILE   216      41.800  39.430  58.780  1.00  0.00           H  
ATOM   3365  CD1 ILE   216      40.920  37.690  57.650  1.00  0.00           C  
ATOM   3366 HD11 ILE   216      41.670  37.780  56.860  1.00  0.00           H  
ATOM   3367 HD12 ILE   216      40.750  36.630  57.820  1.00  0.00           H  
ATOM   3368 HD13 ILE   216      39.980  38.110  57.300  1.00  0.00           H  
ATOM   3369  C   ILE   216      45.030  37.060  59.810  1.00  0.00           C  
ATOM   3370  O   ILE   216      45.000  35.860  59.500  1.00  0.00           O  
ATOM   3371  N   SER   217      46.000  37.650  60.490  1.00  0.00           N  
ATOM   3372  H   SER   217      45.930  38.620  60.740  1.00  0.00           H  
ATOM   3373  CA  SER   217      47.130  36.880  60.960  1.00  0.00           C  
ATOM   3374  HA  SER   217      46.870  35.850  61.210  1.00  0.00           H  
ATOM   3375  CB  SER   217      48.160  36.830  59.900  1.00  0.00           C  
ATOM   3376  HB2 SER   217      48.200  37.890  59.660  1.00  0.00           H  
ATOM   3377  HB3 SER   217      49.080  36.360  60.250  1.00  0.00           H  
ATOM   3378  OG  SER   217      47.860  36.060  58.810  1.00  0.00           O  
ATOM   3379  HG  SER   217      46.900  36.000  58.770  1.00  0.00           H  
ATOM   3380  C   SER   217      47.760  37.650  62.130  1.00  0.00           C  
ATOM   3381  O   SER   217      47.460  38.790  62.380  1.00  0.00           O  
ATOM   3382  N   HID   218      48.750  37.060  62.790  1.00  0.00           N  
ATOM   3383  H   HID   218      48.950  36.090  62.590  1.00  0.00           H  
ATOM   3384  CA  HID   218      49.210  37.630  64.070  1.00  0.00           C  
ATOM   3385  HA  HID   218      48.350  38.050  64.590  1.00  0.00           H  
ATOM   3386  CB  HID   218      49.810  36.600  65.090  1.00  0.00           C  
ATOM   3387  HB2 HID   218      50.720  36.150  64.690  1.00  0.00           H  
ATOM   3388  HB3 HID   218      50.030  37.190  65.980  1.00  0.00           H  
ATOM   3389  CG  HID   218      48.910  35.540  65.580  1.00  0.00           C  
ATOM   3390  ND1 HID   218      47.830  35.760  66.420  1.00  0.00           N  
ATOM   3391  HD1 HID   218      47.800  36.640  66.920  1.00  0.00           H  
ATOM   3392  CE1 HID   218      47.240  34.580  66.690  1.00  0.00           C  
ATOM   3393  HE1 HID   218      46.460  34.450  67.420  1.00  0.00           H  
ATOM   3394  NE2 HID   218      47.850  33.580  66.010  1.00  0.00           N  
ATOM   3395  CD2 HID   218      48.870  34.240  65.200  1.00  0.00           C  
ATOM   3396  HD2 HID   218      49.580  33.780  64.530  1.00  0.00           H  
ATOM   3397  C   HID   218      50.250  38.810  63.880  1.00  0.00           C  
ATOM   3398  O   HID   218      50.510  39.560  64.840  1.00  0.00           O  
ATOM   3399  N   ASN   219      50.720  39.100  62.690  1.00  0.00           N  
ATOM   3400  H   ASN   219      50.520  38.500  61.900  1.00  0.00           H  
ATOM   3401  CA  ASN   219      51.530  40.240  62.240  1.00  0.00           C  
ATOM   3402  HA  ASN   219      51.140  41.100  62.790  1.00  0.00           H  
ATOM   3403  CB  ASN   219      53.040  40.050  62.500  1.00  0.00           C  
ATOM   3404  HB2 ASN   219      53.700  40.890  62.290  1.00  0.00           H  
ATOM   3405  HB3 ASN   219      53.220  39.840  63.560  1.00  0.00           H  
ATOM   3406  CG  ASN   219      53.520  38.750  61.700  1.00  0.00           C  
ATOM   3407  OD1 ASN   219      53.480  38.740  60.490  1.00  0.00           O  
ATOM   3408  ND2 ASN   219      54.080  37.720  62.320  1.00  0.00           N  
ATOM   3409 HD21 ASN   219      54.630  37.120  61.730  1.00  0.00           H  
ATOM   3410 HD22 ASN   219      54.080  37.660  63.330  1.00  0.00           H  
ATOM   3411  C   ASN   219      51.260  40.730  60.810  1.00  0.00           C  
ATOM   3412  O   ASN   219      50.720  40.020  59.980  1.00  0.00           O  
ATOM   3413  N   LYS   220      51.760  41.970  60.460  1.00  0.00           N  
ATOM   3414  H   LYS   220      52.290  42.500  61.130  1.00  0.00           H  
ATOM   3415  CA  LYS   220      51.530  42.580  59.120  1.00  0.00           C  
ATOM   3416  HA  LYS   220      50.480  42.510  58.840  1.00  0.00           H  
ATOM   3417  CB  LYS   220      51.910  44.050  59.170  1.00  0.00           C  
ATOM   3418  HB2 LYS   220      52.850  44.160  59.690  1.00  0.00           H  
ATOM   3419  HB3 LYS   220      51.950  44.410  58.140  1.00  0.00           H  
ATOM   3420  CG  LYS   220      51.000  44.980  59.950  1.00  0.00           C  
ATOM   3421  HG2 LYS   220      49.980  44.910  59.590  1.00  0.00           H  
ATOM   3422  HG3 LYS   220      50.920  44.750  61.020  1.00  0.00           H  
ATOM   3423  CD  LYS   220      51.410  46.420  59.790  1.00  0.00           C  
ATOM   3424  HD2 LYS   220      51.560  46.690  58.750  1.00  0.00           H  
ATOM   3425  HD3 LYS   220      50.630  47.070  60.190  1.00  0.00           H  
ATOM   3426  CE  LYS   220      52.740  46.720  60.580  1.00  0.00           C  
ATOM   3427  HE2 LYS   220      52.490  46.490  61.610  1.00  0.00           H  
ATOM   3428  HE3 LYS   220      53.580  46.060  60.350  1.00  0.00           H  
ATOM   3429  NZ  LYS   220      53.150  48.120  60.470  1.00  0.00           N  
ATOM   3430  HZ1 LYS   220      53.990  48.190  61.020  1.00  0.00           H  
ATOM   3431  HZ2 LYS   220      53.310  48.250  59.480  1.00  0.00           H  
ATOM   3432  HZ3 LYS   220      52.370  48.720  60.700  1.00  0.00           H  
ATOM   3433  C   LYS   220      52.170  41.900  57.930  1.00  0.00           C  
ATOM   3434  O   LYS   220      51.570  41.850  56.880  1.00  0.00           O  
ATOM   3435  N   VAL   221      53.380  41.290  58.050  1.00  0.00           N  
ATOM   3436  H   VAL   221      53.980  41.460  58.840  1.00  0.00           H  
ATOM   3437  CA  VAL   221      53.920  40.510  56.900  1.00  0.00           C  
ATOM   3438  HA  VAL   221      53.830  41.060  55.960  1.00  0.00           H  
ATOM   3439  CB  VAL   221      55.390  40.270  57.100  1.00  0.00           C  
ATOM   3440  HB  VAL   221      55.590  39.890  58.100  1.00  0.00           H  
ATOM   3441  CG1 VAL   221      56.020  39.310  56.040  1.00  0.00           C  
ATOM   3442 HG11 VAL   221      55.760  39.560  55.020  1.00  0.00           H  
ATOM   3443 HG12 VAL   221      57.100  39.310  56.130  1.00  0.00           H  
ATOM   3444 HG13 VAL   221      55.510  38.380  56.320  1.00  0.00           H  
ATOM   3445  CG2 VAL   221      56.070  41.620  56.870  1.00  0.00           C  
ATOM   3446 HG21 VAL   221      55.830  41.770  55.820  1.00  0.00           H  
ATOM   3447 HG22 VAL   221      55.820  42.420  57.570  1.00  0.00           H  
ATOM   3448 HG23 VAL   221      57.120  41.420  57.040  1.00  0.00           H  
ATOM   3449  C   VAL   221      53.060  39.220  56.630  1.00  0.00           C  
ATOM   3450  O   VAL   221      52.810  38.870  55.480  1.00  0.00           O  
ATOM   3451  N   LEU   222      52.560  38.560  57.690  1.00  0.00           N  
ATOM   3452  H   LEU   222      52.930  38.740  58.610  1.00  0.00           H  
ATOM   3453  CA  LEU   222      51.670  37.400  57.350  1.00  0.00           C  
ATOM   3454  HA  LEU   222      52.230  36.890  56.570  1.00  0.00           H  
ATOM   3455  CB  LEU   222      51.640  36.290  58.460  1.00  0.00           C  
ATOM   3456  HB2 LEU   222      51.180  36.830  59.290  1.00  0.00           H  
ATOM   3457  HB3 LEU   222      51.080  35.430  58.090  1.00  0.00           H  
ATOM   3458  CG  LEU   222      53.020  35.710  58.820  1.00  0.00           C  
ATOM   3459  HG  LEU   222      53.730  36.500  59.080  1.00  0.00           H  
ATOM   3460  CD1 LEU   222      52.840  35.030  60.200  1.00  0.00           C  
ATOM   3461 HD11 LEU   222      52.320  35.590  60.980  1.00  0.00           H  
ATOM   3462 HD12 LEU   222      52.100  34.280  59.920  1.00  0.00           H  
ATOM   3463 HD13 LEU   222      53.800  34.620  60.500  1.00  0.00           H  
ATOM   3464  CD2 LEU   222      53.580  34.830  57.660  1.00  0.00           C  
ATOM   3465 HD21 LEU   222      54.480  34.360  58.040  1.00  0.00           H  
ATOM   3466 HD22 LEU   222      52.930  33.970  57.510  1.00  0.00           H  
ATOM   3467 HD23 LEU   222      53.820  35.380  56.750  1.00  0.00           H  
ATOM   3468  C   LEU   222      50.310  37.800  56.770  1.00  0.00           C  
ATOM   3469  O   LEU   222      49.840  37.000  55.940  1.00  0.00           O  
ATOM   3470  N   ALA   223      49.730  38.920  57.270  1.00  0.00           N  
ATOM   3471  H   ALA   223      50.250  39.470  57.950  1.00  0.00           H  
ATOM   3472  CA  ALA   223      48.510  39.510  56.710  1.00  0.00           C  
ATOM   3473  HA  ALA   223      47.710  38.770  56.760  1.00  0.00           H  
ATOM   3474  CB  ALA   223      48.220  40.700  57.680  1.00  0.00           C  
ATOM   3475  HB1 ALA   223      47.900  40.260  58.630  1.00  0.00           H  
ATOM   3476  HB2 ALA   223      49.120  41.290  57.800  1.00  0.00           H  
ATOM   3477  HB3 ALA   223      47.470  41.460  57.460  1.00  0.00           H  
ATOM   3478  C   ALA   223      48.610  39.930  55.230  1.00  0.00           C  
ATOM   3479  O   ALA   223      47.660  39.660  54.470  1.00  0.00           O  
ATOM   3480  N   LYS   224      49.740  40.530  54.860  1.00  0.00           N  
ATOM   3481  H   LYS   224      50.370  40.770  55.610  1.00  0.00           H  
ATOM   3482  CA  LYS   224      49.960  40.840  53.450  1.00  0.00           C  
ATOM   3483  HA  LYS   224      49.030  41.370  53.260  1.00  0.00           H  
ATOM   3484  CB  LYS   224      51.030  41.960  53.360  1.00  0.00           C  
ATOM   3485  HB2 LYS   224      50.810  42.820  53.990  1.00  0.00           H  
ATOM   3486  HB3 LYS   224      51.990  41.640  53.750  1.00  0.00           H  
ATOM   3487  CG  LYS   224      51.380  42.570  51.980  1.00  0.00           C  
ATOM   3488  HG2 LYS   224      52.250  43.230  52.060  1.00  0.00           H  
ATOM   3489  HG3 LYS   224      51.590  41.720  51.330  1.00  0.00           H  
ATOM   3490  CD  LYS   224      50.220  43.430  51.560  1.00  0.00           C  
ATOM   3491  HD2 LYS   224      49.330  42.850  51.360  1.00  0.00           H  
ATOM   3492  HD3 LYS   224      49.870  44.170  52.280  1.00  0.00           H  
ATOM   3493  CE  LYS   224      50.680  43.920  50.240  1.00  0.00           C  
ATOM   3494  HE2 LYS   224      51.480  44.650  50.410  1.00  0.00           H  
ATOM   3495  HE3 LYS   224      51.070  43.160  49.570  1.00  0.00           H  
ATOM   3496  NZ  LYS   224      49.560  44.720  49.600  1.00  0.00           N  
ATOM   3497  HZ1 LYS   224      49.920  44.990  48.700  1.00  0.00           H  
ATOM   3498  HZ2 LYS   224      48.800  44.090  49.370  1.00  0.00           H  
ATOM   3499  HZ3 LYS   224      49.310  45.560  50.090  1.00  0.00           H  
ATOM   3500  C   LYS   224      50.150  39.600  52.640  1.00  0.00           C  
ATOM   3501  O   LYS   224      49.580  39.680  51.520  1.00  0.00           O  
ATOM   3502  N   LEU   225      50.840  38.540  53.140  1.00  0.00           N  
ATOM   3503  H   LEU   225      51.380  38.740  53.960  1.00  0.00           H  
ATOM   3504  CA  LEU   225      50.930  37.210  52.500  1.00  0.00           C  
ATOM   3505  HA  LEU   225      51.330  37.310  51.490  1.00  0.00           H  
ATOM   3506  CB  LEU   225      51.970  36.360  53.310  1.00  0.00           C  
ATOM   3507  HB2 LEU   225      53.000  36.700  53.280  1.00  0.00           H  
ATOM   3508  HB3 LEU   225      51.820  36.400  54.390  1.00  0.00           H  
ATOM   3509  CG  LEU   225      51.950  34.860  52.970  1.00  0.00           C  
ATOM   3510  HG  LEU   225      51.000  34.510  53.370  1.00  0.00           H  
ATOM   3511  CD1 LEU   225      52.000  34.660  51.450  1.00  0.00           C  
ATOM   3512 HD11 LEU   225      52.200  33.580  51.380  1.00  0.00           H  
ATOM   3513 HD12 LEU   225      51.130  35.040  50.920  1.00  0.00           H  
ATOM   3514 HD13 LEU   225      52.960  35.020  51.070  1.00  0.00           H  
ATOM   3515  CD2 LEU   225      53.050  34.270  53.790  1.00  0.00           C  
ATOM   3516 HD21 LEU   225      53.020  33.230  53.490  1.00  0.00           H  
ATOM   3517 HD22 LEU   225      53.980  34.730  53.450  1.00  0.00           H  
ATOM   3518 HD23 LEU   225      52.920  34.520  54.850  1.00  0.00           H  
ATOM   3519  C   LEU   225      49.430  36.670  52.370  1.00  0.00           C  
ATOM   3520  O   LEU   225      48.990  36.320  51.290  1.00  0.00           O  
ATOM   3521  N   ALA   226      48.800  36.390  53.560  1.00  0.00           N  
ATOM   3522  H   ALA   226      49.220  36.840  54.370  1.00  0.00           H  
ATOM   3523  CA  ALA   226      47.450  35.790  53.710  1.00  0.00           C  
ATOM   3524  HA  ALA   226      47.560  34.730  53.480  1.00  0.00           H  
ATOM   3525  CB  ALA   226      46.990  36.070  55.160  1.00  0.00           C  
ATOM   3526  HB1 ALA   226      46.880  37.150  55.210  1.00  0.00           H  
ATOM   3527  HB2 ALA   226      46.060  35.520  55.320  1.00  0.00           H  
ATOM   3528  HB3 ALA   226      47.730  35.720  55.880  1.00  0.00           H  
ATOM   3529  C   ALA   226      46.430  36.390  52.740  1.00  0.00           C  
ATOM   3530  O   ALA   226      45.680  35.590  52.270  1.00  0.00           O  
ATOM   3531  N   CYS   227      46.370  37.680  52.440  1.00  0.00           N  
ATOM   3532  H   CYS   227      46.830  38.350  53.040  1.00  0.00           H  
ATOM   3533  CA  CYS   227      45.390  38.230  51.480  1.00  0.00           C  
ATOM   3534  HA  CYS   227      44.410  37.860  51.790  1.00  0.00           H  
ATOM   3535  CB  CYS   227      45.580  39.740  51.550  1.00  0.00           C  
ATOM   3536  HB2 CYS   227      45.610  40.210  52.530  1.00  0.00           H  
ATOM   3537  HB3 CYS   227      46.550  40.020  51.120  1.00  0.00           H  
ATOM   3538  SG  CYS   227      44.210  40.610  50.690  1.00  0.00           S  
ATOM   3539  HG  CYS   227      44.640  40.330  49.460  1.00  0.00           H  
ATOM   3540  C   CYS   227      45.470  37.730  50.010  1.00  0.00           C  
ATOM   3541  O   CYS   227      44.610  37.800  49.170  1.00  0.00           O  
ATOM   3542  N   GLY   228      46.670  37.250  49.670  1.00  0.00           N  
ATOM   3543  H   GLY   228      47.390  37.240  50.370  1.00  0.00           H  
ATOM   3544  CA  GLY   228      46.890  36.630  48.320  1.00  0.00           C  
ATOM   3545  HA2 GLY   228      46.590  37.270  47.490  1.00  0.00           H  
ATOM   3546  HA3 GLY   228      47.930  36.430  48.070  1.00  0.00           H  
ATOM   3547  C   GLY   228      46.190  35.260  48.080  1.00  0.00           C  
ATOM   3548  O   GLY   228      45.950  34.870  46.960  1.00  0.00           O  
ATOM   3549  N   LEU   229      45.850  34.540  49.150  1.00  0.00           N  
ATOM   3550  H   LEU   229      45.970  34.990  50.040  1.00  0.00           H  
ATOM   3551  CA  LEU   229      45.440  33.130  49.100  1.00  0.00           C  
ATOM   3552  HA  LEU   229      46.040  32.520  48.430  1.00  0.00           H  
ATOM   3553  CB  LEU   229      45.590  32.570  50.520  1.00  0.00           C  
ATOM   3554  HB2 LEU   229      44.920  33.190  51.120  1.00  0.00           H  
ATOM   3555  HB3 LEU   229      45.320  31.510  50.540  1.00  0.00           H  
ATOM   3556  CG  LEU   229      47.030  32.670  51.060  1.00  0.00           C  
ATOM   3557  HG  LEU   229      47.400  33.700  51.080  1.00  0.00           H  
ATOM   3558  CD1 LEU   229      47.190  32.140  52.500  1.00  0.00           C  
ATOM   3559 HD11 LEU   229      46.450  32.670  53.090  1.00  0.00           H  
ATOM   3560 HD12 LEU   229      46.890  31.100  52.510  1.00  0.00           H  
ATOM   3561 HD13 LEU   229      48.210  32.230  52.880  1.00  0.00           H  
ATOM   3562  CD2 LEU   229      48.080  31.950  50.180  1.00  0.00           C  
ATOM   3563 HD21 LEU   229      49.010  31.660  50.680  1.00  0.00           H  
ATOM   3564 HD22 LEU   229      47.690  30.960  49.990  1.00  0.00           H  
ATOM   3565 HD23 LEU   229      48.320  32.440  49.230  1.00  0.00           H  
ATOM   3566  C   LEU   229      44.060  32.900  48.540  1.00  0.00           C  
ATOM   3567  O   LEU   229      43.860  31.900  47.800  1.00  0.00           O  
ATOM   3568  N   ASN   230      43.070  33.790  48.830  1.00  0.00           N  
ATOM   3569  H   ASN   230      43.400  34.690  49.150  1.00  0.00           H  
ATOM   3570  CA  ASN   230      41.730  33.630  48.280  1.00  0.00           C  
ATOM   3571  HA  ASN   230      41.730  32.970  47.410  1.00  0.00           H  
ATOM   3572  CB  ASN   230      40.920  32.850  49.380  1.00  0.00           C  
ATOM   3573  HB2 ASN   230      40.940  33.520  50.230  1.00  0.00           H  
ATOM   3574  HB3 ASN   230      39.980  32.610  48.870  1.00  0.00           H  
ATOM   3575  CG  ASN   230      41.610  31.550  49.690  1.00  0.00           C  
ATOM   3576  OD1 ASN   230      41.360  30.560  49.060  1.00  0.00           O  
ATOM   3577  ND2 ASN   230      42.310  31.490  50.790  1.00  0.00           N  
ATOM   3578 HD21 ASN   230      42.580  30.560  51.060  1.00  0.00           H  
ATOM   3579 HD22 ASN   230      42.620  32.290  51.330  1.00  0.00           H  
ATOM   3580  C   ASN   230      41.070  34.930  47.780  1.00  0.00           C  
ATOM   3581  O   ASN   230      40.720  35.730  48.640  1.00  0.00           O  
ATOM   3582  N   LYS   231      40.770  35.020  46.470  1.00  0.00           N  
ATOM   3583  H   LYS   231      40.900  34.190  45.920  1.00  0.00           H  
ATOM   3584  CA  LYS   231      40.190  36.240  45.820  1.00  0.00           C  
ATOM   3585  HA  LYS   231      39.570  36.790  46.540  1.00  0.00           H  
ATOM   3586  CB  LYS   231      41.320  37.310  45.450  1.00  0.00           C  
ATOM   3587  HB2 LYS   231      42.030  36.890  44.740  1.00  0.00           H  
ATOM   3588  HB3 LYS   231      40.800  38.100  44.910  1.00  0.00           H  
ATOM   3589  CG  LYS   231      41.960  37.990  46.660  1.00  0.00           C  
ATOM   3590  HG2 LYS   231      41.210  38.480  47.280  1.00  0.00           H  
ATOM   3591  HG3 LYS   231      42.330  37.250  47.360  1.00  0.00           H  
ATOM   3592  CD  LYS   231      43.040  38.970  46.250  1.00  0.00           C  
ATOM   3593  HD2 LYS   231      43.910  38.460  45.840  1.00  0.00           H  
ATOM   3594  HD3 LYS   231      42.740  39.660  45.460  1.00  0.00           H  
ATOM   3595  CE  LYS   231      43.260  39.960  47.480  1.00  0.00           C  
ATOM   3596  HE2 LYS   231      42.220  40.090  47.790  1.00  0.00           H  
ATOM   3597  HE3 LYS   231      43.990  39.590  48.200  1.00  0.00           H  
ATOM   3598  NZ  LYS   231      43.790  41.240  46.980  1.00  0.00           N  
ATOM   3599  HZ1 LYS   231      44.650  41.170  46.450  1.00  0.00           H  
ATOM   3600  HZ2 LYS   231      43.080  41.620  46.370  1.00  0.00           H  
ATOM   3601  HZ3 LYS   231      43.920  42.010  47.630  1.00  0.00           H  
ATOM   3602  C   LYS   231      39.250  35.960  44.580  1.00  0.00           C  
ATOM   3603  O   LYS   231      39.400  34.850  43.960  1.00  0.00           O  
ATOM   3604  N   PRO   232      38.430  36.910  44.050  1.00  0.00           N  
ATOM   3605  CD  PRO   232      37.590  36.580  42.860  1.00  0.00           C  
ATOM   3606  HD2 PRO   232      36.990  35.700  43.100  1.00  0.00           H  
ATOM   3607  HD3 PRO   232      38.280  36.400  42.040  1.00  0.00           H  
ATOM   3608  CG  PRO   232      36.650  37.730  42.520  1.00  0.00           C  
ATOM   3609  HG2 PRO   232      35.630  37.540  42.840  1.00  0.00           H  
ATOM   3610  HG3 PRO   232      36.620  38.130  41.510  1.00  0.00           H  
ATOM   3611  CB  PRO   232      37.240  38.860  43.410  1.00  0.00           C  
ATOM   3612  HB2 PRO   232      36.330  39.380  43.700  1.00  0.00           H  
ATOM   3613  HB3 PRO   232      37.860  39.530  42.810  1.00  0.00           H  
ATOM   3614  CA  PRO   232      37.980  38.180  44.600  1.00  0.00           C  
ATOM   3615  HA  PRO   232      38.790  38.850  44.880  1.00  0.00           H  
ATOM   3616  C   PRO   232      37.040  38.060  45.850  1.00  0.00           C  
ATOM   3617  O   PRO   232      36.620  37.030  46.260  1.00  0.00           O  
ATOM   3618  N   ASN   233      36.750  39.200  46.510  1.00  0.00           N  
ATOM   3619  H   ASN   233      37.290  40.010  46.230  1.00  0.00           H  
ATOM   3620  CA  ASN   233      35.630  39.490  47.380  1.00  0.00           C  
ATOM   3621  HA  ASN   233      35.900  40.480  47.760  1.00  0.00           H  
ATOM   3622  CB  ASN   233      34.330  39.670  46.560  1.00  0.00           C  
ATOM   3623  HB2 ASN   233      34.500  40.350  45.730  1.00  0.00           H  
ATOM   3624  HB3 ASN   233      34.170  38.700  46.080  1.00  0.00           H  
ATOM   3625  CG  ASN   233      33.110  40.190  47.290  1.00  0.00           C  
ATOM   3626  OD1 ASN   233      33.260  41.170  47.920  1.00  0.00           O  
ATOM   3627  ND2 ASN   233      31.940  39.590  47.220  1.00  0.00           N  
ATOM   3628 HD21 ASN   233      31.170  40.130  47.590  1.00  0.00           H  
ATOM   3629 HD22 ASN   233      31.880  38.700  46.750  1.00  0.00           H  
ATOM   3630  C   ASN   233      35.570  38.520  48.620  1.00  0.00           C  
ATOM   3631  O   ASN   233      34.520  38.450  49.280  1.00  0.00           O  
ATOM   3632  N   ARG   234      36.670  37.900  49.040  1.00  0.00           N  
ATOM   3633  H   ARG   234      37.530  38.050  48.540  1.00  0.00           H  
ATOM   3634  CA  ARG   234      36.840  37.010  50.220  1.00  0.00           C  
ATOM   3635  HA  ARG   234      36.050  37.170  50.950  1.00  0.00           H  
ATOM   3636  CB  ARG   234      36.530  35.600  49.810  1.00  0.00           C  
ATOM   3637  HB2 ARG   234      36.440  34.940  50.670  1.00  0.00           H  
ATOM   3638  HB3 ARG   234      35.690  35.520  49.110  1.00  0.00           H  
ATOM   3639  CG  ARG   234      37.760  34.960  49.110  1.00  0.00           C  
ATOM   3640  HG2 ARG   234      38.230  35.760  48.530  1.00  0.00           H  
ATOM   3641  HG3 ARG   234      38.500  34.610  49.830  1.00  0.00           H  
ATOM   3642  CD  ARG   234      37.490  33.800  48.190  1.00  0.00           C  
ATOM   3643  HD2 ARG   234      38.390  33.450  47.680  1.00  0.00           H  
ATOM   3644  HD3 ARG   234      37.110  32.940  48.740  1.00  0.00           H  
ATOM   3645  NE  ARG   234      36.690  34.200  47.030  1.00  0.00           N  
ATOM   3646  HE  ARG   234      36.580  35.180  46.800  1.00  0.00           H  
ATOM   3647  CZ  ARG   234      36.340  33.350  46.110  1.00  0.00           C  
ATOM   3648  NH1 ARG   234      36.770  32.110  46.000  1.00  0.00           N  
ATOM   3649 HH11 ARG   234      37.370  31.720  46.710  1.00  0.00           H  
ATOM   3650 HH12 ARG   234      36.420  31.580  45.220  1.00  0.00           H  
ATOM   3651  NH2 ARG   234      35.520  33.750  45.170  1.00  0.00           N  
ATOM   3652 HH21 ARG   234      35.340  34.740  45.130  1.00  0.00           H  
ATOM   3653 HH22 ARG   234      35.400  33.160  44.350  1.00  0.00           H  
ATOM   3654  C   ARG   234      38.110  37.240  50.980  1.00  0.00           C  
ATOM   3655  O   ARG   234      38.840  38.160  50.680  1.00  0.00           O  
ATOM   3656  N   GLN   235      38.270  36.570  52.140  1.00  0.00           N  
ATOM   3657  H   GLN   235      37.620  35.830  52.380  1.00  0.00           H  
ATOM   3658  CA  GLN   235      39.480  36.810  52.990  1.00  0.00           C  
ATOM   3659  HA  GLN   235      40.210  37.240  52.310  1.00  0.00           H  
ATOM   3660  CB  GLN   235      39.020  37.770  54.030  1.00  0.00           C  
ATOM   3661  HB2 GLN   235      39.820  38.240  54.600  1.00  0.00           H  
ATOM   3662  HB3 GLN   235      38.620  38.710  53.680  1.00  0.00           H  
ATOM   3663  CG  GLN   235      38.070  37.110  55.120  1.00  0.00           C  
ATOM   3664  HG2 GLN   235      37.220  36.620  54.650  1.00  0.00           H  
ATOM   3665  HG3 GLN   235      38.690  36.380  55.650  1.00  0.00           H  
ATOM   3666  CD  GLN   235      37.440  38.130  56.130  1.00  0.00           C  
ATOM   3667  OE1 GLN   235      37.160  39.300  55.830  1.00  0.00           O  
ATOM   3668  NE2 GLN   235      37.240  37.630  57.350  1.00  0.00           N  
ATOM   3669 HE21 GLN   235      36.820  38.210  58.070  1.00  0.00           H  
ATOM   3670 HE22 GLN   235      37.420  36.660  57.540  1.00  0.00           H  
ATOM   3671  C   GLN   235      40.060  35.490  53.600  1.00  0.00           C  
ATOM   3672  O   GLN   235      39.400  34.460  53.540  1.00  0.00           O  
ATOM   3673  N   THR   236      41.340  35.500  54.050  1.00  0.00           N  
ATOM   3674  H   THR   236      41.910  36.290  53.780  1.00  0.00           H  
ATOM   3675  CA  THR   236      42.120  34.280  54.450  1.00  0.00           C  
ATOM   3676  HA  THR   236      41.380  33.500  54.600  1.00  0.00           H  
ATOM   3677  CB  THR   236      43.130  33.830  53.440  1.00  0.00           C  
ATOM   3678  HB  THR   236      44.080  34.330  53.660  1.00  0.00           H  
ATOM   3679  CG2 THR   236      43.340  32.360  53.760  1.00  0.00           C  
ATOM   3680 HG21 THR   236      43.530  32.220  54.830  1.00  0.00           H  
ATOM   3681 HG22 THR   236      42.480  31.730  53.540  1.00  0.00           H  
ATOM   3682 HG23 THR   236      44.190  31.920  53.240  1.00  0.00           H  
ATOM   3683  OG1 THR   236      42.670  34.010  52.110  1.00  0.00           O  
ATOM   3684  HG1 THR   236      42.980  34.860  51.790  1.00  0.00           H  
ATOM   3685  C   THR   236      42.730  34.470  55.840  1.00  0.00           C  
ATOM   3686  O   THR   236      43.580  35.350  56.100  1.00  0.00           O  
ATOM   3687  N   LEU   237      42.360  33.530  56.720  1.00  0.00           N  
ATOM   3688  H   LEU   237      41.750  32.770  56.440  1.00  0.00           H  
ATOM   3689  CA  LEU   237      42.820  33.360  58.040  1.00  0.00           C  
ATOM   3690  HA  LEU   237      43.200  34.260  58.510  1.00  0.00           H  
ATOM   3691  CB  LEU   237      41.690  32.750  58.900  1.00  0.00           C  
ATOM   3692  HB2 LEU   237      40.740  33.190  58.620  1.00  0.00           H  
ATOM   3693  HB3 LEU   237      41.670  31.670  58.720  1.00  0.00           H  
ATOM   3694  CG  LEU   237      41.830  32.890  60.440  1.00  0.00           C  
ATOM   3695  HG  LEU   237      42.090  33.940  60.560  1.00  0.00           H  
ATOM   3696  CD1 LEU   237      40.510  32.640  61.050  1.00  0.00           C  
ATOM   3697 HD11 LEU   237      39.870  33.380  60.580  1.00  0.00           H  
ATOM   3698 HD12 LEU   237      40.230  31.600  60.900  1.00  0.00           H  
ATOM   3699 HD13 LEU   237      40.630  32.800  62.130  1.00  0.00           H  
ATOM   3700  CD2 LEU   237      42.960  32.020  60.910  1.00  0.00           C  
ATOM   3701 HD21 LEU   237      43.300  31.280  60.190  1.00  0.00           H  
ATOM   3702 HD22 LEU   237      43.800  32.640  61.250  1.00  0.00           H  
ATOM   3703 HD23 LEU   237      42.600  31.580  61.850  1.00  0.00           H  
ATOM   3704  C   LEU   237      44.090  32.460  58.000  1.00  0.00           C  
ATOM   3705  O   LEU   237      43.860  31.250  57.880  1.00  0.00           O  
ATOM   3706  N   VAL   238      45.360  33.000  58.120  1.00  0.00           N  
ATOM   3707  H   VAL   238      45.430  34.000  58.270  1.00  0.00           H  
ATOM   3708  CA  VAL   238      46.490  32.030  58.410  1.00  0.00           C  
ATOM   3709  HA  VAL   238      46.260  31.010  58.080  1.00  0.00           H  
ATOM   3710  CB  VAL   238      47.730  32.410  57.650  1.00  0.00           C  
ATOM   3711  HB  VAL   238      48.200  33.240  58.190  1.00  0.00           H  
ATOM   3712  CG1 VAL   238      48.840  31.370  57.770  1.00  0.00           C  
ATOM   3713 HG11 VAL   238      48.900  31.020  58.800  1.00  0.00           H  
ATOM   3714 HG12 VAL   238      48.570  30.550  57.100  1.00  0.00           H  
ATOM   3715 HG13 VAL   238      49.750  31.880  57.470  1.00  0.00           H  
ATOM   3716  CG2 VAL   238      47.510  32.810  56.180  1.00  0.00           C  
ATOM   3717 HG21 VAL   238      46.610  33.390  55.990  1.00  0.00           H  
ATOM   3718 HG22 VAL   238      48.400  33.420  56.000  1.00  0.00           H  
ATOM   3719 HG23 VAL   238      47.620  31.910  55.590  1.00  0.00           H  
ATOM   3720  C   VAL   238      46.800  31.980  59.950  1.00  0.00           C  
ATOM   3721  O   VAL   238      47.380  32.930  60.520  1.00  0.00           O  
ATOM   3722  N   SER   239      46.380  30.880  60.560  1.00  0.00           N  
ATOM   3723  H   SER   239      45.910  30.200  59.980  1.00  0.00           H  
ATOM   3724  CA  SER   239      46.790  30.470  61.890  1.00  0.00           C  
ATOM   3725  HA  SER   239      46.730  31.350  62.530  1.00  0.00           H  
ATOM   3726  CB  SER   239      45.800  29.440  62.460  1.00  0.00           C  
ATOM   3727  HB2 SER   239      44.850  29.930  62.660  1.00  0.00           H  
ATOM   3728  HB3 SER   239      45.660  28.630  61.750  1.00  0.00           H  
ATOM   3729  OG  SER   239      46.350  28.970  63.670  1.00  0.00           O  
ATOM   3730  HG  SER   239      46.460  29.670  64.320  1.00  0.00           H  
ATOM   3731  C   SER   239      48.220  29.960  61.910  1.00  0.00           C  
ATOM   3732  O   SER   239      48.660  29.280  61.000  1.00  0.00           O  
ATOM   3733  N   HIE   240      48.960  30.240  63.000  1.00  0.00           N  
ATOM   3734  H   HIE   240      48.470  30.790  63.690  1.00  0.00           H  
ATOM   3735  CA  HIE   240      50.360  29.970  63.270  1.00  0.00           C  
ATOM   3736  HA  HIE   240      51.050  30.670  62.820  1.00  0.00           H  
ATOM   3737  CB  HIE   240      50.500  30.240  64.790  1.00  0.00           C  
ATOM   3738  HB2 HIE   240      50.250  31.280  65.020  1.00  0.00           H  
ATOM   3739  HB3 HIE   240      49.780  29.610  65.300  1.00  0.00           H  
ATOM   3740  CG  HIE   240      51.900  30.000  65.350  1.00  0.00           C  
ATOM   3741  ND1 HIE   240      52.930  30.900  65.410  1.00  0.00           N  
ATOM   3742  CE1 HIE   240      53.970  30.130  65.880  1.00  0.00           C  
ATOM   3743  HE1 HIE   240      54.900  30.520  66.270  1.00  0.00           H  
ATOM   3744  NE2 HIE   240      53.630  28.840  66.040  1.00  0.00           N  
ATOM   3745  HE2 HIE   240      54.300  28.090  66.160  1.00  0.00           H  
ATOM   3746  CD2 HIE   240      52.310  28.730  65.770  1.00  0.00           C  
ATOM   3747  HD2 HIE   240      51.700  27.860  65.630  1.00  0.00           H  
ATOM   3748  C   HIE   240      50.900  28.610  62.870  1.00  0.00           C  
ATOM   3749  O   HIE   240      51.970  28.530  62.290  1.00  0.00           O  
ATOM   3750  N   GLY   241      50.160  27.540  63.010  1.00  0.00           N  
ATOM   3751  H   GLY   241      49.350  27.640  63.600  1.00  0.00           H  
ATOM   3752  CA  GLY   241      50.620  26.120  62.770  1.00  0.00           C  
ATOM   3753  HA2 GLY   241      51.650  26.050  63.110  1.00  0.00           H  
ATOM   3754  HA3 GLY   241      49.930  25.500  63.350  1.00  0.00           H  
ATOM   3755  C   GLY   241      50.610  25.710  61.280  1.00  0.00           C  
ATOM   3756  O   GLY   241      50.900  24.520  60.990  1.00  0.00           O  
ATOM   3757  N   SER   242      50.140  26.580  60.390  1.00  0.00           N  
ATOM   3758  H   SER   242      49.920  27.500  60.730  1.00  0.00           H  
ATOM   3759  CA  SER   242      50.100  26.280  58.920  1.00  0.00           C  
ATOM   3760  HA  SER   242      50.210  25.200  58.800  1.00  0.00           H  
ATOM   3761  CB  SER   242      48.690  26.670  58.380  1.00  0.00           C  
ATOM   3762  HB2 SER   242      48.590  26.390  57.330  1.00  0.00           H  
ATOM   3763  HB3 SER   242      47.900  26.240  58.990  1.00  0.00           H  
ATOM   3764  OG  SER   242      48.400  28.100  58.500  1.00  0.00           O  
ATOM   3765  HG  SER   242      48.190  28.300  59.410  1.00  0.00           H  
ATOM   3766  C   SER   242      51.120  27.080  58.080  1.00  0.00           C  
ATOM   3767  O   SER   242      51.480  26.820  56.990  1.00  0.00           O  
ATOM   3768  N   VAL   243      51.810  28.030  58.760  1.00  0.00           N  
ATOM   3769  H   VAL   243      51.610  28.120  59.750  1.00  0.00           H  
ATOM   3770  CA  VAL   243      52.820  28.990  58.210  1.00  0.00           C  
ATOM   3771  HA  VAL   243      52.470  29.550  57.340  1.00  0.00           H  
ATOM   3772  CB  VAL   243      53.170  30.050  59.270  1.00  0.00           C  
ATOM   3773  HB  VAL   243      53.480  29.540  60.180  1.00  0.00           H  
ATOM   3774  CG1 VAL   243      54.290  30.990  58.780  1.00  0.00           C  
ATOM   3775 HG11 VAL   243      53.930  31.320  57.810  1.00  0.00           H  
ATOM   3776 HG12 VAL   243      54.430  31.820  59.470  1.00  0.00           H  
ATOM   3777 HG13 VAL   243      55.170  30.350  58.800  1.00  0.00           H  
ATOM   3778  CG2 VAL   243      51.910  30.880  59.610  1.00  0.00           C  
ATOM   3779 HG21 VAL   243      51.130  30.290  60.090  1.00  0.00           H  
ATOM   3780 HG22 VAL   243      52.180  31.700  60.280  1.00  0.00           H  
ATOM   3781 HG23 VAL   243      51.560  31.220  58.630  1.00  0.00           H  
ATOM   3782  C   VAL   243      54.060  28.300  57.630  1.00  0.00           C  
ATOM   3783  O   VAL   243      54.410  28.600  56.510  1.00  0.00           O  
ATOM   3784  N   PRO   244      54.640  27.280  58.320  1.00  0.00           N  
ATOM   3785  CD  PRO   244      54.410  26.630  59.600  1.00  0.00           C  
ATOM   3786  HD2 PRO   244      53.600  25.910  59.520  1.00  0.00           H  
ATOM   3787  HD3 PRO   244      54.080  27.260  60.430  1.00  0.00           H  
ATOM   3788  CG  PRO   244      55.820  26.030  59.970  1.00  0.00           C  
ATOM   3789  HG2 PRO   244      55.790  25.190  60.670  1.00  0.00           H  
ATOM   3790  HG3 PRO   244      56.400  26.890  60.310  1.00  0.00           H  
ATOM   3791  CB  PRO   244      56.370  25.520  58.640  1.00  0.00           C  
ATOM   3792  HB2 PRO   244      55.920  24.540  58.500  1.00  0.00           H  
ATOM   3793  HB3 PRO   244      57.460  25.500  58.640  1.00  0.00           H  
ATOM   3794  CA  PRO   244      55.780  26.550  57.670  1.00  0.00           C  
ATOM   3795  HA  PRO   244      56.540  27.300  57.450  1.00  0.00           H  
ATOM   3796  C   PRO   244      55.460  25.910  56.380  1.00  0.00           C  
ATOM   3797  O   PRO   244      56.010  26.220  55.290  1.00  0.00           O  
ATOM   3798  N   GLN   245      54.370  25.210  56.350  1.00  0.00           N  
ATOM   3799  H   GLN   245      53.940  24.990  57.240  1.00  0.00           H  
ATOM   3800  CA  GLN   245      53.810  24.590  55.130  1.00  0.00           C  
ATOM   3801  HA  GLN   245      54.530  23.860  54.770  1.00  0.00           H  
ATOM   3802  CB  GLN   245      52.520  23.800  55.300  1.00  0.00           C  
ATOM   3803  HB2 GLN   245      51.870  24.380  55.960  1.00  0.00           H  
ATOM   3804  HB3 GLN   245      52.000  23.710  54.350  1.00  0.00           H  
ATOM   3805  CG  GLN   245      52.740  22.450  55.930  1.00  0.00           C  
ATOM   3806  HG2 GLN   245      51.760  21.990  55.950  1.00  0.00           H  
ATOM   3807  HG3 GLN   245      53.260  21.810  55.220  1.00  0.00           H  
ATOM   3808  CD  GLN   245      53.490  22.400  57.260  1.00  0.00           C  
ATOM   3809  OE1 GLN   245      53.380  23.240  58.170  1.00  0.00           O  
ATOM   3810  NE2 GLN   245      54.340  21.400  57.430  1.00  0.00           N  
ATOM   3811 HE21 GLN   245      54.830  21.230  58.290  1.00  0.00           H  
ATOM   3812 HE22 GLN   245      54.240  20.590  56.830  1.00  0.00           H  
ATOM   3813  C   GLN   245      53.530  25.670  54.020  1.00  0.00           C  
ATOM   3814  O   GLN   245      53.860  25.430  52.840  1.00  0.00           O  
ATOM   3815  N   LEU   246      52.960  26.810  54.390  1.00  0.00           N  
ATOM   3816  H   LEU   246      52.830  26.900  55.390  1.00  0.00           H  
ATOM   3817  CA  LEU   246      52.650  28.030  53.530  1.00  0.00           C  
ATOM   3818  HA  LEU   246      52.130  27.710  52.630  1.00  0.00           H  
ATOM   3819  CB  LEU   246      51.780  29.040  54.180  1.00  0.00           C  
ATOM   3820  HB2 LEU   246      50.740  28.710  54.110  1.00  0.00           H  
ATOM   3821  HB3 LEU   246      52.160  29.150  55.200  1.00  0.00           H  
ATOM   3822  CG  LEU   246      51.700  30.470  53.720  1.00  0.00           C  
ATOM   3823  HG  LEU   246      52.670  30.830  53.400  1.00  0.00           H  
ATOM   3824  CD1 LEU   246      50.930  30.480  52.340  1.00  0.00           C  
ATOM   3825 HD11 LEU   246      51.500  29.760  51.750  1.00  0.00           H  
ATOM   3826 HD12 LEU   246      49.910  30.090  52.410  1.00  0.00           H  
ATOM   3827 HD13 LEU   246      50.980  31.470  51.890  1.00  0.00           H  
ATOM   3828  CD2 LEU   246      50.920  31.380  54.680  1.00  0.00           C  
ATOM   3829 HD21 LEU   246      50.850  32.400  54.290  1.00  0.00           H  
ATOM   3830 HD22 LEU   246      49.910  31.030  54.890  1.00  0.00           H  
ATOM   3831 HD23 LEU   246      51.350  31.460  55.680  1.00  0.00           H  
ATOM   3832  C   LEU   246      53.950  28.590  52.990  1.00  0.00           C  
ATOM   3833  O   LEU   246      54.060  28.670  51.760  1.00  0.00           O  
ATOM   3834  N   PHE   247      55.000  28.880  53.820  1.00  0.00           N  
ATOM   3835  H   PHE   247      54.930  28.730  54.820  1.00  0.00           H  
ATOM   3836  CA  PHE   247      56.300  29.210  53.300  1.00  0.00           C  
ATOM   3837  HA  PHE   247      56.290  30.150  52.740  1.00  0.00           H  
ATOM   3838  CB  PHE   247      57.230  29.480  54.450  1.00  0.00           C  
ATOM   3839  HB2 PHE   247      57.350  28.700  55.210  1.00  0.00           H  
ATOM   3840  HB3 PHE   247      58.210  29.490  53.970  1.00  0.00           H  
ATOM   3841  CG  PHE   247      57.050  30.810  55.160  1.00  0.00           C  
ATOM   3842  CD1 PHE   247      57.030  30.900  56.590  1.00  0.00           C  
ATOM   3843  HD1 PHE   247      57.120  30.030  57.220  1.00  0.00           H  
ATOM   3844  CE1 PHE   247      56.850  32.090  57.230  1.00  0.00           C  
ATOM   3845  HE1 PHE   247      56.750  32.040  58.300  1.00  0.00           H  
ATOM   3846  CZ  PHE   247      56.750  33.280  56.460  1.00  0.00           C  
ATOM   3847  HZ  PHE   247      56.670  34.270  56.880  1.00  0.00           H  
ATOM   3848  CE2 PHE   247      56.610  33.200  55.070  1.00  0.00           C  
ATOM   3849  HE2 PHE   247      56.330  34.080  54.510  1.00  0.00           H  
ATOM   3850  CD2 PHE   247      56.780  32.010  54.440  1.00  0.00           C  
ATOM   3851  HD2 PHE   247      56.700  32.020  53.360  1.00  0.00           H  
ATOM   3852  C   PHE   247      56.990  28.150  52.420  1.00  0.00           C  
ATOM   3853  O   PHE   247      57.660  28.510  51.460  1.00  0.00           O  
ATOM   3854  N   SER   248      56.610  26.860  52.670  1.00  0.00           N  
ATOM   3855  H   SER   248      56.080  26.550  53.460  1.00  0.00           H  
ATOM   3856  CA  SER   248      57.260  25.750  52.030  1.00  0.00           C  
ATOM   3857  HA  SER   248      58.320  25.870  51.830  1.00  0.00           H  
ATOM   3858  CB  SER   248      57.250  24.460  52.870  1.00  0.00           C  
ATOM   3859  HB2 SER   248      56.220  24.130  52.900  1.00  0.00           H  
ATOM   3860  HB3 SER   248      57.780  23.650  52.360  1.00  0.00           H  
ATOM   3861  OG  SER   248      57.750  24.720  54.200  1.00  0.00           O  
ATOM   3862  HG  SER   248      57.250  25.380  54.690  1.00  0.00           H  
ATOM   3863  C   SER   248      56.690  25.360  50.640  1.00  0.00           C  
ATOM   3864  O   SER   248      57.240  24.520  49.910  1.00  0.00           O  
ATOM   3865  N   GLN   249      55.560  25.980  50.230  1.00  0.00           N  
ATOM   3866  H   GLN   249      54.970  26.500  50.870  1.00  0.00           H  
ATOM   3867  CA  GLN   249      55.290  26.020  48.790  1.00  0.00           C  
ATOM   3868  HA  GLN   249      55.960  25.350  48.250  1.00  0.00           H  
ATOM   3869  CB  GLN   249      53.900  25.370  48.550  1.00  0.00           C  
ATOM   3870  HB2 GLN   249      53.770  25.120  47.500  1.00  0.00           H  
ATOM   3871  HB3 GLN   249      53.960  24.370  48.990  1.00  0.00           H  
ATOM   3872  CG  GLN   249      52.640  26.000  49.220  1.00  0.00           C  
ATOM   3873  HG2 GLN   249      51.850  25.270  49.400  1.00  0.00           H  
ATOM   3874  HG3 GLN   249      52.870  26.490  50.160  1.00  0.00           H  
ATOM   3875  CD  GLN   249      51.980  26.990  48.250  1.00  0.00           C  
ATOM   3876  OE1 GLN   249      52.310  27.140  47.120  1.00  0.00           O  
ATOM   3877  NE2 GLN   249      51.110  27.770  48.720  1.00  0.00           N  
ATOM   3878 HE21 GLN   249      50.610  28.360  48.070  1.00  0.00           H  
ATOM   3879 HE22 GLN   249      50.950  27.840  49.710  1.00  0.00           H  
ATOM   3880  C   GLN   249      55.510  27.420  48.140  1.00  0.00           C  
ATOM   3881  O   GLN   249      55.720  27.400  46.880  1.00  0.00           O  
ATOM   3882  N   MET   250      55.500  28.530  48.910  1.00  0.00           N  
ATOM   3883  H   MET   250      55.480  28.480  49.920  1.00  0.00           H  
ATOM   3884  CA  MET   250      55.480  29.890  48.270  1.00  0.00           C  
ATOM   3885  HA  MET   250      54.790  29.930  47.420  1.00  0.00           H  
ATOM   3886  CB  MET   250      54.980  30.900  49.310  1.00  0.00           C  
ATOM   3887  HB2 MET   250      54.090  30.510  49.790  1.00  0.00           H  
ATOM   3888  HB3 MET   250      55.680  30.810  50.140  1.00  0.00           H  
ATOM   3889  CG  MET   250      54.670  32.310  48.880  1.00  0.00           C  
ATOM   3890  HG2 MET   250      54.300  32.890  49.730  1.00  0.00           H  
ATOM   3891  HG3 MET   250      55.610  32.770  48.570  1.00  0.00           H  
ATOM   3892  SD  MET   250      53.330  32.490  47.720  1.00  0.00           S  
ATOM   3893  CE  MET   250      51.940  32.030  48.730  1.00  0.00           C  
ATOM   3894  HE1 MET   250      51.780  32.720  49.560  1.00  0.00           H  
ATOM   3895  HE2 MET   250      51.060  32.040  48.090  1.00  0.00           H  
ATOM   3896  HE3 MET   250      52.150  31.080  49.220  1.00  0.00           H  
ATOM   3897  C   MET   250      56.950  30.360  47.780  1.00  0.00           C  
ATOM   3898  O   MET   250      57.910  30.280  48.520  1.00  0.00           O  
ATOM   3899  N   PRO   251      57.090  30.980  46.590  1.00  0.00           N  
ATOM   3900  CD  PRO   251      56.120  31.070  45.510  1.00  0.00           C  
ATOM   3901  HD2 PRO   251      55.280  31.750  45.630  1.00  0.00           H  
ATOM   3902  HD3 PRO   251      55.660  30.090  45.470  1.00  0.00           H  
ATOM   3903  CG  PRO   251      56.950  31.350  44.250  1.00  0.00           C  
ATOM   3904  HG2 PRO   251      56.340  31.860  43.500  1.00  0.00           H  
ATOM   3905  HG3 PRO   251      57.240  30.400  43.790  1.00  0.00           H  
ATOM   3906  CB  PRO   251      58.160  32.110  44.670  1.00  0.00           C  
ATOM   3907  HB2 PRO   251      57.880  33.160  44.580  1.00  0.00           H  
ATOM   3908  HB3 PRO   251      58.950  31.960  43.940  1.00  0.00           H  
ATOM   3909  CA  PRO   251      58.330  31.670  46.150  1.00  0.00           C  
ATOM   3910  HA  PRO   251      59.120  30.930  46.290  1.00  0.00           H  
ATOM   3911  C   PRO   251      58.610  32.830  47.020  1.00  0.00           C  
ATOM   3912  O   PRO   251      57.750  33.620  47.400  1.00  0.00           O  
ATOM   3913  N   ILE   252      59.910  32.880  47.460  1.00  0.00           N  
ATOM   3914  H   ILE   252      60.530  32.110  47.250  1.00  0.00           H  
ATOM   3915  CA  ILE   252      60.510  34.070  48.110  1.00  0.00           C  
ATOM   3916  HA  ILE   252      60.160  34.150  49.140  1.00  0.00           H  
ATOM   3917  CB  ILE   252      62.040  33.680  48.240  1.00  0.00           C  
ATOM   3918  HB  ILE   252      62.480  33.520  47.250  1.00  0.00           H  
ATOM   3919  CG2 ILE   252      62.930  34.820  48.900  1.00  0.00           C  
ATOM   3920 HG21 ILE   252      63.930  34.510  48.620  1.00  0.00           H  
ATOM   3921 HG22 ILE   252      62.710  35.800  48.480  1.00  0.00           H  
ATOM   3922 HG23 ILE   252      62.810  34.860  49.980  1.00  0.00           H  
ATOM   3923  CG1 ILE   252      62.170  32.370  48.990  1.00  0.00           C  
ATOM   3924 HG12 ILE   252      61.800  32.610  49.990  1.00  0.00           H  
ATOM   3925 HG13 ILE   252      61.530  31.580  48.580  1.00  0.00           H  
ATOM   3926  CD1 ILE   252      63.640  31.930  49.190  1.00  0.00           C  
ATOM   3927 HD11 ILE   252      64.090  31.680  48.230  1.00  0.00           H  
ATOM   3928 HD12 ILE   252      64.170  32.660  49.800  1.00  0.00           H  
ATOM   3929 HD13 ILE   252      63.600  30.970  49.710  1.00  0.00           H  
ATOM   3930  C   ILE   252      60.290  35.420  47.430  1.00  0.00           C  
ATOM   3931  O   ILE   252      60.100  36.340  48.210  1.00  0.00           O  
ATOM   3932  N   ARG   253      60.100  35.480  46.080  1.00  0.00           N  
ATOM   3933  H   ARG   253      60.460  34.730  45.500  1.00  0.00           H  
ATOM   3934  CA  ARG   253      59.680  36.670  45.400  1.00  0.00           C  
ATOM   3935  HA  ARG   253      60.240  37.490  45.860  1.00  0.00           H  
ATOM   3936  CB  ARG   253      60.090  36.660  43.940  1.00  0.00           C  
ATOM   3937  HB2 ARG   253      59.930  37.670  43.560  1.00  0.00           H  
ATOM   3938  HB3 ARG   253      61.170  36.550  43.910  1.00  0.00           H  
ATOM   3939  CG  ARG   253      59.420  35.590  43.020  1.00  0.00           C  
ATOM   3940  HG2 ARG   253      59.570  34.580  43.400  1.00  0.00           H  
ATOM   3941  HG3 ARG   253      58.360  35.740  42.830  1.00  0.00           H  
ATOM   3942  CD  ARG   253      60.150  35.670  41.650  1.00  0.00           C  
ATOM   3943  HD2 ARG   253      59.510  35.100  40.980  1.00  0.00           H  
ATOM   3944  HD3 ARG   253      60.410  36.710  41.430  1.00  0.00           H  
ATOM   3945  NE  ARG   253      61.490  34.930  41.700  1.00  0.00           N  
ATOM   3946  HE  ARG   253      62.330  35.490  41.740  1.00  0.00           H  
ATOM   3947  CZ  ARG   253      61.620  33.640  41.670  1.00  0.00           C  
ATOM   3948  NH1 ARG   253      60.670  32.730  41.600  1.00  0.00           N  
ATOM   3949 HH11 ARG   253      59.700  32.960  41.450  1.00  0.00           H  
ATOM   3950 HH12 ARG   253      60.940  31.800  41.910  1.00  0.00           H  
ATOM   3951  NH2 ARG   253      62.810  33.190  41.920  1.00  0.00           N  
ATOM   3952 HH21 ARG   253      63.620  33.780  41.740  1.00  0.00           H  
ATOM   3953 HH22 ARG   253      62.790  32.200  42.110  1.00  0.00           H  
ATOM   3954  C   ARG   253      58.150  37.040  45.650  1.00  0.00           C  
ATOM   3955  O   ARG   253      57.840  38.180  45.280  1.00  0.00           O  
ATOM   3956  N   LYS   254      57.260  36.090  46.180  1.00  0.00           N  
ATOM   3957  H   LYS   254      57.690  35.290  46.630  1.00  0.00           H  
ATOM   3958  CA  LYS   254      55.870  36.470  46.520  1.00  0.00           C  
ATOM   3959  HA  LYS   254      55.690  37.350  45.900  1.00  0.00           H  
ATOM   3960  CB  LYS   254      54.890  35.300  46.060  1.00  0.00           C  
ATOM   3961  HB2 LYS   254      55.230  34.360  46.490  1.00  0.00           H  
ATOM   3962  HB3 LYS   254      53.900  35.620  46.400  1.00  0.00           H  
ATOM   3963  CG  LYS   254      54.810  35.090  44.520  1.00  0.00           C  
ATOM   3964  HG2 LYS   254      54.610  36.060  44.060  1.00  0.00           H  
ATOM   3965  HG3 LYS   254      55.760  34.650  44.200  1.00  0.00           H  
ATOM   3966  CD  LYS   254      53.790  34.130  44.120  1.00  0.00           C  
ATOM   3967  HD2 LYS   254      53.900  33.120  44.540  1.00  0.00           H  
ATOM   3968  HD3 LYS   254      52.810  34.440  44.480  1.00  0.00           H  
ATOM   3969  CE  LYS   254      53.630  34.090  42.600  1.00  0.00           C  
ATOM   3970  HE2 LYS   254      53.560  35.100  42.200  1.00  0.00           H  
ATOM   3971  HE3 LYS   254      54.530  33.680  42.150  1.00  0.00           H  
ATOM   3972  NZ  LYS   254      52.430  33.310  42.230  1.00  0.00           N  
ATOM   3973  HZ1 LYS   254      52.530  33.090  41.250  1.00  0.00           H  
ATOM   3974  HZ2 LYS   254      52.450  32.440  42.740  1.00  0.00           H  
ATOM   3975  HZ3 LYS   254      51.530  33.740  42.370  1.00  0.00           H  
ATOM   3976  C   LYS   254      55.560  36.940  47.900  1.00  0.00           C  
ATOM   3977  O   LYS   254      54.390  36.990  48.310  1.00  0.00           O  
ATOM   3978  N   ILE   255      56.610  37.270  48.650  1.00  0.00           N  
ATOM   3979  H   ILE   255      57.500  37.290  48.180  1.00  0.00           H  
ATOM   3980  CA  ILE   255      56.540  37.710  50.050  1.00  0.00           C  
ATOM   3981  HA  ILE   255      55.560  37.530  50.500  1.00  0.00           H  
ATOM   3982  CB  ILE   255      57.620  36.940  50.840  1.00  0.00           C  
ATOM   3983  HB  ILE   255      58.510  37.400  50.410  1.00  0.00           H  
ATOM   3984  CG2 ILE   255      57.670  37.340  52.330  1.00  0.00           C  
ATOM   3985 HG21 ILE   255      58.030  38.370  52.410  1.00  0.00           H  
ATOM   3986 HG22 ILE   255      56.730  37.420  52.860  1.00  0.00           H  
ATOM   3987 HG23 ILE   255      58.340  36.670  52.860  1.00  0.00           H  
ATOM   3988  CG1 ILE   255      57.540  35.440  50.690  1.00  0.00           C  
ATOM   3989 HG12 ILE   255      57.710  35.180  49.650  1.00  0.00           H  
ATOM   3990 HG13 ILE   255      58.430  35.160  51.260  1.00  0.00           H  
ATOM   3991  CD1 ILE   255      56.250  34.890  51.320  1.00  0.00           C  
ATOM   3992 HD11 ILE   255      55.370  35.170  50.740  1.00  0.00           H  
ATOM   3993 HD12 ILE   255      56.180  33.810  51.230  1.00  0.00           H  
ATOM   3994 HD13 ILE   255      56.200  35.070  52.400  1.00  0.00           H  
ATOM   3995  C   ILE   255      56.740  39.260  50.060  1.00  0.00           C  
ATOM   3996  O   ILE   255      57.500  39.740  49.230  1.00  0.00           O  
ATOM   3997  N   ARG   256      56.210  40.020  51.030  1.00  0.00           N  
ATOM   3998  H   ARG   256      55.540  39.580  51.650  1.00  0.00           H  
ATOM   3999  CA  ARG   256      56.420  41.530  51.190  1.00  0.00           C  
ATOM   4000  HA  ARG   256      56.120  42.040  50.270  1.00  0.00           H  
ATOM   4001  CB  ARG   256      55.580  42.000  52.340  1.00  0.00           C  
ATOM   4002  HB2 ARG   256      54.520  41.900  52.100  1.00  0.00           H  
ATOM   4003  HB3 ARG   256      55.730  41.460  53.270  1.00  0.00           H  
ATOM   4004  CG  ARG   256      55.730  43.540  52.640  1.00  0.00           C  
ATOM   4005  HG2 ARG   256      56.770  43.730  52.890  1.00  0.00           H  
ATOM   4006  HG3 ARG   256      55.480  44.040  51.700  1.00  0.00           H  
ATOM   4007  CD  ARG   256      54.880  44.160  53.790  1.00  0.00           C  
ATOM   4008  HD2 ARG   256      53.820  43.990  53.630  1.00  0.00           H  
ATOM   4009  HD3 ARG   256      55.210  43.610  54.680  1.00  0.00           H  
ATOM   4010  NE  ARG   256      55.190  45.570  53.990  1.00  0.00           N  
ATOM   4011  HE  ARG   256      55.620  46.030  53.200  1.00  0.00           H  
ATOM   4012  CZ  ARG   256      54.830  46.360  54.970  1.00  0.00           C  
ATOM   4013  NH1 ARG   256      54.190  45.940  56.000  1.00  0.00           N  
ATOM   4014 HH11 ARG   256      53.830  45.000  55.990  1.00  0.00           H  
ATOM   4015 HH12 ARG   256      53.670  46.590  56.570  1.00  0.00           H  
ATOM   4016  NH2 ARG   256      55.130  47.610  55.030  1.00  0.00           N  
ATOM   4017 HH21 ARG   256      55.660  48.040  54.290  1.00  0.00           H  
ATOM   4018 HH22 ARG   256      54.700  48.200  55.730  1.00  0.00           H  
ATOM   4019  C   ARG   256      57.950  41.900  51.230  1.00  0.00           C  
ATOM   4020  O   ARG   256      58.730  41.240  51.930  1.00  0.00           O  
ATOM   4021  N   SER   257      58.280  43.000  50.670  1.00  0.00           N  
ATOM   4022  H   SER   257      57.580  43.470  50.110  1.00  0.00           H  
ATOM   4023  CA  SER   257      59.600  43.530  50.520  1.00  0.00           C  
ATOM   4024  HA  SER   257      59.450  44.390  49.860  1.00  0.00           H  
ATOM   4025  CB  SER   257      60.080  44.200  51.830  1.00  0.00           C  
ATOM   4026  HB2 SER   257      59.260  44.770  52.260  1.00  0.00           H  
ATOM   4027  HB3 SER   257      60.160  43.430  52.590  1.00  0.00           H  
ATOM   4028  OG  SER   257      61.300  44.960  51.800  1.00  0.00           O  
ATOM   4029  HG  SER   257      61.700  45.020  52.670  1.00  0.00           H  
ATOM   4030  C   SER   257      60.660  42.750  49.720  1.00  0.00           C  
ATOM   4031  O   SER   257      61.690  43.360  49.350  1.00  0.00           O  
ATOM   4032  N   LEU   258      60.480  41.440  49.460  1.00  0.00           N  
ATOM   4033  H   LEU   258      59.760  40.920  49.930  1.00  0.00           H  
ATOM   4034  CA  LEU   258      61.430  40.510  48.830  1.00  0.00           C  
ATOM   4035  HA  LEU   258      62.450  40.890  48.910  1.00  0.00           H  
ATOM   4036  CB  LEU   258      61.360  39.120  49.460  1.00  0.00           C  
ATOM   4037  HB2 LEU   258      60.330  38.780  49.310  1.00  0.00           H  
ATOM   4038  HB3 LEU   258      62.050  38.420  49.000  1.00  0.00           H  
ATOM   4039  CG  LEU   258      61.820  39.070  50.980  1.00  0.00           C  
ATOM   4040  HG  LEU   258      61.240  39.670  51.690  1.00  0.00           H  
ATOM   4041  CD1 LEU   258      61.780  37.560  51.340  1.00  0.00           C  
ATOM   4042 HD11 LEU   258      62.610  37.060  50.840  1.00  0.00           H  
ATOM   4043 HD12 LEU   258      61.920  37.630  52.420  1.00  0.00           H  
ATOM   4044 HD13 LEU   258      60.820  37.110  51.090  1.00  0.00           H  
ATOM   4045  CD2 LEU   258      63.260  39.590  51.130  1.00  0.00           C  
ATOM   4046 HD21 LEU   258      63.260  40.670  51.290  1.00  0.00           H  
ATOM   4047 HD22 LEU   258      63.730  39.110  51.990  1.00  0.00           H  
ATOM   4048 HD23 LEU   258      63.830  39.290  50.250  1.00  0.00           H  
ATOM   4049  C   LEU   258      61.140  40.510  47.280  1.00  0.00           C  
ATOM   4050  O   LEU   258      61.860  39.830  46.530  1.00  0.00           O  
ATOM   4051  N   GLY   259      60.160  41.260  46.750  1.00  0.00           N  
ATOM   4052  H   GLY   259      59.660  41.800  47.440  1.00  0.00           H  
ATOM   4053  CA  GLY   259      59.850  41.290  45.380  1.00  0.00           C  
ATOM   4054  HA2 GLY   259      60.250  40.420  44.850  1.00  0.00           H  
ATOM   4055  HA3 GLY   259      58.770  41.410  45.300  1.00  0.00           H  
ATOM   4056  C   GLY   259      60.650  42.430  44.690  1.00  0.00           C  
ATOM   4057  O   GLY   259      60.210  43.230  43.870  1.00  0.00           O  
ATOM   4058  N   GLY   260      61.940  42.440  45.000  1.00  0.00           N  
ATOM   4059  H   GLY   260      62.330  41.880  45.730  1.00  0.00           H  
ATOM   4060  CA  GLY   260      62.960  43.350  44.430  1.00  0.00           C  
ATOM   4061  HA2 GLY   260      62.980  43.340  43.340  1.00  0.00           H  
ATOM   4062  HA3 GLY   260      62.790  44.390  44.700  1.00  0.00           H  
ATOM   4063  C   GLY   260      64.410  42.800  44.700  1.00  0.00           C  
ATOM   4064  O   GLY   260      64.620  41.610  44.830  1.00  0.00           O  
ATOM   4065  N   LYS   261      65.320  43.740  44.770  1.00  0.00           N  
ATOM   4066  H   LYS   261      65.080  44.720  44.760  1.00  0.00           H  
ATOM   4067  CA  LYS   261      66.740  43.500  44.770  1.00  0.00           C  
ATOM   4068  HA  LYS   261      66.940  43.050  43.800  1.00  0.00           H  
ATOM   4069  CB  LYS   261      67.510  44.860  44.770  1.00  0.00           C  
ATOM   4070  HB2 LYS   261      67.410  45.310  45.760  1.00  0.00           H  
ATOM   4071  HB3 LYS   261      68.560  44.630  44.580  1.00  0.00           H  
ATOM   4072  CG  LYS   261      66.950  45.840  43.710  1.00  0.00           C  
ATOM   4073  HG2 LYS   261      66.960  45.350  42.730  1.00  0.00           H  
ATOM   4074  HG3 LYS   261      65.890  45.960  43.950  1.00  0.00           H  
ATOM   4075  CD  LYS   261      67.510  47.280  43.760  1.00  0.00           C  
ATOM   4076  HD2 LYS   261      66.910  47.880  43.070  1.00  0.00           H  
ATOM   4077  HD3 LYS   261      67.310  47.720  44.740  1.00  0.00           H  
ATOM   4078  CE  LYS   261      68.930  47.430  43.310  1.00  0.00           C  
ATOM   4079  HE2 LYS   261      69.570  46.700  43.810  1.00  0.00           H  
ATOM   4080  HE3 LYS   261      68.890  47.120  42.270  1.00  0.00           H  
ATOM   4081  NZ  LYS   261      69.470  48.810  43.400  1.00  0.00           N  
ATOM   4082  HZ1 LYS   261      68.960  49.520  42.890  1.00  0.00           H  
ATOM   4083  HZ2 LYS   261      69.430  48.990  44.390  1.00  0.00           H  
ATOM   4084  HZ3 LYS   261      70.470  48.870  43.280  1.00  0.00           H  
ATOM   4085  C   LYS   261      67.230  42.580  45.890  1.00  0.00           C  
ATOM   4086  O   LYS   261      67.870  41.610  45.500  1.00  0.00           O  
ATOM   4087  N   LEU   262      66.950  42.890  47.140  1.00  0.00           N  
ATOM   4088  H   LEU   262      66.600  43.820  47.310  1.00  0.00           H  
ATOM   4089  CA  LEU   262      67.220  42.030  48.300  1.00  0.00           C  
ATOM   4090  HA  LEU   262      68.290  41.930  48.430  1.00  0.00           H  
ATOM   4091  CB  LEU   262      66.770  42.710  49.600  1.00  0.00           C  
ATOM   4092  HB2 LEU   262      67.140  43.730  49.670  1.00  0.00           H  
ATOM   4093  HB3 LEU   262      65.710  42.910  49.450  1.00  0.00           H  
ATOM   4094  CG  LEU   262      67.050  41.950  50.930  1.00  0.00           C  
ATOM   4095  HG  LEU   262      66.780  40.890  50.930  1.00  0.00           H  
ATOM   4096  CD1 LEU   262      68.550  42.120  51.310  1.00  0.00           C  
ATOM   4097 HD11 LEU   262      69.090  42.060  50.360  1.00  0.00           H  
ATOM   4098 HD12 LEU   262      68.690  43.080  51.800  1.00  0.00           H  
ATOM   4099 HD13 LEU   262      68.840  41.280  51.930  1.00  0.00           H  
ATOM   4100  CD2 LEU   262      66.200  42.590  52.020  1.00  0.00           C  
ATOM   4101 HD21 LEU   262      66.420  43.650  52.130  1.00  0.00           H  
ATOM   4102 HD22 LEU   262      65.130  42.490  51.810  1.00  0.00           H  
ATOM   4103 HD23 LEU   262      66.320  42.090  52.990  1.00  0.00           H  
ATOM   4104  C   LEU   262      66.590  40.650  48.160  1.00  0.00           C  
ATOM   4105  O   LEU   262      67.370  39.740  48.220  1.00  0.00           O  
ATOM   4106  N   GLY   263      65.280  40.460  47.860  1.00  0.00           N  
ATOM   4107  H   GLY   263      64.720  41.290  47.790  1.00  0.00           H  
ATOM   4108  CA  GLY   263      64.770  39.170  47.590  1.00  0.00           C  
ATOM   4109  HA2 GLY   263      64.990  38.510  48.430  1.00  0.00           H  
ATOM   4110  HA3 GLY   263      63.690  39.210  47.430  1.00  0.00           H  
ATOM   4111  C   GLY   263      65.500  38.380  46.390  1.00  0.00           C  
ATOM   4112  O   GLY   263      65.770  37.210  46.680  1.00  0.00           O  
ATOM   4113  N   ALA   264      65.850  39.010  45.250  1.00  0.00           N  
ATOM   4114  H   ALA   264      65.580  39.980  45.150  1.00  0.00           H  
ATOM   4115  CA  ALA   264      66.540  38.240  44.220  1.00  0.00           C  
ATOM   4116  HA  ALA   264      65.960  37.340  43.990  1.00  0.00           H  
ATOM   4117  CB  ALA   264      66.600  39.060  42.910  1.00  0.00           C  
ATOM   4118  HB1 ALA   264      65.580  39.400  42.760  1.00  0.00           H  
ATOM   4119  HB2 ALA   264      67.350  39.850  42.980  1.00  0.00           H  
ATOM   4120  HB3 ALA   264      66.960  38.370  42.150  1.00  0.00           H  
ATOM   4121  C   ALA   264      67.950  37.910  44.720  1.00  0.00           C  
ATOM   4122  O   ALA   264      68.430  36.860  44.330  1.00  0.00           O  
ATOM   4123  N   SER   265      68.590  38.640  45.600  1.00  0.00           N  
ATOM   4124  H   SER   265      68.100  39.520  45.710  1.00  0.00           H  
ATOM   4125  CA  SER   265      69.900  38.400  46.340  1.00  0.00           C  
ATOM   4126  HA  SER   265      70.720  38.120  45.680  1.00  0.00           H  
ATOM   4127  CB  SER   265      70.340  39.620  47.180  1.00  0.00           C  
ATOM   4128  HB2 SER   265      69.660  39.870  47.990  1.00  0.00           H  
ATOM   4129  HB3 SER   265      71.350  39.460  47.560  1.00  0.00           H  
ATOM   4130  OG  SER   265      70.300  40.820  46.320  1.00  0.00           O  
ATOM   4131  HG  SER   265      69.380  41.080  46.250  1.00  0.00           H  
ATOM   4132  C   SER   265      69.810  37.210  47.380  1.00  0.00           C  
ATOM   4133  O   SER   265      70.730  36.440  47.560  1.00  0.00           O  
ATOM   4134  N   VAL   266      68.650  37.110  48.070  1.00  0.00           N  
ATOM   4135  H   VAL   266      67.990  37.860  47.910  1.00  0.00           H  
ATOM   4136  CA  VAL   266      68.320  36.090  49.070  1.00  0.00           C  
ATOM   4137  HA  VAL   266      69.130  36.030  49.800  1.00  0.00           H  
ATOM   4138  CB  VAL   266      67.080  36.320  49.840  1.00  0.00           C  
ATOM   4139  HB  VAL   266      66.260  36.520  49.150  1.00  0.00           H  
ATOM   4140  CG1 VAL   266      66.730  35.120  50.690  1.00  0.00           C  
ATOM   4141 HG11 VAL   266      67.590  34.860  51.300  1.00  0.00           H  
ATOM   4142 HG12 VAL   266      65.860  35.370  51.300  1.00  0.00           H  
ATOM   4143 HG13 VAL   266      66.450  34.200  50.180  1.00  0.00           H  
ATOM   4144  CG2 VAL   266      67.200  37.510  50.750  1.00  0.00           C  
ATOM   4145 HG21 VAL   266      68.000  37.370  51.470  1.00  0.00           H  
ATOM   4146 HG22 VAL   266      67.370  38.410  50.160  1.00  0.00           H  
ATOM   4147 HG23 VAL   266      66.280  37.640  51.320  1.00  0.00           H  
ATOM   4148  C   VAL   266      68.220  34.770  48.310  1.00  0.00           C  
ATOM   4149  O   VAL   266      68.780  33.780  48.760  1.00  0.00           O  
ATOM   4150  N   ILE   267      67.490  34.770  47.180  1.00  0.00           N  
ATOM   4151  H   ILE   267      66.990  35.600  46.900  1.00  0.00           H  
ATOM   4152  CA  ILE   267      67.350  33.600  46.280  1.00  0.00           C  
ATOM   4153  HA  ILE   267      66.980  32.810  46.940  1.00  0.00           H  
ATOM   4154  CB  ILE   267      66.320  34.070  45.170  1.00  0.00           C  
ATOM   4155  HB  ILE   267      66.730  34.960  44.700  1.00  0.00           H  
ATOM   4156  CG2 ILE   267      66.110  33.080  44.010  1.00  0.00           C  
ATOM   4157 HG21 ILE   267      67.060  32.810  43.560  1.00  0.00           H  
ATOM   4158 HG22 ILE   267      65.550  32.180  44.260  1.00  0.00           H  
ATOM   4159 HG23 ILE   267      65.600  33.550  43.170  1.00  0.00           H  
ATOM   4160  CG1 ILE   267      64.850  34.250  45.770  1.00  0.00           C  
ATOM   4161 HG12 ILE   267      64.380  33.290  45.940  1.00  0.00           H  
ATOM   4162 HG13 ILE   267      64.960  34.790  46.710  1.00  0.00           H  
ATOM   4163  CD1 ILE   267      63.900  35.140  45.060  1.00  0.00           C  
ATOM   4164 HD11 ILE   267      64.380  36.000  44.590  1.00  0.00           H  
ATOM   4165 HD12 ILE   267      63.560  34.450  44.280  1.00  0.00           H  
ATOM   4166 HD13 ILE   267      63.040  35.410  45.660  1.00  0.00           H  
ATOM   4167  C   ILE   267      68.720  33.180  45.720  1.00  0.00           C  
ATOM   4168  O   ILE   267      69.050  31.980  45.820  1.00  0.00           O  
ATOM   4169  N   GLU   268      69.520  34.070  45.130  1.00  0.00           N  
ATOM   4170  H   GLU   268      69.030  34.960  45.150  1.00  0.00           H  
ATOM   4171  CA  GLU   268      70.740  33.900  44.420  1.00  0.00           C  
ATOM   4172  HA  GLU   268      70.590  33.030  43.780  1.00  0.00           H  
ATOM   4173  CB  GLU   268      70.990  35.130  43.470  1.00  0.00           C  
ATOM   4174  HB2 GLU   268      70.210  35.000  42.730  1.00  0.00           H  
ATOM   4175  HB3 GLU   268      70.820  36.120  43.890  1.00  0.00           H  
ATOM   4176  CG  GLU   268      72.350  35.090  42.750  1.00  0.00           C  
ATOM   4177  HG2 GLU   268      72.420  36.010  42.170  1.00  0.00           H  
ATOM   4178  HG3 GLU   268      73.130  35.170  43.510  1.00  0.00           H  
ATOM   4179  CD  GLU   268      72.510  33.880  41.800  1.00  0.00           C  
ATOM   4180  OE1 GLU   268      73.700  33.510  41.610  1.00  0.00           O  
ATOM   4181  OE2 GLU   268      71.530  33.280  41.300  1.00  0.00           O  
ATOM   4182  C   GLU   268      71.890  33.550  45.340  1.00  0.00           C  
ATOM   4183  O   GLU   268      72.430  32.480  45.120  1.00  0.00           O  
ATOM   4184  N   ILE   269      72.210  34.340  46.370  1.00  0.00           N  
ATOM   4185  H   ILE   269      71.570  35.070  46.670  1.00  0.00           H  
ATOM   4186  CA  ILE   269      73.400  34.050  47.180  1.00  0.00           C  
ATOM   4187  HA  ILE   269      74.220  33.750  46.520  1.00  0.00           H  
ATOM   4188  CB  ILE   269      73.750  35.270  48.070  1.00  0.00           C  
ATOM   4189  HB  ILE   269      72.980  35.600  48.770  1.00  0.00           H  
ATOM   4190  CG2 ILE   269      75.000  35.090  48.980  1.00  0.00           C  
ATOM   4191 HG21 ILE   269      75.120  35.920  49.680  1.00  0.00           H  
ATOM   4192 HG22 ILE   269      74.970  34.230  49.640  1.00  0.00           H  
ATOM   4193 HG23 ILE   269      75.860  34.940  48.330  1.00  0.00           H  
ATOM   4194  CG1 ILE   269      74.060  36.500  47.170  1.00  0.00           C  
ATOM   4195 HG12 ILE   269      74.950  36.340  46.570  1.00  0.00           H  
ATOM   4196 HG13 ILE   269      73.310  36.660  46.390  1.00  0.00           H  
ATOM   4197  CD1 ILE   269      74.120  37.830  47.930  1.00  0.00           C  
ATOM   4198 HD11 ILE   269      73.280  38.140  48.560  1.00  0.00           H  
ATOM   4199 HD12 ILE   269      74.940  37.930  48.640  1.00  0.00           H  
ATOM   4200 HD13 ILE   269      74.270  38.700  47.290  1.00  0.00           H  
ATOM   4201  C   ILE   269      73.160  32.700  47.940  1.00  0.00           C  
ATOM   4202  O   ILE   269      74.090  31.900  47.970  1.00  0.00           O  
ATOM   4203  N   LEU   270      71.920  32.450  48.410  1.00  0.00           N  
ATOM   4204  H   LEU   270      71.180  33.120  48.250  1.00  0.00           H  
ATOM   4205  CA  LEU   270      71.620  31.210  49.100  1.00  0.00           C  
ATOM   4206  HA  LEU   270      72.480  30.920  49.690  1.00  0.00           H  
ATOM   4207  CB  LEU   270      70.480  31.390  50.070  1.00  0.00           C  
ATOM   4208  HB2 LEU   270      69.590  31.650  49.490  1.00  0.00           H  
ATOM   4209  HB3 LEU   270      70.140  30.450  50.510  1.00  0.00           H  
ATOM   4210  CG  LEU   270      70.760  32.280  51.230  1.00  0.00           C  
ATOM   4211  HG  LEU   270      70.940  33.310  50.920  1.00  0.00           H  
ATOM   4212  CD1 LEU   270      69.410  32.360  52.010  1.00  0.00           C  
ATOM   4213 HD11 LEU   270      68.570  32.600  51.340  1.00  0.00           H  
ATOM   4214 HD12 LEU   270      69.250  31.370  52.430  1.00  0.00           H  
ATOM   4215 HD13 LEU   270      69.450  33.100  52.810  1.00  0.00           H  
ATOM   4216  CD2 LEU   270      71.920  31.920  52.130  1.00  0.00           C  
ATOM   4217 HD21 LEU   270      72.840  32.280  51.670  1.00  0.00           H  
ATOM   4218 HD22 LEU   270      71.880  32.340  53.130  1.00  0.00           H  
ATOM   4219 HD23 LEU   270      71.820  30.830  52.180  1.00  0.00           H  
ATOM   4220  C   LEU   270      71.350  29.990  48.170  1.00  0.00           C  
ATOM   4221  O   LEU   270      71.520  28.830  48.580  1.00  0.00           O  
ATOM   4222  N   GLY   271      70.980  30.120  46.870  1.00  0.00           N  
ATOM   4223  H   GLY   271      70.880  31.070  46.530  1.00  0.00           H  
ATOM   4224  CA  GLY   271      70.510  28.960  46.000  1.00  0.00           C  
ATOM   4225  HA2 GLY   271      70.470  29.320  44.980  1.00  0.00           H  
ATOM   4226  HA3 GLY   271      71.300  28.210  45.990  1.00  0.00           H  
ATOM   4227  C   GLY   271      69.230  28.200  46.440  1.00  0.00           C  
ATOM   4228  O   GLY   271      69.240  26.960  46.330  1.00  0.00           O  
ATOM   4229  N   ILE   272      68.170  28.890  46.840  1.00  0.00           N  
ATOM   4230  H   ILE   272      68.270  29.880  46.670  1.00  0.00           H  
ATOM   4231  CA  ILE   272      66.800  28.360  47.040  1.00  0.00           C  
ATOM   4232  HA  ILE   272      66.830  27.320  46.700  1.00  0.00           H  
ATOM   4233  CB  ILE   272      66.570  28.430  48.590  1.00  0.00           C  
ATOM   4234  HB  ILE   272      65.710  27.840  48.910  1.00  0.00           H  
ATOM   4235  CG2 ILE   272      67.710  27.690  49.400  1.00  0.00           C  
ATOM   4236 HG21 ILE   272      67.850  26.640  49.160  1.00  0.00           H  
ATOM   4237 HG22 ILE   272      68.660  28.190  49.250  1.00  0.00           H  
ATOM   4238 HG23 ILE   272      67.500  27.720  50.470  1.00  0.00           H  
ATOM   4239  CG1 ILE   272      66.440  29.900  49.160  1.00  0.00           C  
ATOM   4240 HG12 ILE   272      67.330  30.470  48.920  1.00  0.00           H  
ATOM   4241 HG13 ILE   272      65.570  30.370  48.710  1.00  0.00           H  
ATOM   4242  CD1 ILE   272      66.120  30.180  50.650  1.00  0.00           C  
ATOM   4243 HD11 ILE   272      65.240  29.590  50.920  1.00  0.00           H  
ATOM   4244 HD12 ILE   272      66.950  29.800  51.250  1.00  0.00           H  
ATOM   4245 HD13 ILE   272      66.070  31.230  50.920  1.00  0.00           H  
ATOM   4246  C   ILE   272      65.730  29.140  46.150  1.00  0.00           C  
ATOM   4247  O   ILE   272      66.070  30.070  45.480  1.00  0.00           O  
ATOM   4248  N   GLU   273      64.470  28.710  46.220  1.00  0.00           N  
ATOM   4249  H   GLU   273      64.230  27.910  46.780  1.00  0.00           H  
ATOM   4250  CA  GLU   273      63.350  29.300  45.470  1.00  0.00           C  
ATOM   4251  HA  GLU   273      63.520  30.310  45.090  1.00  0.00           H  
ATOM   4252  CB  GLU   273      63.050  28.350  44.300  1.00  0.00           C  
ATOM   4253  HB2 GLU   273      63.850  28.350  43.560  1.00  0.00           H  
ATOM   4254  HB3 GLU   273      63.060  27.390  44.810  1.00  0.00           H  
ATOM   4255  CG  GLU   273      61.820  28.530  43.490  1.00  0.00           C  
ATOM   4256  HG2 GLU   273      61.740  27.800  42.690  1.00  0.00           H  
ATOM   4257  HG3 GLU   273      60.950  28.340  44.130  1.00  0.00           H  
ATOM   4258  CD  GLU   273      61.620  29.850  42.870  1.00  0.00           C  
ATOM   4259  OE1 GLU   273      60.520  30.040  42.270  1.00  0.00           O  
ATOM   4260  OE2 GLU   273      62.550  30.660  42.830  1.00  0.00           O  
ATOM   4261  C   GLU   273      62.080  29.540  46.330  1.00  0.00           C  
ATOM   4262  O   GLU   273      61.580  30.650  46.220  1.00  0.00           O  
ATOM   4263  N   TYR   274      61.870  28.810  47.380  1.00  0.00           N  
ATOM   4264  H   TYR   274      62.460  28.010  47.570  1.00  0.00           H  
ATOM   4265  CA  TYR   274      60.670  28.920  48.290  1.00  0.00           C  
ATOM   4266  HA  TYR   274      60.090  29.770  47.920  1.00  0.00           H  
ATOM   4267  CB  TYR   274      59.910  27.610  48.130  1.00  0.00           C  
ATOM   4268  HB2 TYR   274      60.410  26.780  48.640  1.00  0.00           H  
ATOM   4269  HB3 TYR   274      58.990  27.730  48.700  1.00  0.00           H  
ATOM   4270  CG  TYR   274      59.650  27.190  46.690  1.00  0.00           C  
ATOM   4271  CD1 TYR   274      60.190  25.980  46.300  1.00  0.00           C  
ATOM   4272  HD1 TYR   274      60.760  25.380  47.000  1.00  0.00           H  
ATOM   4273  CE1 TYR   274      59.920  25.450  45.000  1.00  0.00           C  
ATOM   4274  HE1 TYR   274      60.250  24.510  44.600  1.00  0.00           H  
ATOM   4275  CZ  TYR   274      59.140  26.210  44.110  1.00  0.00           C  
ATOM   4276  OH  TYR   274      58.890  25.820  42.800  1.00  0.00           O  
ATOM   4277  HH  TYR   274      58.200  26.370  42.430  1.00  0.00           H  
ATOM   4278  CE2 TYR   274      58.670  27.470  44.500  1.00  0.00           C  
ATOM   4279  HE2 TYR   274      58.090  28.100  43.840  1.00  0.00           H  
ATOM   4280  CD2 TYR   274      58.880  27.900  45.790  1.00  0.00           C  
ATOM   4281  HD2 TYR   274      58.490  28.840  46.140  1.00  0.00           H  
ATOM   4282  C   TYR   274      61.060  29.160  49.760  1.00  0.00           C  
ATOM   4283  O   TYR   274      62.150  28.780  50.160  1.00  0.00           O  
ATOM   4284  N   MET   275      60.200  29.880  50.520  1.00  0.00           N  
ATOM   4285  H   MET   275      59.300  30.180  50.170  1.00  0.00           H  
ATOM   4286  CA  MET   275      60.580  30.470  51.790  1.00  0.00           C  
ATOM   4287  HA  MET   275      61.520  30.950  51.510  1.00  0.00           H  
ATOM   4288  CB  MET   275      59.520  31.490  52.020  1.00  0.00           C  
ATOM   4289  HB2 MET   275      59.410  32.060  51.100  1.00  0.00           H  
ATOM   4290  HB3 MET   275      58.520  31.110  52.200  1.00  0.00           H  
ATOM   4291  CG  MET   275      59.750  32.520  53.170  1.00  0.00           C  
ATOM   4292  HG2 MET   275      58.830  33.050  53.420  1.00  0.00           H  
ATOM   4293  HG3 MET   275      60.130  31.930  54.000  1.00  0.00           H  
ATOM   4294  SD  MET   275      61.050  33.690  52.730  1.00  0.00           S  
ATOM   4295  CE  MET   275      60.690  35.000  53.960  1.00  0.00           C  
ATOM   4296  HE1 MET   275      61.090  35.970  53.640  1.00  0.00           H  
ATOM   4297  HE2 MET   275      59.650  35.010  54.290  1.00  0.00           H  
ATOM   4298  HE3 MET   275      61.320  34.770  54.820  1.00  0.00           H  
ATOM   4299  C   MET   275      60.730  29.500  52.980  1.00  0.00           C  
ATOM   4300  O   MET   275      61.390  29.750  53.990  1.00  0.00           O  
ATOM   4301  N   GLY   276      60.270  28.250  52.770  1.00  0.00           N  
ATOM   4302  H   GLY   276      59.810  28.010  51.910  1.00  0.00           H  
ATOM   4303  CA  GLY   276      60.540  27.130  53.710  1.00  0.00           C  
ATOM   4304  HA2 GLY   276      60.110  27.330  54.680  1.00  0.00           H  
ATOM   4305  HA3 GLY   276      60.050  26.240  53.330  1.00  0.00           H  
ATOM   4306  C   GLY   276      62.040  26.850  53.820  1.00  0.00           C  
ATOM   4307  O   GLY   276      62.520  26.940  54.910  1.00  0.00           O  
ATOM   4308  N   GLU   277      62.800  26.730  52.770  1.00  0.00           N  
ATOM   4309  H   GLU   277      62.270  26.790  51.910  1.00  0.00           H  
ATOM   4310  CA  GLU   277      64.300  26.540  52.640  1.00  0.00           C  
ATOM   4311  HA  GLU   277      64.430  25.660  53.270  1.00  0.00           H  
ATOM   4312  CB  GLU   277      64.650  26.350  51.140  1.00  0.00           C  
ATOM   4313  HB2 GLU   277      64.460  27.290  50.620  1.00  0.00           H  
ATOM   4314  HB3 GLU   277      65.710  26.080  51.150  1.00  0.00           H  
ATOM   4315  CG  GLU   277      63.940  25.200  50.300  1.00  0.00           C  
ATOM   4316  HG2 GLU   277      62.880  25.400  50.160  1.00  0.00           H  
ATOM   4317  HG3 GLU   277      64.390  25.210  49.310  1.00  0.00           H  
ATOM   4318  CD  GLU   277      64.180  23.900  50.930  1.00  0.00           C  
ATOM   4319  OE1 GLU   277      63.820  22.850  50.370  1.00  0.00           O  
ATOM   4320  OE2 GLU   277      64.990  23.820  51.870  1.00  0.00           O  
ATOM   4321  C   GLU   277      65.140  27.640  53.320  1.00  0.00           C  
ATOM   4322  O   GLU   277      66.370  27.640  53.360  1.00  0.00           O  
ATOM   4323  N   LEU   278      64.510  28.800  53.650  1.00  0.00           N  
ATOM   4324  H   LEU   278      63.500  28.820  53.600  1.00  0.00           H  
ATOM   4325  CA  LEU   278      65.150  29.930  54.410  1.00  0.00           C  
ATOM   4326  HA  LEU   278      66.120  30.180  53.990  1.00  0.00           H  
ATOM   4327  CB  LEU   278      64.420  31.240  54.170  1.00  0.00           C  
ATOM   4328  HB2 LEU   278      63.710  31.060  53.360  1.00  0.00           H  
ATOM   4329  HB3 LEU   278      63.670  31.400  54.950  1.00  0.00           H  
ATOM   4330  CG  LEU   278      65.300  32.570  53.990  1.00  0.00           C  
ATOM   4331  HG  LEU   278      65.840  32.360  53.060  1.00  0.00           H  
ATOM   4332  CD1 LEU   278      64.460  33.790  53.820  1.00  0.00           C  
ATOM   4333 HD11 LEU   278      63.900  34.150  54.680  1.00  0.00           H  
ATOM   4334 HD12 LEU   278      65.110  34.630  53.610  1.00  0.00           H  
ATOM   4335 HD13 LEU   278      63.900  33.750  52.880  1.00  0.00           H  
ATOM   4336  CD2 LEU   278      66.380  32.770  55.060  1.00  0.00           C  
ATOM   4337 HD21 LEU   278      65.910  32.580  56.020  1.00  0.00           H  
ATOM   4338 HD22 LEU   278      67.190  32.030  55.010  1.00  0.00           H  
ATOM   4339 HD23 LEU   278      66.860  33.740  55.010  1.00  0.00           H  
ATOM   4340  C   LEU   278      65.340  29.620  55.870  1.00  0.00           C  
ATOM   4341  O   LEU   278      66.380  29.960  56.450  1.00  0.00           O  
ATOM   4342  N   THR   279      64.450  28.810  56.510  1.00  0.00           N  
ATOM   4343  H   THR   279      63.630  28.460  56.040  1.00  0.00           H  
ATOM   4344  CA  THR   279      64.670  28.440  57.960  1.00  0.00           C  
ATOM   4345  HA  THR   279      64.710  29.380  58.510  1.00  0.00           H  
ATOM   4346  CB  THR   279      63.500  27.480  58.380  1.00  0.00           C  
ATOM   4347  HB  THR   279      63.540  27.180  59.420  1.00  0.00           H  
ATOM   4348  CG2 THR   279      62.140  28.150  58.240  1.00  0.00           C  
ATOM   4349 HG21 THR   279      61.530  27.370  58.700  1.00  0.00           H  
ATOM   4350 HG22 THR   279      62.090  29.070  58.820  1.00  0.00           H  
ATOM   4351 HG23 THR   279      61.790  28.240  57.210  1.00  0.00           H  
ATOM   4352  OG1 THR   279      63.390  26.300  57.560  1.00  0.00           O  
ATOM   4353  HG1 THR   279      62.850  26.430  56.770  1.00  0.00           H  
ATOM   4354  C   THR   279      65.990  27.680  58.280  1.00  0.00           C  
ATOM   4355  O   THR   279      66.530  27.720  59.370  1.00  0.00           O  
ATOM   4356  N   GLN   280      66.510  26.990  57.200  1.00  0.00           N  
ATOM   4357  H   GLN   280      65.980  27.040  56.340  1.00  0.00           H  
ATOM   4358  CA  GLN   280      67.660  26.060  57.310  1.00  0.00           C  
ATOM   4359  HA  GLN   280      67.400  25.370  58.110  1.00  0.00           H  
ATOM   4360  CB  GLN   280      67.920  25.240  56.030  1.00  0.00           C  
ATOM   4361  HB2 GLN   280      68.530  24.360  56.270  1.00  0.00           H  
ATOM   4362  HB3 GLN   280      67.000  24.920  55.550  1.00  0.00           H  
ATOM   4363  CG  GLN   280      68.870  26.000  55.020  1.00  0.00           C  
ATOM   4364  HG2 GLN   280      68.510  27.010  54.860  1.00  0.00           H  
ATOM   4365  HG3 GLN   280      69.890  26.010  55.390  1.00  0.00           H  
ATOM   4366  CD  GLN   280      68.940  25.260  53.720  1.00  0.00           C  
ATOM   4367  OE1 GLN   280      69.890  24.460  53.540  1.00  0.00           O  
ATOM   4368  NE2 GLN   280      68.090  25.610  52.710  1.00  0.00           N  
ATOM   4369 HE21 GLN   280      68.360  25.420  51.750  1.00  0.00           H  
ATOM   4370 HE22 GLN   280      67.480  26.410  52.810  1.00  0.00           H  
ATOM   4371  C   GLN   280      69.000  26.710  57.720  1.00  0.00           C  
ATOM   4372  O   GLN   280      69.800  26.060  58.320  1.00  0.00           O  
ATOM   4373  N   PHE   281      69.080  28.010  57.540  1.00  0.00           N  
ATOM   4374  H   PHE   281      68.380  28.380  56.910  1.00  0.00           H  
ATOM   4375  CA  PHE   281      70.200  28.850  57.900  1.00  0.00           C  
ATOM   4376  HA  PHE   281      71.080  28.220  57.790  1.00  0.00           H  
ATOM   4377  CB  PHE   281      70.480  29.870  56.820  1.00  0.00           C  
ATOM   4378  HB2 PHE   281      69.890  30.770  56.940  1.00  0.00           H  
ATOM   4379  HB3 PHE   281      71.430  30.360  57.030  1.00  0.00           H  
ATOM   4380  CG  PHE   281      70.440  29.270  55.380  1.00  0.00           C  
ATOM   4381  CD1 PHE   281      69.390  29.560  54.530  1.00  0.00           C  
ATOM   4382  HD1 PHE   281      68.530  30.160  54.810  1.00  0.00           H  
ATOM   4383  CE1 PHE   281      69.420  29.060  53.210  1.00  0.00           C  
ATOM   4384  HE1 PHE   281      68.600  29.150  52.520  1.00  0.00           H  
ATOM   4385  CZ  PHE   281      70.390  28.160  52.840  1.00  0.00           C  
ATOM   4386  HZ  PHE   281      70.370  27.840  51.800  1.00  0.00           H  
ATOM   4387  CE2 PHE   281      71.440  27.820  53.680  1.00  0.00           C  
ATOM   4388  HE2 PHE   281      72.230  27.160  53.360  1.00  0.00           H  
ATOM   4389  CD2 PHE   281      71.510  28.480  54.890  1.00  0.00           C  
ATOM   4390  HD2 PHE   281      72.300  28.280  55.610  1.00  0.00           H  
ATOM   4391  C   PHE   281      70.030  29.480  59.310  1.00  0.00           C  
ATOM   4392  O   PHE   281      68.940  29.750  59.760  1.00  0.00           O  
ATOM   4393  N   THR   282      71.120  29.760  59.920  1.00  0.00           N  
ATOM   4394  H   THR   282      72.010  29.470  59.540  1.00  0.00           H  
ATOM   4395  CA  THR   282      71.190  30.420  61.180  1.00  0.00           C  
ATOM   4396  HA  THR   282      70.280  30.340  61.780  1.00  0.00           H  
ATOM   4397  CB  THR   282      72.310  29.780  62.010  1.00  0.00           C  
ATOM   4398  HB  THR   282      72.380  30.150  63.030  1.00  0.00           H  
ATOM   4399  CG2 THR   282      72.180  28.210  62.140  1.00  0.00           C  
ATOM   4400 HG21 THR   282      72.160  27.720  61.160  1.00  0.00           H  
ATOM   4401 HG22 THR   282      73.100  27.940  62.660  1.00  0.00           H  
ATOM   4402 HG23 THR   282      71.220  28.080  62.640  1.00  0.00           H  
ATOM   4403  OG1 THR   282      73.500  29.990  61.330  1.00  0.00           O  
ATOM   4404  HG1 THR   282      74.260  29.500  61.640  1.00  0.00           H  
ATOM   4405  C   THR   282      71.500  31.910  61.030  1.00  0.00           C  
ATOM   4406  O   THR   282      71.910  32.320  60.000  1.00  0.00           O  
ATOM   4407  N   GLU   283      71.220  32.720  62.070  1.00  0.00           N  
ATOM   4408  H   GLU   283      70.740  32.400  62.900  1.00  0.00           H  
ATOM   4409  CA  GLU   283      71.650  34.170  62.060  1.00  0.00           C  
ATOM   4410  HA  GLU   283      71.060  34.640  61.280  1.00  0.00           H  
ATOM   4411  CB  GLU   283      71.370  34.830  63.460  1.00  0.00           C  
ATOM   4412  HB2 GLU   283      72.000  34.450  64.260  1.00  0.00           H  
ATOM   4413  HB3 GLU   283      71.690  35.860  63.270  1.00  0.00           H  
ATOM   4414  CG  GLU   283      69.930  34.740  63.760  1.00  0.00           C  
ATOM   4415  HG2 GLU   283      69.350  35.290  63.020  1.00  0.00           H  
ATOM   4416  HG3 GLU   283      69.520  33.730  63.810  1.00  0.00           H  
ATOM   4417  CD  GLU   283      69.620  35.440  65.150  1.00  0.00           C  
ATOM   4418  OE1 GLU   283      69.040  34.800  66.110  1.00  0.00           O  
ATOM   4419  OE2 GLU   283      69.900  36.650  65.190  1.00  0.00           O  
ATOM   4420  C   GLU   283      73.090  34.430  61.650  1.00  0.00           C  
ATOM   4421  O   GLU   283      73.420  35.280  60.860  1.00  0.00           O  
ATOM   4422  N   SER   284      74.040  33.610  62.140  1.00  0.00           N  
ATOM   4423  H   SER   284      73.680  32.890  62.740  1.00  0.00           H  
ATOM   4424  CA  SER   284      75.490  33.670  61.680  1.00  0.00           C  
ATOM   4425  HA  SER   284      75.750  34.730  61.580  1.00  0.00           H  
ATOM   4426  CB  SER   284      76.290  32.950  62.770  1.00  0.00           C  
ATOM   4427  HB2 SER   284      77.360  33.080  62.590  1.00  0.00           H  
ATOM   4428  HB3 SER   284      76.000  33.340  63.750  1.00  0.00           H  
ATOM   4429  OG  SER   284      76.050  31.630  62.690  1.00  0.00           O  
ATOM   4430  HG  SER   284      76.740  31.220  62.170  1.00  0.00           H  
ATOM   4431  C   SER   284      75.830  33.180  60.270  1.00  0.00           C  
ATOM   4432  O   SER   284      76.590  33.850  59.570  1.00  0.00           O  
ATOM   4433  N   GLN   285      75.090  32.220  59.720  1.00  0.00           N  
ATOM   4434  H   GLN   285      74.490  31.640  60.290  1.00  0.00           H  
ATOM   4435  CA  GLN   285      75.180  31.870  58.250  1.00  0.00           C  
ATOM   4436  HA  GLN   285      76.250  31.790  58.070  1.00  0.00           H  
ATOM   4437  CB  GLN   285      74.370  30.570  57.950  1.00  0.00           C  
ATOM   4438  HB2 GLN   285      73.530  30.590  58.640  1.00  0.00           H  
ATOM   4439  HB3 GLN   285      73.960  30.540  56.940  1.00  0.00           H  
ATOM   4440  CG  GLN   285      75.130  29.260  58.160  1.00  0.00           C  
ATOM   4441  HG2 GLN   285      75.860  29.230  57.350  1.00  0.00           H  
ATOM   4442  HG3 GLN   285      75.680  29.230  59.100  1.00  0.00           H  
ATOM   4443  CD  GLN   285      74.090  28.130  57.950  1.00  0.00           C  
ATOM   4444  OE1 GLN   285      73.120  27.970  58.700  1.00  0.00           O  
ATOM   4445  NE2 GLN   285      74.280  27.240  56.960  1.00  0.00           N  
ATOM   4446 HE21 GLN   285      73.760  26.370  56.980  1.00  0.00           H  
ATOM   4447 HE22 GLN   285      75.030  27.430  56.320  1.00  0.00           H  
ATOM   4448  C   GLN   285      74.710  32.960  57.350  1.00  0.00           C  
ATOM   4449  O   GLN   285      75.210  33.210  56.280  1.00  0.00           O  
ATOM   4450  N   LEU   286      73.700  33.770  57.850  1.00  0.00           N  
ATOM   4451  H   LEU   286      73.440  33.440  58.760  1.00  0.00           H  
ATOM   4452  CA  LEU   286      73.050  34.960  57.230  1.00  0.00           C  
ATOM   4453  HA  LEU   286      72.990  34.780  56.160  1.00  0.00           H  
ATOM   4454  CB  LEU   286      71.560  35.010  57.690  1.00  0.00           C  
ATOM   4455  HB2 LEU   286      71.460  34.970  58.770  1.00  0.00           H  
ATOM   4456  HB3 LEU   286      71.200  35.980  57.320  1.00  0.00           H  
ATOM   4457  CG  LEU   286      70.510  33.970  57.090  1.00  0.00           C  
ATOM   4458  HG  LEU   286      70.980  33.000  57.250  1.00  0.00           H  
ATOM   4459  CD1 LEU   286      69.160  33.980  57.910  1.00  0.00           C  
ATOM   4460 HD11 LEU   286      68.580  34.900  57.850  1.00  0.00           H  
ATOM   4461 HD12 LEU   286      68.450  33.190  57.640  1.00  0.00           H  
ATOM   4462 HD13 LEU   286      69.480  33.800  58.940  1.00  0.00           H  
ATOM   4463  CD2 LEU   286      70.250  34.100  55.610  1.00  0.00           C  
ATOM   4464 HD21 LEU   286      69.520  33.370  55.250  1.00  0.00           H  
ATOM   4465 HD22 LEU   286      69.660  35.010  55.480  1.00  0.00           H  
ATOM   4466 HD23 LEU   286      71.200  34.040  55.080  1.00  0.00           H  
ATOM   4467  C   LEU   286      73.710  36.300  57.470  1.00  0.00           C  
ATOM   4468  O   LEU   286      73.820  37.120  56.640  1.00  0.00           O  
ATOM   4469  N   GLN   287      74.190  36.550  58.670  1.00  0.00           N  
ATOM   4470  H   GLN   287      73.950  35.920  59.420  1.00  0.00           H  
ATOM   4471  CA  GLN   287      75.150  37.630  58.930  1.00  0.00           C  
ATOM   4472  HA  GLN   287      74.680  38.580  58.690  1.00  0.00           H  
ATOM   4473  CB  GLN   287      75.470  37.840  60.440  1.00  0.00           C  
ATOM   4474  HB2 GLN   287      74.480  38.070  60.840  1.00  0.00           H  
ATOM   4475  HB3 GLN   287      75.830  36.890  60.810  1.00  0.00           H  
ATOM   4476  CG  GLN   287      76.410  38.940  60.860  1.00  0.00           C  
ATOM   4477  HG2 GLN   287      77.390  38.890  60.380  1.00  0.00           H  
ATOM   4478  HG3 GLN   287      75.930  39.900  60.690  1.00  0.00           H  
ATOM   4479  CD  GLN   287      76.630  39.030  62.370  1.00  0.00           C  
ATOM   4480  OE1 GLN   287      75.850  38.580  63.200  1.00  0.00           O  
ATOM   4481  NE2 GLN   287      77.610  39.790  62.820  1.00  0.00           N  
ATOM   4482 HE21 GLN   287      77.570  40.050  63.790  1.00  0.00           H  
ATOM   4483 HE22 GLN   287      78.270  40.340  62.280  1.00  0.00           H  
ATOM   4484  C   GLN   287      76.430  37.530  58.190  1.00  0.00           C  
ATOM   4485  O   GLN   287      76.980  38.610  57.840  1.00  0.00           O  
ATOM   4486  N   SER   288      76.790  36.330  57.690  1.00  0.00           N  
ATOM   4487  H   SER   288      76.410  35.480  58.090  1.00  0.00           H  
ATOM   4488  CA  SER   288      77.910  36.210  56.820  1.00  0.00           C  
ATOM   4489  HA  SER   288      78.700  36.800  57.300  1.00  0.00           H  
ATOM   4490  CB  SER   288      78.370  34.760  56.860  1.00  0.00           C  
ATOM   4491  HB2 SER   288      77.550  34.060  56.690  1.00  0.00           H  
ATOM   4492  HB3 SER   288      79.180  34.720  56.140  1.00  0.00           H  
ATOM   4493  OG  SER   288      78.750  34.350  58.210  1.00  0.00           O  
ATOM   4494  HG  SER   288      77.930  34.200  58.700  1.00  0.00           H  
ATOM   4495  C   SER   288      77.640  36.660  55.420  1.00  0.00           C  
ATOM   4496  O   SER   288      78.460  37.270  54.810  1.00  0.00           O  
ATOM   4497  N   HID   289      76.430  36.400  54.900  1.00  0.00           N  
ATOM   4498  H   HID   289      75.710  36.130  55.550  1.00  0.00           H  
ATOM   4499  CA  HID   289      76.010  36.940  53.590  1.00  0.00           C  
ATOM   4500  HA  HID   289      76.880  36.890  52.930  1.00  0.00           H  
ATOM   4501  CB  HID   289      74.990  36.020  52.930  1.00  0.00           C  
ATOM   4502  HB2 HID   289      74.130  36.030  53.610  1.00  0.00           H  
ATOM   4503  HB3 HID   289      74.770  36.480  51.960  1.00  0.00           H  
ATOM   4504  CG  HID   289      75.560  34.630  52.650  1.00  0.00           C  
ATOM   4505  ND1 HID   289      76.670  34.460  51.810  1.00  0.00           N  
ATOM   4506  HD1 HID   289      77.180  35.160  51.300  1.00  0.00           H  
ATOM   4507  CE1 HID   289      77.000  33.160  51.760  1.00  0.00           C  
ATOM   4508  HE1 HID   289      77.770  32.700  51.170  1.00  0.00           H  
ATOM   4509  NE2 HID   289      76.150  32.430  52.540  1.00  0.00           N  
ATOM   4510  CD2 HID   289      75.280  33.370  53.150  1.00  0.00           C  
ATOM   4511  HD2 HID   289      74.390  33.070  53.690  1.00  0.00           H  
ATOM   4512  C   HID   289      75.460  38.390  53.530  1.00  0.00           C  
ATOM   4513  O   HID   289      75.620  39.030  52.520  1.00  0.00           O  
ATOM   4514  N   PHE   290      74.750  38.870  54.550  1.00  0.00           N  
ATOM   4515  H   PHE   290      74.690  38.400  55.440  1.00  0.00           H  
ATOM   4516  CA  PHE   290      73.870  40.090  54.430  1.00  0.00           C  
ATOM   4517  HA  PHE   290      73.970  40.510  53.430  1.00  0.00           H  
ATOM   4518  CB  PHE   290      72.350  39.710  54.530  1.00  0.00           C  
ATOM   4519  HB2 PHE   290      72.300  39.240  55.510  1.00  0.00           H  
ATOM   4520  HB3 PHE   290      71.750  40.610  54.460  1.00  0.00           H  
ATOM   4521  CG  PHE   290      71.960  38.690  53.480  1.00  0.00           C  
ATOM   4522  CD1 PHE   290      71.600  39.120  52.190  1.00  0.00           C  
ATOM   4523  HD1 PHE   290      71.650  40.170  51.940  1.00  0.00           H  
ATOM   4524  CE1 PHE   290      71.330  38.140  51.250  1.00  0.00           C  
ATOM   4525  HE1 PHE   290      71.130  38.530  50.270  1.00  0.00           H  
ATOM   4526  CZ  PHE   290      71.330  36.760  51.520  1.00  0.00           C  
ATOM   4527  HZ  PHE   290      71.150  36.030  50.750  1.00  0.00           H  
ATOM   4528  CE2 PHE   290      71.390  36.430  52.920  1.00  0.00           C  
ATOM   4529  HE2 PHE   290      71.110  35.400  53.040  1.00  0.00           H  
ATOM   4530  CD2 PHE   290      71.620  37.400  53.860  1.00  0.00           C  
ATOM   4531  HD2 PHE   290      71.690  37.220  54.920  1.00  0.00           H  
ATOM   4532  C   PHE   290      74.260  41.190  55.420  1.00  0.00           C  
ATOM   4533  O   PHE   290      73.720  42.300  55.250  1.00  0.00           O  
ATOM   4534  N   GLY   291      75.050  40.910  56.430  1.00  0.00           N  
ATOM   4535  H   GLY   291      75.390  39.960  56.370  1.00  0.00           H  
ATOM   4536  CA  GLY   291      75.410  41.670  57.610  1.00  0.00           C  
ATOM   4537  HA2 GLY   291      76.410  41.410  57.950  1.00  0.00           H  
ATOM   4538  HA3 GLY   291      75.530  42.720  57.330  1.00  0.00           H  
ATOM   4539  C   GLY   291      74.350  41.700  58.670  1.00  0.00           C  
ATOM   4540  O   GLY   291      73.270  41.160  58.420  1.00  0.00           O  
ATOM   4541  N   GLU   292      74.580  42.310  59.890  1.00  0.00           N  
ATOM   4542  H   GLU   292      75.440  42.800  60.100  1.00  0.00           H  
ATOM   4543  CA  GLU   292      73.560  42.420  60.960  1.00  0.00           C  
ATOM   4544  HA  GLU   292      73.380  41.370  61.200  1.00  0.00           H  
ATOM   4545  CB  GLU   292      73.970  43.210  62.240  1.00  0.00           C  
ATOM   4546  HB2 GLU   292      73.940  44.260  61.950  1.00  0.00           H  
ATOM   4547  HB3 GLU   292      73.120  43.140  62.910  1.00  0.00           H  
ATOM   4548  CG  GLU   292      75.360  42.780  62.860  1.00  0.00           C  
ATOM   4549  HG2 GLU   292      75.410  43.060  63.910  1.00  0.00           H  
ATOM   4550  HG3 GLU   292      75.450  41.700  62.990  1.00  0.00           H  
ATOM   4551  CD  GLU   292      76.640  43.370  62.200  1.00  0.00           C  
ATOM   4552  OE1 GLU   292      76.660  43.770  61.010  1.00  0.00           O  
ATOM   4553  OE2 GLU   292      77.680  43.290  62.880  1.00  0.00           O  
ATOM   4554  C   GLU   292      72.250  42.950  60.390  1.00  0.00           C  
ATOM   4555  O   GLU   292      71.210  42.620  60.870  1.00  0.00           O  
ATOM   4556  N   LYS   293      72.310  43.930  59.480  1.00  0.00           N  
ATOM   4557  H   LYS   293      73.250  44.200  59.240  1.00  0.00           H  
ATOM   4558  CA  LYS   293      71.270  44.750  58.930  1.00  0.00           C  
ATOM   4559  HA  LYS   293      70.890  45.470  59.650  1.00  0.00           H  
ATOM   4560  CB  LYS   293      71.950  45.480  57.780  1.00  0.00           C  
ATOM   4561  HB2 LYS   293      72.930  45.870  58.050  1.00  0.00           H  
ATOM   4562  HB3 LYS   293      72.170  44.750  56.990  1.00  0.00           H  
ATOM   4563  CG  LYS   293      71.140  46.590  57.090  1.00  0.00           C  
ATOM   4564  HG2 LYS   293      71.710  46.920  56.220  1.00  0.00           H  
ATOM   4565  HG3 LYS   293      70.180  46.260  56.700  1.00  0.00           H  
ATOM   4566  CD  LYS   293      71.010  47.830  58.020  1.00  0.00           C  
ATOM   4567  HD2 LYS   293      70.470  47.540  58.930  1.00  0.00           H  
ATOM   4568  HD3 LYS   293      71.970  48.240  58.330  1.00  0.00           H  
ATOM   4569  CE  LYS   293      70.140  48.890  57.290  1.00  0.00           C  
ATOM   4570  HE2 LYS   293      70.640  49.030  56.330  1.00  0.00           H  
ATOM   4571  HE3 LYS   293      69.160  48.430  57.190  1.00  0.00           H  
ATOM   4572  NZ  LYS   293      70.210  50.140  58.010  1.00  0.00           N  
ATOM   4573  HZ1 LYS   293      69.430  50.640  57.610  1.00  0.00           H  
ATOM   4574  HZ2 LYS   293      69.930  50.000  58.980  1.00  0.00           H  
ATOM   4575  HZ3 LYS   293      71.040  50.700  57.920  1.00  0.00           H  
ATOM   4576  C   LYS   293      70.020  43.970  58.430  1.00  0.00           C  
ATOM   4577  O   LYS   293      68.890  44.390  58.570  1.00  0.00           O  
ATOM   4578  N   ASN   294      70.200  42.740  57.910  1.00  0.00           N  
ATOM   4579  H   ASN   294      71.170  42.490  57.790  1.00  0.00           H  
ATOM   4580  CA  ASN   294      69.130  41.820  57.410  1.00  0.00           C  
ATOM   4581  HA  ASN   294      68.170  42.120  57.820  1.00  0.00           H  
ATOM   4582  CB  ASN   294      68.990  41.950  55.870  1.00  0.00           C  
ATOM   4583  HB2 ASN   294      69.900  41.810  55.290  1.00  0.00           H  
ATOM   4584  HB3 ASN   294      68.110  41.400  55.520  1.00  0.00           H  
ATOM   4585  CG  ASN   294      68.450  43.320  55.440  1.00  0.00           C  
ATOM   4586  OD1 ASN   294      67.260  43.580  55.540  1.00  0.00           O  
ATOM   4587  ND2 ASN   294      69.280  44.260  55.080  1.00  0.00           N  
ATOM   4588 HD21 ASN   294      68.920  45.170  54.820  1.00  0.00           H  
ATOM   4589 HD22 ASN   294      70.200  44.060  54.720  1.00  0.00           H  
ATOM   4590  C   ASN   294      69.290  40.330  57.840  1.00  0.00           C  
ATOM   4591  O   ASN   294      68.540  39.490  57.470  1.00  0.00           O  
ATOM   4592  N   GLY   295      70.420  40.000  58.490  1.00  0.00           N  
ATOM   4593  H   GLY   295      71.020  40.760  58.770  1.00  0.00           H  
ATOM   4594  CA  GLY   295      70.900  38.610  58.800  1.00  0.00           C  
ATOM   4595  HA2 GLY   295      70.920  37.990  57.910  1.00  0.00           H  
ATOM   4596  HA3 GLY   295      71.910  38.600  59.220  1.00  0.00           H  
ATOM   4597  C   GLY   295      69.910  37.870  59.800  1.00  0.00           C  
ATOM   4598  O   GLY   295      69.400  36.720  59.520  1.00  0.00           O  
ATOM   4599  N   SER   296      69.590  38.600  60.880  1.00  0.00           N  
ATOM   4600  H   SER   296      69.920  39.550  61.040  1.00  0.00           H  
ATOM   4601  CA  SER   296      68.600  38.220  61.920  1.00  0.00           C  
ATOM   4602  HA  SER   296      68.770  37.180  62.230  1.00  0.00           H  
ATOM   4603  CB  SER   296      68.850  39.010  63.260  1.00  0.00           C  
ATOM   4604  HB2 SER   296      69.910  39.110  63.460  1.00  0.00           H  
ATOM   4605  HB3 SER   296      68.510  40.050  63.280  1.00  0.00           H  
ATOM   4606  OG  SER   296      68.150  38.400  64.300  1.00  0.00           O  
ATOM   4607  HG  SER   296      68.720  37.670  64.530  1.00  0.00           H  
ATOM   4608  C   SER   296      67.100  38.440  61.390  1.00  0.00           C  
ATOM   4609  O   SER   296      66.190  37.680  61.750  1.00  0.00           O  
ATOM   4610  N   TRP   297      66.890  39.340  60.440  1.00  0.00           N  
ATOM   4611  H   TRP   297      67.720  39.860  60.190  1.00  0.00           H  
ATOM   4612  CA  TRP   297      65.620  39.780  59.900  1.00  0.00           C  
ATOM   4613  HA  TRP   297      64.910  39.820  60.730  1.00  0.00           H  
ATOM   4614  CB  TRP   297      65.740  41.200  59.290  1.00  0.00           C  
ATOM   4615  HB2 TRP   297      66.340  41.790  59.990  1.00  0.00           H  
ATOM   4616  HB3 TRP   297      66.480  41.110  58.490  1.00  0.00           H  
ATOM   4617  CG  TRP   297      64.510  41.870  58.850  1.00  0.00           C  
ATOM   4618  CD1 TRP   297      63.620  42.310  59.780  1.00  0.00           C  
ATOM   4619  HD1 TRP   297      63.750  42.400  60.850  1.00  0.00           H  
ATOM   4620  NE1 TRP   297      62.560  42.800  58.990  1.00  0.00           N  
ATOM   4621  HE1 TRP   297      61.670  43.080  59.370  1.00  0.00           H  
ATOM   4622  CE2 TRP   297      62.670  42.690  57.610  1.00  0.00           C  
ATOM   4623  CZ2 TRP   297      61.880  42.980  56.490  1.00  0.00           C  
ATOM   4624  HZ2 TRP   297      60.890  43.360  56.690  1.00  0.00           H  
ATOM   4625  CH2 TRP   297      62.270  42.600  55.210  1.00  0.00           C  
ATOM   4626  HH2 TRP   297      61.670  42.920  54.380  1.00  0.00           H  
ATOM   4627  CZ3 TRP   297      63.530  41.930  55.040  1.00  0.00           C  
ATOM   4628  HZ3 TRP   297      63.830  41.650  54.040  1.00  0.00           H  
ATOM   4629  CE3 TRP   297      64.220  41.500  56.200  1.00  0.00           C  
ATOM   4630  HE3 TRP   297      65.130  40.920  56.060  1.00  0.00           H  
ATOM   4631  CD2 TRP   297      63.890  41.950  57.530  1.00  0.00           C  
ATOM   4632  C   TRP   297      65.040  38.750  58.950  1.00  0.00           C  
ATOM   4633  O   TRP   297      63.910  38.220  59.120  1.00  0.00           O  
ATOM   4634  N   LEU   298      65.820  38.280  58.010  1.00  0.00           N  
ATOM   4635  H   LEU   298      66.700  38.770  57.910  1.00  0.00           H  
ATOM   4636  CA  LEU   298      65.420  37.190  57.130  1.00  0.00           C  
ATOM   4637  HA  LEU   298      64.460  37.450  56.690  1.00  0.00           H  
ATOM   4638  CB  LEU   298      66.440  36.960  55.990  1.00  0.00           C  
ATOM   4639  HB2 LEU   298      67.370  36.680  56.480  1.00  0.00           H  
ATOM   4640  HB3 LEU   298      66.050  36.050  55.530  1.00  0.00           H  
ATOM   4641  CG  LEU   298      66.730  38.100  54.990  1.00  0.00           C  
ATOM   4642  HG  LEU   298      67.000  38.940  55.620  1.00  0.00           H  
ATOM   4643  CD1 LEU   298      67.960  37.630  54.240  1.00  0.00           C  
ATOM   4644 HD11 LEU   298      67.640  36.760  53.660  1.00  0.00           H  
ATOM   4645 HD12 LEU   298      68.330  38.470  53.650  1.00  0.00           H  
ATOM   4646 HD13 LEU   298      68.710  37.360  54.980  1.00  0.00           H  
ATOM   4647  CD2 LEU   298      65.530  38.530  54.090  1.00  0.00           C  
ATOM   4648 HD21 LEU   298      64.760  38.810  54.800  1.00  0.00           H  
ATOM   4649 HD22 LEU   298      65.740  39.370  53.430  1.00  0.00           H  
ATOM   4650 HD23 LEU   298      65.340  37.630  53.500  1.00  0.00           H  
ATOM   4651  C   LEU   298      65.090  35.880  58.000  1.00  0.00           C  
ATOM   4652  O   LEU   298      64.170  35.070  57.680  1.00  0.00           O  
ATOM   4653  N   TYR   299      65.900  35.600  59.050  1.00  0.00           N  
ATOM   4654  H   TYR   299      66.740  36.150  59.130  1.00  0.00           H  
ATOM   4655  CA  TYR   299      65.570  34.580  60.050  1.00  0.00           C  
ATOM   4656  HA  TYR   299      65.510  33.610  59.560  1.00  0.00           H  
ATOM   4657  CB  TYR   299      66.820  34.490  60.990  1.00  0.00           C  
ATOM   4658  HB2 TYR   299      67.680  34.170  60.400  1.00  0.00           H  
ATOM   4659  HB3 TYR   299      67.030  35.500  61.340  1.00  0.00           H  
ATOM   4660  CG  TYR   299      66.860  33.560  62.230  1.00  0.00           C  
ATOM   4661  CD1 TYR   299      67.560  32.370  62.140  1.00  0.00           C  
ATOM   4662  HD1 TYR   299      68.030  32.030  61.230  1.00  0.00           H  
ATOM   4663  CE1 TYR   299      67.630  31.560  63.300  1.00  0.00           C  
ATOM   4664  HE1 TYR   299      68.160  30.630  63.190  1.00  0.00           H  
ATOM   4665  CZ  TYR   299      66.890  31.890  64.510  1.00  0.00           C  
ATOM   4666  OH  TYR   299      66.930  31.120  65.590  1.00  0.00           O  
ATOM   4667  HH  TYR   299      67.660  30.510  65.460  1.00  0.00           H  
ATOM   4668  CE2 TYR   299      66.210  33.130  64.590  1.00  0.00           C  
ATOM   4669  HE2 TYR   299      65.740  33.290  65.550  1.00  0.00           H  
ATOM   4670  CD2 TYR   299      66.130  33.930  63.420  1.00  0.00           C  
ATOM   4671  HD2 TYR   299      65.540  34.830  63.460  1.00  0.00           H  
ATOM   4672  C   TYR   299      64.160  34.790  60.730  1.00  0.00           C  
ATOM   4673  O   TYR   299      63.320  33.870  60.780  1.00  0.00           O  
ATOM   4674  N   ALA   300      63.920  35.950  61.300  1.00  0.00           N  
ATOM   4675  H   ALA   300      64.640  36.660  61.210  1.00  0.00           H  
ATOM   4676  CA  ALA   300      62.700  36.250  62.060  1.00  0.00           C  
ATOM   4677  HA  ALA   300      62.590  35.410  62.750  1.00  0.00           H  
ATOM   4678  CB  ALA   300      62.790  37.560  62.830  1.00  0.00           C  
ATOM   4679  HB1 ALA   300      62.070  37.620  63.640  1.00  0.00           H  
ATOM   4680  HB2 ALA   300      63.810  37.420  63.190  1.00  0.00           H  
ATOM   4681  HB3 ALA   300      62.810  38.410  62.150  1.00  0.00           H  
ATOM   4682  C   ALA   300      61.440  36.130  61.160  1.00  0.00           C  
ATOM   4683  O   ALA   300      60.500  35.570  61.610  1.00  0.00           O  
ATOM   4684  N   MET   301      61.500  36.610  59.910  1.00  0.00           N  
ATOM   4685  H   MET   301      62.310  37.150  59.650  1.00  0.00           H  
ATOM   4686  CA  MET   301      60.450  36.520  58.860  1.00  0.00           C  
ATOM   4687  HA  MET   301      59.550  36.920  59.320  1.00  0.00           H  
ATOM   4688  CB  MET   301      60.910  37.390  57.690  1.00  0.00           C  
ATOM   4689  HB2 MET   301      61.030  38.430  58.000  1.00  0.00           H  
ATOM   4690  HB3 MET   301      61.830  36.960  57.290  1.00  0.00           H  
ATOM   4691  CG  MET   301      59.850  37.400  56.590  1.00  0.00           C  
ATOM   4692  HG2 MET   301      59.930  36.510  55.970  1.00  0.00           H  
ATOM   4693  HG3 MET   301      58.900  37.370  57.130  1.00  0.00           H  
ATOM   4694  SD  MET   301      59.940  38.910  55.550  1.00  0.00           S  
ATOM   4695  CE  MET   301      61.680  39.120  55.230  1.00  0.00           C  
ATOM   4696  HE1 MET   301      61.770  39.940  54.520  1.00  0.00           H  
ATOM   4697  HE2 MET   301      62.250  39.140  56.150  1.00  0.00           H  
ATOM   4698  HE3 MET   301      62.080  38.260  54.690  1.00  0.00           H  
ATOM   4699  C   MET   301      60.160  35.110  58.420  1.00  0.00           C  
ATOM   4700  O   MET   301      59.020  34.760  58.390  1.00  0.00           O  
ATOM   4701  N   CYS   302      61.190  34.280  58.080  1.00  0.00           N  
ATOM   4702  H   CYS   302      62.110  34.640  57.870  1.00  0.00           H  
ATOM   4703  CA  CYS   302      60.980  32.890  57.560  1.00  0.00           C  
ATOM   4704  HA  CYS   302      60.150  32.930  56.850  1.00  0.00           H  
ATOM   4705  CB  CYS   302      62.190  32.310  56.910  1.00  0.00           C  
ATOM   4706  HB2 CYS   302      61.790  31.450  56.360  1.00  0.00           H  
ATOM   4707  HB3 CYS   302      62.400  33.000  56.100  1.00  0.00           H  
ATOM   4708  SG  CYS   302      63.640  32.090  57.890  1.00  0.00           S  
ATOM   4709  HG  CYS   302      64.030  33.350  57.700  1.00  0.00           H  
ATOM   4710  C   CYS   302      60.360  31.940  58.560  1.00  0.00           C  
ATOM   4711  O   CYS   302      59.900  30.850  58.160  1.00  0.00           O  
ATOM   4712  N   ARG   303      60.620  32.250  59.800  1.00  0.00           N  
ATOM   4713  H   ARG   303      61.200  33.070  59.960  1.00  0.00           H  
ATOM   4714  CA  ARG   303      60.100  31.580  61.030  1.00  0.00           C  
ATOM   4715  HA  ARG   303      59.940  30.520  60.830  1.00  0.00           H  
ATOM   4716  CB  ARG   303      61.110  31.740  62.180  1.00  0.00           C  
ATOM   4717  HB2 ARG   303      61.480  32.760  62.270  1.00  0.00           H  
ATOM   4718  HB3 ARG   303      60.640  31.440  63.120  1.00  0.00           H  
ATOM   4719  CG  ARG   303      62.180  30.610  61.950  1.00  0.00           C  
ATOM   4720  HG2 ARG   303      61.720  29.620  61.950  1.00  0.00           H  
ATOM   4721  HG3 ARG   303      62.590  30.840  60.970  1.00  0.00           H  
ATOM   4722  CD  ARG   303      63.240  30.850  63.070  1.00  0.00           C  
ATOM   4723  HD2 ARG   303      63.530  31.900  63.000  1.00  0.00           H  
ATOM   4724  HD3 ARG   303      62.910  30.640  64.090  1.00  0.00           H  
ATOM   4725  NE  ARG   303      64.500  30.110  62.790  1.00  0.00           N  
ATOM   4726  HE  ARG   303      64.680  29.310  63.380  1.00  0.00           H  
ATOM   4727  CZ  ARG   303      65.280  30.220  61.690  1.00  0.00           C  
ATOM   4728  NH1 ARG   303      65.030  31.210  60.890  1.00  0.00           N  
ATOM   4729 HH11 ARG   303      64.210  31.770  61.080  1.00  0.00           H  
ATOM   4730 HH12 ARG   303      65.610  31.360  60.080  1.00  0.00           H  
ATOM   4731  NH2 ARG   303      66.340  29.500  61.560  1.00  0.00           N  
ATOM   4732 HH21 ARG   303      66.440  28.790  62.270  1.00  0.00           H  
ATOM   4733 HH22 ARG   303      67.020  29.660  60.830  1.00  0.00           H  
ATOM   4734  C   ARG   303      58.760  32.160  61.470  1.00  0.00           C  
ATOM   4735  O   ARG   303      58.160  31.650  62.470  1.00  0.00           O  
ATOM   4736  N   GLY   304      58.200  33.180  60.790  1.00  0.00           N  
ATOM   4737  H   GLY   304      58.690  33.590  60.010  1.00  0.00           H  
ATOM   4738  CA  GLY   304      56.910  33.820  61.200  1.00  0.00           C  
ATOM   4739  HA2 GLY   304      56.720  34.490  60.360  1.00  0.00           H  
ATOM   4740  HA3 GLY   304      56.180  33.020  61.170  1.00  0.00           H  
ATOM   4741  C   GLY   304      56.900  34.690  62.540  1.00  0.00           C  
ATOM   4742  O   GLY   304      55.830  34.990  63.080  1.00  0.00           O  
ATOM   4743  N   ILE   305      58.090  34.940  63.120  1.00  0.00           N  
ATOM   4744  H   ILE   305      58.940  34.650  62.660  1.00  0.00           H  
ATOM   4745  CA  ILE   305      58.250  35.780  64.310  1.00  0.00           C  
ATOM   4746  HA  ILE   305      57.440  35.610  65.020  1.00  0.00           H  
ATOM   4747  CB  ILE   305      59.480  35.310  65.070  1.00  0.00           C  
ATOM   4748  HB  ILE   305      60.280  35.270  64.330  1.00  0.00           H  
ATOM   4749  CG2 ILE   305      59.940  36.310  66.090  1.00  0.00           C  
ATOM   4750 HG21 ILE   305      59.090  36.390  66.780  1.00  0.00           H  
ATOM   4751 HG22 ILE   305      60.840  36.070  66.650  1.00  0.00           H  
ATOM   4752 HG23 ILE   305      60.160  37.300  65.680  1.00  0.00           H  
ATOM   4753  CG1 ILE   305      59.100  33.870  65.660  1.00  0.00           C  
ATOM   4754 HG12 ILE   305      58.390  34.080  66.460  1.00  0.00           H  
ATOM   4755 HG13 ILE   305      58.730  33.230  64.860  1.00  0.00           H  
ATOM   4756  CD1 ILE   305      60.420  33.190  66.130  1.00  0.00           C  
ATOM   4757 HD11 ILE   305      60.090  32.330  66.720  1.00  0.00           H  
ATOM   4758 HD12 ILE   305      61.000  32.870  65.270  1.00  0.00           H  
ATOM   4759 HD13 ILE   305      61.150  33.810  66.640  1.00  0.00           H  
ATOM   4760  C   ILE   305      58.350  37.280  64.010  1.00  0.00           C  
ATOM   4761  O   ILE   305      57.860  38.000  64.880  1.00  0.00           O  
ATOM   4762  N   GLU   306      58.920  37.670  62.880  1.00  0.00           N  
ATOM   4763  H   GLU   306      59.440  37.050  62.280  1.00  0.00           H  
ATOM   4764  CA  GLU   306      59.050  39.140  62.510  1.00  0.00           C  
ATOM   4765  HA  GLU   306      59.760  39.640  63.170  1.00  0.00           H  
ATOM   4766  CB  GLU   306      59.730  39.260  61.160  1.00  0.00           C  
ATOM   4767  HB2 GLU   306      60.740  38.850  61.220  1.00  0.00           H  
ATOM   4768  HB3 GLU   306      59.300  38.700  60.320  1.00  0.00           H  
ATOM   4769  CG  GLU   306      59.810  40.690  60.590  1.00  0.00           C  
ATOM   4770  HG2 GLU   306      60.360  40.740  59.650  1.00  0.00           H  
ATOM   4771  HG3 GLU   306      58.860  41.090  60.250  1.00  0.00           H  
ATOM   4772  CD  GLU   306      60.430  41.770  61.550  1.00  0.00           C  
ATOM   4773  OE1 GLU   306      61.040  41.390  62.600  1.00  0.00           O  
ATOM   4774  OE2 GLU   306      60.380  42.940  61.170  1.00  0.00           O  
ATOM   4775  C   GLU   306      57.700  39.940  62.560  1.00  0.00           C  
ATOM   4776  O   GLU   306      56.730  39.460  61.990  1.00  0.00           O  
ATOM   4777  N   HIE   307      57.700  41.100  63.210  1.00  0.00           N  
ATOM   4778  H   HIE   307      58.540  41.420  63.660  1.00  0.00           H  
ATOM   4779  CA  HIE   307      56.510  41.910  63.620  1.00  0.00           C  
ATOM   4780  HA  HIE   307      55.740  41.830  62.850  1.00  0.00           H  
ATOM   4781  CB  HIE   307      55.880  41.300  64.970  1.00  0.00           C  
ATOM   4782  HB2 HIE   307      55.450  40.320  64.730  1.00  0.00           H  
ATOM   4783  HB3 HIE   307      56.620  41.290  65.770  1.00  0.00           H  
ATOM   4784  CG  HIE   307      54.730  42.080  65.520  1.00  0.00           C  
ATOM   4785  ND1 HIE   307      53.420  42.010  64.990  1.00  0.00           N  
ATOM   4786  CE1 HIE   307      52.700  42.820  65.740  1.00  0.00           C  
ATOM   4787  HE1 HIE   307      51.630  42.950  65.650  1.00  0.00           H  
ATOM   4788  NE2 HIE   307      53.500  43.490  66.620  1.00  0.00           N  
ATOM   4789  HE2 HIE   307      53.160  44.150  67.300  1.00  0.00           H  
ATOM   4790  CD2 HIE   307      54.790  42.960  66.510  1.00  0.00           C  
ATOM   4791  HD2 HIE   307      55.710  43.260  66.990  1.00  0.00           H  
ATOM   4792  C   HIE   307      56.770  43.410  63.660  1.00  0.00           C  
ATOM   4793  O   HIE   307      57.880  43.780  63.990  1.00  0.00           O  
ATOM   4794  N   ASP   308      55.820  44.210  63.250  1.00  0.00           N  
ATOM   4795  H   ASP   308      54.930  43.810  62.990  1.00  0.00           H  
ATOM   4796  CA  ASP   308      55.750  45.660  63.440  1.00  0.00           C  
ATOM   4797  HA  ASP   308      56.420  45.930  64.260  1.00  0.00           H  
ATOM   4798  CB  ASP   308      56.190  46.360  62.140  1.00  0.00           C  
ATOM   4799  HB2 ASP   308      57.180  46.060  61.800  1.00  0.00           H  
ATOM   4800  HB3 ASP   308      55.580  46.030  61.300  1.00  0.00           H  
ATOM   4801  CG  ASP   308      56.340  47.870  62.350  1.00  0.00           C  
ATOM   4802  OD1 ASP   308      55.510  48.760  61.930  1.00  0.00           O  
ATOM   4803  OD2 ASP   308      57.310  48.220  63.020  1.00  0.00           O  
ATOM   4804  C   ASP   308      54.320  45.970  63.870  1.00  0.00           C  
ATOM   4805  O   ASP   308      53.350  45.400  63.310  1.00  0.00           O  
ATOM   4806  N   PRO   309      54.220  46.770  65.000  1.00  0.00           N  
ATOM   4807  CD  PRO   309      55.240  47.410  65.810  1.00  0.00           C  
ATOM   4808  HD2 PRO   309      56.100  47.820  65.280  1.00  0.00           H  
ATOM   4809  HD3 PRO   309      55.660  46.660  66.480  1.00  0.00           H  
ATOM   4810  CG  PRO   309      54.500  48.550  66.620  1.00  0.00           C  
ATOM   4811  HG2 PRO   309      54.430  49.320  65.850  1.00  0.00           H  
ATOM   4812  HG3 PRO   309      54.940  48.850  67.570  1.00  0.00           H  
ATOM   4813  CB  PRO   309      53.070  47.890  66.780  1.00  0.00           C  
ATOM   4814  HB2 PRO   309      52.280  48.610  66.990  1.00  0.00           H  
ATOM   4815  HB3 PRO   309      53.250  47.160  67.570  1.00  0.00           H  
ATOM   4816  CA  PRO   309      52.830  47.190  65.470  1.00  0.00           C  
ATOM   4817  HA  PRO   309      52.320  46.250  65.700  1.00  0.00           H  
ATOM   4818  C   PRO   309      52.080  48.000  64.450  1.00  0.00           C  
ATOM   4819  O   PRO   309      52.610  48.430  63.430  1.00  0.00           O  
ATOM   4820  N   VAL   310      50.770  48.160  64.660  1.00  0.00           N  
ATOM   4821  H   VAL   310      50.340  47.620  65.400  1.00  0.00           H  
ATOM   4822  CA  VAL   310      49.890  48.950  63.840  1.00  0.00           C  
ATOM   4823  HA  VAL   310      50.260  49.230  62.850  1.00  0.00           H  
ATOM   4824  CB  VAL   310      48.610  48.060  63.590  1.00  0.00           C  
ATOM   4825  HB  VAL   310      48.030  48.010  64.510  1.00  0.00           H  
ATOM   4826  CG1 VAL   310      47.680  48.730  62.630  1.00  0.00           C  
ATOM   4827 HG11 VAL   310      46.860  48.040  62.410  1.00  0.00           H  
ATOM   4828 HG12 VAL   310      47.310  49.590  63.180  1.00  0.00           H  
ATOM   4829 HG13 VAL   310      48.150  49.130  61.730  1.00  0.00           H  
ATOM   4830  CG2 VAL   310      48.860  46.640  63.100  1.00  0.00           C  
ATOM   4831 HG21 VAL   310      49.450  46.210  63.910  1.00  0.00           H  
ATOM   4832 HG22 VAL   310      47.920  46.120  62.930  1.00  0.00           H  
ATOM   4833 HG23 VAL   310      49.400  46.530  62.160  1.00  0.00           H  
ATOM   4834  C   VAL   310      49.490  50.280  64.540  1.00  0.00           C  
ATOM   4835  O   VAL   310      48.800  50.240  65.530  1.00  0.00           O  
ATOM   4836  N   LYS   311      50.120  51.400  64.040  1.00  0.00           N  
ATOM   4837  H   LYS   311      50.600  51.340  63.160  1.00  0.00           H  
ATOM   4838  CA  LYS   311      49.990  52.740  64.660  1.00  0.00           C  
ATOM   4839  HA  LYS   311      49.560  52.740  65.670  1.00  0.00           H  
ATOM   4840  CB  LYS   311      51.370  53.350  64.980  1.00  0.00           C  
ATOM   4841  HB2 LYS   311      51.860  53.630  64.050  1.00  0.00           H  
ATOM   4842  HB3 LYS   311      51.190  54.290  65.500  1.00  0.00           H  
ATOM   4843  CG  LYS   311      52.330  52.480  65.820  1.00  0.00           C  
ATOM   4844  HG2 LYS   311      52.020  52.400  66.860  1.00  0.00           H  
ATOM   4845  HG3 LYS   311      52.440  51.460  65.430  1.00  0.00           H  
ATOM   4846  CD  LYS   311      53.770  52.950  65.970  1.00  0.00           C  
ATOM   4847  HD2 LYS   311      53.710  53.740  66.730  1.00  0.00           H  
ATOM   4848  HD3 LYS   311      54.310  52.140  66.460  1.00  0.00           H  
ATOM   4849  CE  LYS   311      54.370  53.480  64.710  1.00  0.00           C  
ATOM   4850  HE2 LYS   311      54.080  52.850  63.870  1.00  0.00           H  
ATOM   4851  HE3 LYS   311      53.910  54.450  64.500  1.00  0.00           H  
ATOM   4852  NZ  LYS   311      55.820  53.450  64.810  1.00  0.00           N  
ATOM   4853  HZ1 LYS   311      56.210  52.550  64.570  1.00  0.00           H  
ATOM   4854  HZ2 LYS   311      56.270  54.080  64.160  1.00  0.00           H  
ATOM   4855  HZ3 LYS   311      56.080  53.680  65.760  1.00  0.00           H  
ATOM   4856  C   LYS   311      49.170  53.680  63.790  1.00  0.00           C  
ATOM   4857  O   LYS   311      49.170  53.500  62.610  1.00  0.00           O  
ATOM   4858  N   PRO   312      48.490  54.710  64.400  1.00  0.00           N  
ATOM   4859  CD  PRO   312      48.430  55.120  65.780  1.00  0.00           C  
ATOM   4860  HD2 PRO   312      49.350  55.010  66.350  1.00  0.00           H  
ATOM   4861  HD3 PRO   312      47.610  54.560  66.220  1.00  0.00           H  
ATOM   4862  CG  PRO   312      47.930  56.600  65.710  1.00  0.00           C  
ATOM   4863  HG2 PRO   312      48.720  57.220  65.290  1.00  0.00           H  
ATOM   4864  HG3 PRO   312      47.540  56.940  66.670  1.00  0.00           H  
ATOM   4865  CB  PRO   312      46.870  56.430  64.680  1.00  0.00           C  
ATOM   4866  HB2 PRO   312      46.530  57.410  64.320  1.00  0.00           H  
ATOM   4867  HB3 PRO   312      46.010  55.890  65.050  1.00  0.00           H  
ATOM   4868  CA  PRO   312      47.560  55.480  63.620  1.00  0.00           C  
ATOM   4869  HA  PRO   312      46.800  54.800  63.240  1.00  0.00           H  
ATOM   4870  C   PRO   312      48.130  56.200  62.320  1.00  0.00           C  
ATOM   4871  O   PRO   312      49.200  56.810  62.360  1.00  0.00           O  
ATOM   4872  N   ARG   313      47.410  56.050  61.190  1.00  0.00           N  
ATOM   4873  H   ARG   313      46.600  55.460  61.280  1.00  0.00           H  
ATOM   4874  CA  ARG   313      47.690  56.590  59.860  1.00  0.00           C  
ATOM   4875  HA  ARG   313      47.980  57.640  59.880  1.00  0.00           H  
ATOM   4876  CB  ARG   313      48.840  55.710  59.250  1.00  0.00           C  
ATOM   4877  HB2 ARG   313      49.600  55.520  60.010  1.00  0.00           H  
ATOM   4878  HB3 ARG   313      48.450  54.780  58.850  1.00  0.00           H  
ATOM   4879  CG  ARG   313      49.490  56.490  58.060  1.00  0.00           C  
ATOM   4880  HG2 ARG   313      48.740  56.890  57.380  1.00  0.00           H  
ATOM   4881  HG3 ARG   313      50.010  57.380  58.400  1.00  0.00           H  
ATOM   4882  CD  ARG   313      50.470  55.520  57.300  1.00  0.00           C  
ATOM   4883  HD2 ARG   313      49.890  54.690  56.890  1.00  0.00           H  
ATOM   4884  HD3 ARG   313      50.860  56.040  56.430  1.00  0.00           H  
ATOM   4885  NE  ARG   313      51.630  55.120  58.130  1.00  0.00           N  
ATOM   4886  HE  ARG   313      51.930  55.660  58.930  1.00  0.00           H  
ATOM   4887  CZ  ARG   313      52.420  54.150  57.860  1.00  0.00           C  
ATOM   4888  NH1 ARG   313      52.470  53.570  56.740  1.00  0.00           N  
ATOM   4889 HH11 ARG   313      51.950  53.940  55.960  1.00  0.00           H  
ATOM   4890 HH12 ARG   313      53.320  53.070  56.510  1.00  0.00           H  
ATOM   4891  NH2 ARG   313      53.210  53.790  58.760  1.00  0.00           N  
ATOM   4892 HH21 ARG   313      53.110  54.090  59.720  1.00  0.00           H  
ATOM   4893 HH22 ARG   313      53.750  52.960  58.560  1.00  0.00           H  
ATOM   4894  C   ARG   313      46.410  56.490  59.040  1.00  0.00           C  
ATOM   4895  O   ARG   313      46.300  55.770  58.060  1.00  0.00           O  
ATOM   4896  N   GLN   314      45.360  57.300  59.450  1.00  0.00           N  
ATOM   4897  H   GLN   314      45.620  57.850  60.250  1.00  0.00           H  
ATOM   4898  CA  GLN   314      44.030  57.430  58.870  1.00  0.00           C  
ATOM   4899  HA  GLN   314      43.680  56.420  58.620  1.00  0.00           H  
ATOM   4900  CB  GLN   314      43.110  58.090  59.910  1.00  0.00           C  
ATOM   4901  HB2 GLN   314      43.230  57.550  60.850  1.00  0.00           H  
ATOM   4902  HB3 GLN   314      43.280  59.160  60.030  1.00  0.00           H  
ATOM   4903  CG  GLN   314      41.640  57.960  59.510  1.00  0.00           C  
ATOM   4904  HG2 GLN   314      41.560  58.140  58.440  1.00  0.00           H  
ATOM   4905  HG3 GLN   314      41.250  56.960  59.710  1.00  0.00           H  
ATOM   4906  CD  GLN   314      40.750  58.990  60.110  1.00  0.00           C  
ATOM   4907  OE1 GLN   314      40.990  59.480  61.180  1.00  0.00           O  
ATOM   4908  NE2 GLN   314      39.600  59.280  59.510  1.00  0.00           N  
ATOM   4909 HE21 GLN   314      38.940  59.960  59.870  1.00  0.00           H  
ATOM   4910 HE22 GLN   314      39.490  58.920  58.570  1.00  0.00           H  
ATOM   4911  C   GLN   314      44.110  58.210  57.510  1.00  0.00           C  
ATOM   4912  O   GLN   314      43.620  57.740  56.490  1.00  0.00           O  
ATOM   4913  N   LEU   315      44.730  59.400  57.580  1.00  0.00           N  
ATOM   4914  H   LEU   315      45.020  59.700  58.500  1.00  0.00           H  
ATOM   4915  CA  LEU   315      45.000  60.290  56.500  1.00  0.00           C  
ATOM   4916  HA  LEU   315      44.170  60.280  55.790  1.00  0.00           H  
ATOM   4917  CB  LEU   315      45.140  61.740  57.010  1.00  0.00           C  
ATOM   4918  HB2 LEU   315      45.930  61.690  57.760  1.00  0.00           H  
ATOM   4919  HB3 LEU   315      45.480  62.440  56.250  1.00  0.00           H  
ATOM   4920  CG  LEU   315      43.930  62.410  57.750  1.00  0.00           C  
ATOM   4921  HG  LEU   315      43.560  61.730  58.520  1.00  0.00           H  
ATOM   4922  CD1 LEU   315      44.240  63.720  58.450  1.00  0.00           C  
ATOM   4923 HD11 LEU   315      44.390  64.590  57.800  1.00  0.00           H  
ATOM   4924 HD12 LEU   315      43.560  64.090  59.220  1.00  0.00           H  
ATOM   4925 HD13 LEU   315      45.150  63.480  58.980  1.00  0.00           H  
ATOM   4926  CD2 LEU   315      42.780  62.750  56.710  1.00  0.00           C  
ATOM   4927 HD21 LEU   315      42.010  63.270  57.280  1.00  0.00           H  
ATOM   4928 HD22 LEU   315      43.190  63.500  56.030  1.00  0.00           H  
ATOM   4929 HD23 LEU   315      42.340  61.860  56.260  1.00  0.00           H  
ATOM   4930  C   LEU   315      46.310  59.860  55.700  1.00  0.00           C  
ATOM   4931  O   LEU   315      47.090  59.090  56.230  1.00  0.00           O  
ATOM   4932  N   PRO   316      46.400  60.260  54.370  1.00  0.00           N  
ATOM   4933  CD  PRO   316      45.390  60.840  53.530  1.00  0.00           C  
ATOM   4934  HD2 PRO   316      44.950  61.710  54.020  1.00  0.00           H  
ATOM   4935  HD3 PRO   316      44.630  60.050  53.460  1.00  0.00           H  
ATOM   4936  CG  PRO   316      46.070  61.170  52.160  1.00  0.00           C  
ATOM   4937  HG2 PRO   316      46.130  62.240  51.980  1.00  0.00           H
[truncated: 6,013,836 more chars]
