# Supplementary material for: Coordinated Residue Motions at the Enzyme–Substrate Interface Promote DNA Translocation in Polymerases
Source: J Am Chem Soc. 2025 Jun 17;147(26):22972–85. doi: 10.1021/jacs.5c05888 (PMC12232177; doi:10.1021/jacs.5c05888)
Supplement: Supplementary file 5 [file ja5c05888_si_005.zip › Intermediate2.pdb]

CRYST1  100.449  100.449  100.449 109.47 109.47 109.47               1
ATOM      1  N   MET     1      15.420  44.040  56.130  1.00  0.00           N  
ATOM      2  H1  MET     1      15.440  44.940  56.590  1.00  0.00           H  
ATOM      3  H2  MET     1      15.110  43.360  56.810  1.00  0.00           H  
ATOM      4  H3  MET     1      14.740  44.110  55.380  1.00  0.00           H  
ATOM      5  CA  MET     1      16.830  43.890  55.650  1.00  0.00           C  
ATOM      6  HA  MET     1      17.110  42.870  55.360  1.00  0.00           H  
ATOM      7  CB  MET     1      17.170  44.770  54.500  1.00  0.00           C  
ATOM      8  HB2 MET     1      16.740  45.740  54.750  1.00  0.00           H  
ATOM      9  HB3 MET     1      18.240  44.740  54.310  1.00  0.00           H  
ATOM     10  CG  MET     1      16.500  44.150  53.270  1.00  0.00           C  
ATOM     11  HG2 MET     1      16.930  43.140  53.310  1.00  0.00           H  
ATOM     12  HG3 MET     1      15.440  44.080  53.480  1.00  0.00           H  
ATOM     13  SD  MET     1      16.990  44.900  51.640  1.00  0.00           S  
ATOM     14  CE  MET     1      16.030  46.400  51.610  1.00  0.00           C  
ATOM     15  HE1 MET     1      16.400  46.950  52.470  1.00  0.00           H  
ATOM     16  HE2 MET     1      16.290  47.000  50.750  1.00  0.00           H  
ATOM     17  HE3 MET     1      14.940  46.300  51.660  1.00  0.00           H  
ATOM     18  C   MET     1      17.760  44.240  56.750  1.00  0.00           C  
ATOM     19  O   MET     1      17.490  44.990  57.650  1.00  0.00           O  
ATOM     20  N   ALA     2      19.010  43.720  56.640  1.00  0.00           N  
ATOM     21  H   ALA     2      19.200  43.060  55.900  1.00  0.00           H  
ATOM     22  CA  ALA     2      20.000  43.830  57.680  1.00  0.00           C  
ATOM     23  HA  ALA     2      19.580  43.710  58.680  1.00  0.00           H  
ATOM     24  CB  ALA     2      20.970  42.610  57.650  1.00  0.00           C  
ATOM     25  HB1 ALA     2      21.680  42.760  56.850  1.00  0.00           H  
ATOM     26  HB2 ALA     2      21.450  42.410  58.610  1.00  0.00           H  
ATOM     27  HB3 ALA     2      20.380  41.780  57.260  1.00  0.00           H  
ATOM     28  C   ALA     2      20.630  45.230  57.760  1.00  0.00           C  
ATOM     29  O   ALA     2      20.440  45.950  56.740  1.00  0.00           O  
ATOM     30  N   THR     3      21.440  45.560  58.770  1.00  0.00           N  
ATOM     31  H   THR     3      21.670  44.840  59.440  1.00  0.00           H  
ATOM     32  CA  THR     3      22.090  46.880  58.890  1.00  0.00           C  
ATOM     33  HA  THR     3      21.430  47.640  58.450  1.00  0.00           H  
ATOM     34  CB  THR     3      22.270  47.330  60.390  1.00  0.00           C  
ATOM     35  HB  THR     3      22.570  48.370  60.350  1.00  0.00           H  
ATOM     36  CG2 THR     3      20.860  47.170  61.080  1.00  0.00           C  
ATOM     37 HG21 THR     3      20.800  47.460  62.120  1.00  0.00           H  
ATOM     38 HG22 THR     3      20.170  47.770  60.480  1.00  0.00           H  
ATOM     39 HG23 THR     3      20.600  46.120  60.960  1.00  0.00           H  
ATOM     40  OG1 THR     3      23.200  46.630  61.160  1.00  0.00           O  
ATOM     41  HG1 THR     3      23.120  47.170  61.950  1.00  0.00           H  
ATOM     42  C   THR     3      23.390  47.000  58.100  1.00  0.00           C  
ATOM     43  O   THR     3      24.070  46.000  57.790  1.00  0.00           O  
ATOM     44  N   GLY     4      23.770  48.220  57.740  1.00  0.00           N  
ATOM     45  H   GLY     4      23.270  49.030  58.070  1.00  0.00           H  
ATOM     46  CA  GLY     4      24.960  48.510  56.890  1.00  0.00           C  
ATOM     47  HA2 GLY     4      25.750  48.980  57.470  1.00  0.00           H  
ATOM     48  HA3 GLY     4      25.450  47.600  56.530  1.00  0.00           H  
ATOM     49  C   GLY     4      24.760  49.500  55.690  1.00  0.00           C  
ATOM     50  O   GLY     4      23.640  49.710  55.210  1.00  0.00           O  
ATOM     51  N   GLN     5      25.860  50.150  55.210  1.00  0.00           N  
ATOM     52  H   GLN     5      26.800  49.920  55.470  1.00  0.00           H  
ATOM     53  CA  GLN     5      25.810  51.190  54.170  1.00  0.00           C  
ATOM     54  HA  GLN     5      24.970  51.840  54.410  1.00  0.00           H  
ATOM     55  CB  GLN     5      27.080  52.110  54.230  1.00  0.00           C  
ATOM     56  HB2 GLN     5      27.890  51.390  54.330  1.00  0.00           H  
ATOM     57  HB3 GLN     5      27.230  52.760  53.360  1.00  0.00           H  
ATOM     58  CG  GLN     5      27.200  53.050  55.440  1.00  0.00           C  
ATOM     59  HG2 GLN     5      26.520  53.890  55.300  1.00  0.00           H  
ATOM     60  HG3 GLN     5      26.880  52.650  56.400  1.00  0.00           H  
ATOM     61  CD  GLN     5      28.580  53.670  55.620  1.00  0.00           C  
ATOM     62  OE1 GLN     5      29.580  53.350  55.070  1.00  0.00           O  
ATOM     63  NE2 GLN     5      28.620  54.760  56.360  1.00  0.00           N  
ATOM     64 HE21 GLN     5      29.560  55.080  56.530  1.00  0.00           H  
ATOM     65 HE22 GLN     5      27.800  55.080  56.860  1.00  0.00           H  
ATOM     66  C   GLN     5      25.690  50.620  52.670  1.00  0.00           C  
ATOM     67  O   GLN     5      25.950  49.440  52.470  1.00  0.00           O  
ATOM     68  N   ASP     6      25.250  51.470  51.710  1.00  0.00           N  
ATOM     69  H   ASP     6      25.280  52.470  51.870  1.00  0.00           H  
ATOM     70  CA  ASP     6      24.830  50.930  50.380  1.00  0.00           C  
ATOM     71  HA  ASP     6      24.300  49.990  50.520  1.00  0.00           H  
ATOM     72  CB  ASP     6      23.900  51.850  49.640  1.00  0.00           C  
ATOM     73  HB2 ASP     6      23.560  51.400  48.710  1.00  0.00           H  
ATOM     74  HB3 ASP     6      23.040  51.930  50.290  1.00  0.00           H  
ATOM     75  CG  ASP     6      24.430  53.170  49.170  1.00  0.00           C  
ATOM     76  OD1 ASP     6      25.410  53.700  49.710  1.00  0.00           O  
ATOM     77  OD2 ASP     6      23.800  53.720  48.210  1.00  0.00           O  
ATOM     78  C   ASP     6      25.950  50.650  49.330  1.00  0.00           C  
ATOM     79  O   ASP     6      25.610  50.250  48.210  1.00  0.00           O  
ATOM     80  N   ARG     7      27.190  50.850  49.660  1.00  0.00           N  
ATOM     81  H   ARG     7      27.420  51.250  50.560  1.00  0.00           H  
ATOM     82  CA  ARG     7      28.360  50.440  48.830  1.00  0.00           C  
ATOM     83  HA  ARG     7      27.940  50.370  47.820  1.00  0.00           H  
ATOM     84  CB  ARG     7      29.560  51.520  48.910  1.00  0.00           C  
ATOM     85  HB2 ARG     7      29.870  51.420  49.950  1.00  0.00           H  
ATOM     86  HB3 ARG     7      30.490  51.290  48.390  1.00  0.00           H  
ATOM     87  CG  ARG     7      29.280  52.990  48.530  1.00  0.00           C  
ATOM     88  HG2 ARG     7      28.610  53.480  49.250  1.00  0.00           H  
ATOM     89  HG3 ARG     7      30.220  53.530  48.470  1.00  0.00           H  
ATOM     90  CD  ARG     7      28.640  53.220  47.140  1.00  0.00           C  
ATOM     91  HD2 ARG     7      27.850  52.520  46.880  1.00  0.00           H  
ATOM     92  HD3 ARG     7      28.270  54.250  47.130  1.00  0.00           H  
ATOM     93  NE  ARG     7      29.610  53.020  45.970  1.00  0.00           N  
ATOM     94  HE  ARG     7      30.600  53.000  46.170  1.00  0.00           H  
ATOM     95  CZ  ARG     7      29.300  52.940  44.720  1.00  0.00           C  
ATOM     96  NH1 ARG     7      28.010  52.840  44.400  1.00  0.00           N  
ATOM     97 HH11 ARG     7      27.350  52.680  45.150  1.00  0.00           H  
ATOM     98 HH12 ARG     7      27.750  52.530  43.470  1.00  0.00           H  
ATOM     99  NH2 ARG     7      30.200  52.700  43.800  1.00  0.00           N  
ATOM    100 HH21 ARG     7      31.180  52.760  44.020  1.00  0.00           H  
ATOM    101 HH22 ARG     7      29.780  52.430  42.920  1.00  0.00           H  
ATOM    102  C   ARG     7      28.930  49.140  49.270  1.00  0.00           C  
ATOM    103  O   ARG     7      28.660  48.690  50.350  1.00  0.00           O  
ATOM    104  N   VAL     8      29.730  48.520  48.430  1.00  0.00           N  
ATOM    105  H   VAL     8      29.920  48.900  47.520  1.00  0.00           H  
ATOM    106  CA  VAL     8      30.740  47.520  48.960  1.00  0.00           C  
ATOM    107  HA  VAL     8      30.610  47.460  50.040  1.00  0.00           H  
ATOM    108  CB  VAL     8      30.470  46.060  48.470  1.00  0.00           C  
ATOM    109  HB  VAL     8      30.590  46.080  47.390  1.00  0.00           H  
ATOM    110  CG1 VAL     8      31.490  45.040  48.960  1.00  0.00           C  
ATOM    111 HG11 VAL     8      31.570  44.950  50.040  1.00  0.00           H  
ATOM    112 HG12 VAL     8      31.400  44.060  48.510  1.00  0.00           H  
ATOM    113 HG13 VAL     8      32.490  45.370  48.670  1.00  0.00           H  
ATOM    114  CG2 VAL     8      29.060  45.610  48.760  1.00  0.00           C  
ATOM    115 HG21 VAL     8      28.450  46.230  48.110  1.00  0.00           H  
ATOM    116 HG22 VAL     8      28.930  44.540  48.580  1.00  0.00           H  
ATOM    117 HG23 VAL     8      28.730  45.720  49.790  1.00  0.00           H  
ATOM    118  C   VAL     8      32.130  47.920  48.600  1.00  0.00           C  
ATOM    119  O   VAL     8      32.420  48.270  47.460  1.00  0.00           O  
ATOM    120  N   VAL     9      33.020  47.830  49.570  1.00  0.00           N  
ATOM    121  H   VAL     9      32.750  47.500  50.480  1.00  0.00           H  
ATOM    122  CA  VAL     9      34.420  48.200  49.480  1.00  0.00           C  
ATOM    123  HA  VAL     9      34.750  48.150  48.440  1.00  0.00           H  
ATOM    124  CB  VAL     9      34.760  49.590  50.040  1.00  0.00           C  
ATOM    125  HB  VAL     9      34.280  49.710  51.010  1.00  0.00           H  
ATOM    126  CG1 VAL     9      36.260  50.040  50.070  1.00  0.00           C  
ATOM    127 HG11 VAL     9      36.380  51.120  50.160  1.00  0.00           H  
ATOM    128 HG12 VAL     9      36.870  49.690  50.900  1.00  0.00           H  
ATOM    129 HG13 VAL     9      36.700  49.850  49.090  1.00  0.00           H  
ATOM    130  CG2 VAL     9      34.170  50.640  49.070  1.00  0.00           C  
ATOM    131 HG21 VAL     9      33.090  50.790  49.060  1.00  0.00           H  
ATOM    132 HG22 VAL     9      34.580  51.620  49.330  1.00  0.00           H  
ATOM    133 HG23 VAL     9      34.390  50.550  48.000  1.00  0.00           H  
ATOM    134  C   VAL     9      35.300  47.120  50.090  1.00  0.00           C  
ATOM    135  O   VAL     9      35.110  46.600  51.200  1.00  0.00           O  
ATOM    136  N   ALA    10      36.400  46.820  49.380  1.00  0.00           N  
ATOM    137  H   ALA    10      36.520  47.180  48.440  1.00  0.00           H  
ATOM    138  CA  ALA    10      37.460  45.880  49.840  1.00  0.00           C  
ATOM    139  HA  ALA    10      37.260  45.710  50.900  1.00  0.00           H  
ATOM    140  CB  ALA    10      37.080  44.640  49.120  1.00  0.00           C  
ATOM    141  HB1 ALA    10      36.060  44.340  49.350  1.00  0.00           H  
ATOM    142  HB2 ALA    10      37.080  44.780  48.040  1.00  0.00           H  
ATOM    143  HB3 ALA    10      37.780  43.840  49.380  1.00  0.00           H  
ATOM    144  C   ALA    10      38.900  46.440  49.680  1.00  0.00           C  
ATOM    145  O   ALA    10      39.150  47.500  49.040  1.00  0.00           O  
ATOM    146  N   LEU    11      39.830  45.740  50.260  1.00  0.00           N  
ATOM    147  H   LEU    11      39.510  45.020  50.880  1.00  0.00           H  
ATOM    148  CA  LEU    11      41.300  45.940  50.240  1.00  0.00           C  
ATOM    149  HA  LEU    11      41.600  46.560  49.390  1.00  0.00           H  
ATOM    150  CB  LEU    11      41.740  46.570  51.560  1.00  0.00           C  
ATOM    151  HB2 LEU    11      41.270  47.560  51.620  1.00  0.00           H  
ATOM    152  HB3 LEU    11      41.340  45.990  52.390  1.00  0.00           H  
ATOM    153  CG  LEU    11      43.260  46.750  51.810  1.00  0.00           C  
ATOM    154  HG  LEU    11      43.780  45.830  51.560  1.00  0.00           H  
ATOM    155  CD1 LEU    11      43.750  47.940  51.050  1.00  0.00           C  
ATOM    156 HD11 LEU    11      43.900  47.690  50.000  1.00  0.00           H  
ATOM    157 HD12 LEU    11      43.050  48.770  51.070  1.00  0.00           H  
ATOM    158 HD13 LEU    11      44.710  48.290  51.410  1.00  0.00           H  
ATOM    159  CD2 LEU    11      43.440  46.930  53.290  1.00  0.00           C  
ATOM    160 HD21 LEU    11      43.020  47.910  53.540  1.00  0.00           H  
ATOM    161 HD22 LEU    11      42.870  46.180  53.830  1.00  0.00           H  
ATOM    162 HD23 LEU    11      44.470  46.900  53.650  1.00  0.00           H  
ATOM    163  C   LEU    11      42.050  44.680  50.000  1.00  0.00           C  
ATOM    164  O   LEU    11      41.840  43.620  50.640  1.00  0.00           O  
ATOM    165  N   VAL    12      42.910  44.580  48.960  1.00  0.00           N  
ATOM    166  H   VAL    12      43.100  45.380  48.370  1.00  0.00           H  
ATOM    167  CA  VAL    12      43.740  43.370  48.740  1.00  0.00           C  
ATOM    168  HA  VAL    12      43.400  42.570  49.400  1.00  0.00           H  
ATOM    169  CB  VAL    12      43.480  42.900  47.280  1.00  0.00           C  
ATOM    170  HB  VAL    12      43.610  43.710  46.560  1.00  0.00           H  
ATOM    171  CG1 VAL    12      44.370  41.770  46.720  1.00  0.00           C  
ATOM    172 HG11 VAL    12      44.170  40.890  47.320  1.00  0.00           H  
ATOM    173 HG12 VAL    12      44.170  41.670  45.650  1.00  0.00           H  
ATOM    174 HG13 VAL    12      45.440  41.970  46.860  1.00  0.00           H  
ATOM    175  CG2 VAL    12      42.080  42.310  47.070  1.00  0.00           C  
ATOM    176 HG21 VAL    12      41.850  42.340  46.000  1.00  0.00           H  
ATOM    177 HG22 VAL    12      41.990  41.300  47.470  1.00  0.00           H  
ATOM    178 HG23 VAL    12      41.350  42.930  47.600  1.00  0.00           H  
ATOM    179  C   VAL    12      45.250  43.740  48.810  1.00  0.00           C  
ATOM    180  O   VAL    12      45.710  44.810  48.380  1.00  0.00           O  
ATOM    181  N   ASP    13      46.070  42.990  49.600  1.00  0.00           N  
ATOM    182  H   ASP    13      45.610  42.190  50.020  1.00  0.00           H  
ATOM    183  CA  ASP    13      47.370  43.250  50.170  1.00  0.00           C  
ATOM    184  HA  ASP    13      47.750  44.120  49.640  1.00  0.00           H  
ATOM    185  CB  ASP    13      47.180  43.670  51.660  1.00  0.00           C  
ATOM    186  HB2 ASP    13      46.370  44.400  51.620  1.00  0.00           H  
ATOM    187  HB3 ASP    13      46.670  42.890  52.210  1.00  0.00           H  
ATOM    188  CG  ASP    13      48.310  44.210  52.530  1.00  0.00           C  
ATOM    189  OD1 ASP    13      49.410  44.480  51.970  1.00  0.00           O  
ATOM    190  OD2 ASP    13      48.190  44.470  53.730  1.00  0.00           O  
ATOM    191  C   ASP    13      48.350  42.070  50.110  1.00  0.00           C  
ATOM    192  O   ASP    13      48.160  41.130  50.840  1.00  0.00           O  
ATOM    193  N   MET    14      49.300  42.080  49.150  1.00  0.00           N  
ATOM    194  H   MET    14      49.370  42.940  48.620  1.00  0.00           H  
ATOM    195  CA  MET    14      50.210  41.010  48.720  1.00  0.00           C  
ATOM    196  HA  MET    14      49.590  40.140  48.500  1.00  0.00           H  
ATOM    197  CB  MET    14      50.840  41.370  47.370  1.00  0.00           C  
ATOM    198  HB2 MET    14      51.270  42.370  47.300  1.00  0.00           H  
ATOM    199  HB3 MET    14      51.680  40.680  47.270  1.00  0.00           H  
ATOM    200  CG  MET    14      49.900  41.080  46.160  1.00  0.00           C  
ATOM    201  HG2 MET    14      50.480  41.340  45.270  1.00  0.00           H  
ATOM    202  HG3 MET    14      49.670  40.030  46.010  1.00  0.00           H  
ATOM    203  SD  MET    14      48.320  42.140  46.000  1.00  0.00           S  
ATOM    204  CE  MET    14      49.010  43.740  46.230  1.00  0.00           C  
ATOM    205  HE1 MET    14      50.060  43.860  45.970  1.00  0.00           H  
ATOM    206  HE2 MET    14      48.530  44.470  45.580  1.00  0.00           H  
ATOM    207  HE3 MET    14      48.880  44.050  47.270  1.00  0.00           H  
ATOM    208  C   MET    14      51.260  40.680  49.830  1.00  0.00           C  
ATOM    209  O   MET    14      52.100  41.510  50.170  1.00  0.00           O  
ATOM    210  N   ASP    15      51.280  39.420  50.380  1.00  0.00           N  
ATOM    211  H   ASP    15      50.760  38.750  49.830  1.00  0.00           H  
ATOM    212  CA  ASP    15      52.050  39.000  51.630  1.00  0.00           C  
ATOM    213  HA  ASP    15      51.720  39.750  52.350  1.00  0.00           H  
ATOM    214  CB  ASP    15      51.600  37.620  52.060  1.00  0.00           C  
ATOM    215  HB2 ASP    15      51.740  36.920  51.230  1.00  0.00           H  
ATOM    216  HB3 ASP    15      52.330  37.210  52.760  1.00  0.00           H  
ATOM    217  CG  ASP    15      50.130  37.600  52.410  1.00  0.00           C  
ATOM    218  OD1 ASP    15      49.340  36.780  51.890  1.00  0.00           O  
ATOM    219  OD2 ASP    15      49.650  38.310  53.370  1.00  0.00           O  
ATOM    220  C   ASP    15      53.540  38.920  51.430  1.00  0.00           C  
ATOM    221  O   ASP    15      53.910  38.050  50.720  1.00  0.00           O  
ATOM    222  N   CYS    16      54.400  39.900  51.850  1.00  0.00           N  
ATOM    223  H   CYS    16      53.950  40.600  52.430  1.00  0.00           H  
ATOM    224  CA  CYS    16      55.850  39.860  51.660  1.00  0.00           C  
ATOM    225  HA  CYS    16      56.110  40.830  52.100  1.00  0.00           H  
ATOM    226  CB  CYS    16      56.580  38.670  52.380  1.00  0.00           C  
ATOM    227  HB2 CYS    16      56.110  38.470  53.350  1.00  0.00           H  
ATOM    228  HB3 CYS    16      56.440  37.790  51.760  1.00  0.00           H  
ATOM    229  SG  CYS    16      58.340  39.080  52.530  1.00  0.00           S  
ATOM    230  HG  CYS    16      58.300  40.130  53.350  1.00  0.00           H  
ATOM    231  C   CYS    16      56.090  39.940  50.120  1.00  0.00           C  
ATOM    232  O   CYS    16      56.840  39.220  49.470  1.00  0.00           O  
ATOM    233  N   PHE    17      55.290  40.720  49.420  1.00  0.00           N  
ATOM    234  H   PHE    17      54.670  41.320  49.940  1.00  0.00           H  
ATOM    235  CA  PHE    17      55.320  41.020  47.950  1.00  0.00           C  
ATOM    236  HA  PHE    17      54.730  40.200  47.550  1.00  0.00           H  
ATOM    237  CB  PHE    17      54.650  42.370  47.790  1.00  0.00           C  
ATOM    238  HB2 PHE    17      53.570  42.240  47.900  1.00  0.00           H  
ATOM    239  HB3 PHE    17      55.060  43.080  48.500  1.00  0.00           H  
ATOM    240  CG  PHE    17      54.650  42.960  46.380  1.00  0.00           C  
ATOM    241  CD1 PHE    17      54.240  42.130  45.300  1.00  0.00           C  
ATOM    242  HD1 PHE    17      54.160  41.050  45.380  1.00  0.00           H  
ATOM    243  CE1 PHE    17      54.230  42.670  43.990  1.00  0.00           C  
ATOM    244  HE1 PHE    17      53.940  42.100  43.110  1.00  0.00           H  
ATOM    245  CZ  PHE    17      54.520  43.970  43.790  1.00  0.00           C  
ATOM    246  HZ  PHE    17      54.440  44.410  42.800  1.00  0.00           H  
ATOM    247  CE2 PHE    17      55.130  44.780  44.830  1.00  0.00           C  
ATOM    248  HE2 PHE    17      55.590  45.730  44.600  1.00  0.00           H  
ATOM    249  CD2 PHE    17      55.240  44.220  46.110  1.00  0.00           C  
ATOM    250  HD2 PHE    17      55.520  44.890  46.910  1.00  0.00           H  
ATOM    251  C   PHE    17      56.750  41.120  47.340  1.00  0.00           C  
ATOM    252  O   PHE    17      57.120  40.280  46.520  1.00  0.00           O  
ATOM    253  N   PHE    18      57.560  42.090  47.820  1.00  0.00           N  
ATOM    254  H   PHE    18      57.220  42.790  48.460  1.00  0.00           H  
ATOM    255  CA  PHE    18      58.990  42.140  47.450  1.00  0.00           C  
ATOM    256  HA  PHE    18      59.090  42.400  46.400  1.00  0.00           H  
ATOM    257  CB  PHE    18      59.710  43.220  48.300  1.00  0.00           C  
ATOM    258  HB2 PHE    18      59.490  43.140  49.360  1.00  0.00           H  
ATOM    259  HB3 PHE    18      60.780  43.020  48.270  1.00  0.00           H  
ATOM    260  CG  PHE    18      59.600  44.630  47.750  1.00  0.00           C  
ATOM    261  CD1 PHE    18      60.820  45.320  47.520  1.00  0.00           C  
ATOM    262  HD1 PHE    18      61.780  44.830  47.600  1.00  0.00           H  
ATOM    263  CE1 PHE    18      60.820  46.710  47.210  1.00  0.00           C  
ATOM    264  HE1 PHE    18      61.740  47.270  47.120  1.00  0.00           H  
ATOM    265  CZ  PHE    18      59.620  47.380  46.990  1.00  0.00           C  
ATOM    266  HZ  PHE    18      59.610  48.360  46.530  1.00  0.00           H  
ATOM    267  CE2 PHE    18      58.390  46.640  47.210  1.00  0.00           C  
ATOM    268  HE2 PHE    18      57.490  47.230  47.130  1.00  0.00           H  
ATOM    269  CD2 PHE    18      58.360  45.300  47.610  1.00  0.00           C  
ATOM    270  HD2 PHE    18      57.410  44.840  47.840  1.00  0.00           H  
ATOM    271  C   PHE    18      59.820  40.860  47.470  1.00  0.00           C  
ATOM    272  O   PHE    18      60.580  40.660  46.540  1.00  0.00           O  
ATOM    273  N   VAL    19      59.680  39.900  48.400  1.00  0.00           N  
ATOM    274  H   VAL    19      59.070  40.000  49.200  1.00  0.00           H  
ATOM    275  CA  VAL    19      60.290  38.590  48.270  1.00  0.00           C  
ATOM    276  HA  VAL    19      61.330  38.600  47.930  1.00  0.00           H  
ATOM    277  CB  VAL    19      60.250  37.820  49.640  1.00  0.00           C  
ATOM    278  HB  VAL    19      59.200  37.810  49.930  1.00  0.00           H  
ATOM    279  CG1 VAL    19      60.750  36.410  49.470  1.00  0.00           C  
ATOM    280 HG11 VAL    19      60.210  35.920  48.670  1.00  0.00           H  
ATOM    281 HG12 VAL    19      61.810  36.360  49.210  1.00  0.00           H  
ATOM    282 HG13 VAL    19      60.480  35.790  50.320  1.00  0.00           H  
ATOM    283  CG2 VAL    19      61.070  38.460  50.720  1.00  0.00           C  
ATOM    284 HG21 VAL    19      60.920  39.540  50.810  1.00  0.00           H  
ATOM    285 HG22 VAL    19      60.900  38.030  51.710  1.00  0.00           H  
ATOM    286 HG23 VAL    19      62.110  38.210  50.520  1.00  0.00           H  
ATOM    287  C   VAL    19      59.660  37.710  47.210  1.00  0.00           C  
ATOM    288  O   VAL    19      60.380  37.180  46.410  1.00  0.00           O  
ATOM    289  N   GLN    20      58.320  37.650  47.210  1.00  0.00           N  
ATOM    290  H   GLN    20      57.800  38.180  47.900  1.00  0.00           H  
ATOM    291  CA  GLN    20      57.560  36.920  46.170  1.00  0.00           C  
ATOM    292  HA  GLN    20      57.930  35.900  46.310  1.00  0.00           H  
ATOM    293  CB  GLN    20      56.010  37.050  46.460  1.00  0.00           C  
ATOM    294  HB2 GLN    20      55.730  38.100  46.530  1.00  0.00           H  
ATOM    295  HB3 GLN    20      55.500  36.650  45.580  1.00  0.00           H  
ATOM    296  CG  GLN    20      55.590  36.220  47.680  1.00  0.00           C  
ATOM    297  HG2 GLN    20      56.050  35.250  47.540  1.00  0.00           H  
ATOM    298  HG3 GLN    20      55.980  36.620  48.620  1.00  0.00           H  
ATOM    299  CD  GLN    20      54.050  36.120  47.720  1.00  0.00           C  
ATOM    300  OE1 GLN    20      53.450  35.170  47.280  1.00  0.00           O  
ATOM    301  NE2 GLN    20      53.280  37.080  48.150  1.00  0.00           N  
ATOM    302 HE21 GLN    20      52.300  36.870  48.270  1.00  0.00           H  
ATOM    303 HE22 GLN    20      53.780  37.770  48.700  1.00  0.00           H  
ATOM    304  C   GLN    20      57.970  37.330  44.780  1.00  0.00           C  
ATOM    305  O   GLN    20      57.970  36.520  43.860  1.00  0.00           O  
ATOM    306  N   VAL    21      58.280  38.580  44.590  1.00  0.00           N  
ATOM    307  H   VAL    21      58.170  39.300  45.300  1.00  0.00           H  
ATOM    308  CA  VAL    21      58.750  38.990  43.200  1.00  0.00           C  
ATOM    309  HA  VAL    21      58.120  38.530  42.440  1.00  0.00           H  
ATOM    310  CB  VAL    21      58.660  40.490  43.210  1.00  0.00           C  
ATOM    311  HB  VAL    21      59.270  40.950  43.990  1.00  0.00           H  
ATOM    312  CG1 VAL    21      59.210  41.010  41.820  1.00  0.00           C  
ATOM    313 HG11 VAL    21      60.200  40.620  41.570  1.00  0.00           H  
ATOM    314 HG12 VAL    21      58.580  40.720  40.980  1.00  0.00           H  
ATOM    315 HG13 VAL    21      59.320  42.080  41.940  1.00  0.00           H  
ATOM    316  CG2 VAL    21      57.130  40.920  43.300  1.00  0.00           C  
ATOM    317 HG21 VAL    21      57.080  42.000  43.460  1.00  0.00           H  
ATOM    318 HG22 VAL    21      56.690  40.580  42.360  1.00  0.00           H  
ATOM    319 HG23 VAL    21      56.590  40.330  44.040  1.00  0.00           H  
ATOM    320  C   VAL    21      60.170  38.430  42.830  1.00  0.00           C  
ATOM    321  O   VAL    21      60.330  38.030  41.640  1.00  0.00           O  
ATOM    322  N   GLU    22      61.040  38.320  43.760  1.00  0.00           N  
ATOM    323  H   GLU    22      60.760  38.710  44.650  1.00  0.00           H  
ATOM    324  CA  GLU    22      62.280  37.460  43.590  1.00  0.00           C  
ATOM    325  HA  GLU    22      62.760  37.780  42.670  1.00  0.00           H  
ATOM    326  CB  GLU    22      63.280  37.670  44.730  1.00  0.00           C  
ATOM    327  HB2 GLU    22      62.830  37.250  45.630  1.00  0.00           H  
ATOM    328  HB3 GLU    22      64.070  36.920  44.640  1.00  0.00           H  
ATOM    329  CG  GLU    22      63.790  39.110  44.830  1.00  0.00           C  
ATOM    330  HG2 GLU    22      62.930  39.760  44.910  1.00  0.00           H  
ATOM    331  HG3 GLU    22      64.350  39.160  45.770  1.00  0.00           H  
ATOM    332  CD  GLU    22      64.580  39.600  43.690  1.00  0.00           C  
ATOM    333  OE1 GLU    22      65.170  38.750  42.930  1.00  0.00           O  
ATOM    334  OE2 GLU    22      64.650  40.870  43.460  1.00  0.00           O  
ATOM    335  C   GLU    22      61.890  35.980  43.420  1.00  0.00           C  
ATOM    336  O   GLU    22      62.330  35.350  42.500  1.00  0.00           O  
ATOM    337  N   GLN    23      61.020  35.360  44.180  1.00  0.00           N  
ATOM    338  H   GLN    23      60.690  35.910  44.960  1.00  0.00           H  
ATOM    339  CA  GLN    23      60.530  34.030  43.940  1.00  0.00           C  
ATOM    340  HA  GLN    23      61.380  33.360  43.850  1.00  0.00           H  
ATOM    341  CB  GLN    23      59.630  33.690  45.140  1.00  0.00           C  
ATOM    342  HB2 GLN    23      58.910  34.500  45.260  1.00  0.00           H  
ATOM    343  HB3 GLN    23      59.050  32.770  45.020  1.00  0.00           H  
ATOM    344  CG  GLN    23      60.410  33.560  46.490  1.00  0.00           C  
ATOM    345  HG2 GLN    23      60.830  32.550  46.490  1.00  0.00           H  
ATOM    346  HG3 GLN    23      61.190  34.320  46.590  1.00  0.00           H  
ATOM    347  CD  GLN    23      59.520  33.550  47.740  1.00  0.00           C  
ATOM    348  OE1 GLN    23      58.380  34.050  47.740  1.00  0.00           O  
ATOM    349  NE2 GLN    23      60.010  32.930  48.800  1.00  0.00           N  
ATOM    350 HE21 GLN    23      59.310  32.650  49.470  1.00  0.00           H  
ATOM    351 HE22 GLN    23      60.880  32.410  48.780  1.00  0.00           H  
ATOM    352  C   GLN    23      59.760  33.820  42.660  1.00  0.00           C  
ATOM    353  O   GLN    23      59.720  32.700  42.200  1.00  0.00           O  
ATOM    354  N   ARG    24      58.970  34.760  42.100  1.00  0.00           N  
ATOM    355  H   ARG    24      58.910  35.700  42.480  1.00  0.00           H  
ATOM    356  CA  ARG    24      58.390  34.660  40.750  1.00  0.00           C  
ATOM    357  HA  ARG    24      57.830  33.720  40.710  1.00  0.00           H  
ATOM    358  CB  ARG    24      57.500  35.880  40.430  1.00  0.00           C  
ATOM    359  HB2 ARG    24      56.840  36.060  41.280  1.00  0.00           H  
ATOM    360  HB3 ARG    24      58.180  36.730  40.310  1.00  0.00           H  
ATOM    361  CG  ARG    24      56.740  35.720  39.150  1.00  0.00           C  
ATOM    362  HG2 ARG    24      57.370  35.560  38.270  1.00  0.00           H  
ATOM    363  HG3 ARG    24      56.060  34.880  39.270  1.00  0.00           H  
ATOM    364  CD  ARG    24      56.030  37.080  38.910  1.00  0.00           C  
ATOM    365  HD2 ARG    24      55.400  37.390  39.750  1.00  0.00           H  
ATOM    366  HD3 ARG    24      56.740  37.890  38.730  1.00  0.00           H  
ATOM    367  NE  ARG    24      55.310  36.960  37.620  1.00  0.00           N  
ATOM    368  HE  ARG    24      54.780  36.140  37.360  1.00  0.00           H  
ATOM    369  CZ  ARG    24      54.910  37.970  36.860  1.00  0.00           C  
ATOM    370  NH1 ARG    24      55.350  39.170  36.980  1.00  0.00           N  
ATOM    371 HH11 ARG    24      56.160  39.300  37.570  1.00  0.00           H  
ATOM    372 HH12 ARG    24      55.020  39.970  36.460  1.00  0.00           H  
ATOM    373  NH2 ARG    24      54.030  37.830  35.930  1.00  0.00           N  
ATOM    374 HH21 ARG    24      53.760  36.880  35.710  1.00  0.00           H  
ATOM    375 HH22 ARG    24      53.640  38.680  35.540  1.00  0.00           H  
ATOM    376  C   ARG    24      59.480  34.440  39.680  1.00  0.00           C  
ATOM    377  O   ARG    24      59.280  33.570  38.790  1.00  0.00           O  
ATOM    378  N   GLN    25      60.580  35.200  39.770  1.00  0.00           N  
ATOM    379  H   GLN    25      60.640  35.850  40.540  1.00  0.00           H  
ATOM    380  CA  GLN    25      61.730  34.980  38.880  1.00  0.00           C  
ATOM    381  HA  GLN    25      61.390  35.020  37.850  1.00  0.00           H  
ATOM    382  CB  GLN    25      62.580  36.200  39.110  1.00  0.00           C  
ATOM    383  HB2 GLN    25      61.980  37.110  39.030  1.00  0.00           H  
ATOM    384  HB3 GLN    25      63.030  36.130  40.100  1.00  0.00           H  
ATOM    385  CG  GLN    25      63.680  36.260  37.970  1.00  0.00           C  
ATOM    386  HG2 GLN    25      64.310  35.380  38.050  1.00  0.00           H  
ATOM    387  HG3 GLN    25      63.160  36.210  37.020  1.00  0.00           H  
ATOM    388  CD  GLN    25      64.480  37.580  37.880  1.00  0.00           C  
ATOM    389  OE1 GLN    25      64.250  38.560  38.590  1.00  0.00           O  
ATOM    390  NE2 GLN    25      65.290  37.670  36.880  1.00  0.00           N  
ATOM    391 HE21 GLN    25      65.720  38.580  36.870  1.00  0.00           H  
ATOM    392 HE22 GLN    25      65.240  37.070  36.070  1.00  0.00           H  
ATOM    393  C   GLN    25      62.470  33.610  39.060  1.00  0.00           C  
ATOM    394  O   GLN    25      62.780  32.890  38.110  1.00  0.00           O  
ATOM    395  N   ASN    26      62.570  33.210  40.320  1.00  0.00           N  
ATOM    396  H   ASN    26      62.310  33.860  41.050  1.00  0.00           H  
ATOM    397  CA  ASN    26      63.330  31.980  40.750  1.00  0.00           C  
ATOM    398  HA  ASN    26      63.450  31.280  39.930  1.00  0.00           H  
ATOM    399  CB  ASN    26      64.740  32.380  41.200  1.00  0.00           C  
ATOM    400  HB2 ASN    26      65.320  32.920  40.450  1.00  0.00           H  
ATOM    401  HB3 ASN    26      64.660  33.100  42.020  1.00  0.00           H  
ATOM    402  CG  ASN    26      65.640  31.210  41.720  1.00  0.00           C  
ATOM    403  OD1 ASN    26      65.310  30.030  41.560  1.00  0.00           O  
ATOM    404  ND2 ASN    26      66.770  31.500  42.270  1.00  0.00           N  
ATOM    405 HD21 ASN    26      67.350  30.770  42.670  1.00  0.00           H  
ATOM    406 HD22 ASN    26      67.040  32.450  42.470  1.00  0.00           H  
ATOM    407  C   ASN    26      62.550  31.190  41.790  1.00  0.00           C  
ATOM    408  O   ASN    26      62.720  31.320  43.010  1.00  0.00           O  
ATOM    409  N   PRO    27      61.560  30.450  41.310  1.00  0.00           N  
ATOM    410  CD  PRO    27      61.020  30.240  39.990  1.00  0.00           C  
ATOM    411  HD2 PRO    27      61.510  29.400  39.500  1.00  0.00           H  
ATOM    412  HD3 PRO    27      60.850  31.200  39.500  1.00  0.00           H  
ATOM    413  CG  PRO    27      59.590  29.740  40.200  1.00  0.00           C  
ATOM    414  HG2 PRO    27      59.130  29.220  39.350  1.00  0.00           H  
ATOM    415  HG3 PRO    27      58.900  30.570  40.390  1.00  0.00           H  
ATOM    416  CB  PRO    27      59.760  28.730  41.320  1.00  0.00           C  
ATOM    417  HB2 PRO    27      60.310  27.820  41.060  1.00  0.00           H  
ATOM    418  HB3 PRO    27      58.930  28.410  41.950  1.00  0.00           H  
ATOM    419  CA  PRO    27      60.800  29.580  42.200  1.00  0.00           C  
ATOM    420  HA  PRO    27      60.310  30.250  42.910  1.00  0.00           H  
ATOM    421  C   PRO    27      61.590  28.600  43.080  1.00  0.00           C  
ATOM    422  O   PRO    27      61.060  28.070  44.040  1.00  0.00           O  
ATOM    423  N   HID    28      62.890  28.320  42.830  1.00  0.00           N  
ATOM    424  H   HID    28      63.330  28.650  41.980  1.00  0.00           H  
ATOM    425  CA  HID    28      63.680  27.560  43.730  1.00  0.00           C  
ATOM    426  HA  HID    28      63.310  26.570  43.980  1.00  0.00           H  
ATOM    427  CB  HID    28      65.030  27.230  43.070  1.00  0.00           C  
ATOM    428  HB2 HID    28      64.790  26.630  42.200  1.00  0.00           H  
ATOM    429  HB3 HID    28      65.510  28.140  42.690  1.00  0.00           H  
ATOM    430  CG  HID    28      65.960  26.410  43.930  1.00  0.00           C  
ATOM    431  ND1 HID    28      66.150  25.060  43.860  1.00  0.00           N  
ATOM    432  HD1 HID    28      65.870  24.530  43.050  1.00  0.00           H  
ATOM    433  CE1 HID    28      66.910  24.680  44.890  1.00  0.00           C  
ATOM    434  HE1 HID    28      67.310  23.700  45.090  1.00  0.00           H  
ATOM    435  NE2 HID    28      67.210  25.700  45.640  1.00  0.00           N  
ATOM    436  CD2 HID    28      66.650  26.860  45.010  1.00  0.00           C  
ATOM    437  HD2 HID    28      66.780  27.860  45.400  1.00  0.00           H  
ATOM    438  C   HID    28      63.800  28.210  45.100  1.00  0.00           C  
ATOM    439  O   HID    28      64.040  27.610  46.150  1.00  0.00           O  
ATOM    440  N   LEU    29      63.610  29.540  45.230  1.00  0.00           N  
ATOM    441  H   LEU    29      63.180  29.950  44.410  1.00  0.00           H  
ATOM    442  CA  LEU    29      63.510  30.340  46.470  1.00  0.00           C  
ATOM    443  HA  LEU    29      64.340  30.080  47.130  1.00  0.00           H  
ATOM    444  CB  LEU    29      63.620  31.850  46.090  1.00  0.00           C  
ATOM    445  HB2 LEU    29      62.810  31.990  45.380  1.00  0.00           H  
ATOM    446  HB3 LEU    29      63.570  32.520  46.950  1.00  0.00           H  
ATOM    447  CG  LEU    29      64.940  32.190  45.320  1.00  0.00           C  
ATOM    448  HG  LEU    29      64.820  31.750  44.330  1.00  0.00           H  
ATOM    449  CD1 LEU    29      65.250  33.680  45.270  1.00  0.00           C  
ATOM    450 HD11 LEU    29      66.040  33.880  44.540  1.00  0.00           H  
ATOM    451 HD12 LEU    29      64.330  34.150  44.910  1.00  0.00           H  
ATOM    452 HD13 LEU    29      65.480  34.080  46.260  1.00  0.00           H  
ATOM    453  CD2 LEU    29      66.250  31.500  45.900  1.00  0.00           C  
ATOM    454 HD21 LEU    29      67.120  31.690  45.280  1.00  0.00           H  
ATOM    455 HD22 LEU    29      66.430  31.840  46.920  1.00  0.00           H  
ATOM    456 HD23 LEU    29      66.160  30.410  45.920  1.00  0.00           H  
ATOM    457  C   LEU    29      62.100  30.120  47.260  1.00  0.00           C  
ATOM    458  O   LEU    29      62.120  30.590  48.400  1.00  0.00           O  
ATOM    459  N   ARG    30      61.060  29.560  46.740  1.00  0.00           N  
ATOM    460  H   ARG    30      61.200  29.130  45.840  1.00  0.00           H  
ATOM    461  CA  ARG    30      59.700  29.480  47.310  1.00  0.00           C  
ATOM    462  HA  ARG    30      59.520  30.550  47.450  1.00  0.00           H  
ATOM    463  CB  ARG    30      58.560  29.230  46.250  1.00  0.00           C  
ATOM    464  HB2 ARG    30      58.950  28.530  45.510  1.00  0.00           H  
ATOM    465  HB3 ARG    30      57.640  28.910  46.740  1.00  0.00           H  
ATOM    466  CG  ARG    30      58.040  30.370  45.430  1.00  0.00           C  
ATOM    467  HG2 ARG    30      57.590  31.040  46.160  1.00  0.00           H  
ATOM    468  HG3 ARG    30      58.930  30.750  44.930  1.00  0.00           H  
ATOM    469  CD  ARG    30      57.020  30.070  44.370  1.00  0.00           C  
ATOM    470  HD2 ARG    30      57.390  29.350  43.630  1.00  0.00           H  
ATOM    471  HD3 ARG    30      56.140  29.540  44.730  1.00  0.00           H  
ATOM    472  NE  ARG    30      56.510  31.250  43.680  1.00  0.00           N  
ATOM    473  HE  ARG    30      56.520  32.110  44.210  1.00  0.00           H  
ATOM    474  CZ  ARG    30      55.840  31.260  42.570  1.00  0.00           C  
ATOM    475  NH1 ARG    30      55.490  30.160  41.940  1.00  0.00           N  
ATOM    476 HH11 ARG    30      55.920  29.260  42.110  1.00  0.00           H  
ATOM    477 HH12 ARG    30      54.760  30.240  41.260  1.00  0.00           H  
ATOM    478  NH2 ARG    30      55.530  32.360  41.970  1.00  0.00           N  
ATOM    479 HH21 ARG    30      55.910  33.190  42.390  1.00  0.00           H  
ATOM    480 HH22 ARG    30      55.110  32.270  41.050  1.00  0.00           H  
ATOM    481  C   ARG    30      59.680  28.610  48.530  1.00  0.00           C  
ATOM    482  O   ARG    30      60.300  27.550  48.480  1.00  0.00           O  
ATOM    483  N   ASN    31      58.900  28.940  49.590  1.00  0.00           N  
ATOM    484  H   ASN    31      58.250  29.710  49.620  1.00  0.00           H  
ATOM    485  CA  ASN    31      58.860  28.100  50.770  1.00  0.00           C  
ATOM    486  HA  ASN    31      58.420  28.800  51.480  1.00  0.00           H  
ATOM    487  CB  ASN    31      58.030  26.870  50.540  1.00  0.00           C  
ATOM    488  HB2 ASN    31      58.520  26.210  49.820  1.00  0.00           H  
ATOM    489  HB3 ASN    31      57.960  26.200  51.400  1.00  0.00           H  
ATOM    490  CG  ASN    31      56.640  27.180  49.800  1.00  0.00           C  
ATOM    491  OD1 ASN    31      55.980  28.120  50.310  1.00  0.00           O  
ATOM    492  ND2 ASN    31      56.370  26.650  48.710  1.00  0.00           N  
ATOM    493 HD21 ASN    31      55.480  26.860  48.280  1.00  0.00           H  
ATOM    494 HD22 ASN    31      56.930  25.930  48.270  1.00  0.00           H  
ATOM    495  C   ASN    31      60.220  27.740  51.380  1.00  0.00           C  
ATOM    496  O   ASN    31      60.310  26.660  51.920  1.00  0.00           O  
ATOM    497  N   LYS    32      61.230  28.590  51.300  1.00  0.00           N  
ATOM    498  H   LYS    32      61.100  29.420  50.730  1.00  0.00           H  
ATOM    499  CA  LYS    32      62.520  28.450  51.990  1.00  0.00           C  
ATOM    500  HA  LYS    32      62.400  27.640  52.700  1.00  0.00           H  
ATOM    501  CB  LYS    32      63.650  28.110  50.960  1.00  0.00           C  
ATOM    502  HB2 LYS    32      63.670  28.930  50.240  1.00  0.00           H  
ATOM    503  HB3 LYS    32      64.550  28.040  51.560  1.00  0.00           H  
ATOM    504  CG  LYS    32      63.390  26.730  50.280  1.00  0.00           C  
ATOM    505  HG2 LYS    32      62.320  26.600  50.080  1.00  0.00           H  
ATOM    506  HG3 LYS    32      63.930  26.700  49.340  1.00  0.00           H  
ATOM    507  CD  LYS    32      63.840  25.490  51.130  1.00  0.00           C  
ATOM    508  HD2 LYS    32      64.920  25.400  51.140  1.00  0.00           H  
ATOM    509  HD3 LYS    32      63.600  25.640  52.180  1.00  0.00           H  
ATOM    510  CE  LYS    32      63.110  24.230  50.630  1.00  0.00           C  
ATOM    511  HE2 LYS    32      63.610  23.380  51.100  1.00  0.00           H  
ATOM    512  HE3 LYS    32      62.090  24.320  51.000  1.00  0.00           H  
ATOM    513  NZ  LYS    32      63.170  23.890  49.220  1.00  0.00           N  
ATOM    514  HZ1 LYS    32      62.490  24.400  48.680  1.00  0.00           H  
ATOM    515  HZ2 LYS    32      64.120  23.920  48.870  1.00  0.00           H  
ATOM    516  HZ3 LYS    32      63.050  22.890  49.150  1.00  0.00           H  
ATOM    517  C   LYS    32      62.780  29.730  52.760  1.00  0.00           C  
ATOM    518  O   LYS    32      62.170  30.740  52.470  1.00  0.00           O  
ATOM    519  N   PRO    33      63.700  29.780  53.730  1.00  0.00           N  
ATOM    520  CD  PRO    33      64.410  28.700  54.370  1.00  0.00           C  
ATOM    521  HD2 PRO    33      64.870  27.960  53.720  1.00  0.00           H  
ATOM    522  HD3 PRO    33      63.650  28.130  54.900  1.00  0.00           H  
ATOM    523  CG  PRO    33      65.460  29.350  55.390  1.00  0.00           C  
ATOM    524  HG2 PRO    33      66.390  29.370  54.820  1.00  0.00           H  
ATOM    525  HG3 PRO    33      65.590  28.890  56.370  1.00  0.00           H  
ATOM    526  CB  PRO    33      65.050  30.840  55.490  1.00  0.00           C  
ATOM    527  HB2 PRO    33      65.970  31.430  55.510  1.00  0.00           H  
ATOM    528  HB3 PRO    33      64.560  30.930  56.460  1.00  0.00           H  
ATOM    529  CA  PRO    33      64.130  31.080  54.260  1.00  0.00           C  
ATOM    530  HA  PRO    33      63.270  31.620  54.650  1.00  0.00           H  
ATOM    531  C   PRO    33      64.830  31.850  53.130  1.00  0.00           C  
ATOM    532  O   PRO    33      65.840  31.450  52.540  1.00  0.00           O  
ATOM    533  N   CYS    34      64.330  33.060  52.860  1.00  0.00           N  
ATOM    534  H   CYS    34      63.410  33.260  53.230  1.00  0.00           H  
ATOM    535  CA  CYS    34      64.720  33.880  51.770  1.00  0.00           C  
ATOM    536  HA  CYS    34      65.740  33.730  51.420  1.00  0.00           H  
ATOM    537  CB  CYS    34      63.750  33.490  50.560  1.00  0.00           C  
ATOM    538  HB2 CYS    34      63.720  32.420  50.340  1.00  0.00           H  
ATOM    539  HB3 CYS    34      62.700  33.700  50.750  1.00  0.00           H  
ATOM    540  SG  CYS    34      64.280  34.510  49.080  1.00  0.00           S  
ATOM    541  HG  CYS    34      65.580  34.300  49.300  1.00  0.00           H  
ATOM    542  C   CYS    34      64.340  35.420  52.120  1.00  0.00           C  
ATOM    543  O   CYS    34      63.280  35.610  52.690  1.00  0.00           O  
ATOM    544  N   ALA    35      65.260  36.390  51.900  1.00  0.00           N  
ATOM    545  H   ALA    35      66.130  36.180  51.440  1.00  0.00           H  
ATOM    546  CA  ALA    35      65.040  37.830  52.170  1.00  0.00           C  
ATOM    547  HA  ALA    35      63.990  38.120  52.120  1.00  0.00           H  
ATOM    548  CB  ALA    35      65.590  37.980  53.590  1.00  0.00           C  
ATOM    549  HB1 ALA    35      65.720  39.050  53.780  1.00  0.00           H  
ATOM    550  HB2 ALA    35      64.950  37.450  54.290  1.00  0.00           H  
ATOM    551  HB3 ALA    35      66.560  37.480  53.610  1.00  0.00           H  
ATOM    552  C   ALA    35      65.700  38.710  51.050  1.00  0.00           C  
ATOM    553  O   ALA    35      66.400  38.160  50.180  1.00  0.00           O  
ATOM    554  N   VAL    36      65.410  39.990  50.980  1.00  0.00           N  
ATOM    555  H   VAL    36      64.790  40.410  51.670  1.00  0.00           H  
ATOM    556  CA  VAL    36      65.850  40.970  49.970  1.00  0.00           C  
ATOM    557  HA  VAL    36      66.490  40.380  49.310  1.00  0.00           H  
ATOM    558  CB  VAL    36      64.740  41.500  49.010  1.00  0.00           C  
ATOM    559  HB  VAL    36      64.080  42.160  49.570  1.00  0.00           H  
ATOM    560  CG1 VAL    36      65.380  42.210  47.850  1.00  0.00           C  
ATOM    561 HG11 VAL    36      66.010  41.480  47.330  1.00  0.00           H  
ATOM    562 HG12 VAL    36      64.610  42.700  47.260  1.00  0.00           H  
ATOM    563 HG13 VAL    36      66.160  42.950  48.020  1.00  0.00           H  
ATOM    564  CG2 VAL    36      63.900  40.330  48.360  1.00  0.00           C  
ATOM    565 HG21 VAL    36      63.400  40.650  47.440  1.00  0.00           H  
ATOM    566 HG22 VAL    36      64.610  39.590  47.990  1.00  0.00           H  
ATOM    567 HG23 VAL    36      63.240  39.850  49.070  1.00  0.00           H  
ATOM    568  C   VAL    36      66.530  42.160  50.670  1.00  0.00           C  
ATOM    569  O   VAL    36      66.010  42.710  51.680  1.00  0.00           O  
ATOM    570  N   VAL    37      67.710  42.600  50.230  1.00  0.00           N  
ATOM    571  H   VAL    37      67.980  42.010  49.460  1.00  0.00           H  
ATOM    572  CA  VAL    37      68.560  43.840  50.480  1.00  0.00           C  
ATOM    573  HA  VAL    37      68.090  44.320  51.340  1.00  0.00           H  
ATOM    574  CB  VAL    37      69.980  43.350  50.740  1.00  0.00           C  
ATOM    575  HB  VAL    37      70.390  42.930  49.820  1.00  0.00           H  
ATOM    576  CG1 VAL    37      70.960  44.550  50.830  1.00  0.00           C  
ATOM    577 HG11 VAL    37      70.760  45.270  51.610  1.00  0.00           H  
ATOM    578 HG12 VAL    37      71.900  44.030  51.020  1.00  0.00           H  
ATOM    579 HG13 VAL    37      71.060  45.060  49.870  1.00  0.00           H  
ATOM    580  CG2 VAL    37      70.030  42.400  52.000  1.00  0.00           C  
ATOM    581 HG21 VAL    37      69.270  42.540  52.770  1.00  0.00           H  
ATOM    582 HG22 VAL    37      70.000  41.370  51.650  1.00  0.00           H  
ATOM    583 HG23 VAL    37      70.980  42.570  52.510  1.00  0.00           H  
ATOM    584  C   VAL    37      68.420  44.810  49.250  1.00  0.00           C  
ATOM    585  O   VAL    37      68.370  44.290  48.110  1.00  0.00           O  
ATOM    586  N   GLN    38      68.350  46.110  49.570  1.00  0.00           N  
ATOM    587  H   GLN    38      68.310  46.370  50.540  1.00  0.00           H  
ATOM    588  CA  GLN    38      68.490  47.210  48.600  1.00  0.00           C  
ATOM    589  HA  GLN    38      68.240  46.910  47.580  1.00  0.00           H  
ATOM    590  CB  GLN    38      67.590  48.330  48.940  1.00  0.00           C  
ATOM    591  HB2 GLN    38      66.530  48.070  48.900  1.00  0.00           H  
ATOM    592  HB3 GLN    38      67.660  48.650  49.980  1.00  0.00           H  
ATOM    593  CG  GLN    38      67.710  49.550  48.010  1.00  0.00           C  
ATOM    594  HG2 GLN    38      68.770  49.780  47.950  1.00  0.00           H  
ATOM    595  HG3 GLN    38      67.460  49.350  46.970  1.00  0.00           H  
ATOM    596  CD  GLN    38      66.920  50.820  48.510  1.00  0.00           C  
ATOM    597  OE1 GLN    38      66.240  51.510  47.810  1.00  0.00           O  
ATOM    598  NE2 GLN    38      66.850  51.100  49.820  1.00  0.00           N  
ATOM    599 HE21 GLN    38      66.160  51.790  50.050  1.00  0.00           H  
ATOM    600 HE22 GLN    38      67.600  50.810  50.440  1.00  0.00           H  
ATOM    601  C   GLN    38      69.960  47.610  48.410  1.00  0.00           C  
ATOM    602  O   GLN    38      70.380  47.600  47.280  1.00  0.00           O  
ATOM    603  N   TYR    39      70.760  47.910  49.470  1.00  0.00           N  
ATOM    604  H   TYR    39      70.420  48.050  50.410  1.00  0.00           H  
ATOM    605  CA  TYR    39      72.160  48.300  49.360  1.00  0.00           C  
ATOM    606  HA  TYR    39      72.500  48.190  48.330  1.00  0.00           H  
ATOM    607  CB  TYR    39      72.360  49.790  49.690  1.00  0.00           C  
ATOM    608  HB2 TYR    39      72.010  49.910  50.710  1.00  0.00           H  
ATOM    609  HB3 TYR    39      73.440  49.860  49.530  1.00  0.00           H  
ATOM    610  CG  TYR    39      71.760  50.750  48.730  1.00  0.00           C  
ATOM    611  CD1 TYR    39      72.330  50.940  47.470  1.00  0.00           C  
ATOM    612  HD1 TYR    39      73.260  50.430  47.270  1.00  0.00           H  
ATOM    613  CE1 TYR    39      71.720  51.830  46.530  1.00  0.00           C  
ATOM    614  HE1 TYR    39      72.280  52.060  45.640  1.00  0.00           H  
ATOM    615  CZ  TYR    39      70.650  52.690  46.930  1.00  0.00           C  
ATOM    616  OH  TYR    39      70.390  53.780  46.110  1.00  0.00           O  
ATOM    617  HH  TYR    39      69.800  54.440  46.480  1.00  0.00           H  
ATOM    618  CE2 TYR    39      70.040  52.470  48.150  1.00  0.00           C  
ATOM    619  HE2 TYR    39      69.260  53.140  48.480  1.00  0.00           H  
ATOM    620  CD2 TYR    39      70.670  51.530  49.040  1.00  0.00           C  
ATOM    621  HD2 TYR    39      70.160  51.290  49.970  1.00  0.00           H  
ATOM    622  C   TYR    39      73.060  47.470  50.350  1.00  0.00           C  
ATOM    623  O   TYR    39      72.610  47.140  51.450  1.00  0.00           O  
ATOM    624  N   LYS    40      74.280  47.120  49.860  1.00  0.00           N  
ATOM    625  H   LYS    40      74.620  47.610  49.050  1.00  0.00           H  
ATOM    626  CA  LYS    40      75.030  46.010  50.400  1.00  0.00           C  
ATOM    627  HA  LYS    40      74.340  45.420  51.000  1.00  0.00           H  
ATOM    628  CB  LYS    40      75.480  45.110  49.240  1.00  0.00           C  
ATOM    629  HB2 LYS    40      75.920  44.190  49.620  1.00  0.00           H  
ATOM    630  HB3 LYS    40      74.550  44.820  48.740  1.00  0.00           H  
ATOM    631  CG  LYS    40      76.350  45.730  48.140  1.00  0.00           C  
ATOM    632  HG2 LYS    40      75.740  46.260  47.410  1.00  0.00           H  
ATOM    633  HG3 LYS    40      77.130  46.350  48.580  1.00  0.00           H  
ATOM    634  CD  LYS    40      77.030  44.630  47.360  1.00  0.00           C  
ATOM    635  HD2 LYS    40      77.850  44.210  47.930  1.00  0.00           H  
ATOM    636  HD3 LYS    40      76.320  43.910  46.960  1.00  0.00           H  
ATOM    637  CE  LYS    40      77.660  45.390  46.130  1.00  0.00           C  
ATOM    638  HE2 LYS    40      76.900  45.840  45.490  1.00  0.00           H  
ATOM    639  HE3 LYS    40      78.160  46.290  46.480  1.00  0.00           H  
ATOM    640  NZ  LYS    40      78.650  44.570  45.430  1.00  0.00           N  
ATOM    641  HZ1 LYS    40      79.570  44.570  45.850  1.00  0.00           H  
ATOM    642  HZ2 LYS    40      78.420  43.590  45.440  1.00  0.00           H  
ATOM    643  HZ3 LYS    40      78.670  44.950  44.490  1.00  0.00           H  
ATOM    644  C   LYS    40      76.250  46.420  51.210  1.00  0.00           C  
ATOM    645  O   LYS    40      77.030  45.480  51.580  1.00  0.00           O  
ATOM    646  N   SER    41      76.590  47.690  51.540  1.00  0.00           N  
ATOM    647  H   SER    41      76.020  48.400  51.120  1.00  0.00           H  
ATOM    648  CA  SER    41      77.690  48.280  52.290  1.00  0.00           C  
ATOM    649  HA  SER    41      78.610  47.800  51.960  1.00  0.00           H  
ATOM    650  CB  SER    41      77.820  49.740  51.940  1.00  0.00           C  
ATOM    651  HB2 SER    41      78.560  50.160  52.610  1.00  0.00           H  
ATOM    652  HB3 SER    41      78.060  49.850  50.880  1.00  0.00           H  
ATOM    653  OG  SER    41      76.620  50.350  52.210  1.00  0.00           O  
ATOM    654  HG  SER    41      76.900  51.270  52.220  1.00  0.00           H  
ATOM    655  C   SER    41      77.490  47.980  53.780  1.00  0.00           C  
ATOM    656  O   SER    41      76.510  48.390  54.450  1.00  0.00           O  
ATOM    657  N   TRP    42      78.540  47.320  54.320  1.00  0.00           N  
ATOM    658  H   TRP    42      79.310  47.160  53.680  1.00  0.00           H  
ATOM    659  CA  TRP    42      78.740  46.880  55.730  1.00  0.00           C  
ATOM    660  HA  TRP    42      79.790  46.610  55.830  1.00  0.00           H  
ATOM    661  CB  TRP    42      78.690  48.120  56.620  1.00  0.00           C  
ATOM    662  HB2 TRP    42      79.500  48.730  56.200  1.00  0.00           H  
ATOM    663  HB3 TRP    42      77.720  48.630  56.590  1.00  0.00           H  
ATOM    664  CG  TRP    42      78.920  47.850  58.050  1.00  0.00           C  
ATOM    665  CD1 TRP    42      79.960  47.360  58.640  1.00  0.00           C  
ATOM    666  HD1 TRP    42      80.920  47.090  58.210  1.00  0.00           H  
ATOM    667  NE1 TRP    42      79.820  47.260  59.990  1.00  0.00           N  
ATOM    668  HE1 TRP    42      80.500  46.780  60.560  1.00  0.00           H  
ATOM    669  CE2 TRP    42      78.520  47.520  60.390  1.00  0.00           C  
ATOM    670  CZ2 TRP    42      77.750  47.170  61.550  1.00  0.00           C  
ATOM    671  HZ2 TRP    42      78.260  46.870  62.450  1.00  0.00           H  
ATOM    672  CH2 TRP    42      76.340  47.450  61.490  1.00  0.00           C  
ATOM    673  HH2 TRP    42      75.740  47.320  62.380  1.00  0.00           H  
ATOM    674  CZ3 TRP    42      75.720  47.940  60.310  1.00  0.00           C  
ATOM    675  HZ3 TRP    42      74.670  48.190  60.280  1.00  0.00           H  
ATOM    676  CE3 TRP    42      76.510  48.170  59.150  1.00  0.00           C  
ATOM    677  HE3 TRP    42      76.070  48.410  58.190  1.00  0.00           H  
ATOM    678  CD2 TRP    42      77.930  47.870  59.120  1.00  0.00           C  
ATOM    679  C   TRP    42      77.730  45.760  56.220  1.00  0.00           C  
ATOM    680  O   TRP    42      76.520  45.960  56.250  1.00  0.00           O  
ATOM    681  N   LYS    43      78.240  44.630  56.730  1.00  0.00           N  
ATOM    682  H   LYS    43      79.210  44.470  56.540  1.00  0.00           H  
ATOM    683  CA  LYS    43      77.580  43.420  57.330  1.00  0.00           C  
ATOM    684  HA  LYS    43      78.300  42.610  57.450  1.00  0.00           H  
ATOM    685  CB  LYS    43      77.050  43.730  58.740  1.00  0.00           C  
ATOM    686  HB2 LYS    43      76.470  44.650  58.670  1.00  0.00           H  
ATOM    687  HB3 LYS    43      76.320  42.990  59.040  1.00  0.00           H  
ATOM    688  CG  LYS    43      78.160  43.810  59.850  1.00  0.00           C  
ATOM    689  HG2 LYS    43      78.930  43.060  59.670  1.00  0.00           H  
ATOM    690  HG3 LYS    43      78.630  44.790  59.910  1.00  0.00           H  
ATOM    691  CD  LYS    43      77.310  43.490  61.120  1.00  0.00           C  
ATOM    692  HD2 LYS    43      76.450  44.160  61.180  1.00  0.00           H  
ATOM    693  HD3 LYS    43      76.970  42.460  61.000  1.00  0.00           H  
ATOM    694  CE  LYS    43      78.050  43.500  62.450  1.00  0.00           C  
ATOM    695  HE2 LYS    43      78.820  42.730  62.480  1.00  0.00           H  
ATOM    696  HE3 LYS    43      78.440  44.510  62.590  1.00  0.00           H  
ATOM    697  NZ  LYS    43      77.100  43.220  63.590  1.00  0.00           N  
ATOM    698  HZ1 LYS    43      76.580  42.360  63.500  1.00  0.00           H  
ATOM    699  HZ2 LYS    43      77.590  43.230  64.470  1.00  0.00           H  
ATOM    700  HZ3 LYS    43      76.350  43.880  63.700  1.00  0.00           H  
ATOM    701  C   LYS    43      76.460  42.860  56.430  1.00  0.00           C  
ATOM    702  O   LYS    43      75.490  42.210  56.880  1.00  0.00           O  
ATOM    703  N   GLY    44      76.690  42.970  55.110  1.00  0.00           N  
ATOM    704  H   GLY    44      77.510  43.440  54.770  1.00  0.00           H  
ATOM    705  CA  GLY    44      75.880  42.420  54.070  1.00  0.00           C  
ATOM    706  HA2 GLY    44      76.590  42.390  53.250  1.00  0.00           H  
ATOM    707  HA3 GLY    44      75.560  41.410  54.320  1.00  0.00           H  
ATOM    708  C   GLY    44      74.610  43.260  53.750  1.00  0.00           C  
ATOM    709  O   GLY    44      73.830  42.840  52.890  1.00  0.00           O  
ATOM    710  N   GLY    45      74.480  44.460  54.360  1.00  0.00           N  
ATOM    711  H   GLY    45      75.130  44.780  55.050  1.00  0.00           H  
ATOM    712  CA  GLY    45      73.380  45.350  54.180  1.00  0.00           C  
ATOM    713  HA2 GLY    45      73.660  46.370  54.470  1.00  0.00           H  
ATOM    714  HA3 GLY    45      73.070  45.290  53.140  1.00  0.00           H  
ATOM    715  C   GLY    45      72.110  44.920  55.000  1.00  0.00           C  
ATOM    716  O   GLY    45      72.110  43.740  55.340  1.00  0.00           O  
ATOM    717  N   GLY    46      71.070  45.790  55.000  1.00  0.00           N  
ATOM    718  H   GLY    46      71.310  46.660  54.540  1.00  0.00           H  
ATOM    719  CA  GLY    46      69.870  45.660  55.760  1.00  0.00           C  
ATOM    720  HA2 GLY    46      70.100  45.120  56.680  1.00  0.00           H  
ATOM    721  HA3 GLY    46      69.600  46.620  56.180  1.00  0.00           H  
ATOM    722  C   GLY    46      68.700  45.020  55.100  1.00  0.00           C  
ATOM    723  O   GLY    46      68.300  45.410  53.960  1.00  0.00           O  
ATOM    724  N   ILE    47      68.150  44.030  55.770  1.00  0.00           N  
ATOM    725  H   ILE    47      68.730  43.690  56.530  1.00  0.00           H  
ATOM    726  CA  ILE    47      66.910  43.410  55.230  1.00  0.00           C  
ATOM    727  HA  ILE    47      67.100  43.120  54.200  1.00  0.00           H  
ATOM    728  CB  ILE    47      66.570  42.040  55.920  1.00  0.00           C  
ATOM    729  HB  ILE    47      66.700  42.190  56.990  1.00  0.00           H  
ATOM    730  CG2 ILE    47      65.150  41.440  55.640  1.00  0.00           C  
ATOM    731 HG21 ILE    47      65.190  40.420  56.030  1.00  0.00           H  
ATOM    732 HG22 ILE    47      64.360  42.010  56.120  1.00  0.00           H  
ATOM    733 HG23 ILE    47      64.900  41.300  54.580  1.00  0.00           H  
ATOM    734  CG1 ILE    47      67.690  41.020  55.470  1.00  0.00           C  
ATOM    735 HG12 ILE    47      67.370  40.490  54.570  1.00  0.00           H  
ATOM    736 HG13 ILE    47      68.590  41.560  55.190  1.00  0.00           H  
ATOM    737  CD1 ILE    47      68.160  39.950  56.510  1.00  0.00           C  
ATOM    738 HD11 ILE    47      67.290  39.540  57.010  1.00  0.00           H  
ATOM    739 HD12 ILE    47      68.750  39.120  56.110  1.00  0.00           H  
ATOM    740 HD13 ILE    47      68.780  40.500  57.220  1.00  0.00           H  
ATOM    741  C   ILE    47      65.670  44.290  55.090  1.00  0.00           C  
ATOM    742  O   ILE    47      65.170  44.790  56.120  1.00  0.00           O  
ATOM    743  N   ILE    48      64.940  44.230  54.000  1.00  0.00           N  
ATOM    744  H   ILE    48      65.400  43.700  53.270  1.00  0.00           H  
ATOM    745  CA  ILE    48      63.740  45.110  53.750  1.00  0.00           C  
ATOM    746  HA  ILE    48      63.450  45.690  54.630  1.00  0.00           H  
ATOM    747  CB  ILE    48      64.030  46.010  52.520  1.00  0.00           C  
ATOM    748  HB  ILE    48      63.280  46.800  52.550  1.00  0.00           H  
ATOM    749  CG2 ILE    48      65.390  46.770  52.790  1.00  0.00           C  
ATOM    750 HG21 ILE    48      65.580  47.160  53.790  1.00  0.00           H  
ATOM    751 HG22 ILE    48      66.270  46.160  52.600  1.00  0.00           H  
ATOM    752 HG23 ILE    48      65.370  47.570  52.050  1.00  0.00           H  
ATOM    753  CG1 ILE    48      64.240  45.370  51.140  1.00  0.00           C  
ATOM    754 HG12 ILE    48      65.280  45.290  50.830  1.00  0.00           H  
ATOM    755 HG13 ILE    48      63.680  44.430  51.210  1.00  0.00           H  
ATOM    756  CD1 ILE    48      63.560  46.240  50.060  1.00  0.00           C  
ATOM    757 HD11 ILE    48      63.500  45.730  49.100  1.00  0.00           H  
ATOM    758 HD12 ILE    48      62.600  46.550  50.470  1.00  0.00           H  
ATOM    759 HD13 ILE    48      64.220  47.110  49.980  1.00  0.00           H  
ATOM    760  C   ILE    48      62.500  44.310  53.420  1.00  0.00           C  
ATOM    761  O   ILE    48      61.380  44.810  53.540  1.00  0.00           O  
ATOM    762  N   ALA    49      62.610  42.960  53.080  1.00  0.00           N  
ATOM    763  H   ALA    49      63.530  42.580  52.900  1.00  0.00           H  
ATOM    764  CA  ALA    49      61.500  41.950  53.120  1.00  0.00           C  
ATOM    765  HA  ALA    49      60.830  42.150  53.960  1.00  0.00           H  
ATOM    766  CB  ALA    49      60.740  42.070  51.770  1.00  0.00           C  
ATOM    767  HB1 ALA    49      59.770  41.590  51.850  1.00  0.00           H  
ATOM    768  HB2 ALA    49      60.500  43.130  51.650  1.00  0.00           H  
ATOM    769  HB3 ALA    49      61.400  41.650  51.010  1.00  0.00           H  
ATOM    770  C   ALA    49      62.140  40.580  53.250  1.00  0.00           C  
ATOM    771  O   ALA    49      63.300  40.360  52.860  1.00  0.00           O  
ATOM    772  N   VAL    50      61.470  39.750  54.090  1.00  0.00           N  
ATOM    773  H   VAL    50      60.510  40.020  54.280  1.00  0.00           H  
ATOM    774  CA  VAL    50      61.970  38.560  54.810  1.00  0.00           C  
ATOM    775  HA  VAL    50      62.830  38.200  54.260  1.00  0.00           H  
ATOM    776  CB  VAL    50      62.480  38.830  56.230  1.00  0.00           C  
ATOM    777  HB  VAL    50      63.460  39.300  56.140  1.00  0.00           H  
ATOM    778  CG1 VAL    50      61.630  39.750  57.150  1.00  0.00           C  
ATOM    779 HG11 VAL    50      62.150  39.830  58.100  1.00  0.00           H  
ATOM    780 HG12 VAL    50      61.610  40.740  56.690  1.00  0.00           H  
ATOM    781 HG13 VAL    50      60.640  39.340  57.350  1.00  0.00           H  
ATOM    782  CG2 VAL    50      62.800  37.440  56.930  1.00  0.00           C  
ATOM    783 HG21 VAL    50      63.280  37.800  57.840  1.00  0.00           H  
ATOM    784 HG22 VAL    50      61.890  36.870  57.090  1.00  0.00           H  
ATOM    785 HG23 VAL    50      63.450  36.810  56.320  1.00  0.00           H  
ATOM    786  C   VAL    50      60.850  37.510  54.850  1.00  0.00           C  
ATOM    787  O   VAL    50      59.870  37.720  55.510  1.00  0.00           O  
ATOM    788  N   SER    51      60.940  36.450  54.040  1.00  0.00           N  
ATOM    789  H   SER    51      61.810  36.430  53.540  1.00  0.00           H  
ATOM    790  CA  SER    51      59.980  35.330  54.130  1.00  0.00           C  
ATOM    791  HA  SER    51      59.090  35.620  53.570  1.00  0.00           H  
ATOM    792  CB  SER    51      60.620  34.130  53.430  1.00  0.00           C  
ATOM    793  HB2 SER    51      59.970  33.250  53.470  1.00  0.00           H  
ATOM    794  HB3 SER    51      60.810  34.290  52.370  1.00  0.00           H  
ATOM    795  OG  SER    51      61.850  33.770  54.140  1.00  0.00           O  
ATOM    796  HG  SER    51      62.340  34.590  54.060  1.00  0.00           H  
ATOM    797  C   SER    51      59.630  34.830  55.510  1.00  0.00           C  
ATOM    798  O   SER    51      60.210  35.080  56.540  1.00  0.00           O  
ATOM    799  N   TYR    52      58.510  34.220  55.560  1.00  0.00           N  
ATOM    800  H   TYR    52      58.040  34.110  54.670  1.00  0.00           H  
ATOM    801  CA  TYR    52      57.870  33.670  56.790  1.00  0.00           C  
ATOM    802  HA  TYR    52      57.910  34.490  57.510  1.00  0.00           H  
ATOM    803  CB  TYR    52      56.390  33.470  56.420  1.00  0.00           C  
ATOM    804  HB2 TYR    52      56.330  32.910  55.490  1.00  0.00           H  
ATOM    805  HB3 TYR    52      55.780  32.910  57.130  1.00  0.00           H  
ATOM    806  CG  TYR    52      55.610  34.820  56.230  1.00  0.00           C  
ATOM    807  CD1 TYR    52      55.140  35.390  57.440  1.00  0.00           C  
ATOM    808  HD1 TYR    52      55.370  34.880  58.360  1.00  0.00           H  
ATOM    809  CE1 TYR    52      54.360  36.520  57.400  1.00  0.00           C  
ATOM    810  HE1 TYR    52      53.860  36.980  58.240  1.00  0.00           H  
ATOM    811  CZ  TYR    52      54.220  37.220  56.200  1.00  0.00           C  
ATOM    812  OH  TYR    52      53.600  38.390  56.210  1.00  0.00           O  
ATOM    813  HH  TYR    52      53.020  38.520  56.960  1.00  0.00           H  
ATOM    814  CE2 TYR    52      54.610  36.550  54.960  1.00  0.00           C  
ATOM    815  HE2 TYR    52      54.300  37.000  54.030  1.00  0.00           H  
ATOM    816  CD2 TYR    52      55.270  35.390  54.980  1.00  0.00           C  
ATOM    817  HD2 TYR    52      55.460  34.850  54.060  1.00  0.00           H  
ATOM    818  C   TYR    52      58.520  32.450  57.280  1.00  0.00           C  
ATOM    819  O   TYR    52      58.490  32.240  58.450  1.00  0.00           O  
ATOM    820  N   GLU    53      59.170  31.670  56.370  1.00  0.00           N  
ATOM    821  H   GLU    53      59.070  31.880  55.380  1.00  0.00           H  
ATOM    822  CA  GLU    53      60.010  30.570  56.720  1.00  0.00           C  
ATOM    823  HA  GLU    53      59.620  29.890  57.480  1.00  0.00           H  
ATOM    824  CB  GLU    53      60.530  29.750  55.480  1.00  0.00           C  
ATOM    825  HB2 GLU    53      61.080  30.470  54.870  1.00  0.00           H  
ATOM    826  HB3 GLU    53      61.220  28.970  55.810  1.00  0.00           H  
ATOM    827  CG  GLU    53      59.310  28.950  54.850  1.00  0.00           C  
ATOM    828  HG2 GLU    53      59.660  28.180  54.160  1.00  0.00           H  
ATOM    829  HG3 GLU    53      58.760  28.460  55.660  1.00  0.00           H  
ATOM    830  CD  GLU    53      58.370  29.930  53.990  1.00  0.00           C  
ATOM    831  OE1 GLU    53      58.810  30.850  53.280  1.00  0.00           O  
ATOM    832  OE2 GLU    53      57.120  29.920  54.190  1.00  0.00           O  
ATOM    833  C   GLU    53      61.190  31.100  57.470  1.00  0.00           C  
ATOM    834  O   GLU    53      61.530  30.420  58.450  1.00  0.00           O  
ATOM    835  N   ALA    54      61.790  32.220  57.200  1.00  0.00           N  
ATOM    836  H   ALA    54      61.570  32.740  56.370  1.00  0.00           H  
ATOM    837  CA  ALA    54      62.880  32.730  57.980  1.00  0.00           C  
ATOM    838  HA  ALA    54      63.540  31.880  58.190  1.00  0.00           H  
ATOM    839  CB  ALA    54      63.800  33.720  57.100  1.00  0.00           C  
ATOM    840  HB1 ALA    54      64.770  33.890  57.580  1.00  0.00           H  
ATOM    841  HB2 ALA    54      63.980  33.330  56.100  1.00  0.00           H  
ATOM    842  HB3 ALA    54      63.260  34.670  56.990  1.00  0.00           H  
ATOM    843  C   ALA    54      62.510  33.420  59.320  1.00  0.00           C  
ATOM    844  O   ALA    54      63.200  33.280  60.330  1.00  0.00           O  
ATOM    845  N   ARG    55      61.260  33.900  59.220  1.00  0.00           N  
ATOM    846  H   ARG    55      60.640  33.850  58.420  1.00  0.00           H  
ATOM    847  CA  ARG    55      60.640  34.410  60.510  1.00  0.00           C  
ATOM    848  HA  ARG    55      61.280  35.060  61.100  1.00  0.00           H  
ATOM    849  CB  ARG    55      59.370  35.260  60.260  1.00  0.00           C  
ATOM    850  HB2 ARG    55      58.690  34.710  59.620  1.00  0.00           H  
ATOM    851  HB3 ARG    55      58.940  35.450  61.240  1.00  0.00           H  
ATOM    852  CG  ARG    55      59.590  36.620  59.570  1.00  0.00           C  
ATOM    853  HG2 ARG    55      60.000  37.420  60.200  1.00  0.00           H  
ATOM    854  HG3 ARG    55      60.190  36.490  58.670  1.00  0.00           H  
ATOM    855  CD  ARG    55      58.210  37.270  59.120  1.00  0.00           C  
ATOM    856  HD2 ARG    55      57.370  36.580  59.210  1.00  0.00           H  
ATOM    857  HD3 ARG    55      57.950  38.020  59.870  1.00  0.00           H  
ATOM    858  NE  ARG    55      58.270  37.880  57.740  1.00  0.00           N  
ATOM    859  HE  ARG    55      58.980  37.500  57.140  1.00  0.00           H  
ATOM    860  CZ  ARG    55      57.330  38.510  57.100  1.00  0.00           C  
ATOM    861  NH1 ARG    55      56.320  39.030  57.660  1.00  0.00           N  
ATOM    862 HH11 ARG    55      56.420  39.330  58.620  1.00  0.00           H  
ATOM    863 HH12 ARG    55      55.780  39.520  56.960  1.00  0.00           H  
ATOM    864  NH2 ARG    55      57.320  38.710  55.830  1.00  0.00           N  
ATOM    865 HH21 ARG    55      58.190  38.570  55.330  1.00  0.00           H  
ATOM    866 HH22 ARG    55      56.750  39.450  55.460  1.00  0.00           H  
ATOM    867  C   ARG    55      60.450  33.140  61.480  1.00  0.00           C  
ATOM    868  O   ARG    55      60.810  33.330  62.620  1.00  0.00           O  
ATOM    869  N   ALA    56      60.300  31.870  60.970  1.00  0.00           N  
ATOM    870  H   ALA    56      60.050  31.700  60.010  1.00  0.00           H  
ATOM    871  CA  ALA    56      60.340  30.640  61.870  1.00  0.00           C  
ATOM    872  HA  ALA    56      59.600  30.820  62.650  1.00  0.00           H  
ATOM    873  CB  ALA    56      59.880  29.360  61.080  1.00  0.00           C  
ATOM    874  HB1 ALA    56      60.510  29.100  60.230  1.00  0.00           H  
ATOM    875  HB2 ALA    56      59.880  28.500  61.740  1.00  0.00           H  
ATOM    876  HB3 ALA    56      58.860  29.400  60.700  1.00  0.00           H  
ATOM    877  C   ALA    56      61.700  30.430  62.590  1.00  0.00           C  
ATOM    878  O   ALA    56      61.810  30.070  63.750  1.00  0.00           O  
ATOM    879  N   PHE    57      62.860  30.760  61.970  1.00  0.00           N  
ATOM    880  H   PHE    57      62.730  31.250  61.100  1.00  0.00           H  
ATOM    881  CA  PHE    57      64.240  30.830  62.530  1.00  0.00           C  
ATOM    882  HA  PHE    57      64.250  30.190  63.410  1.00  0.00           H  
ATOM    883  CB  PHE    57      65.270  30.420  61.490  1.00  0.00           C  
ATOM    884  HB2 PHE    57      65.310  31.210  60.740  1.00  0.00           H  
ATOM    885  HB3 PHE    57      66.270  30.320  61.930  1.00  0.00           H  
ATOM    886  CG  PHE    57      64.930  29.130  60.820  1.00  0.00           C  
ATOM    887  CD1 PHE    57      64.950  27.920  61.640  1.00  0.00           C  
ATOM    888  HD1 PHE    57      65.320  27.880  62.660  1.00  0.00           H  
ATOM    889  CE1 PHE    57      64.480  26.660  61.140  1.00  0.00           C  
ATOM    890  HE1 PHE    57      64.510  25.780  61.750  1.00  0.00           H  
ATOM    891  CZ  PHE    57      64.130  26.610  59.760  1.00  0.00           C  
ATOM    892  HZ  PHE    57      63.840  25.670  59.310  1.00  0.00           H  
ATOM    893  CE2 PHE    57      64.260  27.750  58.960  1.00  0.00           C  
ATOM    894  HE2 PHE    57      64.000  27.610  57.920  1.00  0.00           H  
ATOM    895  CD2 PHE    57      64.570  29.030  59.460  1.00  0.00           C  
ATOM    896  HD2 PHE    57      64.580  29.900  58.820  1.00  0.00           H  
ATOM    897  C   PHE    57      64.580  32.160  63.160  1.00  0.00           C  
ATOM    898  O   PHE    57      65.700  32.320  63.710  1.00  0.00           O  
ATOM    899  N   GLY    58      63.640  33.120  63.250  1.00  0.00           N  
ATOM    900  H   GLY    58      62.750  33.060  62.770  1.00  0.00           H  
ATOM    901  CA  GLY    58      63.730  34.360  64.130  1.00  0.00           C  
ATOM    902  HA2 GLY    58      62.710  34.640  64.380  1.00  0.00           H  
ATOM    903  HA3 GLY    58      64.210  34.050  65.060  1.00  0.00           H  
ATOM    904  C   GLY    58      64.490  35.490  63.410  1.00  0.00           C  
ATOM    905  O   GLY    58      64.970  36.400  64.070  1.00  0.00           O  
ATOM    906  N   VAL    59      64.610  35.520  62.080  1.00  0.00           N  
ATOM    907  H   VAL    59      64.270  34.710  61.580  1.00  0.00           H  
ATOM    908  CA  VAL    59      64.990  36.730  61.280  1.00  0.00           C  
ATOM    909  HA  VAL    59      65.800  37.270  61.790  1.00  0.00           H  
ATOM    910  CB  VAL    59      65.540  36.380  59.910  1.00  0.00           C  
ATOM    911  HB  VAL    59      64.700  36.320  59.220  1.00  0.00           H  
ATOM    912  CG1 VAL    59      66.350  37.500  59.220  1.00  0.00           C  
ATOM    913 HG11 VAL    59      67.230  37.750  59.800  1.00  0.00           H  
ATOM    914 HG12 VAL    59      66.600  37.260  58.190  1.00  0.00           H  
ATOM    915 HG13 VAL    59      65.740  38.400  59.160  1.00  0.00           H  
ATOM    916  CG2 VAL    59      66.400  35.180  59.990  1.00  0.00           C  
ATOM    917 HG21 VAL    59      65.890  34.240  60.170  1.00  0.00           H  
ATOM    918 HG22 VAL    59      66.840  35.060  59.000  1.00  0.00           H  
ATOM    919 HG23 VAL    59      67.280  35.280  60.630  1.00  0.00           H  
ATOM    920  C   VAL    59      63.830  37.800  61.240  1.00  0.00           C  
ATOM    921  O   VAL    59      62.640  37.540  61.280  1.00  0.00           O  
ATOM    922  N   THR    60      64.150  39.090  61.190  1.00  0.00           N  
ATOM    923  H   THR    60      65.140  39.260  61.220  1.00  0.00           H  
ATOM    924  CA  THR    60      63.240  40.230  60.940  1.00  0.00           C  
ATOM    925  HA  THR    60      62.380  39.810  60.420  1.00  0.00           H  
ATOM    926  CB  THR    60      62.750  40.760  62.310  1.00  0.00           C  
ATOM    927  HB  THR    60      62.180  39.930  62.720  1.00  0.00           H  
ATOM    928  CG2 THR    60      63.850  41.320  63.290  1.00  0.00           C  
ATOM    929 HG21 THR    60      64.510  42.070  62.840  1.00  0.00           H  
ATOM    930 HG22 THR    60      63.410  41.820  64.150  1.00  0.00           H  
ATOM    931 HG23 THR    60      64.480  40.500  63.620  1.00  0.00           H  
ATOM    932  OG1 THR    60      61.870  41.850  62.220  1.00  0.00           O  
ATOM    933  HG1 THR    60      61.070  41.600  61.740  1.00  0.00           H  
ATOM    934  C   THR    60      63.840  41.280  59.990  1.00  0.00           C  
ATOM    935  O   THR    60      65.050  41.330  59.850  1.00  0.00           O  
ATOM    936  N   ARG    61      63.000  42.250  59.460  1.00  0.00           N  
ATOM    937  H   ARG    61      62.040  42.180  59.760  1.00  0.00           H  
ATOM    938  CA  ARG    61      63.470  43.480  58.810  1.00  0.00           C  
ATOM    939  HA  ARG    61      64.030  43.260  57.900  1.00  0.00           H  
ATOM    940  CB  ARG    61      62.230  44.340  58.400  1.00  0.00           C  
ATOM    941  HB2 ARG    61      61.700  44.310  59.350  1.00  0.00           H  
ATOM    942  HB3 ARG    61      62.660  45.300  58.080  1.00  0.00           H  
ATOM    943  CG  ARG    61      61.430  43.770  57.200  1.00  0.00           C  
ATOM    944  HG2 ARG    61      61.880  43.930  56.230  1.00  0.00           H  
ATOM    945  HG3 ARG    61      61.310  42.700  57.410  1.00  0.00           H  
ATOM    946  CD  ARG    61      59.990  44.330  57.120  1.00  0.00           C  
ATOM    947  HD2 ARG    61      59.470  43.750  56.360  1.00  0.00           H  
ATOM    948  HD3 ARG    61      59.470  44.160  58.070  1.00  0.00           H  
ATOM    949  NE  ARG    61      59.860  45.790  56.790  1.00  0.00           N  
ATOM    950  HE  ARG    61      60.660  46.410  56.800  1.00  0.00           H  
ATOM    951  CZ  ARG    61      58.720  46.340  56.520  1.00  0.00           C  
ATOM    952  NH1 ARG    61      57.550  45.740  56.670  1.00  0.00           N  
ATOM    953 HH11 ARG    61      57.610  44.770  56.940  1.00  0.00           H  
ATOM    954 HH12 ARG    61      56.710  46.170  56.320  1.00  0.00           H  
ATOM    955  NH2 ARG    61      58.780  47.610  56.190  1.00  0.00           N  
ATOM    956 HH21 ARG    61      59.660  48.100  56.260  1.00  0.00           H  
ATOM    957 HH22 ARG    61      57.890  48.060  56.050  1.00  0.00           H  
ATOM    958  C   ARG    61      64.510  44.270  59.690  1.00  0.00           C  
ATOM    959  O   ARG    61      64.300  44.240  60.930  1.00  0.00           O  
ATOM    960  N   SER    62      65.500  44.870  59.050  1.00  0.00           N  
ATOM    961  H   SER    62      65.380  44.970  58.060  1.00  0.00           H  
ATOM    962  CA  SER    62      66.570  45.620  59.720  1.00  0.00           C  
ATOM    963  HA  SER    62      67.210  46.040  58.950  1.00  0.00           H  
ATOM    964  CB  SER    62      65.990  46.860  60.380  1.00  0.00           C  
ATOM    965  HB2 SER    62      65.510  46.570  61.310  1.00  0.00           H  
ATOM    966  HB3 SER    62      66.800  47.540  60.660  1.00  0.00           H  
ATOM    967  OG  SER    62      65.230  47.680  59.580  1.00  0.00           O  
ATOM    968  HG  SER    62      65.810  48.160  58.980  1.00  0.00           H  
ATOM    969  C   SER    62      67.470  44.820  60.670  1.00  0.00           C  
ATOM    970  O   SER    62      68.250  45.460  61.400  1.00  0.00           O  
ATOM    971  N   MET    63      67.460  43.530  60.680  1.00  0.00           N  
ATOM    972  H   MET    63      66.680  43.030  60.260  1.00  0.00           H  
ATOM    973  CA  MET    63      68.710  42.780  60.770  1.00  0.00           C  
ATOM    974  HA  MET    63      69.270  43.070  61.660  1.00  0.00           H  
ATOM    975  CB  MET    63      68.480  41.260  60.890  1.00  0.00           C  
ATOM    976  HB2 MET    63      67.750  40.980  60.130  1.00  0.00           H  
ATOM    977  HB3 MET    63      69.430  40.760  60.700  1.00  0.00           H  
ATOM    978  CG  MET    63      68.100  40.760  62.230  1.00  0.00           C  
ATOM    979  HG2 MET    63      68.800  41.090  63.000  1.00  0.00           H  
ATOM    980  HG3 MET    63      67.090  41.130  62.350  1.00  0.00           H  
ATOM    981  SD  MET    63      67.970  38.920  62.250  1.00  0.00           S  
ATOM    982  CE  MET    63      69.530  38.500  63.030  1.00  0.00           C  
ATOM    983  HE1 MET    63      69.730  38.960  63.990  1.00  0.00           H  
ATOM    984  HE2 MET    63      69.650  37.420  63.060  1.00  0.00           H  
ATOM    985  HE3 MET    63      70.310  38.890  62.380  1.00  0.00           H  
ATOM    986  C   MET    63      69.500  43.110  59.500  1.00  0.00           C  
ATOM    987  O   MET    63      69.000  43.070  58.340  1.00  0.00           O  
ATOM    988  N   TRP    64      70.780  43.270  59.690  1.00  0.00           N  
ATOM    989  H   TRP    64      71.070  43.220  60.650  1.00  0.00           H  
ATOM    990  CA  TRP    64      71.780  43.200  58.630  1.00  0.00           C  
ATOM    991  HA  TRP    64      71.350  43.610  57.710  1.00  0.00           H  
ATOM    992  CB  TRP    64      72.910  44.100  59.000  1.00  0.00           C  
ATOM    993  HB2 TRP    64      72.990  44.030  60.080  1.00  0.00           H  
ATOM    994  HB3 TRP    64      73.810  43.600  58.650  1.00  0.00           H  
ATOM    995  CG  TRP    64      72.800  45.410  58.360  1.00  0.00           C  
ATOM    996  CD1 TRP    64      73.650  45.870  57.430  1.00  0.00           C  
ATOM    997  HD1 TRP    64      74.520  45.290  57.140  1.00  0.00           H  
ATOM    998  NE1 TRP    64      73.290  47.200  57.100  1.00  0.00           N  
ATOM    999  HE1 TRP    64      73.790  47.860  56.520  1.00  0.00           H  
ATOM   1000  CE2 TRP    64      72.190  47.600  57.790  1.00  0.00           C  
ATOM   1001  CZ2 TRP    64      71.370  48.730  57.610  1.00  0.00           C  
ATOM   1002  HZ2 TRP    64      71.660  49.400  56.810  1.00  0.00           H  
ATOM   1003  CH2 TRP    64      70.220  48.850  58.330  1.00  0.00           C  
ATOM   1004  HH2 TRP    64      69.660  49.740  58.060  1.00  0.00           H  
ATOM   1005  CZ3 TRP    64      69.760  47.820  59.250  1.00  0.00           C  
ATOM   1006  HZ3 TRP    64      68.880  47.910  59.870  1.00  0.00           H  
ATOM   1007  CE3 TRP    64      70.520  46.620  59.300  1.00  0.00           C  
ATOM   1008  HE3 TRP    64      70.250  45.820  59.980  1.00  0.00           H  
ATOM   1009  CD2 TRP    64      71.800  46.480  58.580  1.00  0.00           C  
ATOM   1010  C   TRP    64      72.210  41.760  58.290  1.00  0.00           C  
ATOM   1011  O   TRP    64      72.490  40.940  59.220  1.00  0.00           O  
ATOM   1012  N   ALA    65      72.380  41.480  57.000  1.00  0.00           N  
ATOM   1013  H   ALA    65      72.270  42.200  56.300  1.00  0.00           H  
ATOM   1014  CA  ALA    65      72.440  40.160  56.470  1.00  0.00           C  
ATOM   1015  HA  ALA    65      71.420  39.800  56.620  1.00  0.00           H  
ATOM   1016  CB  ALA    65      72.630  40.240  55.000  1.00  0.00           C  
ATOM   1017  HB1 ALA    65      73.620  40.490  54.620  1.00  0.00           H  
ATOM   1018  HB2 ALA    65      72.460  39.240  54.620  1.00  0.00           H  
ATOM   1019  HB3 ALA    65      71.970  40.950  54.520  1.00  0.00           H  
ATOM   1020  C   ALA    65      73.390  39.170  57.080  1.00  0.00           C  
ATOM   1021  O   ALA    65      73.070  38.000  57.210  1.00  0.00           O  
ATOM   1022  N   ASP    66      74.640  39.510  57.360  1.00  0.00           N  
ATOM   1023  H   ASP    66      74.940  40.440  57.120  1.00  0.00           H  
ATOM   1024  CA  ASP    66      75.610  38.550  58.050  1.00  0.00           C  
ATOM   1025  HA  ASP    66      75.580  37.610  57.510  1.00  0.00           H  
ATOM   1026  CB  ASP    66      76.990  39.260  58.030  1.00  0.00           C  
ATOM   1027  HB2 ASP    66      76.820  40.270  58.400  1.00  0.00           H  
ATOM   1028  HB3 ASP    66      77.720  38.800  58.690  1.00  0.00           H  
ATOM   1029  CG  ASP    66      77.630  39.410  56.630  1.00  0.00           C  
ATOM   1030  OD1 ASP    66      78.670  40.080  56.510  1.00  0.00           O  
ATOM   1031  OD2 ASP    66      77.250  38.710  55.670  1.00  0.00           O  
ATOM   1032  C   ASP    66      75.200  38.160  59.480  1.00  0.00           C  
ATOM   1033  O   ASP    66      75.280  36.980  59.800  1.00  0.00           O  
ATOM   1034  N   ASP    67      74.670  39.100  60.290  1.00  0.00           N  
ATOM   1035  H   ASP    67      74.510  40.000  59.880  1.00  0.00           H  
ATOM   1036  CA  ASP    67      74.070  38.770  61.600  1.00  0.00           C  
ATOM   1037  HA  ASP    67      74.760  38.120  62.130  1.00  0.00           H  
ATOM   1038  CB  ASP    67      73.720  40.020  62.380  1.00  0.00           C  
ATOM   1039  HB2 ASP    67      72.950  40.500  61.770  1.00  0.00           H  
ATOM   1040  HB3 ASP    67      73.330  39.760  63.360  1.00  0.00           H  
ATOM   1041  CG  ASP    67      74.840  40.960  62.790  1.00  0.00           C  
ATOM   1042  OD1 ASP    67      75.970  40.440  62.960  1.00  0.00           O  
ATOM   1043  OD2 ASP    67      74.620  42.180  62.970  1.00  0.00           O  
ATOM   1044  C   ASP    67      72.810  37.840  61.370  1.00  0.00           C  
ATOM   1045  O   ASP    67      72.650  36.940  62.180  1.00  0.00           O  
ATOM   1046  N   ALA    68      72.010  38.180  60.360  1.00  0.00           N  
ATOM   1047  H   ALA    68      72.310  38.930  59.750  1.00  0.00           H  
ATOM   1048  CA  ALA    68      70.930  37.310  59.900  1.00  0.00           C  
ATOM   1049  HA  ALA    68      70.220  37.240  60.730  1.00  0.00           H  
ATOM   1050  CB  ALA    68      70.100  37.910  58.780  1.00  0.00           C  
ATOM   1051  HB1 ALA    68      70.620  38.060  57.840  1.00  0.00           H  
ATOM   1052  HB2 ALA    68      69.200  37.370  58.480  1.00  0.00           H  
ATOM   1053  HB3 ALA    68      69.840  38.900  59.170  1.00  0.00           H  
ATOM   1054  C   ALA    68      71.400  35.890  59.670  1.00  0.00           C  
ATOM   1055  O   ALA    68      70.790  34.940  60.200  1.00  0.00           O  
ATOM   1056  N   LYS    69      72.330  35.730  58.700  1.00  0.00           N  
ATOM   1057  H   LYS    69      72.690  36.550  58.230  1.00  0.00           H  
ATOM   1058  CA  LYS    69      72.920  34.420  58.360  1.00  0.00           C  
ATOM   1059  HA  LYS    69      72.090  33.750  58.120  1.00  0.00           H  
ATOM   1060  CB  LYS    69      73.710  34.650  57.020  1.00  0.00           C  
ATOM   1061  HB2 LYS    69      73.150  35.380  56.430  1.00  0.00           H  
ATOM   1062  HB3 LYS    69      74.690  35.000  57.330  1.00  0.00           H  
ATOM   1063  CG  LYS    69      73.700  33.450  56.020  1.00  0.00           C  
ATOM   1064  HG2 LYS    69      74.090  32.510  56.410  1.00  0.00           H  
ATOM   1065  HG3 LYS    69      72.670  33.310  55.680  1.00  0.00           H  
ATOM   1066  CD  LYS    69      74.550  33.700  54.760  1.00  0.00           C  
ATOM   1067  HD2 LYS    69      74.550  34.740  54.420  1.00  0.00           H  
ATOM   1068  HD3 LYS    69      75.560  33.560  55.140  1.00  0.00           H  
ATOM   1069  CE  LYS    69      74.310  32.730  53.600  1.00  0.00           C  
ATOM   1070  HE2 LYS    69      74.300  31.680  53.910  1.00  0.00           H  
ATOM   1071  HE3 LYS    69      73.330  32.990  53.180  1.00  0.00           H  
ATOM   1072  NZ  LYS    69      75.240  32.980  52.430  1.00  0.00           N  
ATOM   1073  HZ1 LYS    69      75.060  32.380  51.640  1.00  0.00           H  
ATOM   1074  HZ2 LYS    69      75.280  33.910  52.030  1.00  0.00           H  
ATOM   1075  HZ3 LYS    69      76.200  32.790  52.690  1.00  0.00           H  
ATOM   1076  C   LYS    69      73.780  33.770  59.390  1.00  0.00           C  
ATOM   1077  O   LYS    69      74.230  32.670  59.240  1.00  0.00           O  
ATOM   1078  N   LYS    70      74.020  34.430  60.550  1.00  0.00           N  
ATOM   1079  H   LYS    70      73.770  35.400  60.610  1.00  0.00           H  
ATOM   1080  CA  LYS    70      74.570  33.910  61.800  1.00  0.00           C  
ATOM   1081  HA  LYS    70      75.250  33.090  61.580  1.00  0.00           H  
ATOM   1082  CB  LYS    70      75.440  34.920  62.560  1.00  0.00           C  
ATOM   1083  HB2 LYS    70      75.150  35.970  62.480  1.00  0.00           H  
ATOM   1084  HB3 LYS    70      75.570  34.700  63.620  1.00  0.00           H  
ATOM   1085  CG  LYS    70      76.820  34.920  61.890  1.00  0.00           C  
ATOM   1086  HG2 LYS    70      77.300  33.950  61.800  1.00  0.00           H  
ATOM   1087  HG3 LYS    70      76.660  35.240  60.860  1.00  0.00           H  
ATOM   1088  CD  LYS    70      77.790  35.890  62.550  1.00  0.00           C  
ATOM   1089  HD2 LYS    70      78.650  36.240  61.980  1.00  0.00           H  
ATOM   1090  HD3 LYS    70      77.280  36.830  62.790  1.00  0.00           H  
ATOM   1091  CE  LYS    70      78.360  35.410  63.900  1.00  0.00           C  
ATOM   1092  HE2 LYS    70      77.670  34.840  64.520  1.00  0.00           H  
ATOM   1093  HE3 LYS    70      79.220  34.770  63.700  1.00  0.00           H  
ATOM   1094  NZ  LYS    70      78.890  36.520  64.720  1.00  0.00           N  
ATOM   1095  HZ1 LYS    70      79.440  36.170  65.490  1.00  0.00           H  
ATOM   1096  HZ2 LYS    70      79.350  37.180  64.110  1.00  0.00           H  
ATOM   1097  HZ3 LYS    70      78.090  36.980  65.140  1.00  0.00           H  
ATOM   1098  C   LYS    70      73.540  33.300  62.750  1.00  0.00           C  
ATOM   1099  O   LYS    70      73.910  32.290  63.450  1.00  0.00           O  
ATOM   1100  N   LEU    71      72.260  33.680  62.670  1.00  0.00           N  
ATOM   1101  H   LEU    71      72.120  34.530  62.140  1.00  0.00           H  
ATOM   1102  CA  LEU    71      71.070  33.110  63.380  1.00  0.00           C  
ATOM   1103  HA  LEU    71      71.480  32.540  64.210  1.00  0.00           H  
ATOM   1104  CB  LEU    71      70.070  34.290  63.630  1.00  0.00           C  
ATOM   1105  HB2 LEU    71      70.580  34.990  64.280  1.00  0.00           H  
ATOM   1106  HB3 LEU    71      69.990  34.870  62.710  1.00  0.00           H  
ATOM   1107  CG  LEU    71      68.670  33.980  64.130  1.00  0.00           C  
ATOM   1108  HG  LEU    71      68.150  33.400  63.370  1.00  0.00           H  
ATOM   1109  CD1 LEU    71      68.660  33.070  65.370  1.00  0.00           C  
ATOM   1110 HD11 LEU    71      68.940  32.100  64.960  1.00  0.00           H  
ATOM   1111 HD12 LEU    71      69.320  33.370  66.190  1.00  0.00           H  
ATOM   1112 HD13 LEU    71      67.720  32.870  65.890  1.00  0.00           H  
ATOM   1113  CD2 LEU    71      68.020  35.270  64.530  1.00  0.00           C  
ATOM   1114 HD21 LEU    71      68.600  35.830  65.260  1.00  0.00           H  
ATOM   1115 HD22 LEU    71      67.770  35.830  63.630  1.00  0.00           H  
ATOM   1116 HD23 LEU    71      67.050  35.090  64.990  1.00  0.00           H  
ATOM   1117  C   LEU    71      70.410  32.040  62.490  1.00  0.00           C  
ATOM   1118  O   LEU    71      70.100  30.920  62.930  1.00  0.00           O  
ATOM   1119  N   CYS    72      70.280  32.310  61.220  1.00  0.00           N  
ATOM   1120  H   CYS    72      70.390  33.260  60.900  1.00  0.00           H  
ATOM   1121  CA  CYS    72      69.840  31.320  60.200  1.00  0.00           C  
ATOM   1122  HA  CYS    72      69.660  30.320  60.610  1.00  0.00           H  
ATOM   1123  CB  CYS    72      68.420  31.840  59.740  1.00  0.00           C  
ATOM   1124  HB2 CYS    72      67.750  31.870  60.600  1.00  0.00           H  
ATOM   1125  HB3 CYS    72      68.500  32.800  59.230  1.00  0.00           H  
ATOM   1126  SG  CYS    72      67.620  30.680  58.580  1.00  0.00           S  
ATOM   1127  HG  CYS    72      67.670  29.590  59.350  1.00  0.00           H  
ATOM   1128  C   CYS    72      70.880  31.160  59.090  1.00  0.00           C  
ATOM   1129  O   CYS    72      70.730  31.820  58.050  1.00  0.00           O  
ATOM   1130  N   PRO    73      71.830  30.210  59.180  1.00  0.00           N  
ATOM   1131  CD  PRO    73      72.190  29.430  60.360  1.00  0.00           C  
ATOM   1132  HD2 PRO    73      71.510  28.600  60.580  1.00  0.00           H  
ATOM   1133  HD3 PRO    73      72.160  30.030  61.280  1.00  0.00           H  
ATOM   1134  CG  PRO    73      73.560  28.850  60.100  1.00  0.00           C  
ATOM   1135  HG2 PRO    73      73.610  27.870  60.570  1.00  0.00           H  
ATOM   1136  HG3 PRO    73      74.340  29.520  60.480  1.00  0.00           H  
ATOM   1137  CB  PRO    73      73.550  28.740  58.540  1.00  0.00           C  
ATOM   1138  HB2 PRO    73      72.940  27.880  58.250  1.00  0.00           H  
ATOM   1139  HB3 PRO    73      74.490  28.690  58.010  1.00  0.00           H  
ATOM   1140  CA  PRO    73      72.710  29.920  58.030  1.00  0.00           C  
ATOM   1141  HA  PRO    73      73.330  30.780  57.750  1.00  0.00           H  
ATOM   1142  C   PRO    73      72.000  29.620  56.640  1.00  0.00           C  
ATOM   1143  O   PRO    73      72.640  29.890  55.620  1.00  0.00           O  
ATOM   1144  N   ASP    74      70.750  29.100  56.650  1.00  0.00           N  
ATOM   1145  H   ASP    74      70.190  28.980  57.480  1.00  0.00           H  
ATOM   1146  CA  ASP    74      70.040  28.720  55.400  1.00  0.00           C  
ATOM   1147  HA  ASP    74      70.750  28.220  54.730  1.00  0.00           H  
ATOM   1148  CB  ASP    74      68.870  27.730  55.710  1.00  0.00           C  
ATOM   1149  HB2 ASP    74      68.290  28.180  56.510  1.00  0.00           H  
ATOM   1150  HB3 ASP    74      68.170  27.630  54.880  1.00  0.00           H  
ATOM   1151  CG  ASP    74      69.350  26.290  56.040  1.00  0.00           C  
ATOM   1152  OD1 ASP    74      68.620  25.600  56.760  1.00  0.00           O  
ATOM   1153  OD2 ASP    74      70.470  25.840  55.830  1.00  0.00           O  
ATOM   1154  C   ASP    74      69.350  29.810  54.530  1.00  0.00           C  
ATOM   1155  O   ASP    74      68.760  29.560  53.450  1.00  0.00           O  
ATOM   1156  N   LEU    75      69.600  31.030  54.930  1.00  0.00           N  
ATOM   1157  H   LEU    75      70.150  31.240  55.750  1.00  0.00           H  
ATOM   1158  CA  LEU    75      68.990  32.260  54.460  1.00  0.00           C  
ATOM   1159  HA  LEU    75      67.940  32.040  54.270  1.00  0.00           H  
ATOM   1160  CB  LEU    75      69.080  33.270  55.590  1.00  0.00           C  
ATOM   1161  HB2 LEU    75      68.650  32.770  56.450  1.00  0.00           H  
ATOM   1162  HB3 LEU    75      70.080  33.610  55.860  1.00  0.00           H  
ATOM   1163  CG  LEU    75      68.310  34.550  55.240  1.00  0.00           C  
ATOM   1164  HG  LEU    75      68.500  34.800  54.200  1.00  0.00           H  
ATOM   1165  CD1 LEU    75      66.770  34.270  55.370  1.00  0.00           C  
ATOM   1166 HD11 LEU    75      66.630  33.450  54.670  1.00  0.00           H  
ATOM   1167 HD12 LEU    75      66.560  33.960  56.400  1.00  0.00           H  
ATOM   1168 HD13 LEU    75      66.250  35.180  55.070  1.00  0.00           H  
ATOM   1169  CD2 LEU    75      68.780  35.790  56.030  1.00  0.00           C  
ATOM   1170 HD21 LEU    75      69.720  36.240  55.720  1.00  0.00           H  
ATOM   1171 HD22 LEU    75      68.040  36.580  55.880  1.00  0.00           H  
ATOM   1172 HD23 LEU    75      68.920  35.500  57.070  1.00  0.00           H  
ATOM   1173  C   LEU    75      69.640  32.730  53.090  1.00  0.00           C  
ATOM   1174  O   LEU    75      70.720  33.250  52.990  1.00  0.00           O  
ATOM   1175  N   LEU    76      68.800  32.590  52.080  1.00  0.00           N  
ATOM   1176  H   LEU    76      67.930  32.130  52.330  1.00  0.00           H  
ATOM   1177  CA  LEU    76      69.020  32.940  50.690  1.00  0.00           C  
ATOM   1178  HA  LEU    76      70.030  32.630  50.400  1.00  0.00           H  
ATOM   1179  CB  LEU    76      67.990  32.210  49.760  1.00  0.00           C  
ATOM   1180  HB2 LEU    76      67.020  32.320  50.240  1.00  0.00           H  
ATOM   1181  HB3 LEU    76      67.970  32.650  48.760  1.00  0.00           H  
ATOM   1182  CG  LEU    76      68.200  30.640  49.730  1.00  0.00           C  
ATOM   1183  HG  LEU    76      68.350  30.250  50.740  1.00  0.00           H  
ATOM   1184  CD1 LEU    76      66.940  29.820  49.260  1.00  0.00           C  
ATOM   1185 HD11 LEU    76      66.030  30.230  49.710  1.00  0.00           H  
ATOM   1186 HD12 LEU    76      66.690  29.850  48.200  1.00  0.00           H  
ATOM   1187 HD13 LEU    76      67.170  28.800  49.570  1.00  0.00           H  
ATOM   1188  CD2 LEU    76      69.500  30.310  48.970  1.00  0.00           C  
ATOM   1189 HD21 LEU    76      69.550  30.840  48.020  1.00  0.00           H  
ATOM   1190 HD22 LEU    76      70.390  30.700  49.460  1.00  0.00           H  
ATOM   1191 HD23 LEU    76      69.640  29.260  48.700  1.00  0.00           H  
ATOM   1192  C   LEU    76      68.900  34.420  50.640  1.00  0.00           C  
ATOM   1193  O   LEU    76      67.840  34.960  51.040  1.00  0.00           O  
ATOM   1194  N   LEU    77      69.950  35.140  50.250  1.00  0.00           N  
ATOM   1195  H   LEU    77      70.790  34.630  50.020  1.00  0.00           H  
ATOM   1196  CA  LEU    77      69.920  36.660  50.230  1.00  0.00           C  
ATOM   1197  HA  LEU    77      69.030  37.040  50.740  1.00  0.00           H  
ATOM   1198  CB  LEU    77      71.010  37.140  51.160  1.00  0.00           C  
ATOM   1199  HB2 LEU    77      71.930  36.600  50.900  1.00  0.00           H  
ATOM   1200  HB3 LEU    77      71.190  38.200  51.010  1.00  0.00           H  
ATOM   1201  CG  LEU    77      70.830  36.870  52.660  1.00  0.00           C  
ATOM   1202  HG  LEU    77      70.200  35.990  52.810  1.00  0.00           H  
ATOM   1203  CD1 LEU    77      72.100  36.680  53.420  1.00  0.00           C  
ATOM   1204 HD11 LEU    77      72.670  37.600  53.540  1.00  0.00           H  
ATOM   1205 HD12 LEU    77      71.780  36.390  54.420  1.00  0.00           H  
ATOM   1206 HD13 LEU    77      72.680  35.860  53.000  1.00  0.00           H  
ATOM   1207  CD2 LEU    77      69.980  38.020  53.280  1.00  0.00           C  
ATOM   1208 HD21 LEU    77      68.990  38.130  52.840  1.00  0.00           H  
ATOM   1209 HD22 LEU    77      69.880  37.890  54.360  1.00  0.00           H  
ATOM   1210 HD23 LEU    77      70.530  38.960  53.390  1.00  0.00           H  
ATOM   1211  C   LEU    77      70.000  37.320  48.870  1.00  0.00           C  
ATOM   1212  O   LEU    77      71.040  37.690  48.440  1.00  0.00           O  
ATOM   1213  N   ALA    78      68.850  37.570  48.250  1.00  0.00           N  
ATOM   1214  H   ALA    78      67.950  37.340  48.660  1.00  0.00           H  
ATOM   1215  CA  ALA    78      68.730  38.380  47.050  1.00  0.00           C  
ATOM   1216  HA  ALA    78      69.410  37.940  46.310  1.00  0.00           H  
ATOM   1217  CB  ALA    78      67.360  38.060  46.580  1.00  0.00           C  
ATOM   1218  HB1 ALA    78      66.670  38.650  47.170  1.00  0.00           H  
ATOM   1219  HB2 ALA    78      67.240  38.400  45.550  1.00  0.00           H  
ATOM   1220  HB3 ALA    78      67.290  36.970  46.580  1.00  0.00           H  
ATOM   1221  C   ALA    78      68.970  39.840  47.260  1.00  0.00           C  
ATOM   1222  O   ALA    78      68.780  40.330  48.350  1.00  0.00           O  
ATOM   1223  N   GLN    79      69.280  40.550  46.160  1.00  0.00           N  
ATOM   1224  H   GLN    79      69.140  40.080  45.280  1.00  0.00           H  
ATOM   1225  CA  GLN    79      69.540  42.000  46.170  1.00  0.00           C  
ATOM   1226  HA  GLN    79      69.020  42.320  47.080  1.00  0.00           H  
ATOM   1227  CB  GLN    79      71.000  42.420  46.210  1.00  0.00           C  
ATOM   1228  HB2 GLN    79      71.570  41.710  46.820  1.00  0.00           H  
ATOM   1229  HB3 GLN    79      71.420  42.280  45.210  1.00  0.00           H  
ATOM   1230  CG  GLN    79      71.190  43.810  46.800  1.00  0.00           C  
ATOM   1231  HG2 GLN    79      70.370  44.460  46.480  1.00  0.00           H  
ATOM   1232  HG3 GLN    79      71.240  43.560  47.860  1.00  0.00           H  
ATOM   1233  CD  GLN    79      72.550  44.470  46.430  1.00  0.00           C  
ATOM   1234  OE1 GLN    79      73.600  43.830  46.450  1.00  0.00           O  
ATOM   1235  NE2 GLN    79      72.540  45.750  46.140  1.00  0.00           N  
ATOM   1236 HE21 GLN    79      73.400  46.130  45.760  1.00  0.00           H  
ATOM   1237 HE22 GLN    79      71.680  46.270  46.190  1.00  0.00           H  
ATOM   1238  C   GLN    79      68.820  42.740  45.030  1.00  0.00           C  
ATOM   1239  O   GLN    79      68.680  42.210  43.940  1.00  0.00           O  
ATOM   1240  N   VAL    80      68.390  43.960  45.240  1.00  0.00           N  
ATOM   1241  H   VAL    80      68.400  44.350  46.170  1.00  0.00           H  
ATOM   1242  CA  VAL    80      67.880  44.800  44.150  1.00  0.00           C  
ATOM   1243  HA  VAL    80      67.080  44.310  43.580  1.00  0.00           H  
ATOM   1244  CB  VAL    80      67.250  46.060  44.770  1.00  0.00           C  
ATOM   1245  HB  VAL    80      68.090  46.600  45.220  1.00  0.00           H  
ATOM   1246  CG1 VAL    80      66.490  46.880  43.650  1.00  0.00           C  
ATOM   1247 HG11 VAL    80      67.180  47.270  42.900  1.00  0.00           H  
ATOM   1248 HG12 VAL    80      65.670  46.340  43.180  1.00  0.00           H  
ATOM   1249 HG13 VAL    80      66.170  47.820  44.120  1.00  0.00           H  
ATOM   1250  CG2 VAL    80      66.210  45.860  45.900  1.00  0.00           C  
ATOM   1251 HG21 VAL    80      66.660  45.470  46.810  1.00  0.00           H  
ATOM   1252 HG22 VAL    80      65.740  46.800  46.180  1.00  0.00           H  
ATOM   1253 HG23 VAL    80      65.390  45.180  45.650  1.00  0.00           H  
ATOM   1254  C   VAL    80      69.050  45.220  43.200  1.00  0.00           C  
ATOM   1255  O   VAL    80      70.160  45.410  43.690  1.00  0.00           O  
ATOM   1256  N   ARG    81      68.700  45.260  41.920  1.00  0.00           N  
ATOM   1257  H   ARG    81      67.740  45.260  41.620  1.00  0.00           H  
ATOM   1258  CA  ARG    81      69.500  45.850  40.880  1.00  0.00           C  
ATOM   1259  HA  ARG    81      70.350  45.180  40.780  1.00  0.00           H  
ATOM   1260  CB  ARG    81      68.770  45.780  39.520  1.00  0.00           C  
ATOM   1261  HB2 ARG    81      68.490  44.750  39.300  1.00  0.00           H  
ATOM   1262  HB3 ARG    81      67.910  46.440  39.600  1.00  0.00           H  
ATOM   1263  CG  ARG    81      69.640  46.160  38.380  1.00  0.00           C  
ATOM   1264  HG2 ARG    81      70.190  47.090  38.500  1.00  0.00           H  
ATOM   1265  HG3 ARG    81      70.380  45.360  38.280  1.00  0.00           H  
ATOM   1266  CD  ARG    81      68.780  46.200  37.100  1.00  0.00           C  
ATOM   1267  HD2 ARG    81      68.590  45.170  36.800  1.00  0.00           H  
ATOM   1268  HD3 ARG    81      67.930  46.840  37.330  1.00  0.00           H  
ATOM   1269  NE  ARG    81      69.420  46.750  35.870  1.00  0.00           N  
ATOM   1270  HE  ARG    81      70.340  47.140  36.050  1.00  0.00           H  
ATOM   1271  CZ  ARG    81      68.900  46.960  34.650  1.00  0.00           C  
ATOM   1272  NH1 ARG    81      67.580  46.900  34.510  1.00  0.00           N  
ATOM   1273 HH11 ARG    81      67.050  46.700  35.350  1.00  0.00           H  
ATOM   1274 HH12 ARG    81      67.230  47.060  33.580  1.00  0.00           H  
ATOM   1275  NH2 ARG    81      69.590  47.430  33.660  1.00  0.00           N  
ATOM   1276 HH21 ARG    81      70.580  47.610  33.750  1.00  0.00           H  
ATOM   1277 HH22 ARG    81      69.140  47.740  32.810  1.00  0.00           H  
ATOM   1278  C   ARG    81      70.060  47.230  41.300  1.00  0.00           C  
ATOM   1279  O   ARG    81      69.280  48.090  41.760  1.00  0.00           O  
ATOM   1280  N   GLU    82      71.320  47.420  41.190  1.00  0.00           N  
ATOM   1281  H   GLU    82      71.820  46.650  40.770  1.00  0.00           H  
ATOM   1282  CA  GLU    82      71.990  48.670  41.570  1.00  0.00           C  
ATOM   1283  HA  GLU    82      71.270  49.490  41.460  1.00  0.00           H  
ATOM   1284  CB  GLU    82      72.450  48.590  42.970  1.00  0.00           C  
ATOM   1285  HB2 GLU    82      71.640  48.450  43.680  1.00  0.00           H  
ATOM   1286  HB3 GLU    82      73.080  47.710  43.140  1.00  0.00           H  
ATOM   1287  CG  GLU    82      73.220  49.830  43.460  1.00  0.00           C  
ATOM   1288  HG2 GLU    82      72.670  50.750  43.260  1.00  0.00           H  
ATOM   1289  HG3 GLU    82      73.170  49.830  44.550  1.00  0.00           H  
ATOM   1290  CD  GLU    82      74.680  50.050  43.050  1.00  0.00           C  
ATOM   1291  OE1 GLU    82      75.450  49.130  42.860  1.00  0.00           O  
ATOM   1292  OE2 GLU    82      75.120  51.270  42.930  1.00  0.00           O  
ATOM   1293  C   GLU    82      73.120  49.150  40.650  1.00  0.00           C  
ATOM   1294  O   GLU    82      73.850  48.360  40.110  1.00  0.00           O  
ATOM   1295  N   SER    83      73.390  50.440  40.500  1.00  0.00           N  
ATOM   1296  H   SER    83      72.670  51.070  40.850  1.00  0.00           H  
ATOM   1297  CA  SER    83      74.530  51.080  39.790  1.00  0.00           C  
ATOM   1298  HA  SER    83      75.350  50.430  40.080  1.00  0.00           H  
ATOM   1299  CB  SER    83      74.400  50.900  38.270  1.00  0.00           C  
ATOM   1300  HB2 SER    83      74.640  49.880  37.990  1.00  0.00           H  
ATOM   1301  HB3 SER    83      73.340  50.950  38.010  1.00  0.00           H  
ATOM   1302  OG  SER    83      75.210  51.770  37.640  1.00  0.00           O  
ATOM   1303  HG  SER    83      74.730  52.050  36.850  1.00  0.00           H  
ATOM   1304  C   SER    83      74.800  52.510  40.220  1.00  0.00           C  
ATOM   1305  O   SER    83      73.840  53.290  40.420  1.00  0.00           O  
ATOM   1306  N   ARG    84      76.130  52.900  40.170  1.00  0.00           N  
ATOM   1307  H   ARG    84      76.700  52.170  39.770  1.00  0.00           H  
ATOM   1308  CA  ARG    84      76.780  54.210  40.350  1.00  0.00           C  
ATOM   1309  HA  ARG    84      77.750  53.930  40.750  1.00  0.00           H  
ATOM   1310  CB  ARG    84      76.990  54.980  39.090  1.00  0.00           C  
ATOM   1311  HB2 ARG    84      77.390  55.950  39.380  1.00  0.00           H  
ATOM   1312  HB3 ARG    84      77.820  54.630  38.470  1.00  0.00           H  
ATOM   1313  CG  ARG    84      75.810  55.190  38.220  1.00  0.00           C  
ATOM   1314  HG2 ARG    84      76.370  55.590  37.370  1.00  0.00           H  
ATOM   1315  HG3 ARG    84      75.430  54.190  38.020  1.00  0.00           H  
ATOM   1316  CD  ARG    84      74.730  56.260  38.610  1.00  0.00           C  
ATOM   1317  HD2 ARG    84      74.300  56.070  39.600  1.00  0.00           H  
ATOM   1318  HD3 ARG    84      75.190  57.240  38.640  1.00  0.00           H  
ATOM   1319  NE  ARG    84      73.720  56.360  37.500  1.00  0.00           N  
ATOM   1320  HE  ARG    84      73.850  57.140  36.860  1.00  0.00           H  
ATOM   1321  CZ  ARG    84      72.730  55.510  37.290  1.00  0.00           C  
ATOM   1322  NH1 ARG    84      72.330  54.550  38.040  1.00  0.00           N  
ATOM   1323 HH11 ARG    84      72.800  54.410  38.920  1.00  0.00           H  
ATOM   1324 HH12 ARG    84      71.560  54.000  37.690  1.00  0.00           H  
ATOM   1325  NH2 ARG    84      71.950  55.700  36.260  1.00  0.00           N  
ATOM   1326 HH21 ARG    84      72.160  56.440  35.610  1.00  0.00           H  
ATOM   1327 HH22 ARG    84      71.090  55.180  36.120  1.00  0.00           H  
ATOM   1328  C   ARG    84      76.280  55.100  41.550  1.00  0.00           C  
ATOM   1329  O   ARG    84      76.270  56.350  41.520  1.00  0.00           O  
ATOM   1330  N   GLY    85      75.850  54.410  42.570  1.00  0.00           N  
ATOM   1331  H   GLY    85      75.720  53.420  42.430  1.00  0.00           H  
ATOM   1332  CA  GLY    85      75.340  54.990  43.820  1.00  0.00           C  
ATOM   1333  HA2 GLY    85      75.850  54.500  44.650  1.00  0.00           H  
ATOM   1334  HA3 GLY    85      75.490  56.070  43.940  1.00  0.00           H  
ATOM   1335  C   GLY    85      73.820  54.930  43.990  1.00  0.00           C  
ATOM   1336  O   GLY    85      73.320  55.680  44.870  1.00  0.00           O  
ATOM   1337  N   LYS    86      73.170  54.130  43.120  1.00  0.00           N  
ATOM   1338  H   LYS    86      73.650  53.500  42.490  1.00  0.00           H  
ATOM   1339  CA  LYS    86      71.690  54.250  43.000  1.00  0.00           C  
ATOM   1340  HA  LYS    86      71.260  54.710  43.900  1.00  0.00           H  
ATOM   1341  CB  LYS    86      71.430  55.310  41.830  1.00  0.00           C  
ATOM   1342  HB2 LYS    86      72.130  56.140  41.770  1.00  0.00           H  
ATOM   1343  HB3 LYS    86      71.740  54.720  40.970  1.00  0.00           H  
ATOM   1344  CG  LYS    86      70.020  55.910  41.600  1.00  0.00           C  
ATOM   1345  HG2 LYS    86      70.130  56.590  40.750  1.00  0.00           H  
ATOM   1346  HG3 LYS    86      69.460  55.130  41.090  1.00  0.00           H  
ATOM   1347  CD  LYS    86      69.390  56.460  42.900  1.00  0.00           C  
ATOM   1348  HD2 LYS    86      70.150  56.510  43.680  1.00  0.00           H  
ATOM   1349  HD3 LYS    86      68.940  57.410  42.610  1.00  0.00           H  
ATOM   1350  CE  LYS    86      68.340  55.400  43.410  1.00  0.00           C  
ATOM   1351  HE2 LYS    86      67.670  55.090  42.610  1.00  0.00           H  
ATOM   1352  HE3 LYS    86      68.820  54.490  43.760  1.00  0.00           H  
ATOM   1353  NZ  LYS    86      67.530  55.920  44.500  1.00  0.00           N  
ATOM   1354  HZ1 LYS    86      67.940  55.920  45.420  1.00  0.00           H  
ATOM   1355  HZ2 LYS    86      67.310  56.890  44.320  1.00  0.00           H  
ATOM   1356  HZ3 LYS    86      66.660  55.430  44.540  1.00  0.00           H  
ATOM   1357  C   LYS    86      71.010  52.940  42.700  1.00  0.00           C  
ATOM   1358  O   LYS    86      71.240  52.340  41.660  1.00  0.00           O  
ATOM   1359  N   ALA    87      70.120  52.430  43.600  1.00  0.00           N  
ATOM   1360  H   ALA    87      69.960  52.910  44.480  1.00  0.00           H  
ATOM   1361  CA  ALA    87      69.220  51.290  43.400  1.00  0.00           C  
ATOM   1362  HA  ALA    87      69.830  50.610  42.800  1.00  0.00           H  
ATOM   1363  CB  ALA    87      68.820  50.590  44.660  1.00  0.00           C  
ATOM   1364  HB1 ALA    87      68.180  51.230  45.270  1.00  0.00           H  
ATOM   1365  HB2 ALA    87      68.190  49.760  44.340  1.00  0.00           H  
ATOM   1366  HB3 ALA    87      69.680  50.180  45.200  1.00  0.00           H  
ATOM   1367  C   ALA    87      68.110  51.530  42.370  1.00  0.00           C  
ATOM   1368  O   ALA    87      67.690  52.680  42.110  1.00  0.00           O  
ATOM   1369  N   ASN    88      67.520  50.430  41.860  1.00  0.00           N  
ATOM   1370  H   ASN    88      67.940  49.550  42.120  1.00  0.00           H  
ATOM   1371  CA  ASN    88      66.500  50.460  40.760  1.00  0.00           C  
ATOM   1372  HA  ASN    88      65.880  51.360  40.710  1.00  0.00           H  
ATOM   1373  CB  ASN    88      67.270  50.130  39.470  1.00  0.00           C  
ATOM   1374  HB2 ASN    88      68.180  50.720  39.380  1.00  0.00           H  
ATOM   1375  HB3 ASN    88      67.550  49.080  39.500  1.00  0.00           H  
ATOM   1376  CG  ASN    88      66.320  50.350  38.320  1.00  0.00           C  
ATOM   1377  OD1 ASN    88      65.340  49.680  38.180  1.00  0.00           O  
ATOM   1378  ND2 ASN    88      66.570  51.350  37.500  1.00  0.00           N  
ATOM   1379 HD21 ASN    88      65.840  51.670  36.880  1.00  0.00           H  
ATOM   1380 HD22 ASN    88      67.330  51.950  37.800  1.00  0.00           H  
ATOM   1381  C   ASN    88      65.440  49.460  41.150  1.00  0.00           C  
ATOM   1382  O   ASN    88      65.550  48.200  41.150  1.00  0.00           O  
ATOM   1383  N   LEU    89      64.240  50.030  41.570  1.00  0.00           N  
ATOM   1384  H   LEU    89      64.200  51.020  41.380  1.00  0.00           H  
ATOM   1385  CA  LEU    89      63.080  49.310  42.160  1.00  0.00           C  
ATOM   1386  HA  LEU    89      63.370  48.400  42.680  1.00  0.00           H  
ATOM   1387  CB  LEU    89      62.360  50.150  43.240  1.00  0.00           C  
ATOM   1388  HB2 LEU    89      61.940  51.050  42.810  1.00  0.00           H  
ATOM   1389  HB3 LEU    89      61.530  49.540  43.590  1.00  0.00           H  
ATOM   1390  CG  LEU    89      63.220  50.520  44.430  1.00  0.00           C  
ATOM   1391  HG  LEU    89      64.140  51.000  44.090  1.00  0.00           H  
ATOM   1392  CD1 LEU    89      62.550  51.610  45.260  1.00  0.00           C  
ATOM   1393 HD11 LEU    89      62.450  52.510  44.650  1.00  0.00           H  
ATOM   1394 HD12 LEU    89      61.630  51.180  45.650  1.00  0.00           H  
ATOM   1395 HD13 LEU    89      63.260  51.900  46.040  1.00  0.00           H  
ATOM   1396  CD2 LEU    89      63.520  49.310  45.400  1.00  0.00           C  
ATOM   1397 HD21 LEU    89      62.530  49.050  45.780  1.00  0.00           H  
ATOM   1398 HD22 LEU    89      64.010  48.500  44.860  1.00  0.00           H  
ATOM   1399 HD23 LEU    89      64.170  49.670  46.190  1.00  0.00           H  
ATOM   1400  C   LEU    89      62.040  48.810  41.080  1.00  0.00           C  
ATOM   1401  O   LEU    89      61.010  48.370  41.460  1.00  0.00           O  
ATOM   1402  N   THR    90      62.340  48.920  39.780  1.00  0.00           N  
ATOM   1403  H   THR    90      63.300  49.170  39.580  1.00  0.00           H  
ATOM   1404  CA  THR    90      61.420  48.560  38.660  1.00  0.00           C  
ATOM   1405  HA  THR    90      60.570  49.230  38.550  1.00  0.00           H  
ATOM   1406  CB  THR    90      62.230  48.720  37.350  1.00  0.00           C  
ATOM   1407  HB  THR    90      63.230  48.360  37.580  1.00  0.00           H  
ATOM   1408  CG2 THR    90      61.550  48.200  36.060  1.00  0.00           C  
ATOM   1409 HG21 THR    90      61.310  47.160  36.250  1.00  0.00           H  
ATOM   1410 HG22 THR    90      60.550  48.640  36.010  1.00  0.00           H  
ATOM   1411 HG23 THR    90      62.030  48.400  35.100  1.00  0.00           H  
ATOM   1412  OG1 THR    90      62.370  50.060  37.070  1.00  0.00           O  
ATOM   1413  HG1 THR    90      63.030  50.090  36.380  1.00  0.00           H  
ATOM   1414  C   THR    90      60.860  47.150  38.790  1.00  0.00           C  
ATOM   1415  O   THR    90      59.680  46.990  38.560  1.00  0.00           O  
ATOM   1416  N   LYS    91      61.610  46.070  39.190  1.00  0.00           N  
ATOM   1417  H   LYS    91      62.590  46.150  39.420  1.00  0.00           H  
ATOM   1418  CA  LYS    91      61.020  44.720  39.290  1.00  0.00           C  
ATOM   1419  HA  LYS    91      60.820  44.270  38.320  1.00  0.00           H  
ATOM   1420  CB  LYS    91      62.120  43.740  39.740  1.00  0.00           C  
ATOM   1421  HB2 LYS    91      63.020  44.070  39.220  1.00  0.00           H  
ATOM   1422  HB3 LYS    91      62.340  43.900  40.790  1.00  0.00           H  
ATOM   1423  CG  LYS    91      61.920  42.250  39.410  1.00  0.00           C  
ATOM   1424  HG2 LYS    91      60.880  42.020  39.640  1.00  0.00           H  
ATOM   1425  HG3 LYS    91      62.150  42.020  38.380  1.00  0.00           H  
ATOM   1426  CD  LYS    91      62.870  41.410  40.240  1.00  0.00           C  
ATOM   1427  HD2 LYS    91      62.640  41.620  41.290  1.00  0.00           H  
ATOM   1428  HD3 LYS    91      62.560  40.400  39.980  1.00  0.00           H  
ATOM   1429  CE  LYS    91      64.380  41.640  39.820  1.00  0.00           C  
ATOM   1430  HE2 LYS    91      64.490  41.850  38.760  1.00  0.00           H  
ATOM   1431  HE3 LYS    91      64.600  42.640  40.200  1.00  0.00           H  
ATOM   1432  NZ  LYS    91      65.300  40.580  40.390  1.00  0.00           N  
ATOM   1433  HZ1 LYS    91      66.240  40.910  40.200  1.00  0.00           H  
ATOM   1434  HZ2 LYS    91      65.200  40.470  41.390  1.00  0.00           H  
ATOM   1435  HZ3 LYS    91      65.160  39.700  39.900  1.00  0.00           H  
ATOM   1436  C   LYS    91      59.820  44.700  40.200  1.00  0.00           C  
ATOM   1437  O   LYS    91      58.850  43.940  39.980  1.00  0.00           O  
ATOM   1438  N   TYR    92      59.770  45.540  41.290  1.00  0.00           N  
ATOM   1439  H   TYR    92      60.530  46.160  41.530  1.00  0.00           H  
ATOM   1440  CA  TYR    92      58.570  45.680  42.190  1.00  0.00           C  
ATOM   1441  HA  TYR    92      57.980  44.770  42.120  1.00  0.00           H  
ATOM   1442  CB  TYR    92      59.040  45.940  43.610  1.00  0.00           C  
ATOM   1443  HB2 TYR    92      59.100  47.020  43.780  1.00  0.00           H  
ATOM   1444  HB3 TYR    92      58.230  45.590  44.260  1.00  0.00           H  
ATOM   1445  CG  TYR    92      60.340  45.210  44.140  1.00  0.00           C  
ATOM   1446  CD1 TYR    92      60.310  43.860  44.300  1.00  0.00           C  
ATOM   1447  HD1 TYR    92      59.370  43.340  44.270  1.00  0.00           H  
ATOM   1448  CE1 TYR    92      61.510  43.140  44.460  1.00  0.00           C  
ATOM   1449  HE1 TYR    92      61.330  42.080  44.600  1.00  0.00           H  
ATOM   1450  CZ  TYR    92      62.760  43.800  44.270  1.00  0.00           C  
ATOM   1451  OH  TYR    92      63.980  43.180  44.350  1.00  0.00           O  
ATOM   1452  HH  TYR    92      64.090  42.300  44.000  1.00  0.00           H  
ATOM   1453  CE2 TYR    92      62.800  45.160  44.080  1.00  0.00           C  
ATOM   1454  HE2 TYR    92      63.700  45.690  43.810  1.00  0.00           H  
ATOM   1455  CD2 TYR    92      61.560  45.840  44.080  1.00  0.00           C  
ATOM   1456  HD2 TYR    92      61.620  46.910  44.010  1.00  0.00           H  
ATOM   1457  C   TYR    92      57.610  46.810  41.640  1.00  0.00           C  
ATOM   1458  O   TYR    92      56.440  46.580  41.870  1.00  0.00           O  
ATOM   1459  N   ARG    93      58.000  47.840  40.840  1.00  0.00           N  
ATOM   1460  H   ARG    93      58.980  48.020  40.670  1.00  0.00           H  
ATOM   1461  CA  ARG    93      56.940  48.720  40.320  1.00  0.00           C  
ATOM   1462  HA  ARG    93      56.210  49.070  41.050  1.00  0.00           H  
ATOM   1463  CB  ARG    93      57.610  50.050  39.840  1.00  0.00           C  
ATOM   1464  HB2 ARG    93      58.580  49.920  39.350  1.00  0.00           H  
ATOM   1465  HB3 ARG    93      56.980  50.510  39.080  1.00  0.00           H  
ATOM   1466  CG  ARG    93      57.870  51.140  40.860  1.00  0.00           C  
ATOM   1467  HG2 ARG    93      58.040  52.070  40.330  1.00  0.00           H  
ATOM   1468  HG3 ARG    93      56.990  51.360  41.460  1.00  0.00           H  
ATOM   1469  CD  ARG    93      59.100  51.010  41.780  1.00  0.00           C  
ATOM   1470  HD2 ARG    93      58.900  50.090  42.350  1.00  0.00           H  
ATOM   1471  HD3 ARG    93      59.940  50.770  41.130  1.00  0.00           H  
ATOM   1472  NE  ARG    93      59.360  52.160  42.610  1.00  0.00           N  
ATOM   1473  HE  ARG    93      58.710  52.440  43.330  1.00  0.00           H  
ATOM   1474  CZ  ARG    93      60.250  53.090  42.490  1.00  0.00           C  
ATOM   1475  NH1 ARG    93      61.070  53.330  41.560  1.00  0.00           N  
ATOM   1476 HH11 ARG    93      60.980  52.880  40.670  1.00  0.00           H  
ATOM   1477 HH12 ARG    93      61.500  54.240  41.600  1.00  0.00           H  
ATOM   1478  NH2 ARG    93      60.350  53.910  43.510  1.00  0.00           N  
ATOM   1479 HH21 ARG    93      60.050  53.580  44.420  1.00  0.00           H  
ATOM   1480 HH22 ARG    93      60.910  54.750  43.510  1.00  0.00           H  
ATOM   1481  C   ARG    93      56.010  48.030  39.350  1.00  0.00           C  
ATOM   1482  O   ARG    93      54.800  48.000  39.430  1.00  0.00           O  
ATOM   1483  N   GLU    94      56.600  47.320  38.370  1.00  0.00           N  
ATOM   1484  H   GLU    94      57.590  47.430  38.210  1.00  0.00           H  
ATOM   1485  CA  GLU    94      56.000  46.640  37.290  1.00  0.00           C  
ATOM   1486  HA  GLU    94      55.300  47.310  36.790  1.00  0.00           H  
ATOM   1487  CB  GLU    94      57.150  46.200  36.360  1.00  0.00           C  
ATOM   1488  HB2 GLU    94      57.690  45.440  36.920  1.00  0.00           H  
ATOM   1489  HB3 GLU    94      56.870  45.690  35.450  1.00  0.00           H  
ATOM   1490  CG  GLU    94      58.060  47.310  35.900  1.00  0.00           C  
ATOM   1491  HG2 GLU    94      58.450  47.930  36.700  1.00  0.00           H  
ATOM   1492  HG3 GLU    94      58.920  46.850  35.410  1.00  0.00           H  
ATOM   1493  CD  GLU    94      57.290  48.180  34.860  1.00  0.00           C  
ATOM   1494  OE1 GLU    94      57.780  48.450  33.760  1.00  0.00           O  
ATOM   1495  OE2 GLU    94      56.160  48.710  35.150  1.00  0.00           O  
ATOM   1496  C   GLU    94      55.250  45.360  37.840  1.00  0.00           C  
ATOM   1497  O   GLU    94      54.310  44.940  37.250  1.00  0.00           O  
ATOM   1498  N   ALA    95      55.650  44.910  39.090  1.00  0.00           N  
ATOM   1499  H   ALA    95      56.440  45.300  39.580  1.00  0.00           H  
ATOM   1500  CA  ALA    95      54.840  43.780  39.640  1.00  0.00           C  
ATOM   1501  HA  ALA    95      54.390  43.200  38.840  1.00  0.00           H  
ATOM   1502  CB  ALA    95      55.750  42.890  40.510  1.00  0.00           C  
ATOM   1503  HB1 ALA    95      56.660  42.590  39.990  1.00  0.00           H  
ATOM   1504  HB2 ALA    95      56.070  43.560  41.310  1.00  0.00           H  
ATOM   1505  HB3 ALA    95      55.130  42.160  41.040  1.00  0.00           H  
ATOM   1506  C   ALA    95      53.490  44.280  40.360  1.00  0.00           C  
ATOM   1507  O   ALA    95      52.490  43.570  40.530  1.00  0.00           O  
ATOM   1508  N   SER    96      53.520  45.520  40.880  1.00  0.00           N  
ATOM   1509  H   SER    96      54.400  46.010  40.990  1.00  0.00           H  
ATOM   1510  CA  SER    96      52.380  46.290  41.330  1.00  0.00           C  
ATOM   1511  HA  SER    96      51.940  45.580  42.030  1.00  0.00           H  
ATOM   1512  CB  SER    96      52.890  47.570  42.090  1.00  0.00           C  
ATOM   1513  HB2 SER    96      53.800  47.210  42.570  1.00  0.00           H  
ATOM   1514  HB3 SER    96      53.050  48.420  41.430  1.00  0.00           H  
ATOM   1515  OG  SER    96      51.970  47.980  43.030  1.00  0.00           O  
ATOM   1516  HG  SER    96      52.320  47.680  43.870  1.00  0.00           H  
ATOM   1517  C   SER    96      51.390  46.720  40.250  1.00  0.00           C  
ATOM   1518  O   SER    96      50.160  46.610  40.380  1.00  0.00           O  
ATOM   1519  N   VAL    97      51.930  47.030  39.070  1.00  0.00           N  
ATOM   1520  H   VAL    97      52.930  46.870  39.080  1.00  0.00           H  
ATOM   1521  CA  VAL    97      51.140  47.230  37.880  1.00  0.00           C  
ATOM   1522  HA  VAL    97      50.400  47.990  38.120  1.00  0.00           H  
ATOM   1523  CB  VAL    97      51.990  47.830  36.730  1.00  0.00           C  
ATOM   1524  HB  VAL    97      52.790  47.190  36.370  1.00  0.00           H  
ATOM   1525  CG1 VAL    97      51.160  48.060  35.530  1.00  0.00           C  
ATOM   1526 HG11 VAL    97      51.810  48.340  34.710  1.00  0.00           H  
ATOM   1527 HG12 VAL    97      50.700  47.140  35.180  1.00  0.00           H  
ATOM   1528 HG13 VAL    97      50.430  48.860  35.630  1.00  0.00           H  
ATOM   1529  CG2 VAL    97      52.610  49.090  37.150  1.00  0.00           C  
ATOM   1530 HG21 VAL    97      52.010  49.480  37.970  1.00  0.00           H  
ATOM   1531 HG22 VAL    97      53.640  48.910  37.470  1.00  0.00           H  
ATOM   1532 HG23 VAL    97      52.740  49.830  36.360  1.00  0.00           H  
ATOM   1533  C   VAL    97      50.420  45.900  37.580  1.00  0.00           C  
ATOM   1534  O   VAL    97      49.230  45.970  37.240  1.00  0.00           O  
ATOM   1535  N   GLU    98      51.060  44.730  37.650  1.00  0.00           N  
ATOM   1536  H   GLU    98      52.070  44.760  37.770  1.00  0.00           H  
ATOM   1537  CA  GLU    98      50.460  43.450  37.310  1.00  0.00           C  
ATOM   1538  HA  GLU    98      50.010  43.550  36.320  1.00  0.00           H  
ATOM   1539  CB  GLU    98      51.590  42.410  37.280  1.00  0.00           C  
ATOM   1540  HB2 GLU    98      52.320  42.500  38.090  1.00  0.00           H  
ATOM   1541  HB3 GLU    98      51.130  41.430  37.200  1.00  0.00           H  
ATOM   1542  CG  GLU    98      52.310  42.580  35.920  1.00  0.00           C  
ATOM   1543  HG2 GLU    98      51.640  42.730  35.080  1.00  0.00           H  
ATOM   1544  HG3 GLU    98      52.960  43.460  35.930  1.00  0.00           H  
ATOM   1545  CD  GLU    98      53.170  41.350  35.620  1.00  0.00           C  
ATOM   1546  OE1 GLU    98      52.640  40.210  35.540  1.00  0.00           O  
ATOM   1547  OE2 GLU    98      54.440  41.540  35.550  1.00  0.00           O  
ATOM   1548  C   GLU    98      49.290  43.060  38.150  1.00  0.00           C  
ATOM   1549  O   GLU    98      48.240  42.660  37.700  1.00  0.00           O  
ATOM   1550  N   VAL    99      49.370  43.240  39.480  1.00  0.00           N  
ATOM   1551  H   VAL    99      50.150  43.820  39.760  1.00  0.00           H  
ATOM   1552  CA  VAL    99      48.310  43.040  40.520  1.00  0.00           C  
ATOM   1553  HA  VAL    99      47.890  42.060  40.320  1.00  0.00           H  
ATOM   1554  CB  VAL    99      48.840  42.820  41.910  1.00  0.00           C  
ATOM   1555  HB  VAL    99      47.930  42.570  42.450  1.00  0.00           H  
ATOM   1556  CG1 VAL    99      49.920  41.780  42.090  1.00  0.00           C  
ATOM   1557 HG11 VAL    99      49.680  40.800  41.680  1.00  0.00           H  
ATOM   1558 HG12 VAL    99      50.860  42.190  41.710  1.00  0.00           H  
ATOM   1559 HG13 VAL    99      50.030  41.620  43.160  1.00  0.00           H  
ATOM   1560  CG2 VAL    99      49.360  44.100  42.660  1.00  0.00           C  
ATOM   1561 HG21 VAL    99      50.070  44.590  42.000  1.00  0.00           H  
ATOM   1562 HG22 VAL    99      48.500  44.760  42.730  1.00  0.00           H  
ATOM   1563 HG23 VAL    99      49.770  43.790  43.620  1.00  0.00           H  
ATOM   1564  C   VAL    99      47.150  44.010  40.360  1.00  0.00           C  
ATOM   1565  O   VAL    99      45.990  43.570  40.430  1.00  0.00           O  
ATOM   1566  N   MET   100      47.420  45.280  40.080  1.00  0.00           N  
ATOM   1567  H   MET   100      48.410  45.500  40.120  1.00  0.00           H  
ATOM   1568  CA  MET   100      46.360  46.250  39.970  1.00  0.00           C  
ATOM   1569  HA  MET   100      45.690  46.070  40.810  1.00  0.00           H  
ATOM   1570  CB  MET   100      46.900  47.700  40.050  1.00  0.00           C  
ATOM   1571  HB2 MET   100      47.770  47.830  39.410  1.00  0.00           H  
ATOM   1572  HB3 MET   100      46.100  48.400  39.780  1.00  0.00           H  
ATOM   1573  CG  MET   100      47.410  47.990  41.420  1.00  0.00           C  
ATOM   1574  HG2 MET   100      46.610  47.590  42.050  1.00  0.00           H  
ATOM   1575  HG3 MET   100      48.260  47.360  41.680  1.00  0.00           H  
ATOM   1576  SD  MET   100      47.840  49.710  41.850  1.00  0.00           S  
ATOM   1577  CE  MET   100      49.570  49.650  41.280  1.00  0.00           C  
ATOM   1578  HE1 MET   100      49.660  49.040  40.380  1.00  0.00           H  
ATOM   1579  HE2 MET   100      49.990  50.650  41.250  1.00  0.00           H  
ATOM   1580  HE3 MET   100      50.170  49.090  42.000  1.00  0.00           H  
ATOM   1581  C   MET   100      45.490  45.990  38.730  1.00  0.00           C  
ATOM   1582  O   MET   100      44.310  46.040  38.740  1.00  0.00           O  
ATOM   1583  N   GLU   101      46.090  45.400  37.670  1.00  0.00           N  
ATOM   1584  H   GLU   101      47.070  45.160  37.720  1.00  0.00           H  
ATOM   1585  CA  GLU   101      45.560  45.240  36.300  1.00  0.00           C  
ATOM   1586  HA  GLU   101      45.040  46.160  36.050  1.00  0.00           H  
ATOM   1587  CB  GLU   101      46.670  44.990  35.340  1.00  0.00           C  
ATOM   1588  HB2 GLU   101      47.460  45.750  35.370  1.00  0.00           H  
ATOM   1589  HB3 GLU   101      47.150  44.030  35.550  1.00  0.00           H  
ATOM   1590  CG  GLU   101      46.190  45.110  33.930  1.00  0.00           C  
ATOM   1591  HG2 GLU   101      45.370  45.810  33.770  1.00  0.00           H  
ATOM   1592  HG3 GLU   101      47.090  45.470  33.430  1.00  0.00           H  
ATOM   1593  CD  GLU   101      45.880  43.690  33.320  1.00  0.00           C  
ATOM   1594  OE1 GLU   101      46.780  42.800  33.340  1.00  0.00           O  
ATOM   1595  OE2 GLU   101      44.810  43.450  32.760  1.00  0.00           O  
ATOM   1596  C   GLU   101      44.500  44.070  36.380  1.00  0.00           C  
ATOM   1597  O   GLU   101      43.390  44.320  35.880  1.00  0.00           O  
ATOM   1598  N   ILE   102      44.900  42.980  37.070  1.00  0.00           N  
ATOM   1599  H   ILE   102      45.860  42.810  37.350  1.00  0.00           H  
ATOM   1600  CA  ILE   102      43.990  41.920  37.310  1.00  0.00           C  
ATOM   1601  HA  ILE   102      43.450  41.770  36.380  1.00  0.00           H  
ATOM   1602  CB  ILE   102      44.670  40.600  37.790  1.00  0.00           C  
ATOM   1603  HB  ILE   102      44.980  40.610  38.840  1.00  0.00           H  
ATOM   1604  CG2 ILE   102      43.740  39.380  37.740  1.00  0.00           C  
ATOM   1605 HG21 ILE   102      43.340  39.150  36.750  1.00  0.00           H  
ATOM   1606 HG22 ILE   102      44.250  38.530  38.170  1.00  0.00           H  
ATOM   1607 HG23 ILE   102      42.850  39.550  38.340  1.00  0.00           H  
ATOM   1608  CG1 ILE   102      45.920  40.150  37.020  1.00  0.00           C  
ATOM   1609 HG12 ILE   102      45.630  39.520  36.170  1.00  0.00           H  
ATOM   1610 HG13 ILE   102      46.370  40.990  36.500  1.00  0.00           H  
ATOM   1611  CD1 ILE   102      47.060  39.470  37.850  1.00  0.00           C  
ATOM   1612 HD11 ILE   102      46.700  38.580  38.360  1.00  0.00           H  
ATOM   1613 HD12 ILE   102      47.950  39.190  37.290  1.00  0.00           H  
ATOM   1614 HD13 ILE   102      47.440  40.200  38.570  1.00  0.00           H  
ATOM   1615  C   ILE   102      42.860  42.280  38.280  1.00  0.00           C  
ATOM   1616  O   ILE   102      41.720  42.040  37.920  1.00  0.00           O  
ATOM   1617  N   MET   103      43.090  42.970  39.390  1.00  0.00           N  
ATOM   1618  H   MET   103      44.070  43.150  39.580  1.00  0.00           H  
ATOM   1619  CA  MET   103      41.990  43.550  40.160  1.00  0.00           C  
ATOM   1620  HA  MET   103      41.320  42.740  40.460  1.00  0.00           H  
ATOM   1621  CB  MET   103      42.460  44.230  41.410  1.00  0.00           C  
ATOM   1622  HB2 MET   103      43.090  45.080  41.150  1.00  0.00           H  
ATOM   1623  HB3 MET   103      41.550  44.650  41.840  1.00  0.00           H  
ATOM   1624  CG  MET   103      43.080  43.310  42.500  1.00  0.00           C  
ATOM   1625  HG2 MET   103      42.290  42.620  42.800  1.00  0.00           H  
ATOM   1626  HG3 MET   103      43.880  42.690  42.090  1.00  0.00           H  
ATOM   1627  SD  MET   103      43.670  44.220  44.060  1.00  0.00           S  
ATOM   1628  CE  MET   103      45.460  44.580  43.730  1.00  0.00           C  
ATOM   1629  HE1 MET   103      45.900  43.640  43.400  1.00  0.00           H  
ATOM   1630  HE2 MET   103      45.510  45.330  42.940  1.00  0.00           H  
ATOM   1631  HE3 MET   103      45.970  44.950  44.620  1.00  0.00           H  
ATOM   1632  C   MET   103      41.110  44.550  39.420  1.00  0.00           C  
ATOM   1633  O   MET   103      39.850  44.690  39.650  1.00  0.00           O  
ATOM   1634  N   SER   104      41.630  45.300  38.470  1.00  0.00           N  
ATOM   1635  H   SER   104      42.620  45.250  38.270  1.00  0.00           H  
ATOM   1636  CA  SER   104      40.850  46.310  37.660  1.00  0.00           C  
ATOM   1637  HA  SER   104      40.460  46.990  38.410  1.00  0.00           H  
ATOM   1638  CB  SER   104      41.950  47.100  36.930  1.00  0.00           C  
ATOM   1639  HB2 SER   104      42.660  47.500  37.660  1.00  0.00           H  
ATOM   1640  HB3 SER   104      42.430  46.470  36.190  1.00  0.00           H  
ATOM   1641  OG  SER   104      41.370  48.180  36.250  1.00  0.00           O  
ATOM   1642  HG  SER   104      42.070  48.840  36.290  1.00  0.00           H  
ATOM   1643  C   SER   104      39.790  45.720  36.730  1.00  0.00           C  
ATOM   1644  O   SER   104      38.810  46.400  36.350  1.00  0.00           O  
ATOM   1645  N   ARG   105      39.870  44.390  36.500  1.00  0.00           N  
ATOM   1646  H   ARG   105      40.660  43.860  36.860  1.00  0.00           H  
ATOM   1647  CA  ARG   105      38.840  43.640  35.730  1.00  0.00           C  
ATOM   1648  HA  ARG   105      38.690  44.200  34.810  1.00  0.00           H  
ATOM   1649  CB  ARG   105      39.400  42.200  35.340  1.00  0.00           C  
ATOM   1650  HB2 ARG   105      39.510  41.600  36.240  1.00  0.00           H  
ATOM   1651  HB3 ARG   105      38.620  41.680  34.780  1.00  0.00           H  
ATOM   1652  CG  ARG   105      40.710  42.310  34.580  1.00  0.00           C  
ATOM   1653  HG2 ARG   105      40.510  42.920  33.710  1.00  0.00           H  
ATOM   1654  HG3 ARG   105      41.290  43.000  35.190  1.00  0.00           H  
ATOM   1655  CD  ARG   105      41.400  41.010  34.220  1.00  0.00           C  
ATOM   1656  HD2 ARG   105      41.610  40.400  35.100  1.00  0.00           H  
ATOM   1657  HD3 ARG   105      40.830  40.470  33.460  1.00  0.00           H  
ATOM   1658  NE  ARG   105      42.810  41.230  33.610  1.00  0.00           N  
ATOM   1659  HE  ARG   105      42.970  42.160  33.250  1.00  0.00           H  
ATOM   1660  CZ  ARG   105      43.780  40.330  33.590  1.00  0.00           C  
ATOM   1661  NH1 ARG   105      43.520  39.140  34.120  1.00  0.00           N  
ATOM   1662 HH11 ARG   105      42.560  38.910  34.320  1.00  0.00           H  
ATOM   1663 HH12 ARG   105      44.240  38.420  34.140  1.00  0.00           H  
ATOM   1664  NH2 ARG   105      44.950  40.710  33.190  1.00  0.00           N  
ATOM   1665 HH21 ARG   105      45.130  41.670  32.940  1.00  0.00           H  
ATOM   1666 HH22 ARG   105      45.680  40.060  33.450  1.00  0.00           H  
ATOM   1667  C   ARG   105      37.420  43.580  36.390  1.00  0.00           C  
ATOM   1668  O   ARG   105      36.370  43.620  35.800  1.00  0.00           O  
ATOM   1669  N   PHE   106      37.510  43.490  37.720  1.00  0.00           N  
ATOM   1670  H   PHE   106      38.430  43.430  38.130  1.00  0.00           H  
ATOM   1671  CA  PHE   106      36.430  43.370  38.650  1.00  0.00           C  
ATOM   1672  HA  PHE   106      35.550  42.970  38.150  1.00  0.00           H  
ATOM   1673  CB  PHE   106      36.850  42.340  39.820  1.00  0.00           C  
ATOM   1674  HB2 PHE   106      37.440  42.830  40.600  1.00  0.00           H  
ATOM   1675  HB3 PHE   106      35.890  42.230  40.310  1.00  0.00           H  
ATOM   1676  CG  PHE   106      37.490  41.030  39.410  1.00  0.00           C  
ATOM   1677  CD1 PHE   106      36.700  39.920  39.090  1.00  0.00           C  
ATOM   1678  HD1 PHE   106      35.640  40.140  39.110  1.00  0.00           H  
ATOM   1679  CE1 PHE   106      37.200  38.650  38.630  1.00  0.00           C  
ATOM   1680  HE1 PHE   106      36.550  37.800  38.450  1.00  0.00           H  
ATOM   1681  CZ  PHE   106      38.580  38.460  38.550  1.00  0.00           C  
ATOM   1682  HZ  PHE   106      39.030  37.500  38.340  1.00  0.00           H  
ATOM   1683  CE2 PHE   106      39.410  39.590  38.840  1.00  0.00           C  
ATOM   1684  HE2 PHE   106      40.480  39.440  38.790  1.00  0.00           H  
ATOM   1685  CD2 PHE   106      38.860  40.850  39.230  1.00  0.00           C  
ATOM   1686  HD2 PHE   106      39.530  41.650  39.510  1.00  0.00           H  
ATOM   1687  C   PHE   106      35.910  44.680  39.270  1.00  0.00           C  
ATOM   1688  O   PHE   106      34.730  44.820  39.340  1.00  0.00           O  
ATOM   1689  N   ALA   107      36.740  45.740  39.520  1.00  0.00           N  
ATOM   1690  H   ALA   107      37.740  45.650  39.480  1.00  0.00           H  
ATOM   1691  CA  ALA   107      36.230  46.850  40.300  1.00  0.00           C  
ATOM   1692  HA  ALA   107      35.170  47.060  40.170  1.00  0.00           H  
ATOM   1693  CB  ALA   107      36.410  46.530  41.830  1.00  0.00           C  
ATOM   1694  HB1 ALA   107      36.550  47.390  42.480  1.00  0.00           H  
ATOM   1695  HB2 ALA   107      35.560  45.870  42.010  1.00  0.00           H  
ATOM   1696  HB3 ALA   107      37.360  46.040  42.070  1.00  0.00           H  
ATOM   1697  C   ALA   107      36.980  48.160  39.920  1.00  0.00           C  
ATOM   1698  O   ALA   107      38.030  48.160  39.280  1.00  0.00           O  
ATOM   1699  N   VAL   108      36.460  49.340  40.420  1.00  0.00           N  
ATOM   1700  H   VAL   108      35.640  49.320  41.000  1.00  0.00           H  
ATOM   1701  CA  VAL   108      37.160  50.680  40.520  1.00  0.00           C  
ATOM   1702  HA  VAL   108      37.760  50.880  39.630  1.00  0.00           H  
ATOM   1703  CB  VAL   108      36.160  51.830  40.720  1.00  0.00           C  
ATOM   1704  HB  VAL   108      35.630  51.680  41.660  1.00  0.00           H  
ATOM   1705  CG1 VAL   108      36.820  53.200  40.610  1.00  0.00           C  
ATOM   1706 HG11 VAL   108      37.540  53.250  41.430  1.00  0.00           H  
ATOM   1707 HG12 VAL   108      37.420  53.310  39.700  1.00  0.00           H  
ATOM   1708 HG13 VAL   108      36.000  53.910  40.650  1.00  0.00           H  
ATOM   1709  CG2 VAL   108      35.130  51.620  39.510  1.00  0.00           C  
ATOM   1710 HG21 VAL   108      34.480  50.770  39.730  1.00  0.00           H  
ATOM   1711 HG22 VAL   108      34.470  52.450  39.290  1.00  0.00           H  
ATOM   1712 HG23 VAL   108      35.700  51.460  38.590  1.00  0.00           H  
ATOM   1713  C   VAL   108      38.160  50.670  41.670  1.00  0.00           C  
ATOM   1714  O   VAL   108      37.850  50.170  42.730  1.00  0.00           O  
ATOM   1715  N   ILE   109      39.350  51.240  41.480  1.00  0.00           N  
ATOM   1716  H   ILE   109      39.380  51.720  40.590  1.00  0.00           H  
ATOM   1717  CA  ILE   109      40.540  50.910  42.260  1.00  0.00           C  
ATOM   1718  HA  ILE   109      40.270  50.410  43.190  1.00  0.00           H  
ATOM   1719  CB  ILE   109      41.340  49.800  41.440  1.00  0.00           C  
ATOM   1720  HB  ILE   109      40.760  48.890  41.580  1.00  0.00           H  
ATOM   1721  CG2 ILE   109      41.470  50.160  39.960  1.00  0.00           C  
ATOM   1722 HG21 ILE   109      42.170  49.460  39.510  1.00  0.00           H  
ATOM   1723 HG22 ILE   109      40.510  49.940  39.480  1.00  0.00           H  
ATOM   1724 HG23 ILE   109      41.570  51.230  39.840  1.00  0.00           H  
ATOM   1725  CG1 ILE   109      42.700  49.610  42.140  1.00  0.00           C  
ATOM   1726 HG12 ILE   109      43.300  50.510  42.040  1.00  0.00           H  
ATOM   1727 HG13 ILE   109      42.500  49.470  43.210  1.00  0.00           H  
ATOM   1728  CD1 ILE   109      43.540  48.420  41.510  1.00  0.00           C  
ATOM   1729 HD11 ILE   109      44.470  48.310  42.080  1.00  0.00           H  
ATOM   1730 HD12 ILE   109      42.970  47.500  41.650  1.00  0.00           H  
ATOM   1731 HD13 ILE   109      43.760  48.630  40.460  1.00  0.00           H  
ATOM   1732  C   ILE   109      41.270  52.180  42.670  1.00  0.00           C  
ATOM   1733  O   ILE   109      41.320  53.150  41.910  1.00  0.00           O  
ATOM   1734  N   GLU   110      41.890  52.220  43.850  1.00  0.00           N  
ATOM   1735  H   GLU   110      41.830  51.460  44.510  1.00  0.00           H  
ATOM   1736  CA  GLU   110      42.760  53.310  44.290  1.00  0.00           C  
ATOM   1737  HA  GLU   110      43.050  53.760  43.330  1.00  0.00           H  
ATOM   1738  CB  GLU   110      41.870  54.190  45.140  1.00  0.00           C  
ATOM   1739  HB2 GLU   110      40.970  54.440  44.590  1.00  0.00           H  
ATOM   1740  HB3 GLU   110      41.480  53.550  45.930  1.00  0.00           H  
ATOM   1741  CG  GLU   110      42.530  55.390  45.770  1.00  0.00           C  
ATOM   1742  HG2 GLU   110      43.220  54.930  46.480  1.00  0.00           H  
ATOM   1743  HG3 GLU   110      43.180  55.810  45.010  1.00  0.00           H  
ATOM   1744  CD  GLU   110      41.630  56.450  46.320  1.00  0.00           C  
ATOM   1745  OE1 GLU   110      42.000  57.620  46.490  1.00  0.00           O  
ATOM   1746  OE2 GLU   110      40.530  56.080  46.730  1.00  0.00           O  
ATOM   1747  C   GLU   110      44.030  52.740  45.020  1.00  0.00           C  
ATOM   1748  O   GLU   110      44.000  52.010  46.000  1.00  0.00           O  
ATOM   1749  N   ARG   111      45.210  53.050  44.400  1.00  0.00           N  
ATOM   1750  H   ARG   111      45.170  53.550  43.530  1.00  0.00           H  
ATOM   1751  CA  ARG   111      46.500  52.400  44.830  1.00  0.00           C  
ATOM   1752  HA  ARG   111      46.360  51.330  44.990  1.00  0.00           H  
ATOM   1753  CB  ARG   111      47.660  52.690  43.830  1.00  0.00           C  
ATOM   1754  HB2 ARG   111      47.390  52.110  42.940  1.00  0.00           H  
ATOM   1755  HB3 ARG   111      47.790  53.730  43.550  1.00  0.00           H  
ATOM   1756  CG  ARG   111      49.050  52.100  44.150  1.00  0.00           C  
ATOM   1757  HG2 ARG   111      48.880  51.340  44.910  1.00  0.00           H  
ATOM   1758  HG3 ARG   111      49.550  51.660  43.290  1.00  0.00           H  
ATOM   1759  CD  ARG   111      50.030  53.210  44.670  1.00  0.00           C  
ATOM   1760  HD2 ARG   111      49.490  53.720  45.460  1.00  0.00           H  
ATOM   1761  HD3 ARG   111      50.850  52.700  45.170  1.00  0.00           H  
ATOM   1762  NE  ARG   111      50.410  54.110  43.510  1.00  0.00           N  
ATOM   1763  HE  ARG   111      50.620  53.650  42.630  1.00  0.00           H  
ATOM   1764  CZ  ARG   111      50.890  55.350  43.530  1.00  0.00           C  
ATOM   1765  NH1 ARG   111      50.650  56.110  44.550  1.00  0.00           N  
ATOM   1766 HH11 ARG   111      50.260  55.750  45.400  1.00  0.00           H  
ATOM   1767 HH12 ARG   111      51.150  56.980  44.690  1.00  0.00           H  
ATOM   1768  NH2 ARG   111      51.550  55.810  42.500  1.00  0.00           N  
ATOM   1769 HH21 ARG   111      51.730  55.270  41.660  1.00  0.00           H  
ATOM   1770 HH22 ARG   111      51.950  56.740  42.590  1.00  0.00           H  
ATOM   1771  C   ARG   111      46.780  53.030  46.170  1.00  0.00           C  
ATOM   1772  O   ARG   111      46.780  54.270  46.240  1.00  0.00           O  
ATOM   1773  N   ALA   112      47.210  52.300  47.200  1.00  0.00           N  
ATOM   1774  H   ALA   112      47.340  51.310  47.090  1.00  0.00           H  
ATOM   1775  CA  ALA   112      47.660  53.010  48.410  1.00  0.00           C  
ATOM   1776  HA  ALA   112      47.490  54.080  48.410  1.00  0.00           H  
ATOM   1777  CB  ALA   112      46.760  52.360  49.500  1.00  0.00           C  
ATOM   1778  HB1 ALA   112      46.770  52.990  50.400  1.00  0.00           H  
ATOM   1779  HB2 ALA   112      45.720  52.350  49.160  1.00  0.00           H  
ATOM   1780  HB3 ALA   112      47.150  51.390  49.790  1.00  0.00           H  
ATOM   1781  C   ALA   112      49.100  52.900  48.810  1.00  0.00           C  
ATOM   1782  O   ALA   112      49.670  53.850  49.430  1.00  0.00           O  
ATOM   1783  N   SER   113      49.730  51.720  48.530  1.00  0.00           N  
ATOM   1784  H   SER   113      49.200  51.010  48.050  1.00  0.00           H  
ATOM   1785  CA  SER   113      51.090  51.290  48.750  1.00  0.00           C  
ATOM   1786  HA  SER   113      51.730  52.170  48.710  1.00  0.00           H  
ATOM   1787  CB  SER   113      51.310  50.570  50.090  1.00  0.00           C  
ATOM   1788  HB2 SER   113      51.120  51.350  50.840  1.00  0.00           H  
ATOM   1789  HB3 SER   113      50.620  49.740  50.270  1.00  0.00           H  
ATOM   1790  OG  SER   113      52.710  50.170  50.260  1.00  0.00           O  
ATOM   1791  HG  SER   113      52.650  49.230  50.440  1.00  0.00           H  
ATOM   1792  C   SER   113      51.400  50.440  47.620  1.00  0.00           C  
ATOM   1793  O   SER   113      50.550  49.800  47.020  1.00  0.00           O  
ATOM   1794  N   ILE   114      52.710  50.360  47.280  1.00  0.00           N  
ATOM   1795  H   ILE   114      53.350  50.970  47.750  1.00  0.00           H  
ATOM   1796  CA  ILE   114      53.270  49.480  46.270  1.00  0.00           C  
ATOM   1797  HA  ILE   114      52.910  49.790  45.290  1.00  0.00           H  
ATOM   1798  CB  ILE   114      54.890  49.730  46.120  1.00  0.00           C  
ATOM   1799  HB  ILE   114      55.070  50.800  46.080  1.00  0.00           H  
ATOM   1800  CG2 ILE   114      55.420  49.200  47.420  1.00  0.00           C  
ATOM   1801 HG21 ILE   114      55.330  48.120  47.320  1.00  0.00           H  
ATOM   1802 HG22 ILE   114      56.460  49.460  47.610  1.00  0.00           H  
ATOM   1803 HG23 ILE   114      54.820  49.490  48.280  1.00  0.00           H  
ATOM   1804  CG1 ILE   114      55.560  49.020  44.880  1.00  0.00           C  
ATOM   1805 HG12 ILE   114      55.720  47.960  45.100  1.00  0.00           H  
ATOM   1806 HG13 ILE   114      54.830  48.980  44.080  1.00  0.00           H  
ATOM   1807  CD1 ILE   114      56.860  49.700  44.470  1.00  0.00           C  
ATOM   1808 HD11 ILE   114      56.720  50.640  43.950  1.00  0.00           H  
ATOM   1809 HD12 ILE   114      57.460  49.850  45.370  1.00  0.00           H  
ATOM   1810 HD13 ILE   114      57.540  49.180  43.800  1.00  0.00           H  
ATOM   1811  C   ILE   114      52.850  48.050  46.450  1.00  0.00           C  
ATOM   1812  O   ILE   114      52.830  47.240  45.440  1.00  0.00           O  
ATOM   1813  N   ASP   115      52.440  47.690  47.670  1.00  0.00           N  
ATOM   1814  H   ASP   115      52.370  48.520  48.240  1.00  0.00           H  
ATOM   1815  CA  ASP   115      51.860  46.330  47.940  1.00  0.00           C  
ATOM   1816  HA  ASP   115      51.840  45.740  47.020  1.00  0.00           H  
ATOM   1817  CB  ASP   115      52.850  45.610  48.770  1.00  0.00           C  
ATOM   1818  HB2 ASP   115      52.430  44.620  48.990  1.00  0.00           H  
ATOM   1819  HB3 ASP   115      53.850  45.640  48.330  1.00  0.00           H  
ATOM   1820  CG  ASP   115      52.950  46.260  50.210  1.00  0.00           C  
ATOM   1821  OD1 ASP   115      53.410  45.490  51.080  1.00  0.00           O  
ATOM   1822  OD2 ASP   115      52.350  47.370  50.410  1.00  0.00           O  
ATOM   1823  C   ASP   115      50.390  46.230  48.510  1.00  0.00           C  
ATOM   1824  O   ASP   115      50.060  45.230  49.110  1.00  0.00           O  
ATOM   1825  N   GLU   116      49.550  47.260  48.340  1.00  0.00           N  
ATOM   1826  H   GLU   116      49.990  48.120  48.020  1.00  0.00           H  
ATOM   1827  CA  GLU   116      48.050  47.250  48.500  1.00  0.00           C  
ATOM   1828  HA  GLU   116      47.660  46.360  48.010  1.00  0.00           H  
ATOM   1829  CB  GLU   116      47.490  47.130  50.010  1.00  0.00           C  
ATOM   1830  HB2 GLU   116      46.440  46.830  50.000  1.00  0.00           H  
ATOM   1831  HB3 GLU   116      48.040  46.280  50.410  1.00  0.00           H  
ATOM   1832  CG  GLU   116      47.740  48.360  50.860  1.00  0.00           C  
ATOM   1833  HG2 GLU   116      48.660  48.840  50.530  1.00  0.00           H  
ATOM   1834  HG3 GLU   116      47.010  49.150  50.700  1.00  0.00           H  
ATOM   1835  CD  GLU   116      47.910  48.130  52.380  1.00  0.00           C  
ATOM   1836  OE1 GLU   116      47.020  48.390  53.260  1.00  0.00           O  
ATOM   1837  OE2 GLU   116      49.030  47.640  52.650  1.00  0.00           O  
ATOM   1838  C   GLU   116      47.230  48.410  47.880  1.00  0.00           C  
ATOM   1839  O   GLU   116      47.630  49.570  47.680  1.00  0.00           O  
ATOM   1840  N   ALA   117      45.970  48.080  47.600  1.00  0.00           N  
ATOM   1841  H   ALA   117      45.760  47.110  47.770  1.00  0.00           H  
ATOM   1842  CA  ALA   117      45.000  48.950  46.950  1.00  0.00           C  
ATOM   1843  HA  ALA   117      45.290  49.960  47.250  1.00  0.00           H  
ATOM   1844  CB  ALA   117      45.200  48.860  45.460  1.00  0.00           C  
ATOM   1845  HB1 ALA   117      45.030  47.830  45.170  1.00  0.00           H  
ATOM   1846  HB2 ALA   117      44.390  49.380  44.950  1.00  0.00           H  
ATOM   1847  HB3 ALA   117      46.230  49.140  45.210  1.00  0.00           H  
ATOM   1848  C   ALA   117      43.600  48.590  47.380  1.00  0.00           C  
ATOM   1849  O   ALA   117      43.220  47.410  47.520  1.00  0.00           O  
ATOM   1850  N   TYR   118      42.820  49.580  47.640  1.00  0.00           N  
ATOM   1851  H   TYR   118      43.200  50.520  47.610  1.00  0.00           H  
ATOM   1852  CA  TYR   118      41.390  49.550  47.920  1.00  0.00           C  
ATOM   1853  HA  TYR   118      41.230  48.710  48.580  1.00  0.00           H  
ATOM   1854  CB  TYR   118      40.950  50.860  48.480  1.00  0.00           C  
ATOM   1855  HB2 TYR   118      41.420  51.650  47.900  1.00  0.00           H  
ATOM   1856  HB3 TYR   118      39.880  50.990  48.340  1.00  0.00           H  
ATOM   1857  CG  TYR   118      41.400  51.030  49.900  1.00  0.00           C  
ATOM   1858  CD1 TYR   118      40.810  50.390  50.960  1.00  0.00           C  
ATOM   1859  HD1 TYR   118      39.900  49.830  50.810  1.00  0.00           H  
ATOM   1860  CE1 TYR   118      41.290  50.590  52.240  1.00  0.00           C  
ATOM   1861  HE1 TYR   118      40.830  50.150  53.120  1.00  0.00           H  
ATOM   1862  CZ  TYR   118      42.390  51.470  52.460  1.00  0.00           C  
ATOM   1863  OH  TYR   118      42.920  51.540  53.710  1.00  0.00           O  
ATOM   1864  HH  TYR   118      43.880  51.600  53.670  1.00  0.00           H  
ATOM   1865  CE2 TYR   118      43.060  52.060  51.360  1.00  0.00           C  
ATOM   1866  HE2 TYR   118      43.960  52.630  51.530  1.00  0.00           H  
ATOM   1867  CD2 TYR   118      42.480  51.920  50.050  1.00  0.00           C  
ATOM   1868  HD2 TYR   118      42.910  52.510  49.260  1.00  0.00           H  
ATOM   1869  C   TYR   118      40.700  49.350  46.550  1.00  0.00           C  
ATOM   1870  O   TYR   118      41.120  49.920  45.490  1.00  0.00           O  
ATOM   1871  N   VAL   119      39.580  48.670  46.590  1.00  0.00           N  
ATOM   1872  H   VAL   119      39.350  48.310  47.510  1.00  0.00           H  
ATOM   1873  CA  VAL   119      38.630  48.390  45.510  1.00  0.00           C  
ATOM   1874  HA  VAL   119      38.760  49.190  44.790  1.00  0.00           H  
ATOM   1875  CB  VAL   119      38.960  47.060  44.810  1.00  0.00           C  
ATOM   1876  HB  VAL   119      38.050  46.740  44.300  1.00  0.00           H  
ATOM   1877  CG1 VAL   119      39.950  47.220  43.710  1.00  0.00           C  
ATOM   1878 HG11 VAL   119      39.610  47.810  42.860  1.00  0.00           H  
ATOM   1879 HG12 VAL   119      40.900  47.590  44.090  1.00  0.00           H  
ATOM   1880 HG13 VAL   119      40.150  46.260  43.240  1.00  0.00           H  
ATOM   1881  CG2 VAL   119      39.410  45.960  45.760  1.00  0.00           C  
ATOM   1882 HG21 VAL   119      40.310  46.240  46.300  1.00  0.00           H  
ATOM   1883 HG22 VAL   119      38.690  45.780  46.560  1.00  0.00           H  
ATOM   1884 HG23 VAL   119      39.590  45.040  45.200  1.00  0.00           H  
ATOM   1885  C   VAL   119      37.150  48.480  45.890  1.00  0.00           C  
ATOM   1886  O   VAL   119      36.690  47.900  46.830  1.00  0.00           O  
ATOM   1887  N   ASP   120      36.400  49.230  45.070  1.00  0.00           N  
ATOM   1888  H   ASP   120      36.780  49.690  44.260  1.00  0.00           H  
ATOM   1889  CA  ASP   120      34.920  49.440  45.150  1.00  0.00           C  
ATOM   1890  HA  ASP   120      34.700  49.220  46.190  1.00  0.00           H  
ATOM   1891  CB  ASP   120      34.570  50.900  44.860  1.00  0.00           C  
ATOM   1892  HB2 ASP   120      35.080  51.400  45.680  1.00  0.00           H  
ATOM   1893  HB3 ASP   120      34.990  51.180  43.890  1.00  0.00           H  
ATOM   1894  CG  ASP   120      33.110  51.300  44.800  1.00  0.00           C  
ATOM   1895  OD1 ASP   120      32.260  50.400  44.600  1.00  0.00           O  
ATOM   1896  OD2 ASP   120      32.810  52.510  44.850  1.00  0.00           O  
ATOM   1897  C   ASP   120      34.250  48.400  44.220  1.00  0.00           C  
ATOM   1898  O   ASP   120      34.320  48.550  43.020  1.00  0.00           O  
ATOM   1899  N   LEU   121      33.570  47.440  44.770  1.00  0.00           N  
ATOM   1900  H   LEU   121      33.510  47.500  45.780  1.00  0.00           H  
ATOM   1901  CA  LEU   121      32.910  46.290  44.110  1.00  0.00           C  
ATOM   1902  HA  LEU   121      33.420  46.170  43.150  1.00  0.00           H  
ATOM   1903  CB  LEU   121      33.120  45.010  44.940  1.00  0.00           C  
ATOM   1904  HB2 LEU   121      32.890  45.160  45.990  1.00  0.00           H  
ATOM   1905  HB3 LEU   121      32.450  44.230  44.560  1.00  0.00           H  
ATOM   1906  CG  LEU   121      34.530  44.380  44.810  1.00  0.00           C  
ATOM   1907  HG  LEU   121      34.560  44.010  43.790  1.00  0.00           H  
ATOM   1908  CD1 LEU   121      35.680  45.360  45.140  1.00  0.00           C  
ATOM   1909 HD11 LEU   121      35.650  45.690  46.170  1.00  0.00           H  
ATOM   1910 HD12 LEU   121      36.610  44.800  44.990  1.00  0.00           H  
ATOM   1911 HD13 LEU   121      35.790  46.270  44.550  1.00  0.00           H  
ATOM   1912  CD2 LEU   121      34.600  43.230  45.860  1.00  0.00           C  
ATOM   1913 HD21 LEU   121      35.560  42.720  45.770  1.00  0.00           H  
ATOM   1914 HD22 LEU   121      34.500  43.510  46.910  1.00  0.00           H  
ATOM   1915 HD23 LEU   121      33.850  42.460  45.660  1.00  0.00           H  
ATOM   1916  C   LEU   121      31.420  46.470  43.960  1.00  0.00           C  
ATOM   1917  O   LEU   121      30.730  45.530  43.710  1.00  0.00           O  
ATOM   1918  N   THR   122      30.920  47.620  44.210  1.00  0.00           N  
ATOM   1919  H   THR   122      31.600  48.360  44.320  1.00  0.00           H  
ATOM   1920  CA  THR   122      29.480  47.830  44.260  1.00  0.00           C  
ATOM   1921  HA  THR   122      29.150  47.060  44.960  1.00  0.00           H  
ATOM   1922  CB  THR   122      29.170  49.290  44.660  1.00  0.00           C  
ATOM   1923  HB  THR   122      29.500  50.040  43.940  1.00  0.00           H  
ATOM   1924  CG2 THR   122      27.720  49.510  45.080  1.00  0.00           C  
ATOM   1925 HG21 THR   122      27.070  49.290  44.230  1.00  0.00           H  
ATOM   1926 HG22 THR   122      27.520  48.810  45.900  1.00  0.00           H  
ATOM   1927 HG23 THR   122      27.680  50.520  45.490  1.00  0.00           H  
ATOM   1928  OG1 THR   122      29.930  49.710  45.780  1.00  0.00           O  
ATOM   1929  HG1 THR   122      30.830  49.850  45.450  1.00  0.00           H  
ATOM   1930  C   THR   122      28.720  47.450  43.050  1.00  0.00           C  
ATOM   1931  O   THR   122      27.600  46.900  43.200  1.00  0.00           O  
ATOM   1932  N   SER   123      29.280  47.630  41.880  1.00  0.00           N  
ATOM   1933  H   SER   123      30.220  47.980  41.770  1.00  0.00           H  
ATOM   1934  CA  SER   123      28.550  47.340  40.630  1.00  0.00           C  
ATOM   1935  HA  SER   123      27.490  47.440  40.830  1.00  0.00           H  
ATOM   1936  CB  SER   123      28.900  48.400  39.570  1.00  0.00           C  
ATOM   1937  HB2 SER   123      29.970  48.400  39.360  1.00  0.00           H  
ATOM   1938  HB3 SER   123      28.380  48.240  38.620  1.00  0.00           H  
ATOM   1939  OG  SER   123      28.700  49.670  40.070  1.00  0.00           O  
ATOM   1940  HG  SER   123      28.620  50.240  39.310  1.00  0.00           H  
ATOM   1941  C   SER   123      28.820  45.940  40.070  1.00  0.00           C  
ATOM   1942  O   SER   123      27.960  45.390  39.410  1.00  0.00           O  
ATOM   1943  N   ALA   124      29.990  45.370  40.440  1.00  0.00           N  
ATOM   1944  H   ALA   124      30.570  45.820  41.130  1.00  0.00           H  
ATOM   1945  CA  ALA   124      30.160  43.950  40.260  1.00  0.00           C  
ATOM   1946  HA  ALA   124      29.840  43.640  39.270  1.00  0.00           H  
ATOM   1947  CB  ALA   124      31.620  43.530  40.480  1.00  0.00           C  
ATOM   1948  HB1 ALA   124      31.750  42.480  40.190  1.00  0.00           H  
ATOM   1949  HB2 ALA   124      32.280  44.140  39.870  1.00  0.00           H  
ATOM   1950  HB3 ALA   124      31.900  43.600  41.530  1.00  0.00           H  
ATOM   1951  C   ALA   124      29.240  43.120  41.230  1.00  0.00           C  
ATOM   1952  O   ALA   124      28.590  42.130  40.750  1.00  0.00           O  
ATOM   1953  N   VAL   125      29.030  43.640  42.410  1.00  0.00           N  
ATOM   1954  H   VAL   125      29.390  44.490  42.830  1.00  0.00           H  
ATOM   1955  CA  VAL   125      27.870  43.170  43.280  1.00  0.00           C  
ATOM   1956  HA  VAL   125      27.990  42.120  43.520  1.00  0.00           H  
ATOM   1957  CB  VAL   125      27.800  43.790  44.720  1.00  0.00           C  
ATOM   1958  HB  VAL   125      27.940  44.870  44.760  1.00  0.00           H  
ATOM   1959  CG1 VAL   125      26.480  43.560  45.450  1.00  0.00           C  
ATOM   1960 HG11 VAL   125      26.220  42.510  45.560  1.00  0.00           H  
ATOM   1961 HG12 VAL   125      26.440  44.010  46.440  1.00  0.00           H  
ATOM   1962 HG13 VAL   125      25.660  44.030  44.900  1.00  0.00           H  
ATOM   1963  CG2 VAL   125      29.090  43.200  45.530  1.00  0.00           C  
ATOM   1964 HG21 VAL   125      29.180  42.130  45.370  1.00  0.00           H  
ATOM   1965 HG22 VAL   125      30.030  43.600  45.160  1.00  0.00           H  
ATOM   1966 HG23 VAL   125      28.910  43.540  46.550  1.00  0.00           H  
ATOM   1967  C   VAL   125      26.500  43.310  42.570  1.00  0.00           C  
ATOM   1968  O   VAL   125      25.790  42.320  42.360  1.00  0.00           O  
ATOM   1969  N   GLN   126      26.070  44.520  42.180  1.00  0.00           N  
ATOM   1970  H   GLN   126      26.660  45.330  42.270  1.00  0.00           H  
ATOM   1971  CA  GLN   126      24.760  44.680  41.590  1.00  0.00           C  
ATOM   1972  HA  GLN   126      24.040  44.330  42.330  1.00  0.00           H  
ATOM   1973  CB  GLN   126      24.490  46.190  41.340  1.00  0.00           C  
ATOM   1974  HB2 GLN   126      24.510  46.820  42.230  1.00  0.00           H  
ATOM   1975  HB3 GLN   126      25.350  46.620  40.840  1.00  0.00           H  
ATOM   1976  CG  GLN   126      23.210  46.490  40.540  1.00  0.00           C  
ATOM   1977  HG2 GLN   126      22.380  45.820  40.770  1.00  0.00           H  
ATOM   1978  HG3 GLN   126      22.930  47.500  40.840  1.00  0.00           H  
ATOM   1979  CD  GLN   126      23.290  46.520  38.980  1.00  0.00           C  
ATOM   1980  OE1 GLN   126      24.370  46.670  38.400  1.00  0.00           O  
ATOM   1981  NE2 GLN   126      22.150  46.540  38.300  1.00  0.00           N  
ATOM   1982 HE21 GLN   126      22.120  46.810  37.330  1.00  0.00           H  
ATOM   1983 HE22 GLN   126      21.330  46.240  38.810  1.00  0.00           H  
ATOM   1984  C   GLN   126      24.620  43.820  40.270  1.00  0.00           C  
ATOM   1985  O   GLN   126      23.530  43.390  40.070  1.00  0.00           O  
ATOM   1986  N   GLU   127      25.630  43.560  39.470  1.00  0.00           N  
ATOM   1987  H   GLU   127      26.500  44.050  39.660  1.00  0.00           H  
ATOM   1988  CA  GLU   127      25.490  42.730  38.260  1.00  0.00           C  
ATOM   1989  HA  GLU   127      24.600  43.080  37.740  1.00  0.00           H  
ATOM   1990  CB  GLU   127      26.710  43.030  37.360  1.00  0.00           C  
ATOM   1991  HB2 GLU   127      26.570  44.090  37.110  1.00  0.00           H  
ATOM   1992  HB3 GLU   127      27.650  42.970  37.910  1.00  0.00           H  
ATOM   1993  CG  GLU   127      26.830  42.160  36.050  1.00  0.00           C  
ATOM   1994  HG2 GLU   127      25.890  42.210  35.510  1.00  0.00           H  
ATOM   1995  HG3 GLU   127      27.510  42.660  35.350  1.00  0.00           H  
ATOM   1996  CD  GLU   127      27.210  40.710  36.200  1.00  0.00           C  
ATOM   1997  OE1 GLU   127      28.090  40.410  37.030  1.00  0.00           O  
ATOM   1998  OE2 GLU   127      26.780  39.900  35.340  1.00  0.00           O  
ATOM   1999  C   GLU   127      25.410  41.300  38.620  1.00  0.00           C  
ATOM   2000  O   GLU   127      24.540  40.590  38.170  1.00  0.00           O  
ATOM   2001  N   ARG   128      26.260  40.810  39.560  1.00  0.00           N  
ATOM   2002  H   ARG   128      27.020  41.380  39.910  1.00  0.00           H  
ATOM   2003  CA  ARG   128      26.090  39.440  40.060  1.00  0.00           C  
ATOM   2004  HA  ARG   128      26.110  38.740  39.220  1.00  0.00           H  
ATOM   2005  CB  ARG   128      27.170  39.170  41.080  1.00  0.00           C  
ATOM   2006  HB2 ARG   128      27.190  39.970  41.820  1.00  0.00           H  
ATOM   2007  HB3 ARG   128      26.870  38.250  41.580  1.00  0.00           H  
ATOM   2008  CG  ARG   128      28.610  39.030  40.600  1.00  0.00           C  
ATOM   2009  HG2 ARG   128      28.860  39.850  39.920  1.00  0.00           H  
ATOM   2010  HG3 ARG   128      29.340  39.000  41.400  1.00  0.00           H  
ATOM   2011  CD  ARG   128      28.910  37.780  39.740  1.00  0.00           C  
ATOM   2012  HD2 ARG   128      29.940  37.450  39.870  1.00  0.00           H  
ATOM   2013  HD3 ARG   128      28.310  36.900  39.990  1.00  0.00           H  
ATOM   2014  NE  ARG   128      28.640  37.990  38.260  1.00  0.00           N  
ATOM   2015  HE  ARG   128      28.390  38.930  38.020  1.00  0.00           H  
ATOM   2016  CZ  ARG   128      28.390  37.100  37.330  1.00  0.00           C  
ATOM   2017  NH1 ARG   128      28.880  35.850  37.430  1.00  0.00           N  
ATOM   2018 HH11 ARG   128      29.270  35.530  38.310  1.00  0.00           H  
ATOM   2019 HH12 ARG   128      28.800  35.240  36.630  1.00  0.00           H  
ATOM   2020  NH2 ARG   128      27.770  37.400  36.230  1.00  0.00           N  
ATOM   2021 HH21 ARG   128      27.450  38.360  36.160  1.00  0.00           H  
ATOM   2022 HH22 ARG   128      27.590  36.730  35.500  1.00  0.00           H  
ATOM   2023  C   ARG   128      24.730  39.140  40.660  1.00  0.00           C  
ATOM   2024  O   ARG   128      24.200  38.130  40.240  1.00  0.00           O  
ATOM   2025  N   LEU   129      24.160  40.120  41.300  1.00  0.00           N  
ATOM   2026  H   LEU   129      24.780  40.820  41.680  1.00  0.00           H  
ATOM   2027  CA  LEU   129      22.830  40.050  41.860  1.00  0.00           C  
ATOM   2028  HA  LEU   129      22.730  39.090  42.370  1.00  0.00           H  
ATOM   2029  CB  LEU   129      22.650  41.170  42.930  1.00  0.00           C  
ATOM   2030  HB2 LEU   129      23.040  42.090  42.490  1.00  0.00           H  
ATOM   2031  HB3 LEU   129      21.590  41.340  43.100  1.00  0.00           H  
ATOM   2032  CG  LEU   129      23.400  40.830  44.250  1.00  0.00           C  
ATOM   2033  HG  LEU   129      24.440  40.580  44.040  1.00  0.00           H  
ATOM   2034  CD1 LEU   129      23.460  42.060  45.120  1.00  0.00           C  
ATOM   2035 HD11 LEU   129      23.990  42.800  44.520  1.00  0.00           H  
ATOM   2036 HD12 LEU   129      22.470  42.490  45.300  1.00  0.00           H  
ATOM   2037 HD13 LEU   129      24.070  41.800  45.980  1.00  0.00           H  
ATOM   2038  CD2 LEU   129      22.860  39.680  45.110  1.00  0.00           C  
ATOM   2039 HD21 LEU   129      23.670  39.390  45.780  1.00  0.00           H  
ATOM   2040 HD22 LEU   129      21.980  40.060  45.620  1.00  0.00           H  
ATOM   2041 HD23 LEU   129      22.580  38.810  44.520  1.00  0.00           H  
ATOM   2042  C   LEU   129      21.710  39.890  40.770  1.00  0.00           C  
ATOM   2043  O   LEU   129      20.940  38.940  40.840  1.00  0.00           O  
ATOM   2044  N   GLN   130      21.880  40.740  39.770  1.00  0.00           N  
ATOM   2045  H   GLN   130      22.480  41.540  39.960  1.00  0.00           H  
ATOM   2046  CA  GLN   130      20.910  40.820  38.660  1.00  0.00           C  
ATOM   2047  HA  GLN   130      19.880  40.940  38.980  1.00  0.00           H  
ATOM   2048  CB  GLN   130      21.200  42.140  37.820  1.00  0.00           C  
ATOM   2049  HB2 GLN   130      20.690  42.820  38.500  1.00  0.00           H  
ATOM   2050  HB3 GLN   130      22.260  42.380  37.760  1.00  0.00           H  
ATOM   2051  CG  GLN   130      20.380  42.160  36.470  1.00  0.00           C  
ATOM   2052  HG2 GLN   130      20.880  41.570  35.710  1.00  0.00           H  
ATOM   2053  HG3 GLN   130      19.390  41.730  36.580  1.00  0.00           H  
ATOM   2054  CD  GLN   130      20.130  43.580  35.910  1.00  0.00           C  
ATOM   2055  OE1 GLN   130      19.260  43.830  35.080  1.00  0.00           O  
ATOM   2056  NE2 GLN   130      20.910  44.540  36.290  1.00  0.00           N  
ATOM   2057 HE21 GLN   130      20.890  45.450  35.860  1.00  0.00           H  
ATOM   2058 HE22 GLN   130      21.590  44.350  37.010  1.00  0.00           H  
ATOM   2059  C   GLN   130      21.000  39.520  37.850  1.00  0.00           C  
ATOM   2060  O   GLN   130      20.020  39.140  37.240  1.00  0.00           O  
ATOM   2061  N   LYS   131      22.190  38.860  37.830  1.00  0.00           N  
ATOM   2062  H   LYS   131      23.010  39.340  38.150  1.00  0.00           H  
ATOM   2063  CA  LYS   131      22.420  37.600  37.070  1.00  0.00           C  
ATOM   2064  HA  LYS   131      21.780  37.510  36.200  1.00  0.00           H  
ATOM   2065  CB  LYS   131      23.850  37.470  36.620  1.00  0.00           C  
ATOM   2066  HB2 LYS   131      24.530  38.020  37.280  1.00  0.00           H  
ATOM   2067  HB3 LYS   131      24.210  36.450  36.480  1.00  0.00           H  
ATOM   2068  CG  LYS   131      23.920  38.090  35.190  1.00  0.00           C  
ATOM   2069  HG2 LYS   131      24.950  38.050  34.860  1.00  0.00           H  
ATOM   2070  HG3 LYS   131      23.220  37.560  34.540  1.00  0.00           H  
ATOM   2071  CD  LYS   131      23.460  39.550  35.030  1.00  0.00           C  
ATOM   2072  HD2 LYS   131      22.420  39.800  35.260  1.00  0.00           H  
ATOM   2073  HD3 LYS   131      23.960  40.190  35.760  1.00  0.00           H  
ATOM   2074  CE  LYS   131      23.670  40.210  33.650  1.00  0.00           C  
ATOM   2075  HE2 LYS   131      22.950  39.730  32.980  1.00  0.00           H  
ATOM   2076  HE3 LYS   131      23.440  41.270  33.600  1.00  0.00           H  
ATOM   2077  NZ  LYS   131      25.090  40.000  33.230  1.00  0.00           N  
ATOM   2078  HZ1 LYS   131      25.220  39.110  32.770  1.00  0.00           H  
ATOM   2079  HZ2 LYS   131      25.320  40.770  32.610  1.00  0.00           H  
ATOM   2080  HZ3 LYS   131      25.640  39.980  34.070  1.00  0.00           H  
ATOM   2081  C   LYS   131      22.140  36.310  37.900  1.00  0.00           C  
ATOM   2082  O   LYS   131      21.950  35.240  37.330  1.00  0.00           O  
ATOM   2083  N   LEU   132      21.990  36.440  39.180  1.00  0.00           N  
ATOM   2084  H   LEU   132      21.830  37.360  39.570  1.00  0.00           H  
ATOM   2085  CA  LEU   132      22.070  35.310  40.150  1.00  0.00           C  
ATOM   2086  HA  LEU   132      22.980  34.770  39.890  1.00  0.00           H  
ATOM   2087  CB  LEU   132      22.110  35.760  41.640  1.00  0.00           C  
ATOM   2088  HB2 LEU   132      22.850  36.560  41.590  1.00  0.00           H  
ATOM   2089  HB3 LEU   132      21.160  36.200  41.960  1.00  0.00           H  
ATOM   2090  CG  LEU   132      22.520  34.690  42.710  1.00  0.00           C  
ATOM   2091  HG  LEU   132      21.700  33.970  42.660  1.00  0.00           H  
ATOM   2092  CD1 LEU   132      23.910  34.050  42.510  1.00  0.00           C  
ATOM   2093 HD11 LEU   132      24.670  34.810  42.360  1.00  0.00           H  
ATOM   2094 HD12 LEU   132      24.160  33.450  43.400  1.00  0.00           H  
ATOM   2095 HD13 LEU   132      23.920  33.440  41.610  1.00  0.00           H  
ATOM   2096  CD2 LEU   132      22.540  35.420  44.020  1.00  0.00           C  
ATOM   2097 HD21 LEU   132      21.490  35.670  44.210  1.00  0.00           H  
ATOM   2098 HD22 LEU   132      22.930  34.710  44.750  1.00  0.00           H  
ATOM   2099 HD23 LEU   132      23.210  36.280  44.120  1.00  0.00           H  
ATOM   2100  C   LEU   132      20.990  34.240  39.940  1.00  0.00           C  
ATOM   2101  O   LEU   132      21.200  33.120  40.270  1.00  0.00           O  
ATOM   2102  N   GLN   133      19.820  34.580  39.370  1.00  0.00           N  
ATOM   2103  H   GLN   133      19.730  35.520  39.010  1.00  0.00           H  
ATOM   2104  CA  GLN   133      18.600  33.720  39.470  1.00  0.00           C  
ATOM   2105  HA  GLN   133      17.740  34.260  39.070  1.00  0.00           H  
ATOM   2106  CB  GLN   133      18.780  32.470  38.500  1.00  0.00           C  
ATOM   2107  HB2 GLN   133      19.540  32.570  37.730  1.00  0.00           H  
ATOM   2108  HB3 GLN   133      19.080  31.670  39.180  1.00  0.00           H  
ATOM   2109  CG  GLN   133      17.380  32.070  37.810  1.00  0.00           C  
ATOM   2110  HG2 GLN   133      17.420  31.070  37.380  1.00  0.00           H  
ATOM   2111  HG3 GLN   133      16.590  32.050  38.570  1.00  0.00           H  
ATOM   2112  CD  GLN   133      16.980  33.070  36.660  1.00  0.00           C  
ATOM   2113  OE1 GLN   133      17.650  34.100  36.390  1.00  0.00           O  
ATOM   2114  NE2 GLN   133      15.840  32.810  36.070  1.00  0.00           N  
ATOM   2115 HE21 GLN   133      15.530  33.310  35.250  1.00  0.00           H  
ATOM   2116 HE22 GLN   133      15.380  31.950  36.350  1.00  0.00           H  
ATOM   2117  C   GLN   133      18.080  33.380  40.870  1.00  0.00           C  
ATOM   2118  O   GLN   133      17.400  32.370  41.070  1.00  0.00           O  
ATOM   2119  N   GLY   134      18.370  34.200  41.860  1.00  0.00           N  
ATOM   2120  H   GLY   134      18.740  35.100  41.590  1.00  0.00           H  
ATOM   2121  CA  GLY   134      17.880  34.000  43.230  1.00  0.00           C  
ATOM   2122  HA2 GLY   134      18.110  34.860  43.860  1.00  0.00           H  
ATOM   2123  HA3 GLY   134      16.800  33.830  43.190  1.00  0.00           H  
ATOM   2124  C   GLY   134      18.420  32.750  43.930  1.00  0.00           C  
ATOM   2125  O   GLY   134      17.710  32.190  44.780  1.00  0.00           O  
ATOM   2126  N   GLN   135      19.540  32.270  43.420  1.00  0.00           N  
ATOM   2127  H   GLN   135      20.080  32.830  42.790  1.00  0.00           H  
ATOM   2128  CA  GLN   135      20.200  31.060  44.000  1.00  0.00           C  
ATOM   2129  HA  GLN   135      19.440  30.320  44.240  1.00  0.00           H  
ATOM   2130  CB  GLN   135      21.230  30.450  43.030  1.00  0.00           C  
ATOM   2131  HB2 GLN   135      21.870  31.180  42.520  1.00  0.00           H  
ATOM   2132  HB3 GLN   135      21.960  29.940  43.650  1.00  0.00           H  
ATOM   2133  CG  GLN   135      20.730  29.590  41.880  1.00  0.00           C  
ATOM   2134  HG2 GLN   135      20.190  30.220  41.180  1.00  0.00           H  
ATOM   2135  HG3 GLN   135      21.580  29.280  41.260  1.00  0.00           H  
ATOM   2136  CD  GLN   135      19.890  28.310  42.190  1.00  0.00           C  
ATOM   2137  OE1 GLN   135      19.970  27.860  43.320  1.00  0.00           O  
ATOM   2138  NE2 GLN   135      19.070  27.760  41.290  1.00  0.00           N  
ATOM   2139 HE21 GLN   135      18.730  26.860  41.590  1.00  0.00           H  
ATOM   2140 HE22 GLN   135      18.720  28.270  40.490  1.00  0.00           H  
ATOM   2141  C   GLN   135      20.970  31.440  45.310  1.00  0.00           C  
ATOM   2142  O   GLN   135      21.540  32.540  45.360  1.00  0.00           O  
ATOM   2143  N   PRO   136      21.000  30.600  46.390  1.00  0.00           N  
ATOM   2144  CD  PRO   136      20.060  29.510  46.600  1.00  0.00           C  
ATOM   2145  HD2 PRO   136      20.350  28.550  46.180  1.00  0.00           H  
ATOM   2146  HD3 PRO   136      19.030  29.710  46.310  1.00  0.00           H  
ATOM   2147  CG  PRO   136      19.890  29.410  48.110  1.00  0.00           C  
ATOM   2148  HG2 PRO   136      19.690  28.370  48.370  1.00  0.00           H  
ATOM   2149  HG3 PRO   136      19.180  30.170  48.440  1.00  0.00           H  
ATOM   2150  CB  PRO   136      21.220  29.950  48.700  1.00  0.00           C  
ATOM   2151  HB2 PRO   136      21.950  29.140  48.830  1.00  0.00           H  
ATOM   2152  HB3 PRO   136      21.170  30.450  49.660  1.00  0.00           H  
ATOM   2153  CA  PRO   136      21.740  30.900  47.570  1.00  0.00           C  
ATOM   2154  HA  PRO   136      21.530  31.950  47.790  1.00  0.00           H  
ATOM   2155  C   PRO   136      23.240  30.760  47.400  1.00  0.00           C  
ATOM   2156  O   PRO   136      23.720  29.830  46.690  1.00  0.00           O  
ATOM   2157  N   ILE   137      24.070  31.580  48.090  1.00  0.00           N  
ATOM   2158  H   ILE   137      23.670  32.260  48.720  1.00  0.00           H  
ATOM   2159  CA  ILE   137      25.530  31.430  48.140  1.00  0.00           C  
ATOM   2160  HA  ILE   137      25.960  31.310  47.140  1.00  0.00           H  
ATOM   2161  CB  ILE   137      26.100  32.710  48.770  1.00  0.00           C  
ATOM   2162  HB  ILE   137      25.630  32.990  49.720  1.00  0.00           H  
ATOM   2163  CG2 ILE   137      27.630  32.600  48.890  1.00  0.00           C  
ATOM   2164 HG21 ILE   137      27.920  31.820  49.600  1.00  0.00           H  
ATOM   2165 HG22 ILE   137      28.110  32.340  47.950  1.00  0.00           H  
ATOM   2166 HG23 ILE   137      28.060  33.600  49.020  1.00  0.00           H  
ATOM   2167  CG1 ILE   137      25.870  33.910  47.790  1.00  0.00           C  
ATOM   2168 HG12 ILE   137      24.780  33.990  47.790  1.00  0.00           H  
ATOM   2169 HG13 ILE   137      26.100  34.860  48.270  1.00  0.00           H  
ATOM   2170  CD1 ILE   137      26.370  34.030  46.320  1.00  0.00           C  
ATOM   2171 HD11 ILE   137      25.880  33.390  45.590  1.00  0.00           H  
ATOM   2172 HD12 ILE   137      26.120  35.050  46.010  1.00  0.00           H  
ATOM   2173 HD13 ILE   137      27.460  33.930  46.350  1.00  0.00           H  
ATOM   2174  C   ILE   137      25.890  30.110  48.850  1.00  0.00           C  
ATOM   2175  O   ILE   137      25.900  30.010  50.090  1.00  0.00           O  
ATOM   2176  N   SER   138      26.470  29.190  48.100  1.00  0.00           N  
ATOM   2177  H   SER   138      26.490  29.250  47.090  1.00  0.00           H  
ATOM   2178  CA  SER   138      27.080  27.960  48.720  1.00  0.00           C  
ATOM   2179  HA  SER   138      26.390  27.410  49.360  1.00  0.00           H  
ATOM   2180  CB  SER   138      27.310  27.050  47.510  1.00  0.00           C  
ATOM   2181  HB2 SER   138      26.410  26.950  46.900  1.00  0.00           H  
ATOM   2182  HB3 SER   138      28.020  27.590  46.880  1.00  0.00           H  
ATOM   2183  OG  SER   138      27.980  25.810  47.890  1.00  0.00           O  
ATOM   2184  HG  SER   138      28.130  25.290  47.100  1.00  0.00           H  
ATOM   2185  C   SER   138      28.380  28.310  49.470  1.00  0.00           C  
ATOM   2186  O   SER   138      29.110  29.210  49.010  1.00  0.00           O  
ATOM   2187  N   ALA   139      28.810  27.600  50.520  1.00  0.00           N  
ATOM   2188  H   ALA   139      28.220  26.800  50.720  1.00  0.00           H  
ATOM   2189  CA  ALA   139      30.160  27.770  51.090  1.00  0.00           C  
ATOM   2190  HA  ALA   139      30.310  28.850  51.110  1.00  0.00           H  
ATOM   2191  CB  ALA   139      30.210  27.340  52.530  1.00  0.00           C  
ATOM   2192  HB1 ALA   139      30.320  26.250  52.620  1.00  0.00           H  
ATOM   2193  HB2 ALA   139      31.080  27.790  53.020  1.00  0.00           H  
ATOM   2194  HB3 ALA   139      29.330  27.700  53.050  1.00  0.00           H  
ATOM   2195  C   ALA   139      31.270  27.250  50.120  1.00  0.00           C  
ATOM   2196  O   ALA   139      32.400  27.570  50.360  1.00  0.00           O  
ATOM   2197  N   ASP   140      30.980  26.480  49.140  1.00  0.00           N  
ATOM   2198  H   ASP   140      30.070  26.050  49.110  1.00  0.00           H  
ATOM   2199  CA  ASP   140      31.960  26.010  48.150  1.00  0.00           C  
ATOM   2200  HA  ASP   140      32.760  25.470  48.660  1.00  0.00           H  
ATOM   2201  CB  ASP   140      31.390  24.980  47.120  1.00  0.00           C  
ATOM   2202  HB2 ASP   140      30.670  25.470  46.460  1.00  0.00           H  
ATOM   2203  HB3 ASP   140      32.180  24.470  46.560  1.00  0.00           H  
ATOM   2204  CG  ASP   140      30.660  23.780  47.780  1.00  0.00           C  
ATOM   2205  OD1 ASP   140      30.240  23.830  48.950  1.00  0.00           O  
ATOM   2206  OD2 ASP   140      30.280  22.790  47.090  1.00  0.00           O  
ATOM   2207  C   ASP   140      32.680  27.220  47.440  1.00  0.00           C  
ATOM   2208  O   ASP   140      33.680  27.050  46.780  1.00  0.00           O  
ATOM   2209  N   LEU   141      31.940  28.310  47.430  1.00  0.00           N  
ATOM   2210  H   LEU   141      31.140  28.320  48.040  1.00  0.00           H  
ATOM   2211  CA  LEU   141      32.310  29.520  46.660  1.00  0.00           C  
ATOM   2212  HA  LEU   141      32.830  29.130  45.790  1.00  0.00           H  
ATOM   2213  CB  LEU   141      30.980  30.110  46.150  1.00  0.00           C  
ATOM   2214  HB2 LEU   141      30.370  30.220  47.040  1.00  0.00           H  
ATOM   2215  HB3 LEU   141      31.230  31.130  45.850  1.00  0.00           H  
ATOM   2216  CG  LEU   141      30.150  29.420  45.090  1.00  0.00           C  
ATOM   2217  HG  LEU   141      29.960  28.370  45.280  1.00  0.00           H  
ATOM   2218  CD1 LEU   141      28.880  30.300  44.990  1.00  0.00           C  
ATOM   2219 HD11 LEU   141      28.200  29.840  44.280  1.00  0.00           H  
ATOM   2220 HD12 LEU   141      28.270  30.340  45.890  1.00  0.00           H  
ATOM   2221 HD13 LEU   141      29.180  31.330  44.790  1.00  0.00           H  
ATOM   2222  CD2 LEU   141      30.890  29.490  43.710  1.00  0.00           C  
ATOM   2223 HD21 LEU   141      30.140  29.230  42.970  1.00  0.00           H  
ATOM   2224 HD22 LEU   141      31.160  30.520  43.480  1.00  0.00           H  
ATOM   2225 HD23 LEU   141      31.820  28.940  43.850  1.00  0.00           H  
ATOM   2226  C   LEU   141      33.170  30.530  47.430  1.00  0.00           C  
ATOM   2227  O   LEU   141      33.550  31.570  46.860  1.00  0.00           O  
ATOM   2228  N   LEU   142      33.490  30.240  48.670  1.00  0.00           N  
ATOM   2229  H   LEU   142      33.120  29.430  49.130  1.00  0.00           H  
ATOM   2230  CA  LEU   142      34.230  31.160  49.540  1.00  0.00           C  
ATOM   2231  HA  LEU   142      34.750  32.010  49.110  1.00  0.00           H  
ATOM   2232  CB  LEU   142      33.200  31.690  50.600  1.00  0.00           C  
ATOM   2233  HB2 LEU   142      32.660  30.910  51.130  1.00  0.00           H  
ATOM   2234  HB3 LEU   142      33.820  32.040  51.430  1.00  0.00           H  
ATOM   2235  CG  LEU   142      32.190  32.770  50.170  1.00  0.00           C  
ATOM   2236  HG  LEU   142      32.460  33.260  49.230  1.00  0.00           H  
ATOM   2237  CD1 LEU   142      30.850  32.030  49.780  1.00  0.00           C  
ATOM   2238 HD11 LEU   142      30.090  32.680  49.360  1.00  0.00           H  
ATOM   2239 HD12 LEU   142      31.090  31.310  48.990  1.00  0.00           H  
ATOM   2240 HD13 LEU   142      30.380  31.530  50.620  1.00  0.00           H  
ATOM   2241  CD2 LEU   142      31.800  33.940  51.100  1.00  0.00           C  
ATOM   2242 HD21 LEU   142      32.710  34.510  51.250  1.00  0.00           H  
ATOM   2243 HD22 LEU   142      30.950  34.390  50.600  1.00  0.00           H  
ATOM   2244 HD23 LEU   142      31.480  33.490  52.050  1.00  0.00           H  
ATOM   2245  C   LEU   142      35.250  30.280  50.390  1.00  0.00           C  
ATOM   2246  O   LEU   142      34.990  29.870  51.520  1.00  0.00           O  
ATOM   2247  N   PRO   143      36.410  29.900  49.840  1.00  0.00           N  
ATOM   2248  CD  PRO   143      36.830  30.050  48.440  1.00  0.00           C  
ATOM   2249  HD2 PRO   143      36.810  31.050  48.010  1.00  0.00           H  
ATOM   2250  HD3 PRO   143      36.140  29.380  47.940  1.00  0.00           H  
ATOM   2251  CG  PRO   143      38.250  29.520  48.380  1.00  0.00           C  
ATOM   2252  HG2 PRO   143      38.930  30.280  48.770  1.00  0.00           H  
ATOM   2253  HG3 PRO   143      38.520  29.190  47.380  1.00  0.00           H  
ATOM   2254  CB  PRO   143      38.190  28.440  49.460  1.00  0.00           C  
ATOM   2255  HB2 PRO   143      39.190  28.170  49.800  1.00  0.00           H  
ATOM   2256  HB3 PRO   143      37.700  27.600  48.950  1.00  0.00           H  
ATOM   2257  CA  PRO   143      37.350  28.990  50.560  1.00  0.00           C  
ATOM   2258  HA  PRO   143      36.810  28.150  51.010  1.00  0.00           H  
ATOM   2259  C   PRO   143      38.220  29.630  51.680  1.00  0.00           C  
ATOM   2260  O   PRO   143      38.620  28.840  52.530  1.00  0.00           O  
ATOM   2261  N   SER   144      38.440  30.990  51.740  1.00  0.00           N  
ATOM   2262  H   SER   144      38.020  31.660  51.120  1.00  0.00           H  
ATOM   2263  CA  SER   144      39.390  31.560  52.660  1.00  0.00           C  
ATOM   2264  HA  SER   144      39.920  30.840  53.280  1.00  0.00           H  
ATOM   2265  CB  SER   144      40.610  32.220  51.930  1.00  0.00           C  
ATOM   2266  HB2 SER   144      41.330  32.420  52.730  1.00  0.00           H  
ATOM   2267  HB3 SER   144      41.060  31.490  51.260  1.00  0.00           H  
ATOM   2268  OG  SER   144      40.100  33.360  51.260  1.00  0.00           O  
ATOM   2269  HG  SER   144      39.510  33.020  50.590  1.00  0.00           H  
ATOM   2270  C   SER   144      38.750  32.640  53.550  1.00  0.00           C  
ATOM   2271  O   SER   144      39.460  33.140  54.420  1.00  0.00           O  
ATOM   2272  N   THR   145      37.460  32.970  53.320  1.00  0.00           N  
ATOM   2273  H   THR   145      37.110  32.670  52.420  1.00  0.00           H  
ATOM   2274  CA  THR   145      36.690  34.020  54.010  1.00  0.00           C  
ATOM   2275  HA  THR   145      37.200  34.990  54.020  1.00  0.00           H  
ATOM   2276  CB  THR   145      35.370  34.190  53.270  1.00  0.00           C  
ATOM   2277  HB  THR   145      34.790  33.270  53.140  1.00  0.00           H  
ATOM   2278  CG2 THR   145      34.460  35.260  54.030  1.00  0.00           C  
ATOM   2279 HG21 THR   145      34.880  36.270  54.040  1.00  0.00           H  
ATOM   2280 HG22 THR   145      33.550  35.410  53.460  1.00  0.00           H  
ATOM   2281 HG23 THR   145      34.270  34.890  55.030  1.00  0.00           H  
ATOM   2282  OG1 THR   145      35.610  34.780  52.060  1.00  0.00           O  
ATOM   2283  HG1 THR   145      36.020  34.130  51.470  1.00  0.00           H  
ATOM   2284  C   THR   145      36.360  33.570  55.430  1.00  0.00           C  
ATOM   2285  O   THR   145      35.650  32.570  55.600  1.00  0.00           O  
ATOM   2286  N   TYR   146      36.810  34.310  56.430  1.00  0.00           N  
ATOM   2287  H   TYR   146      37.390  35.090  56.160  1.00  0.00           H  
ATOM   2288  CA  TYR   146      36.320  34.370  57.840  1.00  0.00           C  
ATOM   2289  HA  TYR   146      36.050  33.440  58.330  1.00  0.00           H  
ATOM   2290  CB  TYR   146      37.470  34.830  58.680  1.00  0.00           C  
ATOM   2291  HB2 TYR   146      37.860  35.710  58.180  1.00  0.00           H  
ATOM   2292  HB3 TYR   146      37.110  35.130  59.670  1.00  0.00           H  
ATOM   2293  CG  TYR   146      38.540  33.760  58.930  1.00  0.00           C  
ATOM   2294  CD1 TYR   146      39.440  33.440  57.900  1.00  0.00           C  
ATOM   2295  HD1 TYR   146      39.440  33.960  56.950  1.00  0.00           H  
ATOM   2296  CE1 TYR   146      40.470  32.490  58.180  1.00  0.00           C  
ATOM   2297  HE1 TYR   146      41.170  32.290  57.390  1.00  0.00           H  
ATOM   2298  CZ  TYR   146      40.520  31.910  59.420  1.00  0.00           C  
ATOM   2299  OH  TYR   146      41.480  30.910  59.590  1.00  0.00           O  
ATOM   2300  HH  TYR   146      41.400  30.210  58.930  1.00  0.00           H  
ATOM   2301  CE2 TYR   146      39.600  32.120  60.430  1.00  0.00           C  
ATOM   2302  HE2 TYR   146      39.630  31.520  61.320  1.00  0.00           H  
ATOM   2303  CD2 TYR   146      38.590  33.040  60.180  1.00  0.00           C  
ATOM   2304  HD2 TYR   146      37.690  33.220  60.750  1.00  0.00           H  
ATOM   2305  C   TYR   146      35.210  35.490  57.960  1.00  0.00           C  
ATOM   2306  O   TYR   146      35.200  36.410  57.170  1.00  0.00           O  
ATOM   2307  N   ILE   147      34.300  35.370  58.960  1.00  0.00           N  
ATOM   2308  H   ILE   147      34.500  34.560  59.540  1.00  0.00           H  
ATOM   2309  CA  ILE   147      33.310  36.340  59.510  1.00  0.00           C  
ATOM   2310  HA  ILE   147      33.380  37.220  58.870  1.00  0.00           H  
ATOM   2311  CB  ILE   147      31.950  35.670  59.610  1.00  0.00           C  
ATOM   2312  HB  ILE   147      32.070  34.860  60.330  1.00  0.00           H  
ATOM   2313  CG2 ILE   147      30.970  36.730  60.130  1.00  0.00           C  
ATOM   2314 HG21 ILE   147      30.880  37.600  59.470  1.00  0.00           H  
ATOM   2315 HG22 ILE   147      29.960  36.320  60.090  1.00  0.00           H  
ATOM   2316 HG23 ILE   147      31.210  37.080  61.130  1.00  0.00           H  
ATOM   2317  CG1 ILE   147      31.500  34.960  58.250  1.00  0.00           C  
ATOM   2318 HG12 ILE   147      32.120  34.080  58.080  1.00  0.00           H  
ATOM   2319 HG13 ILE   147      30.460  34.650  58.370  1.00  0.00           H  
ATOM   2320  CD1 ILE   147      31.480  35.770  56.960  1.00  0.00           C  
ATOM   2321 HD11 ILE   147      30.810  36.630  57.040  1.00  0.00           H  
ATOM   2322 HD12 ILE   147      32.440  36.020  56.520  1.00  0.00           H  
ATOM   2323 HD13 ILE   147      30.960  35.090  56.280  1.00  0.00           H  
ATOM   2324  C   ILE   147      33.810  36.810  60.880  1.00  0.00           C  
ATOM   2325  O   ILE   147      34.500  36.060  61.540  1.00  0.00           O  
ATOM   2326  N   GLU   148      33.630  38.080  61.290  1.00  0.00           N  
ATOM   2327  H   GLU   148      33.120  38.720  60.700  1.00  0.00           H  
ATOM   2328  CA  GLU   148      33.880  38.520  62.700  1.00  0.00           C  
ATOM   2329  HA  GLU   148      34.630  37.810  63.060  1.00  0.00           H  
ATOM   2330  CB  GLU   148      34.650  39.890  62.680  1.00  0.00           C  
ATOM   2331  HB2 GLU   148      35.640  39.800  62.230  1.00  0.00           H  
ATOM   2332  HB3 GLU   148      33.960  40.590  62.190  1.00  0.00           H  
ATOM   2333  CG  GLU   148      34.770  40.580  64.140  1.00  0.00           C  
ATOM   2334  HG2 GLU   148      35.030  41.640  64.020  1.00  0.00           H  
ATOM   2335  HG3 GLU   148      33.820  40.670  64.670  1.00  0.00           H  
ATOM   2336  CD  GLU   148      35.750  39.880  64.970  1.00  0.00           C  
ATOM   2337  OE1 GLU   148      36.920  40.190  64.960  1.00  0.00           O  
ATOM   2338  OE2 GLU   148      35.380  38.890  65.660  1.00  0.00           O  
ATOM   2339  C   GLU   148      32.610  38.520  63.530  1.00  0.00           C  
ATOM   2340  O   GLU   148      31.550  38.750  63.010  1.00  0.00           O  
ATOM   2341  N   GLY   149      32.710  38.130  64.790  1.00  0.00           N  
ATOM   2342  H   GLY   149      33.660  38.050  65.130  1.00  0.00           H  
ATOM   2343  CA  GLY   149      31.560  37.900  65.730  1.00  0.00           C  
ATOM   2344  HA2 GLY   149      32.110  37.630  66.640  1.00  0.00           H  
ATOM   2345  HA3 GLY   149      30.920  38.780  65.800  1.00  0.00           H  
ATOM   2346  C   GLY   149      30.730  36.590  65.420  1.00  0.00           C  
ATOM   2347  O   GLY   149      29.590  36.420  65.870  1.00  0.00           O  
ATOM   2348  N   LEU   150      31.310  35.650  64.640  1.00  0.00           N  
ATOM   2349  H   LEU   150      32.290  35.800  64.400  1.00  0.00           H  
ATOM   2350  CA  LEU   150      30.660  34.330  64.480  1.00  0.00           C  
ATOM   2351  HA  LEU   150      29.890  34.260  65.250  1.00  0.00           H  
ATOM   2352  CB  LEU   150      29.830  34.230  63.170  1.00  0.00           C  
ATOM   2353  HB2 LEU   150      30.200  34.980  62.470  1.00  0.00           H  
ATOM   2354  HB3 LEU   150      29.840  33.240  62.730  1.00  0.00           H  
ATOM   2355  CG  LEU   150      28.370  34.650  63.370  1.00  0.00           C  
ATOM   2356  HG  LEU   150      28.290  35.690  63.700  1.00  0.00           H  
ATOM   2357  CD1 LEU   150      27.660  34.670  62.050  1.00  0.00           C  
ATOM   2358 HD11 LEU   150      27.750  33.680  61.620  1.00  0.00           H  
ATOM   2359 HD12 LEU   150      26.660  35.110  62.060  1.00  0.00           H  
ATOM   2360 HD13 LEU   150      28.250  35.280  61.370  1.00  0.00           H  
ATOM   2361  CD2 LEU   150      27.510  33.570  64.200  1.00  0.00           C  
ATOM   2362 HD21 LEU   150      26.480  33.910  64.280  1.00  0.00           H  
ATOM   2363 HD22 LEU   150      27.560  32.600  63.720  1.00  0.00           H  
ATOM   2364 HD23 LEU   150      27.920  33.570  65.210  1.00  0.00           H  
ATOM   2365  C   LEU   150      31.750  33.260  64.410  1.00  0.00           C  
ATOM   2366  O   LEU   150      32.580  33.320  63.510  1.00  0.00           O  
ATOM   2367  N   PRO   151      31.840  32.270  65.330  1.00  0.00           N  
ATOM   2368  CD  PRO   151      32.910  31.270  65.410  1.00  0.00           C  
ATOM   2369  HD2 PRO   151      33.810  31.640  65.890  1.00  0.00           H  
ATOM   2370  HD3 PRO   151      33.190  30.820  64.450  1.00  0.00           H  
ATOM   2371  CG  PRO   151      32.400  30.160  66.340  1.00  0.00           C  
ATOM   2372  HG2 PRO   151      32.840  30.260  67.340  1.00  0.00           H  
ATOM   2373  HG3 PRO   151      32.600  29.180  65.910  1.00  0.00           H  
ATOM   2374  CB  PRO   151      30.940  30.480  66.460  1.00  0.00           C  
ATOM   2375  HB2 PRO   151      30.420  30.150  67.350  1.00  0.00           H  
ATOM   2376  HB3 PRO   151      30.470  30.140  65.540  1.00  0.00           H  
ATOM   2377  CA  PRO   151      30.880  31.970  66.400  1.00  0.00           C  
ATOM   2378  HA  PRO   151      29.890  32.260  66.050  1.00  0.00           H  
ATOM   2379  C   PRO   151      31.240  32.560  67.850  1.00  0.00           C  
ATOM   2380  O   PRO   151      30.310  32.650  68.610  1.00  0.00           O  
ATOM   2381  N   GLN   152      32.470  33.080  68.130  1.00  0.00           N  
ATOM   2382  H   GLN   152      33.150  33.060  67.370  1.00  0.00           H  
ATOM   2383  CA  GLN   152      32.800  33.660  69.410  1.00  0.00           C  
ATOM   2384  HA  GLN   152      32.420  33.120  70.280  1.00  0.00           H  
ATOM   2385  CB  GLN   152      34.370  33.820  69.560  1.00  0.00           C  
ATOM   2386  HB2 GLN   152      34.680  34.300  68.640  1.00  0.00           H  
ATOM   2387  HB3 GLN   152      34.490  34.440  70.450  1.00  0.00           H  
ATOM   2388  CG  GLN   152      35.080  32.410  69.890  1.00  0.00           C  
ATOM   2389  HG2 GLN   152      35.190  32.280  70.960  1.00  0.00           H  
ATOM   2390  HG3 GLN   152      34.440  31.600  69.550  1.00  0.00           H  
ATOM   2391  CD  GLN   152      36.520  32.330  69.320  1.00  0.00           C  
ATOM   2392  OE1 GLN   152      37.260  33.370  69.220  1.00  0.00           O  
ATOM   2393  NE2 GLN   152      37.090  31.150  69.130  1.00  0.00           N  
ATOM   2394 HE21 GLN   152      38.060  31.090  68.860  1.00  0.00           H  
ATOM   2395 HE22 GLN   152      36.640  30.250  69.200  1.00  0.00           H  
ATOM   2396  C   GLN   152      32.080  34.980  69.490  1.00  0.00           C  
ATOM   2397  O   GLN   152      31.630  35.570  68.510  1.00  0.00           O  
ATOM   2398  N   GLY   153      32.100  35.590  70.710  1.00  0.00           N  
ATOM   2399  H   GLY   153      32.320  35.040  71.520  1.00  0.00           H  
ATOM   2400  CA  GLY   153      31.960  36.990  70.950  1.00  0.00           C  
ATOM   2401  HA2 GLY   153      31.100  37.360  70.390  1.00  0.00           H  
ATOM   2402  HA3 GLY   153      31.870  37.290  71.990  1.00  0.00           H  
ATOM   2403  C   GLY   153      33.270  37.690  70.370  1.00  0.00           C  
ATOM   2404  O   GLY   153      34.300  37.050  70.660  1.00  0.00           O  
ATOM   2405  N   PRO   154      33.260  38.830  69.620  1.00  0.00           N  
ATOM   2406  CD  PRO   154      32.090  39.490  68.960  1.00  0.00           C  
ATOM   2407  HD2 PRO   154      31.620  40.080  69.750  1.00  0.00           H  
ATOM   2408  HD3 PRO   154      31.440  38.800  68.420  1.00  0.00           H  
ATOM   2409  CG  PRO   154      32.740  40.400  67.850  1.00  0.00           C  
ATOM   2410  HG2 PRO   154      32.180  41.300  67.600  1.00  0.00           H  
ATOM   2411  HG3 PRO   154      32.920  39.870  66.920  1.00  0.00           H  
ATOM   2412  CB  PRO   154      34.060  40.720  68.490  1.00  0.00           C  
ATOM   2413  HB2 PRO   154      33.980  41.470  69.280  1.00  0.00           H  
ATOM   2414  HB3 PRO   154      34.760  41.160  67.780  1.00  0.00           H  
ATOM   2415  CA  PRO   154      34.510  39.440  69.180  1.00  0.00           C  
ATOM   2416  HA  PRO   154      34.830  38.750  68.410  1.00  0.00           H  
ATOM   2417  C   PRO   154      35.700  39.750  70.150  1.00  0.00           C  
ATOM   2418  O   PRO   154      35.550  40.010  71.320  1.00  0.00           O  
ATOM   2419  N   THR   155      36.950  39.720  69.730  1.00  0.00           N  
ATOM   2420  H   THR   155      37.700  39.820  70.400  1.00  0.00           H  
ATOM   2421  CA  THR   155      37.390  39.350  68.380  1.00  0.00           C  
ATOM   2422  HA  THR   155      36.750  39.640  67.540  1.00  0.00           H  
ATOM   2423  CB  THR   155      38.720  40.040  68.140  1.00  0.00           C  
ATOM   2424  HB  THR   155      38.560  41.120  68.160  1.00  0.00           H  
ATOM   2425  CG2 THR   155      39.970  39.680  69.030  1.00  0.00           C  
ATOM   2426 HG21 THR   155      39.820  40.040  70.050  1.00  0.00           H  
ATOM   2427 HG22 THR   155      40.210  38.620  69.040  1.00  0.00           H  
ATOM   2428 HG23 THR   155      40.840  40.230  68.660  1.00  0.00           H  
ATOM   2429  OG1 THR   155      39.200  39.880  66.830  1.00  0.00           O  
ATOM   2430  HG1 THR   155      38.540  40.020  66.150  1.00  0.00           H  
ATOM   2431  C   THR   155      37.490  37.830  68.180  1.00  0.00           C  
ATOM   2432  O   THR   155      37.890  37.160  69.160  1.00  0.00           O  
ATOM   2433  N   THR   156      37.110  37.220  67.040  1.00  0.00           N  
ATOM   2434  H   THR   156      36.810  37.900  66.360  1.00  0.00           H  
ATOM   2435  CA  THR   156      37.010  35.780  66.740  1.00  0.00           C  
ATOM   2436  HA  THR   156      36.640  35.260  67.630  1.00  0.00           H  
ATOM   2437  CB  THR   156      36.000  35.480  65.660  1.00  0.00           C  
ATOM   2438  HB  THR   156      36.440  35.790  64.710  1.00  0.00           H  
ATOM   2439  CG2 THR   156      35.640  34.020  65.640  1.00  0.00           C  
ATOM   2440 HG21 THR   156      36.550  33.440  65.470  1.00  0.00           H  
ATOM   2441 HG22 THR   156      35.190  33.730  66.590  1.00  0.00           H  
ATOM   2442 HG23 THR   156      34.930  33.810  64.830  1.00  0.00           H  
ATOM   2443  OG1 THR   156      34.810  36.160  65.810  1.00  0.00           O  
ATOM   2444  HG1 THR   156      35.160  37.050  65.790  1.00  0.00           H  
ATOM   2445  C   THR   156      38.380  35.170  66.270  1.00  0.00           C  
ATOM   2446  O   THR   156      38.960  35.560  65.230  1.00  0.00           O  
ATOM   2447  N   ALA   157      38.930  34.290  67.080  1.00  0.00           N  
ATOM   2448  H   ALA   157      38.400  33.950  67.870  1.00  0.00           H  
ATOM   2449  CA  ALA   157      40.300  33.780  66.830  1.00  0.00           C  
ATOM   2450  HA  ALA   157      40.670  33.880  65.800  1.00  0.00           H  
ATOM   2451  CB  ALA   157      41.110  34.740  67.680  1.00  0.00           C  
ATOM   2452  HB1 ALA   157      42.090  34.410  68.020  1.00  0.00           H  
ATOM   2453  HB2 ALA   157      41.200  35.670  67.120  1.00  0.00           H  
ATOM   2454  HB3 ALA   157      40.670  34.960  68.650  1.00  0.00           H  
ATOM   2455  C   ALA   157      40.490  32.240  67.230  1.00  0.00           C  
ATOM   2456  O   ALA   157      39.750  31.720  68.030  1.00  0.00           O  
ATOM   2457  N   GLU   158      41.490  31.600  66.630  1.00  0.00           N  
ATOM   2458  H   GLU   158      41.910  31.970  65.790  1.00  0.00           H  
ATOM   2459  CA  GLU   158      41.940  30.310  66.970  1.00  0.00           C  
ATOM   2460  HA  GLU   158      41.940  30.180  68.060  1.00  0.00           H  
ATOM   2461  CB  GLU   158      41.040  29.320  66.220  1.00  0.00           C  
ATOM   2462  HB2 GLU   158      40.010  29.500  66.520  1.00  0.00           H  
ATOM   2463  HB3 GLU   158      41.290  29.380  65.160  1.00  0.00           H  
ATOM   2464  CG  GLU   158      41.300  27.790  66.490  1.00  0.00           C  
ATOM   2465  HG2 GLU   158      40.530  27.270  65.930  1.00  0.00           H  
ATOM   2466  HG3 GLU   158      42.230  27.470  66.010  1.00  0.00           H  
ATOM   2467  CD  GLU   158      41.350  27.370  67.990  1.00  0.00           C  
ATOM   2468  OE1 GLU   158      42.450  26.990  68.460  1.00  0.00           O  
ATOM   2469  OE2 GLU   158      40.290  27.620  68.640  1.00  0.00           O  
ATOM   2470  C   GLU   158      43.410  30.140  66.580  1.00  0.00           C  
ATOM   2471  O   GLU   158      43.840  30.240  65.400  1.00  0.00           O  
ATOM   2472  N   GLU   159      44.290  29.850  67.600  1.00  0.00           N  
ATOM   2473  H   GLU   159      43.900  29.600  68.500  1.00  0.00           H  
ATOM   2474  CA  GLU   159      45.690  29.580  67.350  1.00  0.00           C  
ATOM   2475  HA  GLU   159      46.020  30.370  66.670  1.00  0.00           H  
ATOM   2476  CB  GLU   159      46.500  29.590  68.670  1.00  0.00           C  
ATOM   2477  HB2 GLU   159      46.120  28.820  69.350  1.00  0.00           H  
ATOM   2478  HB3 GLU   159      47.540  29.360  68.460  1.00  0.00           H  
ATOM   2479  CG  GLU   159      46.430  30.870  69.440  1.00  0.00           C  
ATOM   2480  HG2 GLU   159      45.370  30.990  69.640  1.00  0.00           H  
ATOM   2481  HG3 GLU   159      46.980  30.710  70.370  1.00  0.00           H  
ATOM   2482  CD  GLU   159      46.980  32.190  68.710  1.00  0.00           C  
ATOM   2483  OE1 GLU   159      47.070  32.240  67.470  1.00  0.00           O  
ATOM   2484  OE2 GLU   159      47.360  33.140  69.450  1.00  0.00           O  
ATOM   2485  C   GLU   159      45.880  28.220  66.560  1.00  0.00           C  
ATOM   2486  O   GLU   159      46.930  28.120  65.910  1.00  0.00           O  
ATOM   2487  N   THR   160      45.040  27.200  66.750  1.00  0.00           N  
ATOM   2488  H   THR   160      44.250  27.340  67.370  1.00  0.00           H  
ATOM   2489  CA  THR   160      45.250  25.840  66.230  1.00  0.00           C  
ATOM   2490  HA  THR   160      46.300  25.550  66.360  1.00  0.00           H  
ATOM   2491  CB  THR   160      44.480  24.700  66.970  1.00  0.00           C  
ATOM   2492  HB  THR   160      44.760  23.750  66.510  1.00  0.00           H  
ATOM   2493  CG2 THR   160      44.900  24.750  68.430  1.00  0.00           C  
ATOM   2494 HG21 THR   160      44.420  23.870  68.860  1.00  0.00           H  
ATOM   2495 HG22 THR   160      45.960  24.650  68.640  1.00  0.00           H  
ATOM   2496 HG23 THR   160      44.530  25.590  69.030  1.00  0.00           H  
ATOM   2497  OG1 THR   160      43.130  24.890  67.000  1.00  0.00           O  
ATOM   2498  HG1 THR   160      42.950  25.640  67.580  1.00  0.00           H  
ATOM   2499  C   THR   160      44.940  25.770  64.720  1.00  0.00           C  
ATOM   2500  O   THR   160      44.230  26.620  64.170  1.00  0.00           O  
ATOM   2501  N   VAL   161      45.240  24.720  63.990  1.00  0.00           N  
ATOM   2502  H   VAL   161      45.750  23.960  64.420  1.00  0.00           H  
ATOM   2503  CA  VAL   161      44.760  24.420  62.700  1.00  0.00           C  
ATOM   2504  HA  VAL   161      45.050  25.240  62.050  1.00  0.00           H  
ATOM   2505  CB  VAL   161      45.530  23.270  62.040  1.00  0.00           C  
ATOM   2506  HB  VAL   161      45.400  23.280  60.950  1.00  0.00           H  
ATOM   2507  CG1 VAL   161      47.050  23.440  62.220  1.00  0.00           C  
ATOM   2508 HG11 VAL   161      47.390  23.330  63.250  1.00  0.00           H  
ATOM   2509 HG12 VAL   161      47.530  22.700  61.580  1.00  0.00           H  
ATOM   2510 HG13 VAL   161      47.280  24.390  61.730  1.00  0.00           H  
ATOM   2511  CG2 VAL   161      45.240  21.880  62.540  1.00  0.00           C  
ATOM   2512 HG21 VAL   161      45.470  21.790  63.600  1.00  0.00           H  
ATOM   2513 HG22 VAL   161      44.160  21.750  62.570  1.00  0.00           H  
ATOM   2514 HG23 VAL   161      45.660  21.050  61.980  1.00  0.00           H  
ATOM   2515  C   VAL   161      43.230  24.180  62.600  1.00  0.00           C  
ATOM   2516  O   VAL   161      42.730  24.150  61.440  1.00  0.00           O  
ATOM   2517  N   GLN   162      42.530  23.960  63.740  1.00  0.00           N  
ATOM   2518  H   GLN   162      43.030  23.890  64.620  1.00  0.00           H  
ATOM   2519  CA  GLN   162      41.090  23.920  63.850  1.00  0.00           C  
ATOM   2520  HA  GLN   162      40.650  23.190  63.180  1.00  0.00           H  
ATOM   2521  CB  GLN   162      40.770  23.300  65.240  1.00  0.00           C  
ATOM   2522  HB2 GLN   162      41.410  22.420  65.310  1.00  0.00           H  
ATOM   2523  HB3 GLN   162      41.090  24.070  65.950  1.00  0.00           H  
ATOM   2524  CG  GLN   162      39.330  22.790  65.600  1.00  0.00           C  
ATOM   2525  HG2 GLN   162      39.370  22.590  66.670  1.00  0.00           H  
ATOM   2526  HG3 GLN   162      38.690  23.650  65.420  1.00  0.00           H  
ATOM   2527  CD  GLN   162      38.920  21.620  64.720  1.00  0.00           C  
ATOM   2528  OE1 GLN   162      38.890  21.760  63.480  1.00  0.00           O  
ATOM   2529  NE2 GLN   162      38.820  20.380  65.110  1.00  0.00           N  
ATOM   2530 HE21 GLN   162      38.790  19.620  64.450  1.00  0.00           H  
ATOM   2531 HE22 GLN   162      38.790  20.110  66.080  1.00  0.00           H  
ATOM   2532  C   GLN   162      40.440  25.270  63.530  1.00  0.00           C  
ATOM   2533  O   GLN   162      39.200  25.440  63.440  1.00  0.00           O  
ATOM   2534  N   LYS   163      41.240  26.300  63.230  1.00  0.00           N  
ATOM   2535  H   LYS   163      42.230  26.270  63.420  1.00  0.00           H  
ATOM   2536  CA  LYS   163      40.810  27.600  62.790  1.00  0.00           C  
ATOM   2537  HA  LYS   163      40.180  27.980  63.590  1.00  0.00           H  
ATOM   2538  CB  LYS   163      41.990  28.580  62.730  1.00  0.00           C  
ATOM   2539  HB2 LYS   163      41.630  29.600  62.620  1.00  0.00           H  
ATOM   2540  HB3 LYS   163      42.560  28.590  63.660  1.00  0.00           H  
ATOM   2541  CG  LYS   163      42.990  28.320  61.550  1.00  0.00           C  
ATOM   2542  HG2 LYS   163      43.380  27.310  61.400  1.00  0.00           H  
ATOM   2543  HG3 LYS   163      42.470  28.650  60.650  1.00  0.00           H  
ATOM   2544  CD  LYS   163      44.170  29.230  61.670  1.00  0.00           C  
ATOM   2545  HD2 LYS   163      44.830  29.320  60.800  1.00  0.00           H  
ATOM   2546  HD3 LYS   163      43.690  30.210  61.630  1.00  0.00           H  
ATOM   2547  CE  LYS   163      45.140  29.070  62.890  1.00  0.00           C  
ATOM   2548  HE2 LYS   163      44.630  29.140  63.850  1.00  0.00           H  
ATOM   2549  HE3 LYS   163      45.480  28.050  62.700  1.00  0.00           H  
ATOM   2550  NZ  LYS   163      46.200  30.050  62.820  1.00  0.00           N  
ATOM   2551  HZ1 LYS   163      46.930  29.880  63.490  1.00  0.00           H  
ATOM   2552  HZ2 LYS   163      46.700  29.970  61.950  1.00  0.00           H  
ATOM   2553  HZ3 LYS   163      45.800  30.970  62.760  1.00  0.00           H  
ATOM   2554  C   LYS   163      40.030  27.540  61.420  1.00  0.00           C  
ATOM   2555  O   LYS   163      39.070  28.260  61.230  1.00  0.00           O  
ATOM   2556  N   GLU   164      40.240  26.490  60.570  1.00  0.00           N  
ATOM   2557  H   GLU   164      41.150  26.060  60.640  1.00  0.00           H  
ATOM   2558  CA  GLU   164      39.420  26.320  59.390  1.00  0.00           C  
ATOM   2559  HA  GLU   164      39.160  27.280  58.930  1.00  0.00           H  
ATOM   2560  CB  GLU   164      40.270  25.320  58.550  1.00  0.00           C  
ATOM   2561  HB2 GLU   164      41.190  25.870  58.400  1.00  0.00           H  
ATOM   2562  HB3 GLU   164      40.490  24.400  59.100  1.00  0.00           H  
ATOM   2563  CG  GLU   164      39.710  24.930  57.140  1.00  0.00           C  
ATOM   2564  HG2 GLU   164      40.550  24.540  56.570  1.00  0.00           H  
ATOM   2565  HG3 GLU   164      38.920  24.210  57.360  1.00  0.00           H  
ATOM   2566  CD  GLU   164      39.150  26.150  56.310  1.00  0.00           C  
ATOM   2567  OE1 GLU   164      38.190  25.900  55.560  1.00  0.00           O  
ATOM   2568  OE2 GLU   164      39.660  27.270  56.370  1.00  0.00           O  
ATOM   2569  C   GLU   164      38.040  25.710  59.660  1.00  0.00           C  
ATOM   2570  O   GLU   164      37.160  26.060  58.960  1.00  0.00           O  
ATOM   2571  N   GLY   165      37.920  24.890  60.660  1.00  0.00           N  
ATOM   2572  H   GLY   165      38.780  24.700  61.160  1.00  0.00           H  
ATOM   2573  CA  GLY   165      36.610  24.570  61.200  1.00  0.00           C  
ATOM   2574  HA2 GLY   165      35.980  24.180  60.400  1.00  0.00           H  
ATOM   2575  HA3 GLY   165      36.830  23.730  61.860  1.00  0.00           H  
ATOM   2576  C   GLY   165      35.800  25.560  62.010  1.00  0.00           C  
ATOM   2577  O   GLY   165      34.650  25.700  61.730  1.00  0.00           O  
ATOM   2578  N   MET   166      36.440  26.460  62.700  1.00  0.00           N  
ATOM   2579  H   MET   166      37.420  26.280  62.850  1.00  0.00           H  
ATOM   2580  CA  MET   166      35.850  27.670  63.140  1.00  0.00           C  
ATOM   2581  HA  MET   166      34.900  27.490  63.660  1.00  0.00           H  
ATOM   2582  CB  MET   166      36.820  28.380  64.150  1.00  0.00           C  
ATOM   2583  HB2 MET   166      36.990  27.660  64.950  1.00  0.00           H  
ATOM   2584  HB3 MET   166      37.760  28.640  63.660  1.00  0.00           H  
ATOM   2585  CG  MET   166      36.130  29.590  64.730  1.00  0.00           C  
ATOM   2586  HG2 MET   166      35.860  30.300  63.950  1.00  0.00           H  
ATOM   2587  HG3 MET   166      35.320  29.170  65.320  1.00  0.00           H  
ATOM   2588  SD  MET   166      37.200  30.680  65.730  1.00  0.00           S  
ATOM   2589  CE  MET   166      38.420  31.340  64.540  1.00  0.00           C  
ATOM   2590  HE1 MET   166      39.300  30.710  64.490  1.00  0.00           H  
ATOM   2591  HE2 MET   166      37.990  31.430  63.540  1.00  0.00           H  
ATOM   2592  HE3 MET   166      38.730  32.340  64.850  1.00  0.00           H  
ATOM   2593  C   MET   166      35.470  28.700  62.050  1.00  0.00           C  
ATOM   2594  O   MET   166      34.350  29.280  62.090  1.00  0.00           O  
ATOM   2595  N   ARG   167      36.300  29.020  61.000  1.00  0.00           N  
ATOM   2596  H   ARG   167      37.200  28.570  61.060  1.00  0.00           H  
ATOM   2597  CA  ARG   167      35.990  29.790  59.840  1.00  0.00           C  
ATOM   2598  HA  ARG   167      35.690  30.820  60.080  1.00  0.00           H  
ATOM   2599  CB  ARG   167      37.150  29.790  58.800  1.00  0.00           C  
ATOM   2600  HB2 ARG   167      38.070  30.060  59.320  1.00  0.00           H  
ATOM   2601  HB3 ARG   167      37.240  28.810  58.310  1.00  0.00           H  
ATOM   2602  CG  ARG   167      36.970  30.720  57.650  1.00  0.00           C  
ATOM   2603  HG2 ARG   167      35.940  30.740  57.290  1.00  0.00           H  
ATOM   2604  HG3 ARG   167      37.200  31.710  58.040  1.00  0.00           H  
ATOM   2605  CD  ARG   167      37.960  30.310  56.560  1.00  0.00           C  
ATOM   2606  HD2 ARG   167      38.060  31.140  55.860  1.00  0.00           H  
ATOM   2607  HD3 ARG   167      38.960  30.050  56.910  1.00  0.00           H  
ATOM   2608  NE  ARG   167      37.510  29.160  55.780  1.00  0.00           N  
ATOM   2609  HE  ARG   167      38.070  28.330  55.940  1.00  0.00           H  
ATOM   2610  CZ  ARG   167      36.500  28.920  55.010  1.00  0.00           C  
ATOM   2611  NH1 ARG   167      35.850  29.930  54.520  1.00  0.00           N  
ATOM   2612 HH11 ARG   167      36.000  30.800  55.010  1.00  0.00           H  
ATOM   2613 HH12 ARG   167      35.310  29.800  53.680  1.00  0.00           H  
ATOM   2614  NH2 ARG   167      36.260  27.740  54.520  1.00  0.00           N  
ATOM   2615 HH21 ARG   167      36.930  26.990  54.640  1.00  0.00           H  
ATOM   2616 HH22 ARG   167      35.520  27.600  53.850  1.00  0.00           H  
ATOM   2617  C   ARG   167      34.750  29.220  59.200  1.00  0.00           C  
ATOM   2618  O   ARG   167      33.800  30.000  59.070  1.00  0.00           O  
ATOM   2619  N   LYS   168      34.720  27.890  59.010  1.00  0.00           N  
ATOM   2620  H   LYS   168      35.570  27.380  59.220  1.00  0.00           H  
ATOM   2621  CA  LYS   168      33.560  27.200  58.530  1.00  0.00           C  
ATOM   2622  HA  LYS   168      33.300  27.580  57.540  1.00  0.00           H  
ATOM   2623  CB  LYS   168      33.840  25.760  58.190  1.00  0.00           C  
ATOM   2624  HB2 LYS   168      34.150  25.080  58.990  1.00  0.00           H  
ATOM   2625  HB3 LYS   168      32.810  25.500  57.940  1.00  0.00           H  
ATOM   2626  CG  LYS   168      34.560  25.620  56.830  1.00  0.00           C  
ATOM   2627  HG2 LYS   168      33.870  26.030  56.090  1.00  0.00           H  
ATOM   2628  HG3 LYS   168      35.510  26.140  56.780  1.00  0.00           H  
ATOM   2629  CD  LYS   168      34.680  24.110  56.560  1.00  0.00           C  
ATOM   2630  HD2 LYS   168      34.980  23.530  57.430  1.00  0.00           H  
ATOM   2631  HD3 LYS   168      33.670  23.800  56.300  1.00  0.00           H  
ATOM   2632  CE  LYS   168      35.590  23.740  55.350  1.00  0.00           C  
ATOM   2633  HE2 LYS   168      35.140  22.840  54.930  1.00  0.00           H  
ATOM   2634  HE3 LYS   168      35.520  24.440  54.520  1.00  0.00           H  
ATOM   2635  NZ  LYS   168      37.010  23.500  55.740  1.00  0.00           N  
ATOM   2636  HZ1 LYS   168      37.400  24.420  55.900  1.00  0.00           H  
ATOM   2637  HZ2 LYS   168      37.130  23.080  56.650  1.00  0.00           H  
ATOM   2638  HZ3 LYS   168      37.500  22.910  55.090  1.00  0.00           H  
ATOM   2639  C   LYS   168      32.310  27.260  59.360  1.00  0.00           C  
ATOM   2640  O   LYS   168      31.290  27.650  58.870  1.00  0.00           O  
ATOM   2641  N   GLN   169      32.360  27.070  60.690  1.00  0.00           N  
ATOM   2642  H   GLN   169      33.240  26.850  61.150  1.00  0.00           H  
ATOM   2643  CA  GLN   169      31.220  27.310  61.590  1.00  0.00           C  
ATOM   2644  HA  GLN   169      30.520  26.490  61.440  1.00  0.00           H  
ATOM   2645  CB  GLN   169      31.750  27.090  62.950  1.00  0.00           C  
ATOM   2646  HB2 GLN   169      32.350  26.180  63.030  1.00  0.00           H  
ATOM   2647  HB3 GLN   169      32.410  27.920  63.180  1.00  0.00           H  
ATOM   2648  CG  GLN   169      30.690  26.890  64.030  1.00  0.00           C  
ATOM   2649  HG2 GLN   169      30.160  27.820  64.250  1.00  0.00           H  
ATOM   2650  HG3 GLN   169      29.990  26.110  63.760  1.00  0.00           H  
ATOM   2651  CD  GLN   169      31.350  26.280  65.320  1.00  0.00           C  
ATOM   2652  OE1 GLN   169      32.550  26.360  65.500  1.00  0.00           O  
ATOM   2653  NE2 GLN   169      30.600  25.530  66.100  1.00  0.00           N  
ATOM   2654 HE21 GLN   169      31.130  25.110  66.850  1.00  0.00           H  
ATOM   2655 HE22 GLN   169      29.610  25.430  65.980  1.00  0.00           H  
ATOM   2656  C   GLN   169      30.590  28.670  61.610  1.00  0.00           C  
ATOM   2657  O   GLN   169      29.380  28.740  61.740  1.00  0.00           O  
ATOM   2658  N   GLY   170      31.350  29.750  61.510  1.00  0.00           N  
ATOM   2659  H   GLY   170      32.340  29.610  61.610  1.00  0.00           H  
ATOM   2660  CA  GLY   170      30.880  31.070  61.490  1.00  0.00           C  
ATOM   2661  HA2 GLY   170      30.220  31.180  62.350  1.00  0.00           H  
ATOM   2662  HA3 GLY   170      31.780  31.700  61.500  1.00  0.00           H  
ATOM   2663  C   GLY   170      30.220  31.380  60.200  1.00  0.00           C  
ATOM   2664  O   GLY   170      29.260  32.090  60.190  1.00  0.00           O  
ATOM   2665  N   LEU   171      30.820  30.870  59.110  1.00  0.00           N  
ATOM   2666  H   LEU   171      31.800  30.630  59.170  1.00  0.00           H  
ATOM   2667  CA  LEU   171      30.310  31.060  57.710  1.00  0.00           C  
ATOM   2668  HA  LEU   171      30.040  32.110  57.660  1.00  0.00           H  
ATOM   2669  CB  LEU   171      31.410  30.760  56.690  1.00  0.00           C  
ATOM   2670  HB2 LEU   171      32.250  31.440  56.770  1.00  0.00           H  
ATOM   2671  HB3 LEU   171      31.860  29.790  56.880  1.00  0.00           H  
ATOM   2672  CG  LEU   171      31.030  30.860  55.160  1.00  0.00           C  
ATOM   2673  HG  LEU   171      30.280  30.080  55.000  1.00  0.00           H  
ATOM   2674  CD1 LEU   171      30.520  32.270  54.910  1.00  0.00           C  
ATOM   2675 HD11 LEU   171      30.410  32.530  53.860  1.00  0.00           H  
ATOM   2676 HD12 LEU   171      29.600  32.400  55.480  1.00  0.00           H  
ATOM   2677 HD13 LEU   171      31.280  32.980  55.230  1.00  0.00           H  
ATOM   2678  CD2 LEU   171      32.250  30.380  54.330  1.00  0.00           C  
ATOM   2679 HD21 LEU   171      32.430  29.300  54.400  1.00  0.00           H  
ATOM   2680 HD22 LEU   171      32.040  30.560  53.280  1.00  0.00           H  
ATOM   2681 HD23 LEU   171      33.110  30.990  54.590  1.00  0.00           H  
ATOM   2682  C   LEU   171      29.110  30.190  57.410  1.00  0.00           C  
ATOM   2683  O   LEU   171      28.150  30.660  56.760  1.00  0.00           O  
ATOM   2684  N   PHE   172      29.030  29.010  57.990  1.00  0.00           N  
ATOM   2685  H   PHE   172      29.850  28.600  58.410  1.00  0.00           H  
ATOM   2686  CA  PHE   172      27.830  28.180  57.860  1.00  0.00           C  
ATOM   2687  HA  PHE   172      27.720  28.010  56.790  1.00  0.00           H  
ATOM   2688  CB  PHE   172      28.050  26.830  58.530  1.00  0.00           C  
ATOM   2689  HB2 PHE   172      28.430  26.800  59.550  1.00  0.00           H  
ATOM   2690  HB3 PHE   172      27.090  26.330  58.680  1.00  0.00           H  
ATOM   2691  CG  PHE   172      28.860  25.760  57.720  1.00  0.00           C  
ATOM   2692  CD1 PHE   172      28.430  24.400  57.730  1.00  0.00           C  
ATOM   2693  HD1 PHE   172      27.560  24.190  58.330  1.00  0.00           H  
ATOM   2694  CE1 PHE   172      29.170  23.400  57.070  1.00  0.00           C  
ATOM   2695  HE1 PHE   172      28.920  22.380  57.290  1.00  0.00           H  
ATOM   2696  CZ  PHE   172      30.290  23.760  56.220  1.00  0.00           C  
ATOM   2697  HZ  PHE   172      31.010  23.020  55.890  1.00  0.00           H  
ATOM   2698  CE2 PHE   172      30.620  25.120  56.040  1.00  0.00           C  
ATOM   2699  HE2 PHE   172      31.350  25.410  55.290  1.00  0.00           H  
ATOM   2700  CD2 PHE   172      29.930  26.080  56.830  1.00  0.00           C  
ATOM   2701  HD2 PHE   172      30.210  27.110  56.650  1.00  0.00           H  
ATOM   2702  C   PHE   172      26.460  28.830  58.410  1.00  0.00           C  
ATOM   2703  O   PHE   172      25.370  28.880  57.750  1.00  0.00           O  
ATOM   2704  N   GLN   173      26.620  29.490  59.630  1.00  0.00           N  
ATOM   2705  H   GLN   173      27.530  29.440  60.080  1.00  0.00           H  
ATOM   2706  CA  GLN   173      25.590  30.240  60.310  1.00  0.00           C  
ATOM   2707  HA  GLN   173      24.720  29.600  60.200  1.00  0.00           H  
ATOM   2708  CB  GLN   173      25.940  30.410  61.860  1.00  0.00           C  
ATOM   2709  HB2 GLN   173      25.910  29.450  62.380  1.00  0.00           H  
ATOM   2710  HB3 GLN   173      26.880  30.950  62.020  1.00  0.00           H  
ATOM   2711  CG  GLN   173      24.810  31.240  62.450  1.00  0.00           C  
ATOM   2712  HG2 GLN   173      24.800  32.240  62.020  1.00  0.00           H  
ATOM   2713  HG3 GLN   173      23.860  30.750  62.220  1.00  0.00           H  
ATOM   2714  CD  GLN   173      24.860  31.320  63.960  1.00  0.00           C  
ATOM   2715  OE1 GLN   173      25.770  30.840  64.590  1.00  0.00           O  
ATOM   2716  NE2 GLN   173      23.960  32.010  64.640  1.00  0.00           N  
ATOM   2717 HE21 GLN   173      23.980  32.020  65.650  1.00  0.00           H  
ATOM   2718 HE22 GLN   173      23.160  32.450  64.200  1.00  0.00           H  
ATOM   2719  C   GLN   173      25.280  31.600  59.630  1.00  0.00           C  
ATOM   2720  O   GLN   173      24.060  31.940  59.550  1.00  0.00           O  
ATOM   2721  N   TRP   174      26.250  32.310  59.170  1.00  0.00           N  
ATOM   2722  H   TRP   174      27.180  32.050  59.450  1.00  0.00           H  
ATOM   2723  CA  TRP   174      26.040  33.540  58.390  1.00  0.00           C  
ATOM   2724  HA  TRP   174      25.490  34.290  58.950  1.00  0.00           H  
ATOM   2725  CB  TRP   174      27.460  34.190  58.150  1.00  0.00           C  
ATOM   2726  HB2 TRP   174      27.960  34.460  59.080  1.00  0.00           H  
ATOM   2727  HB3 TRP   174      28.140  33.510  57.630  1.00  0.00           H  
ATOM   2728  CG  TRP   174      27.520  35.400  57.340  1.00  0.00           C  
ATOM   2729  CD1 TRP   174      27.960  35.510  56.100  1.00  0.00           C  
ATOM   2730  HD1 TRP   174      28.450  34.640  55.680  1.00  0.00           H  
ATOM   2731  NE1 TRP   174      27.920  36.840  55.680  1.00  0.00           N  
ATOM   2732  HE1 TRP   174      28.090  37.100  54.720  1.00  0.00           H  
ATOM   2733  CE2 TRP   174      27.390  37.620  56.620  1.00  0.00           C  
ATOM   2734  CZ2 TRP   174      27.230  39.040  56.620  1.00  0.00           C  
ATOM   2735  HZ2 TRP   174      27.570  39.630  55.780  1.00  0.00           H  
ATOM   2736  CH2 TRP   174      26.740  39.630  57.730  1.00  0.00           C  
ATOM   2737  HH2 TRP   174      26.700  40.710  57.810  1.00  0.00           H  
ATOM   2738  CZ3 TRP   174      26.330  38.870  58.840  1.00  0.00           C  
ATOM   2739  HZ3 TRP   174      25.960  39.430  59.690  1.00  0.00           H  
ATOM   2740  CE3 TRP   174      26.480  37.450  58.790  1.00  0.00           C  
ATOM   2741  HE3 TRP   174      26.220  36.840  59.650  1.00  0.00           H  
ATOM   2742  CD2 TRP   174      27.070  36.770  57.650  1.00  0.00           C  
ATOM   2743  C   TRP   174      25.370  33.270  57.130  1.00  0.00           C  
ATOM   2744  O   TRP   174      24.370  33.940  56.850  1.00  0.00           O  
ATOM   2745  N   LEU   175      25.680  32.210  56.410  1.00  0.00           N  
ATOM   2746  H   LEU   175      26.340  31.500  56.700  1.00  0.00           H  
ATOM   2747  CA  LEU   175      24.920  31.840  55.220  1.00  0.00           C  
ATOM   2748  HA  LEU   175      24.750  32.730  54.620  1.00  0.00           H  
ATOM   2749  CB  LEU   175      25.740  30.870  54.370  1.00  0.00           C  
ATOM   2750  HB2 LEU   175      26.020  30.040  55.010  1.00  0.00           H  
ATOM   2751  HB3 LEU   175      25.130  30.370  53.610  1.00  0.00           H  
ATOM   2752  CG  LEU   175      26.950  31.470  53.550  1.00  0.00           C  
ATOM   2753  HG  LEU   175      27.620  32.000  54.230  1.00  0.00           H  
ATOM   2754  CD1 LEU   175      27.710  30.270  52.880  1.00  0.00           C  
ATOM   2755 HD11 LEU   175      27.940  29.550  53.660  1.00  0.00           H  
ATOM   2756 HD12 LEU   175      27.050  29.820  52.140  1.00  0.00           H  
ATOM   2757 HD13 LEU   175      28.610  30.630  52.380  1.00  0.00           H  
ATOM   2758  CD2 LEU   175      26.510  32.480  52.490  1.00  0.00           C  
ATOM   2759 HD21 LEU   175      26.010  33.360  52.900  1.00  0.00           H  
ATOM   2760 HD22 LEU   175      27.310  32.820  51.840  1.00  0.00           H  
ATOM   2761 HD23 LEU   175      25.700  31.990  51.940  1.00  0.00           H  
ATOM   2762  C   LEU   175      23.500  31.220  55.480  1.00  0.00           C  
ATOM   2763  O   LEU   175      22.630  31.600  54.720  1.00  0.00           O  
ATOM   2764  N   ASP   176      23.210  30.390  56.490  1.00  0.00           N  
ATOM   2765  H   ASP   176      23.900  30.050  57.150  1.00  0.00           H  
ATOM   2766  CA  ASP   176      21.840  30.190  56.960  1.00  0.00           C  
ATOM   2767  HA  ASP   176      21.320  29.550  56.250  1.00  0.00           H  
ATOM   2768  CB  ASP   176      21.840  29.290  58.230  1.00  0.00           C  
ATOM   2769  HB2 ASP   176      22.120  28.250  58.020  1.00  0.00           H  
ATOM   2770  HB3 ASP   176      22.490  29.740  58.970  1.00  0.00           H  
ATOM   2771  CG  ASP   176      20.470  29.130  58.950  1.00  0.00           C  
ATOM   2772  OD1 ASP   176      20.330  29.540  60.110  1.00  0.00           O  
ATOM   2773  OD2 ASP   176      19.490  28.700  58.310  1.00  0.00           O  
ATOM   2774  C   ASP   176      21.070  31.510  57.290  1.00  0.00           C  
ATOM   2775  O   ASP   176      19.810  31.660  57.100  1.00  0.00           O  
ATOM   2776  N   SER   177      21.740  32.550  57.830  1.00  0.00           N  
ATOM   2777  H   SER   177      22.720  32.450  58.070  1.00  0.00           H  
ATOM   2778  CA  SER   177      21.190  33.870  58.270  1.00  0.00           C  
ATOM   2779  HA  SER   177      20.270  33.580  58.760  1.00  0.00           H  
ATOM   2780  CB  SER   177      22.070  34.400  59.420  1.00  0.00           C  
ATOM   2781  HB2 SER   177      23.070  34.690  59.090  1.00  0.00           H  
ATOM   2782  HB3 SER   177      21.730  35.380  59.760  1.00  0.00           H  
ATOM   2783  OG  SER   177      22.240  33.630  60.510  1.00  0.00           O  
ATOM   2784  HG  SER   177      22.820  32.910  60.240  1.00  0.00           H  
ATOM   2785  C   SER   177      20.960  34.930  57.220  1.00  0.00           C  
ATOM   2786  O   SER   177      20.450  35.980  57.560  1.00  0.00           O  
ATOM   2787  N   LEU   178      21.100  34.640  55.920  1.00  0.00           N  
ATOM   2788  H   LEU   178      21.450  33.730  55.660  1.00  0.00           H  
ATOM   2789  CA  LEU   178      20.800  35.560  54.850  1.00  0.00           C  
ATOM   2790  HA  LEU   178      20.720  36.590  55.220  1.00  0.00           H  
ATOM   2791  CB  LEU   178      21.780  35.490  53.690  1.00  0.00           C  
ATOM   2792  HB2 LEU   178      21.660  34.530  53.180  1.00  0.00           H  
ATOM   2793  HB3 LEU   178      21.430  36.220  52.960  1.00  0.00           H  
ATOM   2794  CG  LEU   178      23.220  35.860  54.070  1.00  0.00           C  
ATOM   2795  HG  LEU   178      23.530  35.450  55.030  1.00  0.00           H  
ATOM   2796  CD1 LEU   178      24.070  35.220  53.020  1.00  0.00           C  
ATOM   2797 HD11 LEU   178      23.870  35.770  52.110  1.00  0.00           H  
ATOM   2798 HD12 LEU   178      25.100  35.310  53.360  1.00  0.00           H  
ATOM   2799 HD13 LEU   178      23.710  34.200  52.870  1.00  0.00           H  
ATOM   2800  CD2 LEU   178      23.210  37.440  54.070  1.00  0.00           C  
ATOM   2801 HD21 LEU   178      22.480  37.800  54.790  1.00  0.00           H  
ATOM   2802 HD22 LEU   178      24.210  37.800  54.280  1.00  0.00           H  
ATOM   2803 HD23 LEU   178      23.010  37.760  53.040  1.00  0.00           H  
ATOM   2804  C   LEU   178      19.280  35.360  54.420  1.00  0.00           C  
ATOM   2805  O   LEU   178      18.800  34.230  54.400  1.00  0.00           O  
ATOM   2806  N   GLN   179      18.580  36.410  53.900  1.00  0.00           N  
ATOM   2807  H   GLN   179      19.100  37.270  53.960  1.00  0.00           H  
ATOM   2808  CA  GLN   179      17.500  36.290  52.960  1.00  0.00           C  
ATOM   2809  HA  GLN   179      17.290  35.240  52.760  1.00  0.00           H  
ATOM   2810  CB  GLN   179      16.160  36.860  53.410  1.00  0.00           C  
ATOM   2811  HB2 GLN   179      16.370  37.860  53.790  1.00  0.00           H  
ATOM   2812  HB3 GLN   179      15.410  36.950  52.620  1.00  0.00           H  
ATOM   2813  CG  GLN   179      15.590  35.980  54.510  1.00  0.00           C  
ATOM   2814  HG2 GLN   179      16.210  35.920  55.400  1.00  0.00           H  
ATOM   2815  HG3 GLN   179      14.680  36.470  54.850  1.00  0.00           H  
ATOM   2816  CD  GLN   179      15.260  34.570  54.060  1.00  0.00           C  
ATOM   2817  OE1 GLN   179      14.790  34.320  52.960  1.00  0.00           O  
ATOM   2818  NE2 GLN   179      15.530  33.580  54.920  1.00  0.00           N  
ATOM   2819 HE21 GLN   179      15.190  32.650  54.730  1.00  0.00           H  
ATOM   2820 HE22 GLN   179      16.140  33.730  55.710  1.00  0.00           H  
ATOM   2821  C   GLN   179      18.000  36.810  51.570  1.00  0.00           C  
ATOM   2822  O   GLN   179      18.730  37.770  51.540  1.00  0.00           O  
ATOM   2823  N   ILE   180      17.630  36.090  50.470  1.00  0.00           N  
ATOM   2824  H   ILE   180      17.090  35.270  50.700  1.00  0.00           H  
ATOM   2825  CA  ILE   180      18.220  36.160  49.130  1.00  0.00           C  
ATOM   2826  HA  ILE   180      19.180  36.690  49.170  1.00  0.00           H  
ATOM   2827  CB  ILE   180      18.490  34.730  48.500  1.00  0.00           C  
ATOM   2828  HB  ILE   180      17.550  34.220  48.290  1.00  0.00           H  
ATOM   2829  CG2 ILE   180      19.290  34.890  47.210  1.00  0.00           C  
ATOM   2830 HG21 ILE   180      19.440  33.840  46.950  1.00  0.00           H  
ATOM   2831 HG22 ILE   180      18.770  35.400  46.390  1.00  0.00           H  
ATOM   2832 HG23 ILE   180      20.250  35.400  47.320  1.00  0.00           H  
ATOM   2833  CG1 ILE   180      19.160  33.860  49.600  1.00  0.00           C  
ATOM   2834 HG12 ILE   180      18.560  33.760  50.510  1.00  0.00           H  
ATOM   2835 HG13 ILE   180      19.470  32.910  49.170  1.00  0.00           H  
ATOM   2836  CD1 ILE   180      20.550  34.320  50.140  1.00  0.00           C  
ATOM   2837 HD11 ILE   180      20.910  33.650  50.920  1.00  0.00           H  
ATOM   2838 HD12 ILE   180      21.270  34.270  49.330  1.00  0.00           H  
ATOM   2839 HD13 ILE   180      20.410  35.320  50.550  1.00  0.00           H  
ATOM   2840  C   ILE   180      17.310  36.970  48.230  1.00  0.00           C  
ATOM   2841  O   ILE   180      17.820  37.570  47.310  1.00  0.00           O  
ATOM   2842  N   ASP   181      16.010  36.840  48.320  1.00  0.00           N  
ATOM   2843  H   ASP   181      15.540  36.310  49.030  1.00  0.00           H  
ATOM   2844  CA  ASP   181      14.990  37.380  47.400  1.00  0.00           C  
ATOM   2845  HA  ASP   181      15.230  36.830  46.480  1.00  0.00           H  
ATOM   2846  CB  ASP   181      13.580  36.930  47.880  1.00  0.00           C  
ATOM   2847  HB2 ASP   181      13.600  37.250  48.920  1.00  0.00           H  
ATOM   2848  HB3 ASP   181      12.930  37.480  47.200  1.00  0.00           H  
ATOM   2849  CG  ASP   181      13.450  35.460  47.760  1.00  0.00           C  
ATOM   2850  OD1 ASP   181      13.830  34.890  46.710  1.00  0.00           O  
ATOM   2851  OD2 ASP   181      12.840  34.930  48.710  1.00  0.00           O  
ATOM   2852  C   ASP   181      15.130  38.880  47.270  1.00  0.00           C  
ATOM   2853  O   ASP   181      14.570  39.490  46.330  1.00  0.00           O  
ATOM   2854  N   ASN   182      15.720  39.530  48.280  1.00  0.00           N  
ATOM   2855  H   ASN   182      16.040  39.000  49.080  1.00  0.00           H  
ATOM   2856  CA  ASN   182      15.810  40.960  48.330  1.00  0.00           C  
ATOM   2857  HA  ASN   182      14.840  41.280  47.930  1.00  0.00           H  
ATOM   2858  CB  ASN   182      15.870  41.480  49.800  1.00  0.00           C  
ATOM   2859  HB2 ASN   182      15.680  42.560  49.760  1.00  0.00           H  
ATOM   2860  HB3 ASN   182      15.020  41.010  50.290  1.00  0.00           H  
ATOM   2861  CG  ASN   182      17.200  40.920  50.400  1.00  0.00           C  
ATOM   2862  OD1 ASN   182      18.340  41.260  50.010  1.00  0.00           O  
ATOM   2863  ND2 ASN   182      17.010  40.070  51.380  1.00  0.00           N  
ATOM   2864 HD21 ASN   182      17.790  39.820  51.970  1.00  0.00           H  
ATOM   2865 HD22 ASN   182      16.180  39.520  51.490  1.00  0.00           H  
ATOM   2866  C   ASN   182      16.840  41.620  47.390  1.00  0.00           C  
ATOM   2867  O   ASN   182      16.750  42.840  47.230  1.00  0.00           O  
ATOM   2868  N   LEU   183      17.820  40.870  46.920  1.00  0.00           N  
ATOM   2869  H   LEU   183      17.680  39.890  47.100  1.00  0.00           H  
ATOM   2870  CA  LEU   183      19.040  41.230  46.210  1.00  0.00           C  
ATOM   2871  HA  LEU   183      19.740  40.410  46.350  1.00  0.00           H  
ATOM   2872  CB  LEU   183      18.710  41.100  44.640  1.00  0.00           C  
ATOM   2873  HB2 LEU   183      18.070  41.930  44.360  1.00  0.00           H  
ATOM   2874  HB3 LEU   183      19.660  41.230  44.110  1.00  0.00           H  
ATOM   2875  CG  LEU   183      18.090  39.770  44.060  1.00  0.00           C  
ATOM   2876  HG  LEU   183      17.090  39.620  44.470  1.00  0.00           H  
ATOM   2877  CD1 LEU   183      18.060  39.910  42.570  1.00  0.00           C  
ATOM   2878 HD11 LEU   183      17.920  38.930  42.120  1.00  0.00           H  
ATOM   2879 HD12 LEU   183      17.330  40.640  42.210  1.00  0.00           H  
ATOM   2880 HD13 LEU   183      19.050  40.120  42.180  1.00  0.00           H  
ATOM   2881  CD2 LEU   183      19.000  38.570  44.250  1.00  0.00           C  
ATOM   2882 HD21 LEU   183      19.480  38.430  45.220  1.00  0.00           H  
ATOM   2883 HD22 LEU   183      18.530  37.620  44.030  1.00  0.00           H  
ATOM   2884 HD23 LEU   183      19.880  38.620  43.600  1.00  0.00           H  
ATOM   2885  C   LEU   183      19.700  42.590  46.580  1.00  0.00           C  
ATOM   2886  O   LEU   183      20.090  43.310  45.670  1.00  0.00           O  
ATOM   2887  N   THR   184      19.700  43.090  47.850  1.00  0.00           N  
ATOM   2888  H   THR   184      19.390  42.430  48.560  1.00  0.00           H  
ATOM   2889  CA  THR   184      19.890  44.510  48.320  1.00  0.00           C  
ATOM   2890  HA  THR   184      20.660  45.010  47.730  1.00  0.00           H  
ATOM   2891  CB  THR   184      18.610  45.370  48.030  1.00  0.00           C  
ATOM   2892  HB  THR   184      17.760  44.890  48.520  1.00  0.00           H  
ATOM   2893  CG2 THR   184      18.630  46.810  48.440  1.00  0.00           C  
ATOM   2894 HG21 THR   184      17.940  47.330  47.780  1.00  0.00           H  
ATOM   2895 HG22 THR   184      18.350  46.810  49.490  1.00  0.00           H  
ATOM   2896 HG23 THR   184      19.630  47.230  48.330  1.00  0.00           H  
ATOM   2897  OG1 THR   184      18.290  45.360  46.640  1.00  0.00           O  
ATOM   2898  HG1 THR   184      18.550  44.500  46.290  1.00  0.00           H  
ATOM   2899  C   THR   184      20.370  44.580  49.730  1.00  0.00           C  
ATOM   2900  O   THR   184      20.980  45.570  50.160  1.00  0.00           O  
ATOM   2901  N   SER   185      19.970  43.570  50.560  1.00  0.00           N  
ATOM   2902  H   SER   185      19.270  42.910  50.260  1.00  0.00           H  
ATOM   2903  CA  SER   185      20.320  43.520  51.910  1.00  0.00           C  
ATOM   2904  HA  SER   185      19.840  44.370  52.400  1.00  0.00           H  
ATOM   2905  CB  SER   185      19.710  42.250  52.690  1.00  0.00           C  
ATOM   2906  HB2 SER   185      18.690  42.200  52.310  1.00  0.00           H  
ATOM   2907  HB3 SER   185      20.320  41.390  52.430  1.00  0.00           H  
ATOM   2908  OG  SER   185      19.670  42.490  54.110  1.00  0.00           O  
ATOM   2909  HG  SER   185      20.380  41.950  54.460  1.00  0.00           H  
ATOM   2910  C   SER   185      21.810  43.560  52.140  1.00  0.00           C  
ATOM   2911  O   SER   185      22.560  42.760  51.550  1.00  0.00           O  
ATOM   2912  N   PRO   186      22.410  44.530  52.900  1.00  0.00           N  
ATOM   2913  CD  PRO   186      21.650  45.390  53.760  1.00  0.00           C  
ATOM   2914  HD2 PRO   186      21.340  44.890  54.680  1.00  0.00           H  
ATOM   2915  HD3 PRO   186      20.800  45.880  53.280  1.00  0.00           H  
ATOM   2916  CG  PRO   186      22.620  46.520  54.080  1.00  0.00           C  
ATOM   2917  HG2 PRO   186      22.330  47.050  54.980  1.00  0.00           H  
ATOM   2918  HG3 PRO   186      22.700  47.190  53.220  1.00  0.00           H  
ATOM   2919  CB  PRO   186      23.980  45.770  54.230  1.00  0.00           C  
ATOM   2920  HB2 PRO   186      24.110  45.450  55.270  1.00  0.00           H  
ATOM   2921  HB3 PRO   186      24.670  46.580  53.990  1.00  0.00           H  
ATOM   2922  CA  PRO   186      23.880  44.760  53.110  1.00  0.00           C  
ATOM   2923  HA  PRO   186      24.250  45.130  52.160  1.00  0.00           H  
ATOM   2924  C   PRO   186      24.750  43.490  53.500  1.00  0.00           C  
ATOM   2925  O   PRO   186      25.910  43.330  53.140  1.00  0.00           O  
ATOM   2926  N   ASP   187      24.160  42.550  54.280  1.00  0.00           N  
ATOM   2927  H   ASP   187      23.200  42.630  54.570  1.00  0.00           H  
ATOM   2928  CA  ASP   187      24.790  41.290  54.590  1.00  0.00           C  
ATOM   2929  HA  ASP   187      25.790  41.440  55.020  1.00  0.00           H  
ATOM   2930  CB  ASP   187      23.940  40.530  55.610  1.00  0.00           C  
ATOM   2931  HB2 ASP   187      24.500  39.620  55.800  1.00  0.00           H  
ATOM   2932  HB3 ASP   187      24.050  41.150  56.510  1.00  0.00           H  
ATOM   2933  CG  ASP   187      22.420  40.390  55.430  1.00  0.00           C  
ATOM   2934  OD1 ASP   187      21.780  40.970  54.500  1.00  0.00           O  
ATOM   2935  OD2 ASP   187      21.830  39.740  56.290  1.00  0.00           O  
ATOM   2936  C   ASP   187      24.980  40.460  53.360  1.00  0.00           C  
ATOM   2937  O   ASP   187      26.010  39.790  53.210  1.00  0.00           O  
ATOM   2938  N   LEU   188      24.040  40.350  52.430  1.00  0.00           N  
ATOM   2939  H   LEU   188      23.280  41.010  52.500  1.00  0.00           H  
ATOM   2940  CA  LEU   188      24.200  39.680  51.080  1.00  0.00           C  
ATOM   2941  HA  LEU   188      24.610  38.710  51.350  1.00  0.00           H  
ATOM   2942  CB  LEU   188      22.770  39.540  50.530  1.00  0.00           C  
ATOM   2943  HB2 LEU   188      22.230  38.910  51.230  1.00  0.00           H  
ATOM   2944  HB3 LEU   188      22.420  40.560  50.360  1.00  0.00           H  
ATOM   2945  CG  LEU   188      22.650  38.800  49.160  1.00  0.00           C  
ATOM   2946  HG  LEU   188      23.450  38.900  48.440  1.00  0.00           H  
ATOM   2947  CD1 LEU   188      22.600  37.280  49.470  1.00  0.00           C  
ATOM   2948 HD11 LEU   188      21.830  37.300  50.240  1.00  0.00           H  
ATOM   2949 HD12 LEU   188      22.170  36.660  48.680  1.00  0.00           H  
ATOM   2950 HD13 LEU   188      23.520  36.880  49.880  1.00  0.00           H  
ATOM   2951  CD2 LEU   188      21.360  39.340  48.490  1.00  0.00           C  
ATOM   2952 HD21 LEU   188      21.500  40.330  48.060  1.00  0.00           H  
ATOM   2953 HD22 LEU   188      21.050  38.700  47.660  1.00  0.00           H  
ATOM   2954 HD23 LEU   188      20.470  39.340  49.110  1.00  0.00           H  
ATOM   2955  C   LEU   188      25.140  40.540  50.180  1.00  0.00           C  
ATOM   2956  O   LEU   188      26.000  39.960  49.570  1.00  0.00           O  
ATOM   2957  N   GLN   189      25.020  41.850  50.170  1.00  0.00           N  
ATOM   2958  H   GLN   189      24.220  42.310  50.570  1.00  0.00           H  
ATOM   2959  CA  GLN   189      25.930  42.630  49.360  1.00  0.00           C  
ATOM   2960  HA  GLN   189      25.830  42.380  48.300  1.00  0.00           H  
ATOM   2961  CB  GLN   189      25.430  44.090  49.510  1.00  0.00           C  
ATOM   2962  HB2 GLN   189      25.430  44.460  50.540  1.00  0.00           H  
ATOM   2963  HB3 GLN   189      26.160  44.730  49.010  1.00  0.00           H  
ATOM   2964  CG  GLN   189      24.120  44.200  48.790  1.00  0.00           C  
ATOM   2965  HG2 GLN   189      24.090  43.420  48.030  1.00  0.00           H  
ATOM   2966  HG3 GLN   189      23.350  44.170  49.550  1.00  0.00           H  
ATOM   2967  CD  GLN   189      23.890  45.540  48.080  1.00  0.00           C  
ATOM   2968  OE1 GLN   189      23.310  45.530  46.970  1.00  0.00           O  
ATOM   2969  NE2 GLN   189      24.210  46.680  48.560  1.00  0.00           N  
ATOM   2970 HE21 GLN   189      24.180  47.400  47.850  1.00  0.00           H  
ATOM   2971 HE22 GLN   189      24.490  46.800  49.520  1.00  0.00           H  
ATOM   2972  C   GLN   189      27.410  42.360  49.740  1.00  0.00           C  
ATOM   2973  O   GLN   189      28.260  42.250  48.840  1.00  0.00           O  
ATOM   2974  N   LEU   190      27.850  42.230  51.040  1.00  0.00           N  
ATOM   2975  H   LEU   190      27.170  42.400  51.760  1.00  0.00           H  
ATOM   2976  CA  LEU   190      29.110  41.890  51.520  1.00  0.00           C  
ATOM   2977  HA  LEU   190      29.880  42.460  51.000  1.00  0.00           H  
ATOM   2978  CB  LEU   190      29.140  42.210  53.070  1.00  0.00           C  
ATOM   2979  HB2 LEU   190      28.300  41.750  53.600  1.00  0.00           H  
ATOM   2980  HB3 LEU   190      30.150  41.910  53.350  1.00  0.00           H  
ATOM   2981  CG  LEU   190      29.050  43.720  53.500  1.00  0.00           C  
ATOM   2982  HG  LEU   190      28.050  44.130  53.370  1.00  0.00           H  
ATOM   2983  CD1 LEU   190      29.250  43.880  55.020  1.00  0.00           C  
ATOM   2984 HD11 LEU   190      30.290  43.610  55.190  1.00  0.00           H  
ATOM   2985 HD12 LEU   190      29.230  44.910  55.370  1.00  0.00           H  
ATOM   2986 HD13 LEU   190      28.650  43.150  55.570  1.00  0.00           H  
ATOM   2987  CD2 LEU   190      30.120  44.520  52.730  1.00  0.00           C  
ATOM   2988 HD21 LEU   190      31.120  44.100  52.740  1.00  0.00           H  
ATOM   2989 HD22 LEU   190      29.760  44.640  51.710  1.00  0.00           H  
ATOM   2990 HD23 LEU   190      30.170  45.540  53.120  1.00  0.00           H  
ATOM   2991  C   LEU   190      29.470  40.410  51.270  1.00  0.00           C  
ATOM   2992  O   LEU   190      30.690  40.070  51.120  1.00  0.00           O  
ATOM   2993  N   THR   191      28.500  39.440  51.350  1.00  0.00           N  
ATOM   2994  H   THR   191      27.580  39.650  51.680  1.00  0.00           H  
ATOM   2995  CA  THR   191      28.820  38.040  51.110  1.00  0.00           C  
ATOM   2996  HA  THR   191      29.730  37.790  51.640  1.00  0.00           H  
ATOM   2997  CB  THR   191      27.770  37.040  51.600  1.00  0.00           C  
ATOM   2998  HB  THR   191      26.880  37.160  50.980  1.00  0.00           H  
ATOM   2999  CG2 THR   191      28.210  35.610  51.740  1.00  0.00           C  
ATOM   3000 HG21 THR   191      29.250  35.550  52.060  1.00  0.00           H  
ATOM   3001 HG22 THR   191      27.590  35.070  52.450  1.00  0.00           H  
ATOM   3002 HG23 THR   191      28.230  35.140  50.750  1.00  0.00           H  
ATOM   3003  OG1 THR   191      27.560  37.320  52.950  1.00  0.00           O  
ATOM   3004  HG1 THR   191      27.060  38.130  53.070  1.00  0.00           H  
ATOM   3005  C   THR   191      29.060  37.870  49.590  1.00  0.00           C  
ATOM   3006  O   THR   191      30.050  37.240  49.220  1.00  0.00           O  
ATOM   3007  N   VAL   192      28.300  38.530  48.710  1.00  0.00           N  
ATOM   3008  H   VAL   192      27.450  38.980  49.010  1.00  0.00           H  
ATOM   3009  CA  VAL   192      28.620  38.500  47.310  1.00  0.00           C  
ATOM   3010  HA  VAL   192      28.780  37.470  47.000  1.00  0.00           H  
ATOM   3011  CB  VAL   192      27.420  38.990  46.400  1.00  0.00           C  
ATOM   3012  HB  VAL   192      27.240  40.020  46.720  1.00  0.00           H  
ATOM   3013  CG1 VAL   192      27.690  38.870  44.920  1.00  0.00           C  
ATOM   3014 HG11 VAL   192      26.790  39.160  44.390  1.00  0.00           H  
ATOM   3015 HG12 VAL   192      28.510  39.480  44.540  1.00  0.00           H  
ATOM   3016 HG13 VAL   192      27.860  37.820  44.690  1.00  0.00           H  
ATOM   3017  CG2 VAL   192      26.200  38.170  46.700  1.00  0.00           C  
ATOM   3018 HG21 VAL   192      25.460  38.320  45.910  1.00  0.00           H  
ATOM   3019 HG22 VAL   192      26.520  37.130  46.780  1.00  0.00           H  
ATOM   3020 HG23 VAL   192      25.880  38.400  47.710  1.00  0.00           H  
ATOM   3021  C   VAL   192      29.970  39.280  46.970  1.00  0.00           C  
ATOM   3022  O   VAL   192      30.750  38.810  46.140  1.00  0.00           O  
ATOM   3023  N   GLY   193      30.220  40.360  47.720  1.00  0.00           N  
ATOM   3024  H   GLY   193      29.610  40.520  48.510  1.00  0.00           H  
ATOM   3025  CA  GLY   193      31.530  40.950  47.700  1.00  0.00           C  
ATOM   3026  HA2 GLY   193      31.800  41.490  46.790  1.00  0.00           H  
ATOM   3027  HA3 GLY   193      31.440  41.730  48.460  1.00  0.00           H  
ATOM   3028  C   GLY   193      32.670  40.040  48.100  1.00  0.00           C  
ATOM   3029  O   GLY   193      33.740  40.040  47.490  1.00  0.00           O  
ATOM   3030  N   ALA   194      32.430  39.230  49.120  1.00  0.00           N  
ATOM   3031  H   ALA   194      31.640  39.330  49.730  1.00  0.00           H  
ATOM   3032  CA  ALA   194      33.390  38.150  49.440  1.00  0.00           C  
ATOM   3033  HA  ALA   194      34.370  38.610  49.530  1.00  0.00           H  
ATOM   3034  CB  ALA   194      33.000  37.490  50.810  1.00  0.00           C  
ATOM   3035  HB1 ALA   194      32.070  36.940  50.640  1.00  0.00           H  
ATOM   3036  HB2 ALA   194      33.750  36.750  51.090  1.00  0.00           H  
ATOM   3037  HB3 ALA   194      33.180  38.170  51.640  1.00  0.00           H  
ATOM   3038  C   ALA   194      33.550  37.050  48.320  1.00  0.00           C  
ATOM   3039  O   ALA   194      34.700  36.870  47.940  1.00  0.00           O  
ATOM   3040  N   VAL   195      32.490  36.580  47.650  1.00  0.00           N  
ATOM   3041  H   VAL   195      31.590  36.930  47.910  1.00  0.00           H  
ATOM   3042  CA  VAL   195      32.600  35.650  46.480  1.00  0.00           C  
ATOM   3043  HA  VAL   195      33.200  34.800  46.810  1.00  0.00           H  
ATOM   3044  CB  VAL   195      31.270  35.210  46.170  1.00  0.00           C  
ATOM   3045  HB  VAL   195      30.630  36.050  45.910  1.00  0.00           H  
ATOM   3046  CG1 VAL   195      31.340  34.170  45.030  1.00  0.00           C  
ATOM   3047 HG11 VAL   195      30.490  33.480  45.100  1.00  0.00           H  
ATOM   3048 HG12 VAL   195      31.390  34.640  44.050  1.00  0.00           H  
ATOM   3049 HG13 VAL   195      32.280  33.640  45.180  1.00  0.00           H  
ATOM   3050  CG2 VAL   195      30.470  34.510  47.300  1.00  0.00           C  
ATOM   3051 HG21 VAL   195      29.490  34.270  46.900  1.00  0.00           H  
ATOM   3052 HG22 VAL   195      30.800  33.510  47.560  1.00  0.00           H  
ATOM   3053 HG23 VAL   195      30.330  35.130  48.190  1.00  0.00           H  
ATOM   3054  C   VAL   195      33.400  36.400  45.380  1.00  0.00           C  
ATOM   3055  O   VAL   195      34.200  35.660  44.780  1.00  0.00           O  
ATOM   3056  N   ILE   196      33.250  37.690  45.050  1.00  0.00           N  
ATOM   3057  H   ILE   196      32.500  38.190  45.500  1.00  0.00           H  
ATOM   3058  CA  ILE   196      34.120  38.420  44.050  1.00  0.00           C  
ATOM   3059  HA  ILE   196      33.990  37.810  43.160  1.00  0.00           H  
ATOM   3060  CB  ILE   196      33.400  39.820  43.770  1.00  0.00           C  
ATOM   3061  HB  ILE   196      33.300  40.210  44.780  1.00  0.00           H  
ATOM   3062  CG2 ILE   196      34.260  40.970  43.110  1.00  0.00           C  
ATOM   3063 HG21 ILE   196      34.350  40.690  42.060  1.00  0.00           H  
ATOM   3064 HG22 ILE   196      33.770  41.920  43.300  1.00  0.00           H  
ATOM   3065 HG23 ILE   196      35.220  41.150  43.610  1.00  0.00           H  
ATOM   3066  CG1 ILE   196      32.040  39.670  42.990  1.00  0.00           C  
ATOM   3067 HG12 ILE   196      32.190  39.790  41.920  1.00  0.00           H  
ATOM   3068 HG13 ILE   196      31.600  38.680  43.130  1.00  0.00           H  
ATOM   3069  CD1 ILE   196      31.060  40.750  43.580  1.00  0.00           C  
ATOM   3070 HD11 ILE   196      31.150  41.730  43.110  1.00  0.00           H  
ATOM   3071 HD12 ILE   196      30.090  40.390  43.240  1.00  0.00           H  
ATOM   3072 HD13 ILE   196      31.150  40.760  44.670  1.00  0.00           H  
ATOM   3073  C   ILE   196      35.620  38.530  44.560  1.00  0.00           C  
ATOM   3074  O   ILE   196      36.500  38.160  43.790  1.00  0.00           O  
ATOM   3075  N   VAL   197      35.820  38.930  45.800  1.00  0.00           N  
ATOM   3076  H   VAL   197      35.050  39.320  46.320  1.00  0.00           H  
ATOM   3077  CA  VAL   197      37.200  38.890  46.390  1.00  0.00           C  
ATOM   3078  HA  VAL   197      37.760  39.460  45.650  1.00  0.00           H  
ATOM   3079  CB  VAL   197      37.310  39.600  47.750  1.00  0.00           C  
ATOM   3080  HB  VAL   197      36.710  39.110  48.520  1.00  0.00           H  
ATOM   3081  CG1 VAL   197      38.780  39.840  48.280  1.00  0.00           C  
ATOM   3082 HG11 VAL   197      38.710  40.410  49.210  1.00  0.00           H  
ATOM   3083 HG12 VAL   197      39.270  38.920  48.590  1.00  0.00           H  
ATOM   3084 HG13 VAL   197      39.400  40.340  47.540  1.00  0.00           H  
ATOM   3085  CG2 VAL   197      36.800  41.050  47.580  1.00  0.00           C  
ATOM   3086 HG21 VAL   197      35.720  41.170  47.550  1.00  0.00           H  
ATOM   3087 HG22 VAL   197      37.040  41.630  48.470  1.00  0.00           H  
ATOM   3088 HG23 VAL   197      37.330  41.550  46.770  1.00  0.00           H  
ATOM   3089  C   VAL   197      37.900  37.520  46.320  1.00  0.00           C  
ATOM   3090  O   VAL   197      39.080  37.470  46.030  1.00  0.00           O  
ATOM   3091  N   GLU   198      37.190  36.480  46.640  1.00  0.00           N  
ATOM   3092  H   GLU   198      36.280  36.670  47.030  1.00  0.00           H  
ATOM   3093  CA  GLU   198      37.780  35.070  46.640  1.00  0.00           C  
ATOM   3094  HA  GLU   198      38.620  35.080  47.330  1.00  0.00           H  
ATOM   3095  CB  GLU   198      36.720  34.080  47.130  1.00  0.00           C  
ATOM   3096  HB2 GLU   198      35.740  34.280  46.690  1.00  0.00           H  
ATOM   3097  HB3 GLU   198      37.040  33.060  46.900  1.00  0.00           H  
ATOM   3098  CG  GLU   198      36.440  34.210  48.650  1.00  0.00           C  
ATOM   3099  HG2 GLU   198      36.760  35.230  48.880  1.00  0.00           H  
ATOM   3100  HG3 GLU   198      35.390  34.020  48.880  1.00  0.00           H  
ATOM   3101  CD  GLU   198      37.220  33.270  49.600  1.00  0.00           C  
ATOM   3102  OE1 GLU   198      38.330  32.850  49.280  1.00  0.00           O  
ATOM   3103  OE2 GLU   198      36.740  32.930  50.720  1.00  0.00           O  
ATOM   3104  C   GLU   198      38.190  34.650  45.270  1.00  0.00           C  
ATOM   3105  O   GLU   198      39.280  34.070  45.200  1.00  0.00           O  
ATOM   3106  N   GLU   199      37.420  34.850  44.220  1.00  0.00           N  
ATOM   3107  H   GLU   199      36.690  35.540  44.260  1.00  0.00           H  
ATOM   3108  CA  GLU   199      37.810  34.710  42.760  1.00  0.00           C  
ATOM   3109  HA  GLU   199      38.290  33.740  42.660  1.00  0.00           H  
ATOM   3110  CB  GLU   199      36.490  34.630  42.010  1.00  0.00           C  
ATOM   3111  HB2 GLU   199      35.950  33.730  42.340  1.00  0.00           H  
ATOM   3112  HB3 GLU   199      35.940  35.550  42.180  1.00  0.00           H  
ATOM   3113  CG  GLU   199      36.540  34.580  40.490  1.00  0.00           C  
ATOM   3114  HG2 GLU   199      35.550  34.180  40.270  1.00  0.00           H  
ATOM   3115  HG3 GLU   199      36.640  35.590  40.090  1.00  0.00           H  
ATOM   3116  CD  GLU   199      37.570  33.610  39.910  1.00  0.00           C  
ATOM   3117  OE1 GLU   199      37.860  32.540  40.550  1.00  0.00           O  
ATOM   3118  OE2 GLU   199      38.110  33.890  38.790  1.00  0.00           O  
ATOM   3119  C   GLU   199      38.770  35.790  42.160  1.00  0.00           C  
ATOM   3120  O   GLU   199      39.670  35.360  41.440  1.00  0.00           O  
ATOM   3121  N   MET   200      38.700  37.020  42.650  1.00  0.00           N  
ATOM   3122  H   MET   200      38.010  37.190  43.370  1.00  0.00           H  
ATOM   3123  CA  MET   200      39.680  38.030  42.300  1.00  0.00           C  
ATOM   3124  HA  MET   200      39.680  38.110  41.210  1.00  0.00           H  
ATOM   3125  CB  MET   200      39.150  39.300  42.820  1.00  0.00           C  
ATOM   3126  HB2 MET   200      38.220  39.370  42.260  1.00  0.00           H  
ATOM   3127  HB3 MET   200      39.050  39.150  43.890  1.00  0.00           H  
ATOM   3128  CG  MET   200      40.040  40.520  42.680  1.00  0.00           C  
ATOM   3129  HG2 MET   200      40.950  40.330  43.260  1.00  0.00           H  
ATOM   3130  HG3 MET   200      40.360  40.510  41.640  1.00  0.00           H  
ATOM   3131  SD  MET   200      39.340  42.130  42.820  1.00  0.00           S  
ATOM   3132  CE  MET   200      38.840  42.120  44.540  1.00  0.00           C  
ATOM   3133  HE1 MET   200      38.670  43.150  44.860  1.00  0.00           H  
ATOM   3134  HE2 MET   200      37.900  41.570  44.640  1.00  0.00           H  
ATOM   3135  HE3 MET   200      39.590  41.640  45.160  1.00  0.00           H  
ATOM   3136  C   MET   200      41.100  37.630  42.840  1.00  0.00           C  
ATOM   3137  O   MET   200      42.170  37.840  42.190  1.00  0.00           O  
ATOM   3138  N   ARG   201      41.200  37.190  44.130  1.00  0.00           N  
ATOM   3139  H   ARG   201      40.370  37.120  44.710  1.00  0.00           H  
ATOM   3140  CA  ARG   201      42.520  36.700  44.680  1.00  0.00           C  
ATOM   3141  HA  ARG   201      43.200  37.500  44.400  1.00  0.00           H  
ATOM   3142  CB  ARG   201      42.350  36.500  46.140  1.00  0.00           C  
ATOM   3143  HB2 ARG   201      41.450  35.930  46.390  1.00  0.00           H  
ATOM   3144  HB3 ARG   201      43.250  35.950  46.410  1.00  0.00           H  
ATOM   3145  CG  ARG   201      42.330  37.930  46.870  1.00  0.00           C  
ATOM   3146  HG2 ARG   201      43.320  38.370  46.770  1.00  0.00           H  
ATOM   3147  HG3 ARG   201      41.620  38.730  46.630  1.00  0.00           H  
ATOM   3148  CD  ARG   201      42.040  37.790  48.390  1.00  0.00           C  
ATOM   3149  HD2 ARG   201      42.090  38.810  48.750  1.00  0.00           H  
ATOM   3150  HD3 ARG   201      41.010  37.450  48.530  1.00  0.00           H  
ATOM   3151  NE  ARG   201      42.980  36.870  49.090  1.00  0.00           N  
ATOM   3152  HE  ARG   201      43.970  36.980  48.920  1.00  0.00           H  
ATOM   3153  CZ  ARG   201      42.710  35.710  49.690  1.00  0.00           C  
ATOM   3154  NH1 ARG   201      41.470  35.400  49.940  1.00  0.00           N  
ATOM   3155 HH11 ARG   201      40.810  36.100  49.640  1.00  0.00           H  
ATOM   3156 HH12 ARG   201      41.250  34.540  50.430  1.00  0.00           H  
ATOM   3157  NH2 ARG   201      43.720  34.940  49.890  1.00  0.00           N  
ATOM   3158 HH21 ARG   201      44.600  35.250  49.520  1.00  0.00           H  
ATOM   3159 HH22 ARG   201      43.540  34.060  50.350  1.00  0.00           H  
ATOM   3160  C   ARG   201      43.030  35.360  44.100  1.00  0.00           C  
ATOM   3161  O   ARG   201      44.230  35.170  43.940  1.00  0.00           O  
ATOM   3162  N   ALA   202      42.150  34.350  43.750  1.00  0.00           N  
ATOM   3163  H   ALA   202      41.160  34.470  43.850  1.00  0.00           H  
ATOM   3164  CA  ALA   202      42.540  33.190  42.950  1.00  0.00           C  
ATOM   3165  HA  ALA   202      43.410  32.710  43.400  1.00  0.00           H  
ATOM   3166  CB  ALA   202      41.260  32.360  43.010  1.00  0.00           C  
ATOM   3167  HB1 ALA   202      41.430  31.360  42.610  1.00  0.00           H  
ATOM   3168  HB2 ALA   202      40.930  32.280  44.050  1.00  0.00           H  
ATOM   3169  HB3 ALA   202      40.510  32.900  42.430  1.00  0.00           H  
ATOM   3170  C   ALA   202      42.940  33.570  41.510  1.00  0.00           C  
ATOM   3171  O   ALA   202      43.770  32.840  41.020  1.00  0.00           O  
ATOM   3172  N   ALA   203      42.480  34.690  40.970  1.00  0.00           N  
ATOM   3173  H   ALA   203      41.630  34.980  41.450  1.00  0.00           H  
ATOM   3174  CA  ALA   203      42.760  35.250  39.660  1.00  0.00           C  
ATOM   3175  HA  ALA   203      42.850  34.430  38.950  1.00  0.00           H  
ATOM   3176  CB  ALA   203      41.600  36.240  39.140  1.00  0.00           C  
ATOM   3177  HB1 ALA   203      41.560  37.160  39.710  1.00  0.00           H  
ATOM   3178  HB2 ALA   203      41.700  36.550  38.100  1.00  0.00           H  
ATOM   3179  HB3 ALA   203      40.620  35.770  39.140  1.00  0.00           H  
ATOM   3180  C   ALA   203      44.090  35.940  39.710  1.00  0.00           C  
ATOM   3181  O   ALA   203      44.850  35.630  38.810  1.00  0.00           O  
ATOM   3182  N   ILE   204      44.430  36.680  40.770  1.00  0.00           N  
ATOM   3183  H   ILE   204      43.720  36.700  41.490  1.00  0.00           H  
ATOM   3184  CA  ILE   204      45.810  37.240  40.910  1.00  0.00           C  
ATOM   3185  HA  ILE   204      46.050  37.840  40.030  1.00  0.00           H  
ATOM   3186  CB  ILE   204      45.910  38.160  42.220  1.00  0.00           C  
ATOM   3187  HB  ILE   204      45.560  37.500  43.010  1.00  0.00           H  
ATOM   3188  CG2 ILE   204      47.460  38.580  42.500  1.00  0.00           C  
ATOM   3189 HG21 ILE   204      47.550  38.860  43.550  1.00  0.00           H  
ATOM   3190 HG22 ILE   204      48.110  37.700  42.420  1.00  0.00           H  
ATOM   3191 HG23 ILE   204      47.730  39.470  41.930  1.00  0.00           H  
ATOM   3192  CG1 ILE   204      45.060  39.360  42.100  1.00  0.00           C  
ATOM   3193 HG12 ILE   204      45.540  40.160  41.530  1.00  0.00           H  
ATOM   3194 HG13 ILE   204      44.070  39.110  41.730  1.00  0.00           H  
ATOM   3195  CD1 ILE   204      44.840  39.970  43.480  1.00  0.00           C  
ATOM   3196 HD11 ILE   204      44.380  40.960  43.400  1.00  0.00           H  
ATOM   3197 HD12 ILE   204      44.280  39.220  44.040  1.00  0.00           H  
ATOM   3198 HD13 ILE   204      45.770  40.060  44.040  1.00  0.00           H  
ATOM   3199  C   ILE   204      46.880  36.110  40.960  1.00  0.00           C  
ATOM   3200  O   ILE   204      47.800  36.060  40.230  1.00  0.00           O  
ATOM   3201  N   GLU   205      46.650  35.120  41.850  1.00  0.00           N  
ATOM   3202  H   GLU   205      46.060  35.400  42.620  1.00  0.00           H  
ATOM   3203  CA  GLU   205      47.480  33.900  42.090  1.00  0.00           C  
ATOM   3204  HA  GLU   205      48.420  34.280  42.500  1.00  0.00           H  
ATOM   3205  CB  GLU   205      46.840  33.140  43.250  1.00  0.00           C  
ATOM   3206  HB2 GLU   205      46.660  33.850  44.060  1.00  0.00           H  
ATOM   3207  HB3 GLU   205      45.830  32.980  42.870  1.00  0.00           H  
ATOM   3208  CG  GLU   205      47.450  31.840  43.700  1.00  0.00           C  
ATOM   3209  HG2 GLU   205      47.720  31.220  42.850  1.00  0.00           H  
ATOM   3210  HG3 GLU   205      48.300  32.010  44.360  1.00  0.00           H  
ATOM   3211  CD  GLU   205      46.510  31.120  44.610  1.00  0.00           C  
ATOM   3212  OE1 GLU   205      46.990  30.240  45.340  1.00  0.00           O  
ATOM   3213  OE2 GLU   205      45.290  31.370  44.610  1.00  0.00           O  
ATOM   3214  C   GLU   205      47.730  33.010  40.830  1.00  0.00           C  
ATOM   3215  O   GLU   205      48.820  32.600  40.560  1.00  0.00           O  
ATOM   3216  N   ARG   206      46.650  32.730  40.080  1.00  0.00           N  
ATOM   3217  H   ARG   206      45.740  33.150  40.230  1.00  0.00           H  
ATOM   3218  CA  ARG   206      46.770  31.840  38.860  1.00  0.00           C  
ATOM   3219  HA  ARG   206      47.490  31.050  39.110  1.00  0.00           H  
ATOM   3220  CB  ARG   206      45.390  31.180  38.460  1.00  0.00           C  
ATOM   3221  HB2 ARG   206      45.540  30.340  37.780  1.00  0.00           H  
ATOM   3222  HB3 ARG   206      45.020  30.710  39.370  1.00  0.00           H  
ATOM   3223  CG  ARG   206      44.300  32.110  37.830  1.00  0.00           C  
ATOM   3224  HG2 ARG   206      44.140  32.980  38.470  1.00  0.00           H  
ATOM   3225  HG3 ARG   206      44.670  32.630  36.950  1.00  0.00           H  
ATOM   3226  CD  ARG   206      42.940  31.410  37.530  1.00  0.00           C  
ATOM   3227  HD2 ARG   206      42.260  32.020  36.940  1.00  0.00           H  
ATOM   3228  HD3 ARG   206      43.180  30.520  36.940  1.00  0.00           H  
ATOM   3229  NE  ARG   206      42.130  30.980  38.710  1.00  0.00           N  
ATOM   3230  HE  ARG   206      42.410  30.200  39.290  1.00  0.00           H  
ATOM   3231  CZ  ARG   206      41.030  31.600  39.050  1.00  0.00           C  
ATOM   3232  NH1 ARG   206      40.640  32.700  38.550  1.00  0.00           N  
ATOM   3233 HH11 ARG   206      41.220  33.070  37.800  1.00  0.00           H  
ATOM   3234 HH12 ARG   206      39.720  33.020  38.820  1.00  0.00           H  
ATOM   3235  NH2 ARG   206      40.340  31.110  40.020  1.00  0.00           N  
ATOM   3236 HH21 ARG   206      40.700  30.270  40.450  1.00  0.00           H  
ATOM   3237 HH22 ARG   206      39.560  31.590  40.440  1.00  0.00           H  
ATOM   3238  C   ARG   206      47.420  32.690  37.790  1.00  0.00           C  
ATOM   3239  O   ARG   206      47.360  32.220  36.660  1.00  0.00           O  
ATOM   3240  N   GLU   207      47.760  33.940  38.040  1.00  0.00           N  
ATOM   3241  H   GLU   207      47.520  34.240  38.970  1.00  0.00           H  
ATOM   3242  CA  GLU   207      48.330  34.800  36.940  1.00  0.00           C  
ATOM   3243  HA  GLU   207      48.670  34.180  36.110  1.00  0.00           H  
ATOM   3244  CB  GLU   207      47.280  35.810  36.330  1.00  0.00           C  
ATOM   3245  HB2 GLU   207      46.450  35.170  36.030  1.00  0.00           H  
ATOM   3246  HB3 GLU   207      46.930  36.420  37.160  1.00  0.00           H  
ATOM   3247  CG  GLU   207      47.610  36.690  35.050  1.00  0.00           C  
ATOM   3248  HG2 GLU   207      48.420  37.380  35.290  1.00  0.00           H  
ATOM   3249  HG3 GLU   207      47.820  36.060  34.190  1.00  0.00           H  
ATOM   3250  CD  GLU   207      46.500  37.590  34.570  1.00  0.00           C  
ATOM   3251  OE1 GLU   207      46.850  38.670  34.060  1.00  0.00           O  
ATOM   3252  OE2 GLU   207      45.360  37.100  34.500  1.00  0.00           O  
ATOM   3253  C   GLU   207      49.650  35.560  37.350  1.00  0.00           C  
ATOM   3254  O   GLU   207      50.190  36.260  36.540  1.00  0.00           O  
ATOM   3255  N   THR   208      50.080  35.400  38.610  1.00  0.00           N  
ATOM   3256  H   THR   208      49.400  34.890  39.160  1.00  0.00           H  
ATOM   3257  CA  THR   208      51.410  35.890  39.180  1.00  0.00           C  
ATOM   3258  HA  THR   208      52.110  36.220  38.410  1.00  0.00           H  
ATOM   3259  CB  THR   208      51.110  37.090  40.080  1.00  0.00           C  
ATOM   3260  HB  THR   208      52.050  37.490  40.460  1.00  0.00           H  
ATOM   3261  CG2 THR   208      50.540  38.310  39.290  1.00  0.00           C  
ATOM   3262 HG21 THR   208      50.770  39.210  39.860  1.00  0.00           H  
ATOM   3263 HG22 THR   208      51.050  38.500  38.350  1.00  0.00           H  
ATOM   3264 HG23 THR   208      49.460  38.340  39.140  1.00  0.00           H  
ATOM   3265  OG1 THR   208      50.230  36.780  41.140  1.00  0.00           O  
ATOM   3266  HG1 THR   208      49.340  36.740  40.780  1.00  0.00           H  
ATOM   3267  C   THR   208      52.230  34.840  39.980  1.00  0.00           C  
ATOM   3268  O   THR   208      53.420  35.050  40.280  1.00  0.00           O  
ATOM   3269  N   GLY   209      51.600  33.800  40.500  1.00  0.00           N  
ATOM   3270  H   GLY   209      50.610  33.770  40.270  1.00  0.00           H  
ATOM   3271  CA  GLY   209      52.100  33.030  41.680  1.00  0.00           C  
ATOM   3272  HA2 GLY   209      51.430  32.180  41.820  1.00  0.00           H  
ATOM   3273  HA3 GLY   209      53.110  32.620  41.580  1.00  0.00           H  
ATOM   3274  C   GLY   209      52.180  33.770  43.030  1.00  0.00           C  
ATOM   3275  O   GLY   209      52.570  33.110  44.030  1.00  0.00           O  
ATOM   3276  N   PHE   210      51.660  35.040  43.140  1.00  0.00           N  
ATOM   3277  H   PHE   210      51.460  35.550  42.290  1.00  0.00           H  
ATOM   3278  CA  PHE   210      51.450  35.750  44.440  1.00  0.00           C  
ATOM   3279  HA  PHE   210      52.350  35.520  45.010  1.00  0.00           H  
ATOM   3280  CB  PHE   210      51.380  37.320  44.320  1.00  0.00           C  
ATOM   3281  HB2 PHE   210      50.440  37.650  43.860  1.00  0.00           H  
ATOM   3282  HB3 PHE   210      51.420  37.680  45.350  1.00  0.00           H  
ATOM   3283  CG  PHE   210      52.430  37.980  43.490  1.00  0.00           C  
ATOM   3284  CD1 PHE   210      53.740  37.520  43.400  1.00  0.00           C  
ATOM   3285  HD1 PHE   210      53.930  36.660  44.030  1.00  0.00           H  
ATOM   3286  CE1 PHE   210      54.680  38.110  42.570  1.00  0.00           C  
ATOM   3287  HE1 PHE   210      55.700  37.750  42.570  1.00  0.00           H  
ATOM   3288  CZ  PHE   210      54.380  39.230  41.790  1.00  0.00           C  
ATOM   3289  HZ  PHE   210      55.060  39.630  41.040  1.00  0.00           H  
ATOM   3290  CE2 PHE   210      53.100  39.710  41.800  1.00  0.00           C  
ATOM   3291  HE2 PHE   210      52.870  40.710  41.440  1.00  0.00           H  
ATOM   3292  CD2 PHE   210      52.110  39.140  42.710  1.00  0.00           C  
ATOM   3293  HD2 PHE   210      51.140  39.610  42.680  1.00  0.00           H  
ATOM   3294  C   PHE   210      50.320  35.280  45.370  1.00  0.00           C  
ATOM   3295  O   PHE   210      49.190  35.130  44.910  1.00  0.00           O  
ATOM   3296  N   GLN   211      50.590  35.080  46.610  1.00  0.00           N  
ATOM   3297  H   GLN   211      51.550  35.210  46.900  1.00  0.00           H  
ATOM   3298  CA  GLN   211      49.670  35.000  47.720  1.00  0.00           C  
ATOM   3299  HA  GLN   211      48.670  34.760  47.360  1.00  0.00           H  
ATOM   3300  CB  GLN   211      50.130  33.980  48.830  1.00  0.00           C  
ATOM   3301  HB2 GLN   211      51.010  34.420  49.290  1.00  0.00           H  
ATOM   3302  HB3 GLN   211      49.430  33.900  49.660  1.00  0.00           H  
ATOM   3303  CG  GLN   211      50.540  32.510  48.400  1.00  0.00           C  
ATOM   3304  HG2 GLN   211      51.380  32.560  47.710  1.00  0.00           H  
ATOM   3305  HG3 GLN   211      50.780  31.800  49.190  1.00  0.00           H  
ATOM   3306  CD  GLN   211      49.300  31.900  47.660  1.00  0.00           C  
ATOM   3307  OE1 GLN   211      48.130  32.110  48.060  1.00  0.00           O  
ATOM   3308  NE2 GLN   211      49.630  31.130  46.570  1.00  0.00           N  
ATOM   3309 HE21 GLN   211      48.830  30.660  46.170  1.00  0.00           H  
ATOM   3310 HE22 GLN   211      50.610  31.130  46.310  1.00  0.00           H  
ATOM   3311  C   GLN   211      49.490  36.430  48.360  1.00  0.00           C  
ATOM   3312  O   GLN   211      50.380  37.350  48.280  1.00  0.00           O  
ATOM   3313  N   CYS   212      48.290  36.630  48.870  1.00  0.00           N  
ATOM   3314  H   CYS   212      47.750  35.870  49.260  1.00  0.00           H  
ATOM   3315  CA  CYS   212      47.870  37.910  49.260  1.00  0.00           C  
ATOM   3316  HA  CYS   212      48.750  38.380  49.730  1.00  0.00           H  
ATOM   3317  CB  CYS   212      47.490  38.680  47.950  1.00  0.00           C  
ATOM   3318  HB2 CYS   212      47.290  39.710  48.240  1.00  0.00           H  
ATOM   3319  HB3 CYS   212      48.360  38.660  47.290  1.00  0.00           H  
ATOM   3320  SG  CYS   212      46.130  37.750  47.130  1.00  0.00           S  
ATOM   3321  HG  CYS   212      45.990  38.570  46.080  1.00  0.00           H  
ATOM   3322  C   CYS   212      46.750  37.770  50.250  1.00  0.00           C  
ATOM   3323  O   CYS   212      45.890  36.920  50.140  1.00  0.00           O  
ATOM   3324  N   SER   213      46.650  38.770  51.140  1.00  0.00           N  
ATOM   3325  H   SER   213      47.280  39.550  51.010  1.00  0.00           H  
ATOM   3326  CA  SER   213      45.510  38.930  52.140  1.00  0.00           C  
ATOM   3327  HA  SER   213      45.020  37.980  52.340  1.00  0.00           H  
ATOM   3328  CB  SER   213      46.170  39.200  53.530  1.00  0.00           C  
ATOM   3329  HB2 SER   213      46.700  40.130  53.310  1.00  0.00           H  
ATOM   3330  HB3 SER   213      45.480  39.350  54.360  1.00  0.00           H  
ATOM   3331  OG  SER   213      47.010  38.060  53.810  1.00  0.00           O  
ATOM   3332  HG  SER   213      47.860  38.170  53.390  1.00  0.00           H  
ATOM   3333  C   SER   213      44.510  40.040  51.820  1.00  0.00           C  
ATOM   3334  O   SER   213      44.770  40.930  50.970  1.00  0.00           O  
ATOM   3335  N   ALA   214      43.380  40.040  52.580  1.00  0.00           N  
ATOM   3336  H   ALA   214      43.240  39.280  53.240  1.00  0.00           H  
ATOM   3337  CA  ALA   214      42.280  40.880  52.220  1.00  0.00           C  
ATOM   3338  HA  ALA   214      42.590  41.910  52.050  1.00  0.00           H  
ATOM   3339  CB  ALA   214      41.640  40.480  50.930  1.00  0.00           C  
ATOM   3340  HB1 ALA   214      42.310  40.780  50.140  1.00  0.00           H  
ATOM   3341  HB2 ALA   214      41.340  39.430  50.870  1.00  0.00           H  
ATOM   3342  HB3 ALA   214      40.780  41.150  50.860  1.00  0.00           H  
ATOM   3343  C   ALA   214      41.100  40.970  53.210  1.00  0.00           C  
ATOM   3344  O   ALA   214      40.920  40.270  54.210  1.00  0.00           O  
ATOM   3345  N   GLY   215      40.420  42.060  53.130  1.00  0.00           N  
ATOM   3346  H   GLY   215      40.590  42.750  52.420  1.00  0.00           H  
ATOM   3347  CA  GLY   215      39.270  42.510  54.050  1.00  0.00           C  
ATOM   3348  HA2 GLY   215      38.830  41.660  54.580  1.00  0.00           H  
ATOM   3349  HA3 GLY   215      39.570  43.160  54.870  1.00  0.00           H  
ATOM   3350  C   GLY   215      38.190  43.130  53.220  1.00  0.00           C  
ATOM   3351  O   GLY   215      38.390  43.820  52.230  1.00  0.00           O  
ATOM   3352  N   ILE   216      36.950  42.890  53.630  1.00  0.00           N  
ATOM   3353  H   ILE   216      36.870  42.180  54.340  1.00  0.00           H  
ATOM   3354  CA  ILE   216      35.820  43.170  52.790  1.00  0.00           C  
ATOM   3355  HA  ILE   216      36.060  43.870  52.000  1.00  0.00           H  
ATOM   3356  CB  ILE   216      35.240  41.870  52.130  1.00  0.00           C  
ATOM   3357  HB  ILE   216      34.990  41.190  52.940  1.00  0.00           H  
ATOM   3358  CG2 ILE   216      33.890  42.240  51.370  1.00  0.00           C  
ATOM   3359 HG21 ILE   216      33.180  42.650  52.090  1.00  0.00           H  
ATOM   3360 HG22 ILE   216      34.080  42.830  50.480  1.00  0.00           H  
ATOM   3361 HG23 ILE   216      33.540  41.270  51.010  1.00  0.00           H  
ATOM   3362  CG1 ILE   216      36.300  41.140  51.230  1.00  0.00           C  
ATOM   3363 HG12 ILE   216      35.800  40.670  50.380  1.00  0.00           H  
ATOM   3364 HG13 ILE   216      36.970  41.860  50.770  1.00  0.00           H  
ATOM   3365  CD1 ILE   216      36.980  40.010  51.980  1.00  0.00           C  
ATOM   3366 HD11 ILE   216      37.430  40.420  52.880  1.00  0.00           H  
ATOM   3367 HD12 ILE   216      36.210  39.240  52.130  1.00  0.00           H  
ATOM   3368 HD13 ILE   216      37.820  39.590  51.430  1.00  0.00           H  
ATOM   3369  C   ILE   216      34.840  43.770  53.790  1.00  0.00           C  
ATOM   3370  O   ILE   216      34.650  43.180  54.880  1.00  0.00           O  
ATOM   3371  N   SER   217      34.250  45.000  53.590  1.00  0.00           N  
ATOM   3372  H   SER   217      34.500  45.470  52.730  1.00  0.00           H  
ATOM   3373  CA  SER   217      33.340  45.660  54.470  1.00  0.00           C  
ATOM   3374  HA  SER   217      32.560  44.940  54.720  1.00  0.00           H  
ATOM   3375  CB  SER   217      34.040  46.140  55.830  1.00  0.00           C  
ATOM   3376  HB2 SER   217      34.650  45.310  56.210  1.00  0.00           H  
ATOM   3377  HB3 SER   217      34.620  46.990  55.480  1.00  0.00           H  
ATOM   3378  OG  SER   217      33.080  46.520  56.810  1.00  0.00           O  
ATOM   3379  HG  SER   217      32.740  45.720  57.210  1.00  0.00           H  
ATOM   3380  C   SER   217      32.570  46.770  53.750  1.00  0.00           C  
ATOM   3381  O   SER   217      32.590  46.730  52.490  1.00  0.00           O  
ATOM   3382  N   HID   218      32.090  47.820  54.400  1.00  0.00           N  
ATOM   3383  H   HID   218      32.050  47.770  55.410  1.00  0.00           H  
ATOM   3384  CA  HID   218      31.330  48.950  53.740  1.00  0.00           C  
ATOM   3385  HA  HID   218      30.980  48.560  52.780  1.00  0.00           H  
ATOM   3386  CB  HID   218      30.070  49.380  54.560  1.00  0.00           C  
ATOM   3387  HB2 HID   218      30.520  49.730  55.490  1.00  0.00           H  
ATOM   3388  HB3 HID   218      29.720  50.300  54.090  1.00  0.00           H  
ATOM   3389  CG  HID   218      28.980  48.370  54.600  1.00  0.00           C  
ATOM   3390  ND1 HID   218      28.320  47.820  53.480  1.00  0.00           N  
ATOM   3391  HD1 HID   218      28.550  48.070  52.530  1.00  0.00           H  
ATOM   3392  CE1 HID   218      27.470  46.840  53.900  1.00  0.00           C  
ATOM   3393  HE1 HID   218      26.800  46.360  53.210  1.00  0.00           H  
ATOM   3394  NE2 HID   218      27.500  46.780  55.300  1.00  0.00           N  
ATOM   3395  CD2 HID   218      28.490  47.680  55.650  1.00  0.00           C  
ATOM   3396  HD2 HID   218      28.810  47.930  56.650  1.00  0.00           H  
ATOM   3397  C   HID   218      32.140  50.190  53.380  1.00  0.00           C  
ATOM   3398  O   HID   218      31.820  51.020  52.520  1.00  0.00           O  
ATOM   3399  N   ASN   219      33.300  50.330  54.040  1.00  0.00           N  
ATOM   3400  H   ASN   219      33.590  49.680  54.760  1.00  0.00           H  
ATOM   3401  CA  ASN   219      34.160  51.500  53.960  1.00  0.00           C  
ATOM   3402  HA  ASN   219      34.230  51.880  52.930  1.00  0.00           H  
ATOM   3403  CB  ASN   219      33.580  52.620  54.870  1.00  0.00           C  
ATOM   3404  HB2 ASN   219      34.320  53.420  54.950  1.00  0.00           H  
ATOM   3405  HB3 ASN   219      32.650  53.020  54.470  1.00  0.00           H  
ATOM   3406  CG  ASN   219      33.220  52.140  56.240  1.00  0.00           C  
ATOM   3407  OD1 ASN   219      34.120  51.750  57.010  1.00  0.00           O  
ATOM   3408  ND2 ASN   219      32.040  52.330  56.680  1.00  0.00           N  
ATOM   3409 HD21 ASN   219      31.910  52.190  57.680  1.00  0.00           H  
ATOM   3410 HD22 ASN   219      31.330  52.840  56.170  1.00  0.00           H  
ATOM   3411  C   ASN   219      35.630  51.230  54.250  1.00  0.00           C  
ATOM   3412  O   ASN   219      36.080  50.260  54.920  1.00  0.00           O  
ATOM   3413  N   LYS   220      36.510  52.200  53.830  1.00  0.00           N  
ATOM   3414  H   LYS   220      36.100  53.090  53.570  1.00  0.00           H  
ATOM   3415  CA  LYS   220      38.040  52.060  53.850  1.00  0.00           C  
ATOM   3416  HA  LYS   220      38.440  51.160  53.360  1.00  0.00           H  
ATOM   3417  CB  LYS   220      38.770  53.220  53.230  1.00  0.00           C  
ATOM   3418  HB2 LYS   220      38.290  54.110  53.620  1.00  0.00           H  
ATOM   3419  HB3 LYS   220      39.800  53.150  53.610  1.00  0.00           H  
ATOM   3420  CG  LYS   220      38.800  53.230  51.720  1.00  0.00           C  
ATOM   3421  HG2 LYS   220      39.130  52.310  51.240  1.00  0.00           H  
ATOM   3422  HG3 LYS   220      37.820  53.270  51.250  1.00  0.00           H  
ATOM   3423  CD  LYS   220      39.590  54.430  51.230  1.00  0.00           C  
ATOM   3424  HD2 LYS   220      39.490  55.200  51.990  1.00  0.00           H  
ATOM   3425  HD3 LYS   220      40.620  54.080  51.260  1.00  0.00           H  
ATOM   3426  CE  LYS   220      39.150  54.860  49.850  1.00  0.00           C  
ATOM   3427  HE2 LYS   220      39.340  54.030  49.160  1.00  0.00           H  
ATOM   3428  HE3 LYS   220      38.080  54.990  49.980  1.00  0.00           H  
ATOM   3429  NZ  LYS   220      39.860  56.070  49.370  1.00  0.00           N  
ATOM   3430  HZ1 LYS   220      39.830  56.210  48.370  1.00  0.00           H  
ATOM   3431  HZ2 LYS   220      39.570  56.930  49.810  1.00  0.00           H  
ATOM   3432  HZ3 LYS   220      40.860  56.010  49.520  1.00  0.00           H  
ATOM   3433  C   LYS   220      38.600  51.870  55.230  1.00  0.00           C  
ATOM   3434  O   LYS   220      39.680  51.150  55.300  1.00  0.00           O  
ATOM   3435  N   VAL   221      38.100  52.410  56.340  1.00  0.00           N  
ATOM   3436  H   VAL   221      37.260  52.960  56.230  1.00  0.00           H  
ATOM   3437  CA  VAL   221      38.570  52.140  57.660  1.00  0.00           C  
ATOM   3438  HA  VAL   221      39.660  52.180  57.610  1.00  0.00           H  
ATOM   3439  CB  VAL   221      37.890  53.170  58.560  1.00  0.00           C  
ATOM   3440  HB  VAL   221      36.840  53.220  58.280  1.00  0.00           H  
ATOM   3441  CG1 VAL   221      37.880  52.700  60.030  1.00  0.00           C  
ATOM   3442 HG11 VAL   221      37.500  53.520  60.640  1.00  0.00           H  
ATOM   3443 HG12 VAL   221      37.390  51.750  60.230  1.00  0.00           H  
ATOM   3444 HG13 VAL   221      38.930  52.500  60.250  1.00  0.00           H  
ATOM   3445  CG2 VAL   221      38.420  54.590  58.540  1.00  0.00           C  
ATOM   3446 HG21 VAL   221      38.500  55.030  57.550  1.00  0.00           H  
ATOM   3447 HG22 VAL   221      37.870  55.260  59.210  1.00  0.00           H  
ATOM   3448 HG23 VAL   221      39.370  54.620  59.060  1.00  0.00           H  
ATOM   3449  C   VAL   221      38.360  50.640  58.010  1.00  0.00           C  
ATOM   3450  O   VAL   221      39.260  49.890  58.320  1.00  0.00           O  
ATOM   3451  N   LEU   222      37.100  50.150  57.890  1.00  0.00           N  
ATOM   3452  H   LEU   222      36.410  50.850  57.630  1.00  0.00           H  
ATOM   3453  CA  LEU   222      36.680  48.840  58.300  1.00  0.00           C  
ATOM   3454  HA  LEU   222      36.900  48.550  59.330  1.00  0.00           H  
ATOM   3455  CB  LEU   222      35.160  48.750  58.240  1.00  0.00           C  
ATOM   3456  HB2 LEU   222      34.790  49.170  57.310  1.00  0.00           H  
ATOM   3457  HB3 LEU   222      34.850  47.700  58.250  1.00  0.00           H  
ATOM   3458  CG  LEU   222      34.410  49.410  59.410  1.00  0.00           C  
ATOM   3459  HG  LEU   222      34.740  50.450  59.400  1.00  0.00           H  
ATOM   3460  CD1 LEU   222      32.950  49.350  59.190  1.00  0.00           C  
ATOM   3461 HD11 LEU   222      32.750  50.090  58.410  1.00  0.00           H  
ATOM   3462 HD12 LEU   222      32.590  48.370  58.870  1.00  0.00           H  
ATOM   3463 HD13 LEU   222      32.340  49.820  59.960  1.00  0.00           H  
ATOM   3464  CD2 LEU   222      34.610  48.630  60.700  1.00  0.00           C  
ATOM   3465 HD21 LEU   222      34.050  49.070  61.530  1.00  0.00           H  
ATOM   3466 HD22 LEU   222      34.170  47.630  60.690  1.00  0.00           H  
ATOM   3467 HD23 LEU   222      35.580  48.570  61.210  1.00  0.00           H  
ATOM   3468  C   LEU   222      37.240  47.760  57.330  1.00  0.00           C  
ATOM   3469  O   LEU   222      37.600  46.680  57.780  1.00  0.00           O  
ATOM   3470  N   ALA   223      37.470  48.120  56.050  1.00  0.00           N  
ATOM   3471  H   ALA   223      37.090  48.980  55.670  1.00  0.00           H  
ATOM   3472  CA  ALA   223      38.240  47.390  55.090  1.00  0.00           C  
ATOM   3473  HA  ALA   223      37.750  46.410  55.100  1.00  0.00           H  
ATOM   3474  CB  ALA   223      38.110  47.980  53.720  1.00  0.00           C  
ATOM   3475  HB1 ALA   223      38.590  47.330  52.990  1.00  0.00           H  
ATOM   3476  HB2 ALA   223      37.090  48.070  53.330  1.00  0.00           H  
ATOM   3477  HB3 ALA   223      38.580  48.960  53.730  1.00  0.00           H  
ATOM   3478  C   ALA   223      39.670  47.100  55.500  1.00  0.00           C  
ATOM   3479  O   ALA   223      40.140  45.970  55.450  1.00  0.00           O  
ATOM   3480  N   LYS   224      40.350  48.200  55.920  1.00  0.00           N  
ATOM   3481  H   LYS   224      39.990  49.140  56.030  1.00  0.00           H  
ATOM   3482  CA  LYS   224      41.740  48.200  56.420  1.00  0.00           C  
ATOM   3483  HA  LYS   224      42.380  47.680  55.710  1.00  0.00           H  
ATOM   3484  CB  LYS   224      42.180  49.690  56.500  1.00  0.00           C  
ATOM   3485  HB2 LYS   224      42.260  49.920  55.440  1.00  0.00           H  
ATOM   3486  HB3 LYS   224      41.380  50.290  56.940  1.00  0.00           H  
ATOM   3487  CG  LYS   224      43.590  49.910  57.030  1.00  0.00           C  
ATOM   3488  HG2 LYS   224      43.760  50.980  56.890  1.00  0.00           H  
ATOM   3489  HG3 LYS   224      43.650  49.620  58.080  1.00  0.00           H  
ATOM   3490  CD  LYS   224      44.680  49.300  56.070  1.00  0.00           C  
ATOM   3491  HD2 LYS   224      44.570  48.220  56.180  1.00  0.00           H  
ATOM   3492  HD3 LYS   224      44.510  49.620  55.050  1.00  0.00           H  
ATOM   3493  CE  LYS   224      46.100  49.660  56.670  1.00  0.00           C  
ATOM   3494  HE2 LYS   224      46.120  50.750  56.730  1.00  0.00           H  
ATOM   3495  HE3 LYS   224      46.160  49.260  57.680  1.00  0.00           H  
ATOM   3496  NZ  LYS   224      47.170  49.060  55.880  1.00  0.00           N  
ATOM   3497  HZ1 LYS   224      48.090  49.380  56.130  1.00  0.00           H  
ATOM   3498  HZ2 LYS   224      47.340  48.080  56.040  1.00  0.00           H  
ATOM   3499  HZ3 LYS   224      46.990  49.270  54.900  1.00  0.00           H  
ATOM   3500  C   LYS   224      41.850  47.420  57.730  1.00  0.00           C  
ATOM   3501  O   LYS   224      42.730  46.610  57.960  1.00  0.00           O  
ATOM   3502  N   LEU   225      40.850  47.540  58.560  1.00  0.00           N  
ATOM   3503  H   LEU   225      40.190  48.240  58.250  1.00  0.00           H  
ATOM   3504  CA  LEU   225      40.610  46.750  59.800  1.00  0.00           C  
ATOM   3505  HA  LEU   225      41.510  46.850  60.420  1.00  0.00           H  
ATOM   3506  CB  LEU   225      39.380  47.340  60.520  1.00  0.00           C  
ATOM   3507  HB2 LEU   225      39.480  48.420  60.660  1.00  0.00           H  
ATOM   3508  HB3 LEU   225      38.520  47.160  59.880  1.00  0.00           H  
ATOM   3509  CG  LEU   225      39.180  46.560  61.850  1.00  0.00           C  
ATOM   3510  HG  LEU   225      39.060  45.520  61.560  1.00  0.00           H  
ATOM   3511  CD1 LEU   225      40.420  46.600  62.870  1.00  0.00           C  
ATOM   3512 HD11 LEU   225      41.310  46.070  62.540  1.00  0.00           H  
ATOM   3513 HD12 LEU   225      40.690  47.610  63.200  1.00  0.00           H  
ATOM   3514 HD13 LEU   225      40.190  46.070  63.800  1.00  0.00           H  
ATOM   3515  CD2 LEU   225      37.960  47.160  62.530  1.00  0.00           C  
ATOM   3516 HD21 LEU   225      38.070  46.850  63.570  1.00  0.00           H  
ATOM   3517 HD22 LEU   225      37.990  48.250  62.490  1.00  0.00           H  
ATOM   3518 HD23 LEU   225      37.060  46.830  62.000  1.00  0.00           H  
ATOM   3519  C   LEU   225      40.540  45.280  59.480  1.00  0.00           C  
ATOM   3520  O   LEU   225      41.180  44.460  60.050  1.00  0.00           O  
ATOM   3521  N   ALA   226      39.650  44.910  58.580  1.00  0.00           N  
ATOM   3522  H   ALA   226      39.120  45.640  58.130  1.00  0.00           H  
ATOM   3523  CA  ALA   226      39.370  43.490  58.270  1.00  0.00           C  
ATOM   3524  HA  ALA   226      39.070  43.050  59.220  1.00  0.00           H  
ATOM   3525  CB  ALA   226      38.150  43.500  57.400  1.00  0.00           C  
ATOM   3526  HB1 ALA   226      37.910  42.500  57.040  1.00  0.00           H  
ATOM   3527  HB2 ALA   226      37.280  43.970  57.870  1.00  0.00           H  
ATOM   3528  HB3 ALA   226      38.250  44.120  56.500  1.00  0.00           H  
ATOM   3529  C   ALA   226      40.580  42.720  57.690  1.00  0.00           C  
ATOM   3530  O   ALA   226      40.700  41.540  57.930  1.00  0.00           O  
ATOM   3531  N   CYS   227      41.460  43.430  56.950  1.00  0.00           N  
ATOM   3532  H   CYS   227      41.360  44.430  56.790  1.00  0.00           H  
ATOM   3533  CA  CYS   227      42.580  42.850  56.270  1.00  0.00           C  
ATOM   3534  HA  CYS   227      42.250  42.200  55.470  1.00  0.00           H  
ATOM   3535  CB  CYS   227      43.320  43.980  55.510  1.00  0.00           C  
ATOM   3536  HB2 CYS   227      42.610  44.280  54.750  1.00  0.00           H  
ATOM   3537  HB3 CYS   227      43.610  44.770  56.210  1.00  0.00           H  
ATOM   3538  SG  CYS   227      44.750  43.340  54.590  1.00  0.00           S  
ATOM   3539  HG  CYS   227      45.570  44.360  54.860  1.00  0.00           H  
ATOM   3540  C   CYS   227      43.450  42.130  57.330  1.00  0.00           C  
ATOM   3541  O   CYS   227      43.750  40.970  57.170  1.00  0.00           O  
ATOM   3542  N   GLY   228      43.850  42.810  58.370  1.00  0.00           N  
ATOM   3543  H   GLY   228      43.450  43.740  58.340  1.00  0.00           H  
ATOM   3544  CA  GLY   228      44.560  42.400  59.570  1.00  0.00           C  
ATOM   3545  HA2 GLY   228      45.580  42.260  59.220  1.00  0.00           H  
ATOM   3546  HA3 GLY   228      44.590  43.280  60.220  1.00  0.00           H  
ATOM   3547  C   GLY   228      44.090  41.240  60.330  1.00  0.00           C  
ATOM   3548  O   GLY   228      44.840  40.510  60.940  1.00  0.00           O  
ATOM   3549  N   LEU   229      42.790  41.000  60.310  1.00  0.00           N  
ATOM   3550  H   LEU   229      42.230  41.560  59.690  1.00  0.00           H  
ATOM   3551  CA  LEU   229      42.160  40.020  61.190  1.00  0.00           C  
ATOM   3552  HA  LEU   229      42.550  40.160  62.200  1.00  0.00           H  
ATOM   3553  CB  LEU   229      40.640  40.170  61.100  1.00  0.00           C  
ATOM   3554  HB2 LEU   229      40.340  39.870  60.100  1.00  0.00           H  
ATOM   3555  HB3 LEU   229      40.180  39.500  61.830  1.00  0.00           H  
ATOM   3556  CG  LEU   229      40.090  41.500  61.470  1.00  0.00           C  
ATOM   3557  HG  LEU   229      40.470  42.170  60.700  1.00  0.00           H  
ATOM   3558  CD1 LEU   229      38.530  41.420  61.360  1.00  0.00           C  
ATOM   3559 HD11 LEU   229      38.210  41.270  60.320  1.00  0.00           H  
ATOM   3560 HD12 LEU   229      38.180  40.600  61.980  1.00  0.00           H  
ATOM   3561 HD13 LEU   229      38.150  42.350  61.790  1.00  0.00           H  
ATOM   3562  CD2 LEU   229      40.380  42.070  62.790  1.00  0.00           C  
ATOM   3563 HD21 LEU   229      39.800  42.990  62.850  1.00  0.00           H  
ATOM   3564 HD22 LEU   229      40.060  41.320  63.510  1.00  0.00           H  
ATOM   3565 HD23 LEU   229      41.460  42.210  62.860  1.00  0.00           H  
ATOM   3566  C   LEU   229      42.520  38.590  60.900  1.00  0.00           C  
ATOM   3567  O   LEU   229      42.680  37.810  61.810  1.00  0.00           O  
ATOM   3568  N   ASN   230      42.780  38.160  59.640  1.00  0.00           N  
ATOM   3569  H   ASN   230      42.650  38.810  58.880  1.00  0.00           H  
ATOM   3570  CA  ASN   230      43.310  36.880  59.260  1.00  0.00           C  
ATOM   3571  HA  ASN   230      43.940  36.510  60.060  1.00  0.00           H  
ATOM   3572  CB  ASN   230      42.180  35.930  58.860  1.00  0.00           C  
ATOM   3573  HB2 ASN   230      41.650  36.310  57.990  1.00  0.00           H  
ATOM   3574  HB3 ASN   230      42.650  34.980  58.620  1.00  0.00           H  
ATOM   3575  CG  ASN   230      41.260  35.670  60.040  1.00  0.00           C  
ATOM   3576  OD1 ASN   230      41.510  34.810  60.850  1.00  0.00           O  
ATOM   3577  ND2 ASN   230      40.130  36.340  60.180  1.00  0.00           N  
ATOM   3578 HD21 ASN   230      39.470  35.840  60.760  1.00  0.00           H  
ATOM   3579 HD22 ASN   230      39.780  37.020  59.520  1.00  0.00           H  
ATOM   3580  C   ASN   230      44.210  37.070  58.050  1.00  0.00           C  
ATOM   3581  O   ASN   230      43.750  37.350  56.910  1.00  0.00           O  
ATOM   3582  N   LYS   231      45.510  36.990  58.340  1.00  0.00           N  
ATOM   3583  H   LYS   231      45.900  36.910  59.270  1.00  0.00           H  
ATOM   3584  CA  LYS   231      46.620  37.030  57.390  1.00  0.00           C  
ATOM   3585  HA  LYS   231      46.270  36.500  56.510  1.00  0.00           H  
ATOM   3586  CB  LYS   231      46.880  38.500  56.990  1.00  0.00           C  
ATOM   3587  HB2 LYS   231      47.790  38.500  56.390  1.00  0.00           H  
ATOM   3588  HB3 LYS   231      46.000  38.870  56.460  1.00  0.00           H  
ATOM   3589  CG  LYS   231      47.140  39.510  58.130  1.00  0.00           C  
ATOM   3590  HG2 LYS   231      46.240  39.910  58.600  1.00  0.00           H  
ATOM   3591  HG3 LYS   231      47.650  38.890  58.870  1.00  0.00           H  
ATOM   3592  CD  LYS   231      47.960  40.670  57.610  1.00  0.00           C  
ATOM   3593  HD2 LYS   231      48.050  41.430  58.390  1.00  0.00           H  
ATOM   3594  HD3 LYS   231      48.970  40.320  57.370  1.00  0.00           H  
ATOM   3595  CE  LYS   231      47.290  41.280  56.390  1.00  0.00           C  
ATOM   3596  HE2 LYS   231      47.190  40.570  55.570  1.00  0.00           H  
ATOM   3597  HE3 LYS   231      46.300  41.600  56.720  1.00  0.00           H  
ATOM   3598  NZ  LYS   231      48.080  42.340  55.850  1.00  0.00           N  
ATOM   3599  HZ1 LYS   231      47.640  42.900  55.130  1.00  0.00           H  
ATOM   3600  HZ2 LYS   231      48.400  42.990  56.560  1.00  0.00           H  
ATOM   3601  HZ3 LYS   231      48.950  42.050  55.420  1.00  0.00           H  
ATOM   3602  C   LYS   231      47.880  36.370  58.040  1.00  0.00           C  
ATOM   3603  O   LYS   231      47.990  36.390  59.250  1.00  0.00           O  
ATOM   3604  N   PRO   232      48.780  35.700  57.240  1.00  0.00           N  
ATOM   3605  CD  PRO   232      50.020  35.280  57.800  1.00  0.00           C  
ATOM   3606  HD2 PRO   232      49.940  34.260  58.170  1.00  0.00           H  
ATOM   3607  HD3 PRO   232      50.380  35.900  58.620  1.00  0.00           H  
ATOM   3608  CG  PRO   232      51.060  35.440  56.680  1.00  0.00           C  
ATOM   3609  HG2 PRO   232      51.860  34.710  56.820  1.00  0.00           H  
ATOM   3610  HG3 PRO   232      51.520  36.420  56.600  1.00  0.00           H  
ATOM   3611  CB  PRO   232      50.220  35.100  55.480  1.00  0.00           C  
ATOM   3612  HB2 PRO   232      50.090  34.020  55.390  1.00  0.00           H  
ATOM   3613  HB3 PRO   232      50.600  35.570  54.570  1.00  0.00           H  
ATOM   3614  CA  PRO   232      48.840  35.710  55.770  1.00  0.00           C  
ATOM   3615  HA  PRO   232      48.720  36.710  55.360  1.00  0.00           H  
ATOM   3616  C   PRO   232      47.800  34.820  54.960  1.00  0.00           C  
ATOM   3617  O   PRO   232      47.380  33.790  55.530  1.00  0.00           O  
ATOM   3618  N   ASN   233      47.650  35.150  53.640  1.00  0.00           N  
ATOM   3619  H   ASN   233      48.210  35.910  53.290  1.00  0.00           H  
ATOM   3620  CA  ASN   233      47.070  34.290  52.650  1.00  0.00           C  
ATOM   3621  HA  ASN   233      47.210  34.680  51.650  1.00  0.00           H  
ATOM   3622  CB  ASN   233      47.780  32.950  52.660  1.00  0.00           C  
ATOM   3623  HB2 ASN   233      47.480  32.370  53.530  1.00  0.00           H  
ATOM   3624  HB3 ASN   233      47.410  32.360  51.820  1.00  0.00           H  
ATOM   3625  CG  ASN   233      49.340  33.030  52.710  1.00  0.00           C  
ATOM   3626  OD1 ASN   233      49.920  32.030  53.040  1.00  0.00           O  
ATOM   3627  ND2 ASN   233      50.030  34.050  52.250  1.00  0.00           N  
ATOM   3628 HD21 ASN   233      51.040  34.000  52.250  1.00  0.00           H  
ATOM   3629 HD22 ASN   233      49.460  34.830  51.960  1.00  0.00           H  
ATOM   3630  C   ASN   233      45.470  34.120  52.870  1.00  0.00           C  
ATOM   3631  O   ASN   233      44.890  33.070  52.490  1.00  0.00           O  
ATOM   3632  N   ARG   234      44.760  35.030  53.580  1.00  0.00           N  
ATOM   3633  H   ARG   234      45.260  35.840  53.900  1.00  0.00           H  
ATOM   3634  CA  ARG   234      43.390  34.910  54.130  1.00  0.00           C  
ATOM   3635  HA  ARG   234      42.800  34.240  53.500  1.00  0.00           H  
ATOM   3636  CB  ARG   234      43.430  34.260  55.520  1.00  0.00           C  
ATOM   3637  HB2 ARG   234      44.230  34.790  56.040  1.00  0.00           H  
ATOM   3638  HB3 ARG   234      42.460  34.360  56.020  1.00  0.00           H  
ATOM   3639  CG  ARG   234      43.790  32.830  55.510  1.00  0.00           C  
ATOM   3640  HG2 ARG   234      42.930  32.230  55.190  1.00  0.00           H  
ATOM   3641  HG3 ARG   234      44.630  32.630  54.850  1.00  0.00           H  
ATOM   3642  CD  ARG   234      44.300  32.400  56.910  1.00  0.00           C  
ATOM   3643  HD2 ARG   234      45.220  32.930  57.160  1.00  0.00           H  
ATOM   3644  HD3 ARG   234      43.660  32.780  57.710  1.00  0.00           H  
ATOM   3645  NE  ARG   234      44.410  30.890  56.960  1.00  0.00           N  
ATOM   3646  HE  ARG   234      43.750  30.390  56.370  1.00  0.00           H  
ATOM   3647  CZ  ARG   234      45.070  30.140  57.820  1.00  0.00           C  
ATOM   3648  NH1 ARG   234      45.720  30.670  58.780  1.00  0.00           N  
ATOM   3649 HH11 ARG   234      45.600  31.650  58.980  1.00  0.00           H  
ATOM   3650 HH12 ARG   234      46.450  30.150  59.250  1.00  0.00           H  
ATOM   3651  NH2 ARG   234      45.200  28.830  57.770  1.00  0.00           N  
ATOM   3652 HH21 ARG   234      44.900  28.390  56.920  1.00  0.00           H  
ATOM   3653 HH22 ARG   234      45.770  28.320  58.430  1.00  0.00           H  
ATOM   3654  C   ARG   234      42.680  36.250  54.070  1.00  0.00           C  
ATOM   3655  O   ARG   234      43.290  37.300  53.860  1.00  0.00           O  
ATOM   3656  N   GLN   235      41.340  36.170  54.290  1.00  0.00           N  
ATOM   3657  H   GLN   235      40.850  35.340  54.570  1.00  0.00           H  
ATOM   3658  CA  GLN   235      40.490  37.360  54.340  1.00  0.00           C  
ATOM   3659  HA  GLN   235      41.190  38.190  54.460  1.00  0.00           H  
ATOM   3660  CB  GLN   235      40.000  37.600  52.910  1.00  0.00           C  
ATOM   3661  HB2 GLN   235      39.610  38.620  52.850  1.00  0.00           H  
ATOM   3662  HB3 GLN   235      40.840  37.520  52.220  1.00  0.00           H  
ATOM   3663  CG  GLN   235      38.950  36.500  52.440  1.00  0.00           C  
ATOM   3664  HG2 GLN   235      39.300  35.470  52.520  1.00  0.00           H  
ATOM   3665  HG3 GLN   235      38.080  36.710  53.060  1.00  0.00           H  
ATOM   3666  CD  GLN   235      38.460  36.800  50.980  1.00  0.00           C  
ATOM   3667  OE1 GLN   235      39.190  36.980  49.990  1.00  0.00           O  
ATOM   3668  NE2 GLN   235      37.240  37.050  50.820  1.00  0.00           N  
ATOM   3669 HE21 GLN   235      36.880  37.170  49.880  1.00  0.00           H  
ATOM   3670 HE22 GLN   235      36.560  36.560  51.390  1.00  0.00           H  
ATOM   3671  C   GLN   235      39.380  37.340  55.430  1.00  0.00           C  
ATOM   3672  O   GLN   235      39.080  36.310  56.010  1.00  0.00           O  
ATOM   3673  N   THR   236      38.720  38.490  55.650  1.00  0.00           N  
ATOM   3674  H   THR   236      39.020  39.290  55.110  1.00  0.00           H  
ATOM   3675  CA  THR   236      37.590  38.610  56.560  1.00  0.00           C  
ATOM   3676  HA  THR   236      37.130  37.650  56.790  1.00  0.00           H  
ATOM   3677  CB  THR   236      38.070  39.150  57.950  1.00  0.00           C  
ATOM   3678  HB  THR   236      38.310  40.210  57.870  1.00  0.00           H  
ATOM   3679  CG2 THR   236      36.980  39.070  59.100  1.00  0.00           C  
ATOM   3680 HG21 THR   236      36.210  39.810  58.850  1.00  0.00           H  
ATOM   3681 HG22 THR   236      36.570  38.070  59.220  1.00  0.00           H  
ATOM   3682 HG23 THR   236      37.470  39.450  59.990  1.00  0.00           H  
ATOM   3683  OG1 THR   236      39.250  38.510  58.430  1.00  0.00           O  
ATOM   3684  HG1 THR   236      39.990  38.770  57.880  1.00  0.00           H  
ATOM   3685  C   THR   236      36.470  39.510  55.960  1.00  0.00           C  
ATOM   3686  O   THR   236      36.680  40.570  55.330  1.00  0.00           O  
ATOM   3687  N   LEU   237      35.190  39.050  56.130  1.00  0.00           N  
ATOM   3688  H   LEU   237      35.020  38.120  56.460  1.00  0.00           H  
ATOM   3689  CA  LEU   237      34.000  39.890  55.900  1.00  0.00           C  
ATOM   3690  HA  LEU   237      34.100  40.730  55.220  1.00  0.00           H  
ATOM   3691  CB  LEU   237      32.970  38.980  55.210  1.00  0.00           C  
ATOM   3692  HB2 LEU   237      33.380  38.800  54.210  1.00  0.00           H  
ATOM   3693  HB3 LEU   237      32.880  37.990  55.670  1.00  0.00           H  
ATOM   3694  CG  LEU   237      31.480  39.430  55.040  1.00  0.00           C  
ATOM   3695  HG  LEU   237      31.400  40.430  54.620  1.00  0.00           H  
ATOM   3696  CD1 LEU   237      30.790  38.360  54.150  1.00  0.00           C  
ATOM   3697 HD11 LEU   237      29.770  38.690  53.980  1.00  0.00           H  
ATOM   3698 HD12 LEU   237      31.250  38.280  53.170  1.00  0.00           H  
ATOM   3699 HD13 LEU   237      30.940  37.340  54.520  1.00  0.00           H  
ATOM   3700  CD2 LEU   237      30.740  39.520  56.350  1.00  0.00           C  
ATOM   3701 HD21 LEU   237      29.700  39.310  56.070  1.00  0.00           H  
ATOM   3702 HD22 LEU   237      31.040  38.820  57.130  1.00  0.00           H  
ATOM   3703 HD23 LEU   237      30.740  40.510  56.790  1.00  0.00           H  
ATOM   3704  C   LEU   237      33.450  40.470  57.230  1.00  0.00           C  
ATOM   3705  O   LEU   237      32.980  39.800  58.110  1.00  0.00           O  
ATOM   3706  N   VAL   238      33.610  41.810  57.390  1.00  0.00           N  
ATOM   3707  H   VAL   238      34.000  42.310  56.600  1.00  0.00           H  
ATOM   3708  CA  VAL   238      33.200  42.630  58.540  1.00  0.00           C  
ATOM   3709  HA  VAL   238      33.010  41.990  59.410  1.00  0.00           H  
ATOM   3710  CB  VAL   238      34.250  43.600  59.080  1.00  0.00           C  
ATOM   3711  HB  VAL   238      34.640  44.250  58.300  1.00  0.00           H  
ATOM   3712  CG1 VAL   238      33.810  44.470  60.240  1.00  0.00           C  
ATOM   3713 HG11 VAL   238      33.180  43.940  60.960  1.00  0.00           H  
ATOM   3714 HG12 VAL   238      34.720  44.840  60.720  1.00  0.00           H  
ATOM   3715 HG13 VAL   238      33.300  45.310  59.780  1.00  0.00           H  
ATOM   3716  CG2 VAL   238      35.460  42.750  59.500  1.00  0.00           C  
ATOM   3717 HG21 VAL   238      35.120  41.940  60.150  1.00  0.00           H  
ATOM   3718 HG22 VAL   238      35.900  42.260  58.630  1.00  0.00           H  
ATOM   3719 HG23 VAL   238      36.140  43.350  60.100  1.00  0.00           H  
ATOM   3720  C   VAL   238      31.850  43.290  58.300  1.00  0.00           C  
ATOM   3721  O   VAL   238      31.730  44.240  57.520  1.00  0.00           O  
ATOM   3722  N   SER   239      30.890  42.920  59.090  1.00  0.00           N  
ATOM   3723  H   SER   239      31.090  42.410  59.940  1.00  0.00           H  
ATOM   3724  CA  SER   239      29.440  43.470  59.030  1.00  0.00           C  
ATOM   3725  HA  SER   239      29.210  43.910  58.060  1.00  0.00           H  
ATOM   3726  CB  SER   239      28.550  42.270  59.280  1.00  0.00           C  
ATOM   3727  HB2 SER   239      27.520  42.400  58.930  1.00  0.00           H  
ATOM   3728  HB3 SER   239      28.980  41.470  58.690  1.00  0.00           H  
ATOM   3729  OG  SER   239      28.590  41.810  60.620  1.00  0.00           O  
ATOM   3730  HG  SER   239      29.340  41.220  60.730  1.00  0.00           H  
ATOM   3731  C   SER   239      29.190  44.560  60.030  1.00  0.00           C  
ATOM   3732  O   SER   239      29.960  44.650  60.960  1.00  0.00           O  
ATOM   3733  N   HIE   240      28.170  45.410  59.820  1.00  0.00           N  
ATOM   3734  H   HIE   240      27.650  45.250  58.970  1.00  0.00           H  
ATOM   3735  CA  HIE   240      27.800  46.640  60.540  1.00  0.00           C  
ATOM   3736  HA  HIE   240      28.650  47.310  60.630  1.00  0.00           H  
ATOM   3737  CB  HIE   240      26.750  47.520  59.740  1.00  0.00           C  
ATOM   3738  HB2 HIE   240      27.180  47.500  58.730  1.00  0.00           H  
ATOM   3739  HB3 HIE   240      25.800  46.980  59.770  1.00  0.00           H  
ATOM   3740  CG  HIE   240      26.530  48.910  60.270  1.00  0.00           C  
ATOM   3741  ND1 HIE   240      27.580  49.840  60.450  1.00  0.00           N  
ATOM   3742  CE1 HIE   240      27.070  50.990  61.010  1.00  0.00           C  
ATOM   3743  HE1 HIE   240      27.660  51.830  61.370  1.00  0.00           H  
ATOM   3744  NE2 HIE   240      25.770  50.740  61.180  1.00  0.00           N  
ATOM   3745  HE2 HIE   240      25.070  51.380  61.530  1.00  0.00           H  
ATOM   3746  CD2 HIE   240      25.410  49.450  60.770  1.00  0.00           C  
ATOM   3747  HD2 HIE   240      24.420  49.040  60.880  1.00  0.00           H  
ATOM   3748  C   HIE   240      27.400  46.410  61.970  1.00  0.00           C  
ATOM   3749  O   HIE   240      27.730  47.200  62.840  1.00  0.00           O  
ATOM   3750  N   GLY   241      26.890  45.210  62.320  1.00  0.00           N  
ATOM   3751  H   GLY   241      26.600  44.600  61.570  1.00  0.00           H  
ATOM   3752  CA  GLY   241      26.450  44.900  63.670  1.00  0.00           C  
ATOM   3753  HA2 GLY   241      25.940  45.730  64.150  1.00  0.00           H  
ATOM   3754  HA3 GLY   241      25.680  44.150  63.490  1.00  0.00           H  
ATOM   3755  C   GLY   241      27.550  44.320  64.590  1.00  0.00           C  
ATOM   3756  O   GLY   241      27.370  44.190  65.780  1.00  0.00           O  
ATOM   3757  N   SER   242      28.700  44.040  64.070  1.00  0.00           N  
ATOM   3758  H   SER   242      28.960  44.260  63.120  1.00  0.00           H  
ATOM   3759  CA  SER   242      29.650  43.250  64.840  1.00  0.00           C  
ATOM   3760  HA  SER   242      29.070  42.720  65.600  1.00  0.00           H  
ATOM   3761  CB  SER   242      30.400  42.200  63.920  1.00  0.00           C  
ATOM   3762  HB2 SER   242      31.050  41.510  64.450  1.00  0.00           H  
ATOM   3763  HB3 SER   242      29.670  41.540  63.460  1.00  0.00           H  
ATOM   3764  OG  SER   242      31.210  42.870  62.950  1.00  0.00           O  
ATOM   3765  HG  SER   242      30.670  43.220  62.240  1.00  0.00           H  
ATOM   3766  C   SER   242      30.690  43.990  65.570  1.00  0.00           C  
ATOM   3767  O   SER   242      31.100  43.570  66.690  1.00  0.00           O  
ATOM   3768  N   VAL   243      30.990  45.230  65.110  1.00  0.00           N  
ATOM   3769  H   VAL   243      30.640  45.470  64.190  1.00  0.00           H  
ATOM   3770  CA  VAL   243      31.980  46.170  65.650  1.00  0.00           C  
ATOM   3771  HA  VAL   243      32.870  45.580  65.870  1.00  0.00           H  
ATOM   3772  CB  VAL   243      32.510  47.110  64.590  1.00  0.00           C  
ATOM   3773  HB  VAL   243      33.170  47.870  65.020  1.00  0.00           H  
ATOM   3774  CG1 VAL   243      33.340  46.490  63.520  1.00  0.00           C  
ATOM   3775 HG11 VAL   243      33.580  47.270  62.790  1.00  0.00           H  
ATOM   3776 HG12 VAL   243      34.260  46.230  64.040  1.00  0.00           H  
ATOM   3777 HG13 VAL   243      32.920  45.550  63.160  1.00  0.00           H  
ATOM   3778  CG2 VAL   243      31.340  47.770  63.830  1.00  0.00           C  
ATOM   3779 HG21 VAL   243      30.650  48.270  64.510  1.00  0.00           H  
ATOM   3780 HG22 VAL   243      31.860  48.530  63.240  1.00  0.00           H  
ATOM   3781 HG23 VAL   243      30.750  47.120  63.180  1.00  0.00           H  
ATOM   3782  C   VAL   243      31.750  46.850  66.990  1.00  0.00           C  
ATOM   3783  O   VAL   243      32.710  47.050  67.710  1.00  0.00           O  
ATOM   3784  N   PRO   244      30.500  46.920  67.540  1.00  0.00           N  
ATOM   3785  CD  PRO   244      29.210  46.810  66.830  1.00  0.00           C  
ATOM   3786  HD2 PRO   244      28.960  45.760  66.670  1.00  0.00           H  
ATOM   3787  HD3 PRO   244      29.260  47.460  65.960  1.00  0.00           H  
ATOM   3788  CG  PRO   244      28.130  47.440  67.700  1.00  0.00           C  
ATOM   3789  HG2 PRO   244      27.140  46.980  67.650  1.00  0.00           H  
ATOM   3790  HG3 PRO   244      27.970  48.490  67.450  1.00  0.00           H  
ATOM   3791  CB  PRO   244      28.720  47.360  69.110  1.00  0.00           C  
ATOM   3792  HB2 PRO   244      28.470  46.410  69.580  1.00  0.00           H  
ATOM   3793  HB3 PRO   244      28.360  48.100  69.820  1.00  0.00           H  
ATOM   3794  CA  PRO   244      30.230  47.390  68.910  1.00  0.00           C  
ATOM   3795  HA  PRO   244      30.620  48.400  69.070  1.00  0.00           H  
ATOM   3796  C   PRO   244      30.980  46.480  69.970  1.00  0.00           C  
ATOM   3797  O   PRO   244      31.400  46.890  71.020  1.00  0.00           O  
ATOM   3798  N   GLN   245      31.270  45.230  69.630  1.00  0.00           N  
ATOM   3799  H   GLN   245      31.000  44.860  68.730  1.00  0.00           H  
ATOM   3800  CA  GLN   245      32.070  44.340  70.580  1.00  0.00           C  
ATOM   3801  HA  GLN   245      31.900  44.570  71.630  1.00  0.00           H  
ATOM   3802  CB  GLN   245      31.510  42.870  70.330  1.00  0.00           C  
ATOM   3803  HB2 GLN   245      31.750  42.640  69.300  1.00  0.00           H  
ATOM   3804  HB3 GLN   245      32.000  42.120  70.950  1.00  0.00           H  
ATOM   3805  CG  GLN   245      29.910  42.770  70.620  1.00  0.00           C  
ATOM   3806  HG2 GLN   245      29.380  43.440  69.960  1.00  0.00           H  
ATOM   3807  HG3 GLN   245      29.580  41.760  70.350  1.00  0.00           H  
ATOM   3808  CD  GLN   245      29.460  43.160  72.050  1.00  0.00           C  
ATOM   3809  OE1 GLN   245      30.200  43.680  72.900  1.00  0.00           O  
ATOM   3810  NE2 GLN   245      28.290  42.780  72.370  1.00  0.00           N  
ATOM   3811 HE21 GLN   245      28.090  42.950  73.350  1.00  0.00           H  
ATOM   3812 HE22 GLN   245      27.680  42.340  71.690  1.00  0.00           H  
ATOM   3813  C   GLN   245      33.540  44.500  70.280  1.00  0.00           C  
ATOM   3814  O   GLN   245      34.400  44.630  71.150  1.00  0.00           O  
ATOM   3815  N   LEU   246      33.940  44.580  68.940  1.00  0.00           N  
ATOM   3816  H   LEU   246      33.200  44.440  68.270  1.00  0.00           H  
ATOM   3817  CA  LEU   246      35.350  44.620  68.410  1.00  0.00           C  
ATOM   3818  HA  LEU   246      35.810  43.720  68.830  1.00  0.00           H  
ATOM   3819  CB  LEU   246      35.430  44.410  66.900  1.00  0.00           C  
ATOM   3820  HB2 LEU   246      34.980  43.530  66.450  1.00  0.00           H  
ATOM   3821  HB3 LEU   246      34.990  45.290  66.430  1.00  0.00           H  
ATOM   3822  CG  LEU   246      36.900  44.470  66.390  1.00  0.00           C  
ATOM   3823  HG  LEU   246      37.440  45.290  66.850  1.00  0.00           H  
ATOM   3824  CD1 LEU   246      37.630  43.190  66.770  1.00  0.00           C  
ATOM   3825 HD11 LEU   246      37.290  42.310  66.220  1.00  0.00           H  
ATOM   3826 HD12 LEU   246      38.690  43.420  66.650  1.00  0.00           H  
ATOM   3827 HD13 LEU   246      37.440  42.950  67.810  1.00  0.00           H  
ATOM   3828  CD2 LEU   246      37.080  44.470  64.820  1.00  0.00           C  
ATOM   3829 HD21 LEU   246      36.430  43.720  64.370  1.00  0.00           H  
ATOM   3830 HD22 LEU   246      36.820  45.490  64.510  1.00  0.00           H  
ATOM   3831 HD23 LEU   246      38.080  44.210  64.480  1.00  0.00           H  
ATOM   3832  C   LEU   246      36.080  45.850  68.910  1.00  0.00           C  
ATOM   3833  O   LEU   246      37.240  45.770  69.350  1.00  0.00           O  
ATOM   3834  N   PHE   247      35.510  47.080  68.890  1.00  0.00           N  
ATOM   3835  H   PHE   247      34.600  47.240  68.480  1.00  0.00           H  
ATOM   3836  CA  PHE   247      36.140  48.260  69.570  1.00  0.00           C  
ATOM   3837  HA  PHE   247      37.130  48.440  69.160  1.00  0.00           H  
ATOM   3838  CB  PHE   247      35.220  49.420  69.200  1.00  0.00           C  
ATOM   3839  HB2 PHE   247      34.220  49.070  69.480  1.00  0.00           H  
ATOM   3840  HB3 PHE   247      35.420  50.350  69.740  1.00  0.00           H  
ATOM   3841  CG  PHE   247      35.160  49.710  67.720  1.00  0.00           C  
ATOM   3842  CD1 PHE   247      36.150  49.210  66.790  1.00  0.00           C  
ATOM   3843  HD1 PHE   247      36.950  48.570  67.120  1.00  0.00           H  
ATOM   3844  CE1 PHE   247      36.070  49.460  65.420  1.00  0.00           C  
ATOM   3845  HE1 PHE   247      36.900  49.130  64.820  1.00  0.00           H  
ATOM   3846  CZ  PHE   247      35.190  50.430  64.980  1.00  0.00           C  
ATOM   3847  HZ  PHE   247      35.130  50.730  63.940  1.00  0.00           H  
ATOM   3848  CE2 PHE   247      34.200  50.960  65.830  1.00  0.00           C  
ATOM   3849  HE2 PHE   247      33.420  51.600  65.460  1.00  0.00           H  
ATOM   3850  CD2 PHE   247      34.150  50.510  67.160  1.00  0.00           C  
ATOM   3851  HD2 PHE   247      33.370  50.750  67.870  1.00  0.00           H  
ATOM   3852  C   PHE   247      36.330  48.210  71.080  1.00  0.00           C  
ATOM   3853  O   PHE   247      37.000  49.090  71.590  1.00  0.00           O  
ATOM   3854  N   SER   248      35.850  47.190  71.760  1.00  0.00           N  
ATOM   3855  H   SER   248      35.280  46.470  71.330  1.00  0.00           H  
ATOM   3856  CA  SER   248      36.260  46.900  73.130  1.00  0.00           C  
ATOM   3857  HA  SER   248      36.470  47.820  73.660  1.00  0.00           H  
ATOM   3858  CB  SER   248      35.100  46.370  73.960  1.00  0.00           C  
ATOM   3859  HB2 SER   248      34.570  45.630  73.350  1.00  0.00           H  
ATOM   3860  HB3 SER   248      35.390  45.970  74.930  1.00  0.00           H  
ATOM   3861  OG  SER   248      34.250  47.430  74.330  1.00  0.00           O  
ATOM   3862  HG  SER   248      34.040  47.880  73.510  1.00  0.00           H  
ATOM   3863  C   SER   248      37.560  46.040  73.300  1.00  0.00           C  
ATOM   3864  O   SER   248      38.020  45.710  74.380  1.00  0.00           O  
ATOM   3865  N   GLN   249      38.130  45.660  72.150  1.00  0.00           N  
ATOM   3866  H   GLN   249      37.710  45.800  71.240  1.00  0.00           H  
ATOM   3867  CA  GLN   249      39.510  45.040  72.070  1.00  0.00           C  
ATOM   3868  HA  GLN   249      39.920  44.850  73.050  1.00  0.00           H  
ATOM   3869  CB  GLN   249      39.420  43.550  71.480  1.00  0.00           C  
ATOM   3870  HB2 GLN   249      39.050  43.520  70.450  1.00  0.00           H  
ATOM   3871  HB3 GLN   249      40.370  43.020  71.490  1.00  0.00           H  
ATOM   3872  CG  GLN   249      38.390  42.680  72.280  1.00  0.00           C  
ATOM   3873  HG2 GLN   249      37.400  43.140  72.280  1.00  0.00           H  
ATOM   3874  HG3 GLN   249      38.340  41.700  71.800  1.00  0.00           H  
ATOM   3875  CD  GLN   249      38.710  42.390  73.740  1.00  0.00           C  
ATOM   3876  OE1 GLN   249      39.820  42.560  74.170  1.00  0.00           O  
ATOM   3877  NE2 GLN   249      37.800  41.940  74.530  1.00  0.00           N  
ATOM   3878 HE21 GLN   249      38.050  41.820  75.500  1.00  0.00           H  
ATOM   3879 HE22 GLN   249      36.820  41.890  74.290  1.00  0.00           H  
ATOM   3880  C   GLN   249      40.480  45.810  71.260  1.00  0.00           C  
ATOM   3881  O   GLN   249      41.560  45.940  71.830  1.00  0.00           O  
ATOM   3882  N   MET   250      40.040  46.430  70.170  1.00  0.00           N  
ATOM   3883  H   MET   250      39.060  46.230  70.050  1.00  0.00           H  
ATOM   3884  CA  MET   250      40.960  47.050  69.180  1.00  0.00           C  
ATOM   3885  HA  MET   250      41.800  46.380  69.000  1.00  0.00           H  
ATOM   3886  CB  MET   250      40.290  47.380  67.830  1.00  0.00           C  
ATOM   3887  HB2 MET   250      39.890  46.430  67.470  1.00  0.00           H  
ATOM   3888  HB3 MET   250      39.410  48.020  67.870  1.00  0.00           H  
ATOM   3889  CG  MET   250      41.360  47.850  66.820  1.00  0.00           C  
ATOM   3890  HG2 MET   250      40.750  48.030  65.930  1.00  0.00           H  
ATOM   3891  HG3 MET   250      41.790  48.830  67.020  1.00  0.00           H  
ATOM   3892  SD  MET   250      42.870  46.870  66.530  1.00  0.00           S  
ATOM   3893  CE  MET   250      42.210  45.260  65.940  1.00  0.00           C  
ATOM   3894  HE1 MET   250      41.880  45.320  64.900  1.00  0.00           H  
ATOM   3895  HE2 MET   250      43.000  44.520  66.050  1.00  0.00           H  
ATOM   3896  HE3 MET   250      41.450  44.890  66.630  1.00  0.00           H  
ATOM   3897  C   MET   250      41.560  48.330  69.810  1.00  0.00           C  
ATOM   3898  O   MET   250      40.700  49.200  70.120  1.00  0.00           O  
ATOM   3899  N   PRO   251      42.840  48.540  69.940  1.00  0.00           N  
ATOM   3900  CD  PRO   251      43.910  47.510  69.890  1.00  0.00           C  
ATOM   3901  HD2 PRO   251      44.040  47.340  68.820  1.00  0.00           H  
ATOM   3902  HD3 PRO   251      43.540  46.650  70.440  1.00  0.00           H  
ATOM   3903  CG  PRO   251      45.170  48.200  70.510  1.00  0.00           C  
ATOM   3904  HG2 PRO   251      46.110  47.930  70.030  1.00  0.00           H  
ATOM   3905  HG3 PRO   251      45.200  48.090  71.600  1.00  0.00           H  
ATOM   3906  CB  PRO   251      44.880  49.680  70.410  1.00  0.00           C  
ATOM   3907  HB2 PRO   251      45.470  50.130  69.600  1.00  0.00           H  
ATOM   3908  HB3 PRO   251      45.130  50.230  71.310  1.00  0.00           H  
ATOM   3909  CA  PRO   251      43.410  49.860  70.250  1.00  0.00           C  
ATOM   3910  HA  PRO   251      43.010  50.260  71.180  1.00  0.00           H  
ATOM   3911  C   PRO   251      43.190  50.920  69.080  1.00  0.00           C  
ATOM   3912  O   PRO   251      43.210  50.640  67.860  1.00  0.00           O  
ATOM   3913  N   ILE   252      43.110  52.170  69.530  1.00  0.00           N  
ATOM   3914  H   ILE   252      42.980  52.240  70.530  1.00  0.00           H  
ATOM   3915  CA  ILE   252      43.200  53.280  68.740  1.00  0.00           C  
ATOM   3916  HA  ILE   252      42.400  53.420  68.010  1.00  0.00           H  
ATOM   3917  CB  ILE   252      43.130  54.600  69.580  1.00  0.00           C  
ATOM   3918  HB  ILE   252      43.790  54.490  70.440  1.00  0.00           H  
ATOM   3919  CG2 ILE   252      43.340  55.880  68.910  1.00  0.00           C  
ATOM   3920 HG21 ILE   252      42.690  56.070  68.060  1.00  0.00           H  
ATOM   3921 HG22 ILE   252      43.290  56.770  69.540  1.00  0.00           H  
ATOM   3922 HG23 ILE   252      44.390  55.910  68.610  1.00  0.00           H  
ATOM   3923  CG1 ILE   252      41.720  54.820  70.070  1.00  0.00           C  
ATOM   3924 HG12 ILE   252      41.100  55.110  69.220  1.00  0.00           H  
ATOM   3925 HG13 ILE   252      41.240  53.860  70.240  1.00  0.00           H  
ATOM   3926  CD1 ILE   252      41.550  55.900  71.220  1.00  0.00           C  
ATOM   3927 HD11 ILE   252      42.410  55.820  71.880  1.00  0.00           H  
ATOM   3928 HD12 ILE   252      41.510  56.920  70.830  1.00  0.00           H  
ATOM   3929 HD13 ILE   252      40.580  55.710  71.680  1.00  0.00           H  
ATOM   3930  C   ILE   252      44.500  53.400  67.860  1.00  0.00           C  
ATOM   3931  O   ILE   252      44.400  53.640  66.660  1.00  0.00           O  
ATOM   3932  N   ARG   253      45.640  52.980  68.390  1.00  0.00           N  
ATOM   3933  H   ARG   253      45.680  52.940  69.400  1.00  0.00           H  
ATOM   3934  CA  ARG   253      46.870  53.000  67.620  1.00  0.00           C  
ATOM   3935  HA  ARG   253      46.860  54.030  67.270  1.00  0.00           H  
ATOM   3936  CB  ARG   253      48.040  52.720  68.530  1.00  0.00           C  
ATOM   3937  HB2 ARG   253      48.890  53.100  67.970  1.00  0.00           H  
ATOM   3938  HB3 ARG   253      47.960  53.380  69.400  1.00  0.00           H  
ATOM   3939  CG  ARG   253      48.210  51.220  68.860  1.00  0.00           C  
ATOM   3940  HG2 ARG   253      47.480  50.890  69.610  1.00  0.00           H  
ATOM   3941  HG3 ARG   253      48.130  50.490  68.060  1.00  0.00           H  
ATOM   3942  CD  ARG   253      49.510  50.990  69.650  1.00  0.00           C  
ATOM   3943  HD2 ARG   253      49.720  49.920  69.750  1.00  0.00           H  
ATOM   3944  HD3 ARG   253      50.260  51.500  69.040  1.00  0.00           H  
ATOM   3945  NE  ARG   253      49.300  51.540  70.990  1.00  0.00           N  
ATOM   3946  HE  ARG   253      48.460  51.220  71.470  1.00  0.00           H  
ATOM   3947  CZ  ARG   253      50.090  52.440  71.640  1.00  0.00           C  
ATOM   3948  NH1 ARG   253      51.230  52.810  71.160  1.00  0.00           N  
ATOM   3949 HH11 ARG   253      51.450  52.550  70.210  1.00  0.00           H  
ATOM   3950 HH12 ARG   253      51.940  53.350  71.640  1.00  0.00           H  
ATOM   3951  NH2 ARG   253      49.710  52.850  72.810  1.00  0.00           N  
ATOM   3952 HH21 ARG   253      48.800  52.480  73.070  1.00  0.00           H  
ATOM   3953 HH22 ARG   253      50.100  53.670  73.240  1.00  0.00           H  
ATOM   3954  C   ARG   253      46.880  52.160  66.430  1.00  0.00           C  
ATOM   3955  O   ARG   253      47.820  52.270  65.630  1.00  0.00           O  
ATOM   3956  N   LYS   254      45.840  51.290  66.290  1.00  0.00           N  
ATOM   3957  H   LYS   254      45.150  51.340  67.030  1.00  0.00           H  
ATOM   3958  CA  LYS   254      45.700  50.310  65.130  1.00  0.00           C  
ATOM   3959  HA  LYS   254      46.670  50.290  64.650  1.00  0.00           H  
ATOM   3960  CB  LYS   254      45.570  48.910  65.740  1.00  0.00           C  
ATOM   3961  HB2 LYS   254      44.710  48.790  66.400  1.00  0.00           H  
ATOM   3962  HB3 LYS   254      45.520  48.190  64.930  1.00  0.00           H  
ATOM   3963  CG  LYS   254      46.790  48.570  66.570  1.00  0.00           C  
ATOM   3964  HG2 LYS   254      47.670  49.090  66.190  1.00  0.00           H  
ATOM   3965  HG3 LYS   254      46.630  48.880  67.600  1.00  0.00           H  
ATOM   3966  CD  LYS   254      47.060  47.020  66.830  1.00  0.00           C  
ATOM   3967  HD2 LYS   254      46.430  46.520  67.570  1.00  0.00           H  
ATOM   3968  HD3 LYS   254      46.990  46.600  65.830  1.00  0.00           H  
ATOM   3969  CE  LYS   254      48.520  46.730  67.200  1.00  0.00           C  
ATOM   3970  HE2 LYS   254      49.140  47.190  66.430  1.00  0.00           H  
ATOM   3971  HE3 LYS   254      48.900  47.260  68.070  1.00  0.00           H  
ATOM   3972  NZ  LYS   254      48.870  45.310  67.480  1.00  0.00           N  
ATOM   3973  HZ1 LYS   254      49.860  45.230  67.650  1.00  0.00           H  
ATOM   3974  HZ2 LYS   254      48.360  44.970  68.280  1.00  0.00           H  
ATOM   3975  HZ3 LYS   254      48.670  44.730  66.680  1.00  0.00           H  
ATOM   3976  C   LYS   254      44.690  50.660  63.980  1.00  0.00           C  
ATOM   3977  O   LYS   254      44.610  49.840  63.080  1.00  0.00           O  
ATOM   3978  N   ILE   255      43.930  51.750  63.970  1.00  0.00           N  
ATOM   3979  H   ILE   255      44.040  52.310  64.800  1.00  0.00           H  
ATOM   3980  CA  ILE   255      42.830  52.100  63.010  1.00  0.00           C  
ATOM   3981  HA  ILE   255      42.490  51.210  62.470  1.00  0.00           H  
ATOM   3982  CB  ILE   255      41.600  52.720  63.780  1.00  0.00           C  
ATOM   3983  HB  ILE   255      41.930  53.590  64.350  1.00  0.00           H  
ATOM   3984  CG2 ILE   255      40.380  53.010  62.870  1.00  0.00           C  
ATOM   3985 HG21 ILE   255      40.680  53.740  62.120  1.00  0.00           H  
ATOM   3986 HG22 ILE   255      39.930  52.150  62.380  1.00  0.00           H  
ATOM   3987 HG23 ILE   255      39.620  53.380  63.550  1.00  0.00           H  
ATOM   3988  CG1 ILE   255      41.120  51.820  65.000  1.00  0.00           C  
ATOM   3989 HG12 ILE   255      41.960  51.430  65.580  1.00  0.00           H  
ATOM   3990 HG13 ILE   255      40.480  52.360  65.700  1.00  0.00           H  
ATOM   3991  CD1 ILE   255      40.170  50.650  64.520  1.00  0.00           C  
ATOM   3992 HD11 ILE   255      40.680  50.040  63.770  1.00  0.00           H  
ATOM   3993 HD12 ILE   255      39.910  50.010  65.360  1.00  0.00           H  
ATOM   3994 HD13 ILE   255      39.180  50.990  64.210  1.00  0.00           H  
ATOM   3995  C   ILE   255      43.450  53.080  62.020  1.00  0.00           C  
ATOM   3996  O   ILE   255      44.250  54.030  62.360  1.00  0.00           O  
ATOM   3997  N   ARG   256      42.920  53.070  60.790  1.00  0.00           N  
ATOM   3998  H   ARG   256      42.160  52.430  60.600  1.00  0.00           H  
ATOM   3999  CA  ARG   256      43.290  53.990  59.720  1.00  0.00           C  
ATOM   4000  HA  ARG   256      44.350  53.870  59.510  1.00  0.00           H  
ATOM   4001  CB  ARG   256      42.430  53.600  58.490  1.00  0.00           C  
ATOM   4002  HB2 ARG   256      42.690  52.610  58.120  1.00  0.00           H  
ATOM   4003  HB3 ARG   256      41.390  53.600  58.800  1.00  0.00           H  
ATOM   4004  CG  ARG   256      42.590  54.640  57.310  1.00  0.00           C  
ATOM   4005  HG2 ARG   256      41.950  55.470  57.610  1.00  0.00           H  
ATOM   4006  HG3 ARG   256      43.660  54.880  57.320  1.00  0.00           H  
ATOM   4007  CD  ARG   256      42.220  54.080  55.920  1.00  0.00           C  
ATOM   4008  HD2 ARG   256      42.600  53.070  55.750  1.00  0.00           H  
ATOM   4009  HD3 ARG   256      41.140  53.950  55.960  1.00  0.00           H  
ATOM   4010  NE  ARG   256      42.610  54.930  54.740  1.00  0.00           N  
ATOM   4011  HE  ARG   256      41.910  55.630  54.570  1.00  0.00           H  
ATOM   4012  CZ  ARG   256      43.740  55.100  54.140  1.00  0.00           C  
ATOM   4013  NH1 ARG   256      44.810  54.480  54.390  1.00  0.00           N  
ATOM   4014 HH11 ARG   256      44.800  53.810  55.150  1.00  0.00           H  
ATOM   4015 HH12 ARG   256      45.630  54.490  53.810  1.00  0.00           H  
ATOM   4016  NH2 ARG   256      43.680  56.010  53.150  1.00  0.00           N  
ATOM   4017 HH21 ARG   256      42.840  56.520  52.910  1.00  0.00           H  
ATOM   4018 HH22 ARG   256      44.430  56.000  52.480  1.00  0.00           H  
ATOM   4019  C   ARG   256      43.120  55.490  60.160  1.00  0.00           C  
ATOM   4020  O   ARG   256      42.030  55.900  60.660  1.00  0.00           O  
ATOM   4021  N   SER   257      44.170  56.290  59.900  1.00  0.00           N  
ATOM   4022  H   SER   257      44.890  55.840  59.350  1.00  0.00           H  
ATOM   4023  CA  SER   257      44.440  57.690  60.270  1.00  0.00           C  
ATOM   4024  HA  SER   257      45.480  57.810  59.970  1.00  0.00           H  
ATOM   4025  CB  SER   257      43.520  58.600  59.410  1.00  0.00           C  
ATOM   4026  HB2 SER   257      43.610  58.250  58.380  1.00  0.00           H  
ATOM   4027  HB3 SER   257      42.480  58.490  59.690  1.00  0.00           H  
ATOM   4028  OG  SER   257      43.980  59.920  59.400  1.00  0.00           O  
ATOM   4029  HG  SER   257      44.380  60.140  60.250  1.00  0.00           H  
ATOM   4030  C   SER   257      44.430  58.070  61.770  1.00  0.00           C  
ATOM   4031  O   SER   257      44.870  59.180  62.150  1.00  0.00           O  
ATOM   4032  N   LEU   258      44.000  57.150  62.660  1.00  0.00           N  
ATOM   4033  H   LEU   258      43.540  56.340  62.280  1.00  0.00           H  
ATOM   4034  CA  LEU   258      44.520  57.160  64.090  1.00  0.00           C  
ATOM   4035  HA  LEU   258      44.550  58.210  64.380  1.00  0.00           H  
ATOM   4036  CB  LEU   258      43.490  56.440  65.020  1.00  0.00           C  
ATOM   4037  HB2 LEU   258      43.280  55.480  64.540  1.00  0.00           H  
ATOM   4038  HB3 LEU   258      43.890  56.330  66.030  1.00  0.00           H  
ATOM   4039  CG  LEU   258      42.150  57.180  65.080  1.00  0.00           C  
ATOM   4040  HG  LEU   258      41.830  57.400  64.060  1.00  0.00           H  
ATOM   4041  CD1 LEU   258      40.930  56.420  65.700  1.00  0.00           C  
ATOM   4042 HD11 LEU   258      40.790  55.510  65.110  1.00  0.00           H  
ATOM   4043 HD12 LEU   258      41.220  56.230  66.730  1.00  0.00           H  
ATOM   4044 HD13 LEU   258      40.040  57.050  65.610  1.00  0.00           H  
ATOM   4045  CD2 LEU   258      42.240  58.470  65.900  1.00  0.00           C  
ATOM   4046 HD21 LEU   258      42.980  59.150  65.490  1.00  0.00           H  
ATOM   4047 HD22 LEU   258      41.260  58.930  66.050  1.00  0.00           H  
ATOM   4048 HD23 LEU   258      42.570  58.190  66.900  1.00  0.00           H  
ATOM   4049  C   LEU   258      45.980  56.630  64.230  1.00  0.00           C  
ATOM   4050  O   LEU   258      46.660  56.850  65.230  1.00  0.00           O  
ATOM   4051  N   GLY   259      46.540  55.940  63.250  1.00  0.00           N  
ATOM   4052  H   GLY   259      46.030  55.500  62.500  1.00  0.00           H  
ATOM   4053  CA  GLY   259      47.870  55.410  63.390  1.00  0.00           C  
ATOM   4054  HA2 GLY   259      47.830  54.750  64.250  1.00  0.00           H  
ATOM   4055  HA3 GLY   259      48.050  54.780  62.510  1.00  0.00           H  
ATOM   4056  C   GLY   259      49.060  56.410  63.510  1.00  0.00           C  
ATOM   4057  O   GLY   259      50.170  55.910  63.540  1.00  0.00           O  
ATOM   4058  N   GLY   260      48.780  57.710  63.580  1.00  0.00           N  
ATOM   4059  H   GLY   260      47.830  58.050  63.600  1.00  0.00           H  
ATOM   4060  CA  GLY   260      49.890  58.690  63.720  1.00  0.00           C  
ATOM   4061  HA2 GLY   260      50.900  58.280  63.730  1.00  0.00           H  
ATOM   4062  HA3 GLY   260      49.860  59.210  62.760  1.00  0.00           H  
ATOM   4063  C   GLY   260      49.730  59.660  64.910  1.00  0.00           C  
ATOM   4064  O   GLY   260      49.190  59.350  65.970  1.00  0.00           O  
ATOM   4065  N   LYS   261      50.280  60.860  64.780  1.00  0.00           N  
ATOM   4066  H   LYS   261      50.680  61.020  63.870  1.00  0.00           H  
ATOM   4067  CA  LYS   261      50.420  61.990  65.780  1.00  0.00           C  
ATOM   4068  HA  LYS   261      50.980  61.650  66.650  1.00  0.00           H  
ATOM   4069  CB  LYS   261      51.280  63.130  65.220  1.00  0.00           C  
ATOM   4070  HB2 LYS   261      50.910  63.530  64.270  1.00  0.00           H  
ATOM   4071  HB3 LYS   261      51.300  64.000  65.870  1.00  0.00           H  
ATOM   4072  CG  LYS   261      52.710  62.640  64.910  1.00  0.00           C  
ATOM   4073  HG2 LYS   261      53.220  62.490  65.860  1.00  0.00           H  
ATOM   4074  HG3 LYS   261      52.670  61.660  64.430  1.00  0.00           H  
ATOM   4075  CD  LYS   261      53.540  63.570  63.920  1.00  0.00           C  
ATOM   4076  HD2 LYS   261      54.460  63.030  63.680  1.00  0.00           H  
ATOM   4077  HD3 LYS   261      53.060  63.720  62.950  1.00  0.00           H  
ATOM   4078  CE  LYS   261      53.780  64.840  64.630  1.00  0.00           C  
ATOM   4079  HE2 LYS   261      52.900  65.480  64.610  1.00  0.00           H  
ATOM   4080  HE3 LYS   261      54.120  64.590  65.640  1.00  0.00           H  
ATOM   4081  NZ  LYS   261      54.880  65.580  63.990  1.00  0.00           N  
ATOM   4082  HZ1 LYS   261      55.720  65.010  63.990  1.00  0.00           H  
ATOM   4083  HZ2 LYS   261      54.700  65.990  63.090  1.00  0.00           H  
ATOM   4084  HZ3 LYS   261      55.090  66.420  64.520  1.00  0.00           H  
ATOM   4085  C   LYS   261      49.100  62.610  66.270  1.00  0.00           C  
ATOM   4086  O   LYS   261      48.950  63.020  67.440  1.00  0.00           O  
ATOM   4087  N   LEU   262      48.120  62.760  65.350  1.00  0.00           N  
ATOM   4088  H   LEU   262      48.250  62.580  64.360  1.00  0.00           H  
ATOM   4089  CA  LEU   262      46.750  63.240  65.710  1.00  0.00           C  
ATOM   4090  HA  LEU   262      46.880  64.190  66.230  1.00  0.00           H  
ATOM   4091  CB  LEU   262      45.950  63.490  64.430  1.00  0.00           C  
ATOM   4092  HB2 LEU   262      46.650  64.100  63.870  1.00  0.00           H  
ATOM   4093  HB3 LEU   262      45.940  62.540  63.900  1.00  0.00           H  
ATOM   4094  CG  LEU   262      44.590  64.180  64.640  1.00  0.00           C  
ATOM   4095  HG  LEU   262      44.640  64.790  65.540  1.00  0.00           H  
ATOM   4096  CD1 LEU   262      44.340  64.940  63.390  1.00  0.00           C  
ATOM   4097 HD11 LEU   262      45.090  65.710  63.220  1.00  0.00           H  
ATOM   4098 HD12 LEU   262      44.390  64.160  62.630  1.00  0.00           H  
ATOM   4099 HD13 LEU   262      43.370  65.390  63.570  1.00  0.00           H  
ATOM   4100  CD2 LEU   262      43.480  63.170  64.930  1.00  0.00           C  
ATOM   4101 HD21 LEU   262      43.440  62.500  64.070  1.00  0.00           H  
ATOM   4102 HD22 LEU   262      43.700  62.520  65.770  1.00  0.00           H  
ATOM   4103 HD23 LEU   262      42.470  63.570  65.050  1.00  0.00           H  
ATOM   4104  C   LEU   262      46.130  62.180  66.600  1.00  0.00           C  
ATOM   4105  O   LEU   262      45.720  62.440  67.780  1.00  0.00           O  
ATOM   4106  N   GLY   263      46.330  60.920  66.220  1.00  0.00           N  
ATOM   4107  H   GLY   263      46.710  60.700  65.320  1.00  0.00           H  
ATOM   4108  CA  GLY   263      45.810  59.760  66.920  1.00  0.00           C  
ATOM   4109  HA2 GLY   263      44.730  59.780  67.060  1.00  0.00           H  
ATOM   4110  HA3 GLY   263      46.130  58.990  66.210  1.00  0.00           H  
ATOM   4111  C   GLY   263      46.480  59.520  68.330  1.00  0.00           C  
ATOM   4112  O   GLY   263      45.830  59.060  69.290  1.00  0.00           O  
ATOM   4113  N   ALA   264      47.800  59.890  68.440  1.00  0.00           N  
ATOM   4114  H   ALA   264      48.340  60.120  67.620  1.00  0.00           H  
ATOM   4115  CA  ALA   264      48.530  59.920  69.670  1.00  0.00           C  
ATOM   4116  HA  ALA   264      48.300  59.020  70.240  1.00  0.00           H  
ATOM   4117  CB  ALA   264      50.020  59.800  69.290  1.00  0.00           C  
ATOM   4118  HB1 ALA   264      50.630  59.580  70.170  1.00  0.00           H  
ATOM   4119  HB2 ALA   264      50.160  58.930  68.650  1.00  0.00           H  
ATOM   4120  HB3 ALA   264      50.380  60.730  68.850  1.00  0.00           H  
ATOM   4121  C   ALA   264      48.340  61.170  70.510  1.00  0.00           C  
ATOM   4122  O   ALA   264      48.910  61.240  71.650  1.00  0.00           O  
ATOM   4123  N   SER   265      47.670  62.210  69.970  1.00  0.00           N  
ATOM   4124  H   SER   265      47.220  62.080  69.080  1.00  0.00           H  
ATOM   4125  CA  SER   265      47.200  63.350  70.780  1.00  0.00           C  
ATOM   4126  HA  SER   265      47.860  63.500  71.630  1.00  0.00           H  
ATOM   4127  CB  SER   265      47.160  64.700  69.970  1.00  0.00           C  
ATOM   4128  HB2 SER   265      46.560  64.570  69.080  1.00  0.00           H  
ATOM   4129  HB3 SER   265      46.660  65.490  70.540  1.00  0.00           H  
ATOM   4130  OG  SER   265      48.490  64.910  69.650  1.00  0.00           O  
ATOM   4131  HG  SER   265      48.650  64.050  69.250  1.00  0.00           H  
ATOM   4132  C   SER   265      45.820  63.100  71.430  1.00  0.00           C  
ATOM   4133  O   SER   265      45.590  63.360  72.590  1.00  0.00           O  
ATOM   4134  N   VAL   266      44.950  62.360  70.710  1.00  0.00           N  
ATOM   4135  H   VAL   266      45.170  62.180  69.740  1.00  0.00           H  
ATOM   4136  CA  VAL   266      43.550  62.040  71.240  1.00  0.00           C  
ATOM   4137  HA  VAL   266      43.160  63.010  71.540  1.00  0.00           H  
ATOM   4138  CB  VAL   266      42.690  61.430  70.110  1.00  0.00           C  
ATOM   4139  HB  VAL   266      43.220  60.520  69.810  1.00  0.00           H  
ATOM   4140  CG1 VAL   266      41.240  61.070  70.590  1.00  0.00           C  
ATOM   4141 HG11 VAL   266      40.700  60.560  69.800  1.00  0.00           H  
ATOM   4142 HG12 VAL   266      41.370  60.370  71.410  1.00  0.00           H  
ATOM   4143 HG13 VAL   266      40.720  62.010  70.820  1.00  0.00           H  
ATOM   4144  CG2 VAL   266      42.510  62.500  68.970  1.00  0.00           C  
ATOM   4145 HG21 VAL   266      41.910  63.340  69.330  1.00  0.00           H  
ATOM   4146 HG22 VAL   266      43.470  62.820  68.570  1.00  0.00           H  
ATOM   4147 HG23 VAL   266      41.860  62.020  68.240  1.00  0.00           H  
ATOM   4148  C   VAL   266      43.770  61.120  72.440  1.00  0.00           C  
ATOM   4149  O   VAL   266      43.180  61.430  73.520  1.00  0.00           O  
ATOM   4150  N   ILE   267      44.500  60.000  72.290  1.00  0.00           N  
ATOM   4151  H   ILE   267      44.810  59.820  71.350  1.00  0.00           H  
ATOM   4152  CA  ILE   267      44.940  59.150  73.460  1.00  0.00           C  
ATOM   4153  HA  ILE   267      44.110  58.500  73.720  1.00  0.00           H  
ATOM   4154  CB  ILE   267      46.050  58.210  72.960  1.00  0.00           C  
ATOM   4155  HB  ILE   267      46.720  58.810  72.340  1.00  0.00           H  
ATOM   4156  CG2 ILE   267      46.890  57.610  74.160  1.00  0.00           C  
ATOM   4157 HG21 ILE   267      46.110  57.320  74.870  1.00  0.00           H  
ATOM   4158 HG22 ILE   267      47.520  56.790  73.830  1.00  0.00           H  
ATOM   4159 HG23 ILE   267      47.550  58.350  74.610  1.00  0.00           H  
ATOM   4160  CG1 ILE   267      45.690  57.030  72.100  1.00  0.00           C  
ATOM   4161 HG12 ILE   267      45.090  56.280  72.610  1.00  0.00           H  
ATOM   4162 HG13 ILE   267      45.080  57.520  71.330  1.00  0.00           H  
ATOM   4163  CD1 ILE   267      46.710  56.340  71.110  1.00  0.00           C  
ATOM   4164 HD11 ILE   267      47.200  57.000  70.390  1.00  0.00           H  
ATOM   4165 HD12 ILE   267      47.400  55.740  71.710  1.00  0.00           H  
ATOM   4166 HD13 ILE   267      46.140  55.640  70.500  1.00  0.00           H  
ATOM   4167  C   ILE   267      45.420  60.070  74.580  1.00  0.00           C  
ATOM   4168  O   ILE   267      44.950  59.910  75.670  1.00  0.00           O  
ATOM   4169  N   GLU   268      46.380  60.970  74.460  1.00  0.00           N  
ATOM   4170  H   GLU   268      46.700  61.250  73.550  1.00  0.00           H  
ATOM   4171  CA  GLU   268      46.940  61.700  75.620  1.00  0.00           C  
ATOM   4172  HA  GLU   268      47.290  60.920  76.290  1.00  0.00           H  
ATOM   4173  CB  GLU   268      48.170  62.550  75.160  1.00  0.00           C  
ATOM   4174  HB2 GLU   268      48.820  61.860  74.610  1.00  0.00           H  
ATOM   4175  HB3 GLU   268      47.870  63.240  74.370  1.00  0.00           H  
ATOM   4176  CG  GLU   268      48.910  63.350  76.230  1.00  0.00           C  
ATOM   4177  HG2 GLU   268      49.630  63.990  75.720  1.00  0.00           H  
ATOM   4178  HG3 GLU   268      48.290  64.110  76.710  1.00  0.00           H  
ATOM   4179  CD  GLU   268      49.750  62.540  77.320  1.00  0.00           C  
ATOM   4180  OE1 GLU   268      49.810  62.940  78.520  1.00  0.00           O  
ATOM   4181  OE2 GLU   268      50.280  61.470  76.950  1.00  0.00           O  
ATOM   4182  C   GLU   268      45.920  62.590  76.320  1.00  0.00           C  
ATOM   4183  O   GLU   268      45.930  62.660  77.530  1.00  0.00           O  
ATOM   4184  N   ILE   269      45.110  63.390  75.560  1.00  0.00           N  
ATOM   4185  H   ILE   269      45.300  63.430  74.570  1.00  0.00           H  
ATOM   4186  CA  ILE   269      44.240  64.490  75.940  1.00  0.00           C  
ATOM   4187  HA  ILE   269      44.710  65.110  76.700  1.00  0.00           H  
ATOM   4188  CB  ILE   269      44.020  65.460  74.760  1.00  0.00           C  
ATOM   4189  HB  ILE   269      44.060  64.910  73.820  1.00  0.00           H  
ATOM   4190  CG2 ILE   269      42.570  66.070  74.720  1.00  0.00           C  
ATOM   4191 HG21 ILE   269      41.910  65.210  74.730  1.00  0.00           H  
ATOM   4192 HG22 ILE   269      42.420  66.760  75.560  1.00  0.00           H  
ATOM   4193 HG23 ILE   269      42.530  66.620  73.780  1.00  0.00           H  
ATOM   4194  CG1 ILE   269      44.940  66.690  74.680  1.00  0.00           C  
ATOM   4195 HG12 ILE   269      44.780  67.210  73.730  1.00  0.00           H  
ATOM   4196 HG13 ILE   269      44.690  67.420  75.440  1.00  0.00           H  
ATOM   4197  CD1 ILE   269      46.430  66.310  74.810  1.00  0.00           C  
ATOM   4198 HD11 ILE   269      47.020  67.200  74.590  1.00  0.00           H  
ATOM   4199 HD12 ILE   269      46.660  65.940  75.810  1.00  0.00           H  
ATOM   4200 HD13 ILE   269      46.690  65.540  74.090  1.00  0.00           H  
ATOM   4201  C   ILE   269      42.980  63.990  76.560  1.00  0.00           C  
ATOM   4202  O   ILE   269      42.490  64.530  77.520  1.00  0.00           O  
ATOM   4203  N   LEU   270      42.350  62.960  76.040  1.00  0.00           N  
ATOM   4204  H   LEU   270      42.720  62.500  75.230  1.00  0.00           H  
ATOM   4205  CA  LEU   270      41.240  62.300  76.650  1.00  0.00           C  
ATOM   4206  HA  LEU   270      40.620  62.980  77.230  1.00  0.00           H  
ATOM   4207  CB  LEU   270      40.250  61.760  75.560  1.00  0.00           C  
ATOM   4208  HB2 LEU   270      40.780  61.060  74.920  1.00  0.00           H  
ATOM   4209  HB3 LEU   270      39.410  61.370  76.130  1.00  0.00           H  
ATOM   4210  CG  LEU   270      39.670  62.790  74.530  1.00  0.00           C  
ATOM   4211  HG  LEU   270      40.480  62.990  73.830  1.00  0.00           H  
ATOM   4212  CD1 LEU   270      38.550  62.060  73.740  1.00  0.00           C  
ATOM   4213 HD11 LEU   270      38.260  62.650  72.870  1.00  0.00           H  
ATOM   4214 HD12 LEU   270      38.880  61.050  73.510  1.00  0.00           H  
ATOM   4215 HD13 LEU   270      37.610  61.850  74.250  1.00  0.00           H  
ATOM   4216  CD2 LEU   270      39.260  64.200  75.080  1.00  0.00           C  
ATOM   4217 HD21 LEU   270      38.400  64.100  75.730  1.00  0.00           H  
ATOM   4218 HD22 LEU   270      40.160  64.570  75.580  1.00  0.00           H  
ATOM   4219 HD23 LEU   270      38.990  64.770  74.190  1.00  0.00           H  
ATOM   4220  C   LEU   270      41.620  61.170  77.640  1.00  0.00           C  
ATOM   4221  O   LEU   270      40.750  60.640  78.330  1.00  0.00           O  
ATOM   4222  N   GLY   271      42.860  60.760  77.670  1.00  0.00           N  
ATOM   4223  H   GLY   271      43.500  61.220  77.050  1.00  0.00           H  
ATOM   4224  CA  GLY   271      43.390  59.640  78.540  1.00  0.00           C  
ATOM   4225  HA2 GLY   271      44.480  59.650  78.420  1.00  0.00           H  
ATOM   4226  HA3 GLY   271      43.060  59.850  79.560  1.00  0.00           H  
ATOM   4227  C   GLY   271      42.920  58.210  78.160  1.00  0.00           C  
ATOM   4228  O   GLY   271      42.670  57.460  79.110  1.00  0.00           O  
ATOM   4229  N   ILE   272      42.840  57.740  76.910  1.00  0.00           N  
ATOM   4230  H   ILE   272      43.140  58.430  76.230  1.00  0.00           H  
ATOM   4231  CA  ILE   272      42.100  56.550  76.490  1.00  0.00           C  
ATOM   4232  HA  ILE   272      41.850  55.940  77.360  1.00  0.00           H  
ATOM   4233  CB  ILE   272      40.840  56.980  75.740  1.00  0.00           C  
ATOM   4234  HB  ILE   272      40.310  56.140  75.300  1.00  0.00           H  
ATOM   4235  CG2 ILE   272      39.860  57.540  76.850  1.00  0.00           C  
ATOM   4236 HG21 ILE   272      39.740  56.830  77.680  1.00  0.00           H  
ATOM   4237 HG22 ILE   272      40.230  58.480  77.270  1.00  0.00           H  
ATOM   4238 HG23 ILE   272      38.830  57.730  76.550  1.00  0.00           H  
ATOM   4239  CG1 ILE   272      41.280  58.070  74.700  1.00  0.00           C  
ATOM   4240 HG12 ILE   272      41.480  58.970  75.280  1.00  0.00           H  
ATOM   4241 HG13 ILE   272      42.170  57.740  74.180  1.00  0.00           H  
ATOM   4242  CD1 ILE   272      40.110  58.270  73.790  1.00  0.00           C  
ATOM   4243 HD11 ILE   272      39.970  57.400  73.150  1.00  0.00           H  
ATOM   4244 HD12 ILE   272      39.150  58.450  74.270  1.00  0.00           H  
ATOM   4245 HD13 ILE   272      40.350  59.040  73.060  1.00  0.00           H  
ATOM   4246  C   ILE   272      43.030  55.650  75.690  1.00  0.00           C  
ATOM   4247  O   ILE   272      43.990  56.170  75.210  1.00  0.00           O  
ATOM   4248  N   GLU   273      42.650  54.410  75.410  1.00  0.00           N  
ATOM   4249  H   GLU   273      41.840  54.130  75.930  1.00  0.00           H  
ATOM   4250  CA  GLU   273      43.490  53.450  74.700  1.00  0.00           C  
ATOM   4251  HA  GLU   273      44.310  54.020  74.270  1.00  0.00           H  
ATOM   4252  CB  GLU   273      44.200  52.470  75.710  1.00  0.00           C  
ATOM   4253  HB2 GLU   273      44.660  52.860  76.620  1.00  0.00           H  
ATOM   4254  HB3 GLU   273      43.360  51.910  76.120  1.00  0.00           H  
ATOM   4255  CG  GLU   273      45.210  51.550  74.970  1.00  0.00           C  
ATOM   4256  HG2 GLU   273      45.390  50.770  75.710  1.00  0.00           H  
ATOM   4257  HG3 GLU   273      44.630  51.080  74.180  1.00  0.00           H  
ATOM   4258  CD  GLU   273      46.560  52.170  74.550  1.00  0.00           C  
ATOM   4259  OE1 GLU   273      46.980  53.080  75.240  1.00  0.00           O  
ATOM   4260  OE2 GLU   273      47.150  51.790  73.520  1.00  0.00           O  
ATOM   4261  C   GLU   273      42.740  52.690  73.570  1.00  0.00           C  
ATOM   4262  O   GLU   273      43.080  52.780  72.340  1.00  0.00           O  
ATOM   4263  N   TYR   274      41.610  52.080  73.930  1.00  0.00           N  
ATOM   4264  H   TYR   274      41.280  52.320  74.860  1.00  0.00           H  
ATOM   4265  CA  TYR   274      40.730  51.370  73.060  1.00  0.00           C  
ATOM   4266  HA  TYR   274      41.340  50.970  72.260  1.00  0.00           H  
ATOM   4267  CB  TYR   274      40.130  50.260  73.930  1.00  0.00           C  
ATOM   4268  HB2 TYR   274      39.530  50.670  74.740  1.00  0.00           H  
ATOM   4269  HB3 TYR   274      39.390  49.690  73.350  1.00  0.00           H  
ATOM   4270  CG  TYR   274      41.210  49.430  74.500  1.00  0.00           C  
ATOM   4271  CD1 TYR   274      41.670  49.550  75.870  1.00  0.00           C  
ATOM   4272  HD1 TYR   274      41.320  50.340  76.520  1.00  0.00           H  
ATOM   4273  CE1 TYR   274      42.870  48.890  76.210  1.00  0.00           C  
ATOM   4274  HE1 TYR   274      43.270  49.150  77.180  1.00  0.00           H  
ATOM   4275  CZ  TYR   274      43.660  48.170  75.300  1.00  0.00           C  
ATOM   4276  OH  TYR   274      44.840  47.690  75.690  1.00  0.00           O  
ATOM   4277  HH  TYR   274      44.860  47.720  76.640  1.00  0.00           H  
ATOM   4278  CE2 TYR   274      43.110  47.910  74.080  1.00  0.00           C  
ATOM   4279  HE2 TYR   274      43.640  47.390  73.300  1.00  0.00           H  
ATOM   4280  CD2 TYR   274      41.960  48.630  73.670  1.00  0.00           C  
ATOM   4281  HD2 TYR   274      41.650  48.480  72.650  1.00  0.00           H  
ATOM   4282  C   TYR   274      39.690  52.300  72.450  1.00  0.00           C  
ATOM   4283  O   TYR   274      39.130  53.110  73.190  1.00  0.00           O  
ATOM   4284  N   MET   275      39.300  52.090  71.200  1.00  0.00           N  
ATOM   4285  H   MET   275      39.800  51.380  70.690  1.00  0.00           H  
ATOM   4286  CA  MET   275      38.240  52.900  70.560  1.00  0.00           C  
ATOM   4287  HA  MET   275      38.520  53.950  70.620  1.00  0.00           H  
ATOM   4288  CB  MET   275      38.250  52.600  69.050  1.00  0.00           C  
ATOM   4289  HB2 MET   275      39.260  52.650  68.640  1.00  0.00           H  
ATOM   4290  HB3 MET   275      37.870  51.600  68.860  1.00  0.00           H  
ATOM   4291  CG  MET   275      37.280  53.570  68.340  1.00  0.00           C  
ATOM   4292  HG2 MET   275      36.330  53.060  68.180  1.00  0.00           H  
ATOM   4293  HG3 MET   275      37.150  54.450  68.970  1.00  0.00           H  
ATOM   4294  SD  MET   275      37.830  54.190  66.690  1.00  0.00           S  
ATOM   4295  CE  MET   275      37.240  52.980  65.430  1.00  0.00           C  
ATOM   4296  HE1 MET   275      37.580  52.000  65.740  1.00  0.00           H  
ATOM   4297  HE2 MET   275      36.160  53.090  65.260  1.00  0.00           H  
ATOM   4298  HE3 MET   275      37.790  53.300  64.540  1.00  0.00           H  
ATOM   4299  C   MET   275      36.790  52.880  71.200  1.00  0.00           C  
ATOM   4300  O   MET   275      36.130  53.870  71.110  1.00  0.00           O  
ATOM   4301  N   GLY   276      36.430  51.850  71.920  1.00  0.00           N  
ATOM   4302  H   GLY   276      36.850  50.950  71.770  1.00  0.00           H  
ATOM   4303  CA  GLY   276      35.290  51.890  72.780  1.00  0.00           C  
ATOM   4304  HA2 GLY   276      34.400  52.100  72.190  1.00  0.00           H  
ATOM   4305  HA3 GLY   276      35.270  50.890  73.220  1.00  0.00           H  
ATOM   4306  C   GLY   276      35.330  52.940  73.850  1.00  0.00           C  
ATOM   4307  O   GLY   276      34.270  53.380  74.230  1.00  0.00           O  
ATOM   4308  N   GLU   277      36.490  53.450  74.280  1.00  0.00           N  
ATOM   4309  H   GLU   277      37.300  52.990  73.890  1.00  0.00           H  
ATOM   4310  CA  GLU   277      36.680  54.530  75.310  1.00  0.00           C  
ATOM   4311  HA  GLU   277      35.930  54.460  76.100  1.00  0.00           H  
ATOM   4312  CB  GLU   277      38.100  54.370  75.880  1.00  0.00           C  
ATOM   4313  HB2 GLU   277      38.830  54.500  75.080  1.00  0.00           H  
ATOM   4314  HB3 GLU   277      38.270  55.070  76.700  1.00  0.00           H  
ATOM   4315  CG  GLU   277      38.250  52.960  76.550  1.00  0.00           C  
ATOM   4316  HG2 GLU   277      37.600  52.950  77.420  1.00  0.00           H  
ATOM   4317  HG3 GLU   277      37.970  52.220  75.800  1.00  0.00           H  
ATOM   4318  CD  GLU   277      39.580  52.540  77.010  1.00  0.00           C  
ATOM   4319  OE1 GLU   277      39.610  52.010  78.130  1.00  0.00           O  
ATOM   4320  OE2 GLU   277      40.640  52.790  76.450  1.00  0.00           O  
ATOM   4321  C   GLU   277      36.520  55.860  74.640  1.00  0.00           C  
ATOM   4322  O   GLU   277      35.840  56.670  75.220  1.00  0.00           O  
ATOM   4323  N   LEU   278      36.960  56.000  73.360  1.00  0.00           N  
ATOM   4324  H   LEU   278      37.390  55.230  72.860  1.00  0.00           H  
ATOM   4325  CA  LEU   278      36.740  57.180  72.450  1.00  0.00           C  
ATOM   4326  HA  LEU   278      36.970  58.100  72.980  1.00  0.00           H  
ATOM   4327  CB  LEU   278      37.540  56.960  71.130  1.00  0.00           C  
ATOM   4328  HB2 LEU   278      38.620  56.830  71.220  1.00  0.00           H  
ATOM   4329  HB3 LEU   278      37.070  56.120  70.620  1.00  0.00           H  
ATOM   4330  CG  LEU   278      37.510  58.140  70.090  1.00  0.00           C  
ATOM   4331  HG  LEU   278      36.480  58.360  69.790  1.00  0.00           H  
ATOM   4332  CD1 LEU   278      37.940  59.450  70.750  1.00  0.00           C  
ATOM   4333 HD11 LEU   278      38.890  59.360  71.280  1.00  0.00           H  
ATOM   4334 HD12 LEU   278      38.060  60.280  70.050  1.00  0.00           H  
ATOM   4335 HD13 LEU   278      37.230  59.760  71.520  1.00  0.00           H  
ATOM   4336  CD2 LEU   278      38.420  57.870  68.920  1.00  0.00           C  
ATOM   4337 HD21 LEU   278      39.450  57.930  69.260  1.00  0.00           H  
ATOM   4338 HD22 LEU   278      38.140  56.950  68.420  1.00  0.00           H  
ATOM   4339 HD23 LEU   278      38.340  58.620  68.140  1.00  0.00           H  
ATOM   4340  C   LEU   278      35.230  57.300  72.170  1.00  0.00           C  
ATOM   4341  O   LEU   278      34.720  58.380  72.140  1.00  0.00           O  
ATOM   4342  N   THR   279      34.560  56.260  71.950  1.00  0.00           N  
ATOM   4343  H   THR   279      35.060  55.380  71.900  1.00  0.00           H  
ATOM   4344  CA  THR   279      33.120  56.230  71.740  1.00  0.00           C  
ATOM   4345  HA  THR   279      32.930  56.650  70.760  1.00  0.00           H  
ATOM   4346  CB  THR   279      32.650  54.750  71.680  1.00  0.00           C  
ATOM   4347  HB  THR   279      32.870  54.300  72.660  1.00  0.00           H  
ATOM   4348  CG2 THR   279      31.120  54.510  71.520  1.00  0.00           C  
ATOM   4349 HG21 THR   279      30.520  55.170  72.140  1.00  0.00           H  
ATOM   4350 HG22 THR   279      30.780  54.640  70.490  1.00  0.00           H  
ATOM   4351 HG23 THR   279      30.860  53.500  71.820  1.00  0.00           H  
ATOM   4352  OG1 THR   279      33.250  53.880  70.720  1.00  0.00           O  
ATOM   4353  HG1 THR   279      34.210  53.940  70.750  1.00  0.00           H  
ATOM   4354  C   THR   279      32.250  57.010  72.770  1.00  0.00           C  
ATOM   4355  O   THR   279      31.260  57.670  72.460  1.00  0.00           O  
ATOM   4356  N   GLN   280      32.700  57.010  74.030  1.00  0.00           N  
ATOM   4357  H   GLN   280      33.520  56.470  74.260  1.00  0.00           H  
ATOM   4358  CA  GLN   280      31.910  57.590  75.100  1.00  0.00           C  
ATOM   4359  HA  GLN   280      30.870  57.260  75.070  1.00  0.00           H  
ATOM   4360  CB  GLN   280      32.410  57.080  76.470  1.00  0.00           C  
ATOM   4361  HB2 GLN   280      33.410  57.470  76.620  1.00  0.00           H  
ATOM   4362  HB3 GLN   280      31.900  57.560  77.300  1.00  0.00           H  
ATOM   4363  CG  GLN   280      32.600  55.670  76.770  1.00  0.00           C  
ATOM   4364  HG2 GLN   280      33.500  55.330  76.250  1.00  0.00           H  
ATOM   4365  HG3 GLN   280      33.000  55.490  77.770  1.00  0.00           H  
ATOM   4366  CD  GLN   280      31.470  54.710  76.440  1.00  0.00           C  
ATOM   4367  OE1 GLN   280      30.390  54.850  76.920  1.00  0.00           O  
ATOM   4368  NE2 GLN   280      31.630  53.920  75.400  1.00  0.00           N  
ATOM   4369 HE21 GLN   280      30.800  53.420  75.120  1.00  0.00           H  
ATOM   4370 HE22 GLN   280      32.520  53.660  75.000  1.00  0.00           H  
ATOM   4371  C   GLN   280      31.750  59.160  75.100  1.00  0.00           C  
ATOM   4372  O   GLN   280      30.660  59.650  75.380  1.00  0.00           O  
ATOM   4373  N   PHE   281      32.760  59.860  74.520  1.00  0.00           N  
ATOM   4374  H   PHE   281      33.600  59.420  74.180  1.00  0.00           H  
ATOM   4375  CA  PHE   281      32.680  61.310  74.430  1.00  0.00           C  
ATOM   4376  HA  PHE   281      32.340  61.630  75.420  1.00  0.00           H  
ATOM   4377  CB  PHE   281      34.080  61.830  74.210  1.00  0.00           C  
ATOM   4378  HB2 PHE   281      34.630  61.260  73.460  1.00  0.00           H  
ATOM   4379  HB3 PHE   281      33.900  62.860  73.890  1.00  0.00           H  
ATOM   4380  CG  PHE   281      34.950  61.870  75.420  1.00  0.00           C  
ATOM   4381  CD1 PHE   281      35.220  63.180  75.960  1.00  0.00           C  
ATOM   4382  HD1 PHE   281      34.790  64.010  75.420  1.00  0.00           H  
ATOM   4383  CE1 PHE   281      36.060  63.260  77.090  1.00  0.00           C  
ATOM   4384  HE1 PHE   281      36.290  64.240  77.460  1.00  0.00           H  
ATOM   4385  CZ  PHE   281      36.730  62.140  77.530  1.00  0.00           C  
ATOM   4386  HZ  PHE   281      37.510  62.260  78.260  1.00  0.00           H  
ATOM   4387  CE2 PHE   281      36.500  60.840  77.030  1.00  0.00           C  
ATOM   4388  HE2 PHE   281      37.050  60.020  77.470  1.00  0.00           H  
ATOM   4389  CD2 PHE   281      35.610  60.690  75.920  1.00  0.00           C  
ATOM   4390  HD2 PHE   281      35.440  59.720  75.460  1.00  0.00           H  
ATOM   4391  C   PHE   281      31.620  61.730  73.330  1.00  0.00           C  
ATOM   4392  O   PHE   281      31.410  61.160  72.230  1.00  0.00           O  
ATOM   4393  N   THR   282      30.880  62.800  73.690  1.00  0.00           N  
ATOM   4394  H   THR   282      31.000  63.000  74.670  1.00  0.00           H  
ATOM   4395  CA  THR   282      29.850  63.510  72.830  1.00  0.00           C  
ATOM   4396  HA  THR   282      29.350  62.670  72.340  1.00  0.00           H  
ATOM   4397  CB  THR   282      28.840  64.350  73.600  1.00  0.00           C  
ATOM   4398  HB  THR   282      28.180  64.800  72.860  1.00  0.00           H  
ATOM   4399  CG2 THR   282      28.000  63.420  74.510  1.00  0.00           C  
ATOM   4400 HG21 THR   282      27.310  64.030  75.100  1.00  0.00           H  
ATOM   4401 HG22 THR   282      27.550  62.620  73.920  1.00  0.00           H  
ATOM   4402 HG23 THR   282      28.670  62.820  75.120  1.00  0.00           H  
ATOM   4403  OG1 THR   282      29.520  65.390  74.320  1.00  0.00           O  
ATOM   4404  HG1 THR   282      30.010  64.970  75.030  1.00  0.00           H  
ATOM   4405  C   THR   282      30.540  64.350  71.760  1.00  0.00           C  
ATOM   4406  O   THR   282      31.540  64.990  72.080  1.00  0.00           O  
ATOM   4407  N   GLU   283      30.050  64.270  70.530  1.00  0.00           N  
ATOM   4408  H   GLU   283      29.330  63.600  70.310  1.00  0.00           H  
ATOM   4409  CA  GLU   283      30.630  64.910  69.350  1.00  0.00           C  
ATOM   4410  HA  GLU   283      31.430  64.250  69.010  1.00  0.00           H  
ATOM   4411  CB  GLU   283      29.550  64.860  68.330  1.00  0.00           C  
ATOM   4412  HB2 GLU   283      29.290  63.810  68.210  1.00  0.00           H  
ATOM   4413  HB3 GLU   283      28.660  65.380  68.650  1.00  0.00           H  
ATOM   4414  CG  GLU   283      30.030  65.500  67.020  1.00  0.00           C  
ATOM   4415  HG2 GLU   283      30.050  66.550  67.310  1.00  0.00           H  
ATOM   4416  HG3 GLU   283      31.090  65.300  66.880  1.00  0.00           H  
ATOM   4417  CD  GLU   283      29.150  65.190  65.800  1.00  0.00           C  
ATOM   4418  OE1 GLU   283      29.270  64.070  65.260  1.00  0.00           O  
ATOM   4419  OE2 GLU   283      28.420  66.080  65.240  1.00  0.00           O  
ATOM   4420  C   GLU   283      31.140  66.380  69.730  1.00  0.00           C  
ATOM   4421  O   GLU   283      32.270  66.790  69.480  1.00  0.00           O  
ATOM   4422  N   SER   284      30.280  67.170  70.390  1.00  0.00           N  
ATOM   4423  H   SER   284      29.410  66.700  70.620  1.00  0.00           H  
ATOM   4424  CA  SER   284      30.590  68.520  70.830  1.00  0.00           C  
ATOM   4425  HA  SER   284      30.640  69.220  70.000  1.00  0.00           H  
ATOM   4426  CB  SER   284      29.570  69.010  71.820  1.00  0.00           C  
ATOM   4427  HB2 SER   284      29.570  68.500  72.780  1.00  0.00           H  
ATOM   4428  HB3 SER   284      29.850  70.030  72.080  1.00  0.00           H  
ATOM   4429  OG  SER   284      28.320  68.890  71.160  1.00  0.00           O  
ATOM   4430  HG  SER   284      28.160  67.970  70.950  1.00  0.00           H  
ATOM   4431  C   SER   284      31.950  68.680  71.480  1.00  0.00           C  
ATOM   4432  O   SER   284      32.770  69.590  71.100  1.00  0.00           O  
ATOM   4433  N   GLN   285      32.270  67.860  72.490  1.00  0.00           N  
ATOM   4434  H   GLN   285      31.810  66.960  72.500  1.00  0.00           H  
ATOM   4435  CA  GLN   285      33.390  67.970  73.340  1.00  0.00           C  
ATOM   4436  HA  GLN   285      33.540  68.990  73.720  1.00  0.00           H  
ATOM   4437  CB  GLN   285      33.170  67.100  74.590  1.00  0.00           C  
ATOM   4438  HB2 GLN   285      32.150  67.280  74.940  1.00  0.00           H  
ATOM   4439  HB3 GLN   285      33.290  66.050  74.350  1.00  0.00           H  
ATOM   4440  CG  GLN   285      34.040  67.300  75.830  1.00  0.00           C  
ATOM   4441  HG2 GLN   285      35.060  67.020  75.570  1.00  0.00           H  
ATOM   4442  HG3 GLN   285      33.970  68.340  76.140  1.00  0.00           H  
ATOM   4443  CD  GLN   285      33.580  66.400  77.020  1.00  0.00           C  
ATOM   4444  OE1 GLN   285      32.790  65.520  76.960  1.00  0.00           O  
ATOM   4445  NE2 GLN   285      34.100  66.750  78.240  1.00  0.00           N  
ATOM   4446 HE21 GLN   285      33.810  66.060  78.920  1.00  0.00           H  
ATOM   4447 HE22 GLN   285      34.750  67.470  78.500  1.00  0.00           H  
ATOM   4448  C   GLN   285      34.650  67.500  72.620  1.00  0.00           C  
ATOM   4449  O   GLN   285      35.740  68.080  72.670  1.00  0.00           O  
ATOM   4450  N   LEU   286      34.490  66.580  71.660  1.00  0.00           N  
ATOM   4451  H   LEU   286      33.600  66.130  71.510  1.00  0.00           H  
ATOM   4452  CA  LEU   286      35.620  66.190  70.780  1.00  0.00           C  
ATOM   4453  HA  LEU   286      36.500  65.870  71.350  1.00  0.00           H  
ATOM   4454  CB  LEU   286      35.100  65.010  69.950  1.00  0.00           C  
ATOM   4455  HB2 LEU   286      34.200  65.290  69.410  1.00  0.00           H  
ATOM   4456  HB3 LEU   286      35.870  64.750  69.220  1.00  0.00           H  
ATOM   4457  CG  LEU   286      34.910  63.730  70.650  1.00  0.00           C  
ATOM   4458  HG  LEU   286      34.020  63.720  71.270  1.00  0.00           H  
ATOM   4459  CD1 LEU   286      34.570  62.590  69.690  1.00  0.00           C  
ATOM   4460 HD11 LEU   286      35.440  62.170  69.190  1.00  0.00           H  
ATOM   4461 HD12 LEU   286      34.140  61.800  70.310  1.00  0.00           H  
ATOM   4462 HD13 LEU   286      33.830  62.950  68.970  1.00  0.00           H  
ATOM   4463  CD2 LEU   286      36.090  63.190  71.480  1.00  0.00           C  
ATOM   4464 HD21 LEU   286      35.860  62.270  72.010  1.00  0.00           H  
ATOM   4465 HD22 LEU   286      37.010  63.150  70.910  1.00  0.00           H  
ATOM   4466 HD23 LEU   286      36.130  63.960  72.250  1.00  0.00           H  
ATOM   4467  C   LEU   286      35.950  67.300  69.760  1.00  0.00           C  
ATOM   4468  O   LEU   286      37.100  67.620  69.560  1.00  0.00           O  
ATOM   4469  N   GLN   287      34.950  68.040  69.310  1.00  0.00           N  
ATOM   4470  H   GLN   287      34.040  67.720  69.570  1.00  0.00           H  
ATOM   4471  CA  GLN   287      35.190  69.330  68.620  1.00  0.00           C  
ATOM   4472  HA  GLN   287      35.840  69.080  67.780  1.00  0.00           H  
ATOM   4473  CB  GLN   287      33.830  69.680  68.020  1.00  0.00           C  
ATOM   4474  HB2 GLN   287      33.100  69.850  68.810  1.00  0.00           H  
ATOM   4475  HB3 GLN   287      33.870  70.650  67.520  1.00  0.00           H  
ATOM   4476  CG  GLN   287      33.260  68.710  66.950  1.00  0.00           C  
ATOM   4477  HG2 GLN   287      33.840  68.920  66.050  1.00  0.00           H  
ATOM   4478  HG3 GLN   287      33.400  67.660  67.180  1.00  0.00           H  
ATOM   4479  CD  GLN   287      31.830  68.910  66.490  1.00  0.00           C  
ATOM   4480  OE1 GLN   287      30.900  69.280  67.240  1.00  0.00           O  
ATOM   4481  NE2 GLN   287      31.480  68.760  65.230  1.00  0.00           N  
ATOM   4482 HE21 GLN   287      30.500  68.910  65.040  1.00  0.00           H  
ATOM   4483 HE22 GLN   287      32.160  68.550  64.510  1.00  0.00           H  
ATOM   4484  C   GLN   287      35.700  70.510  69.370  1.00  0.00           C  
ATOM   4485  O   GLN   287      36.340  71.330  68.770  1.00  0.00           O  
ATOM   4486  N   SER   288      35.420  70.550  70.670  1.00  0.00           N  
ATOM   4487  H   SER   288      34.560  70.160  71.000  1.00  0.00           H  
ATOM   4488  CA  SER   288      36.080  71.490  71.540  1.00  0.00           C  
ATOM   4489  HA  SER   288      35.990  72.450  71.020  1.00  0.00           H  
ATOM   4490  CB  SER   288      35.270  71.540  72.890  1.00  0.00           C  
ATOM   4491  HB2 SER   288      34.330  72.060  72.700  1.00  0.00           H  
ATOM   4492  HB3 SER   288      35.160  70.520  73.240  1.00  0.00           H  
ATOM   4493  OG  SER   288      35.710  72.480  73.910  1.00  0.00           O  
ATOM   4494  HG  SER   288      36.590  72.230  74.200  1.00  0.00           H  
ATOM   4495  C   SER   288      37.630  71.250  71.810  1.00  0.00           C  
ATOM   4496  O   SER   288      38.290  72.230  72.140  1.00  0.00           O  
ATOM   4497  N   HID   289      38.120  69.990  71.730  1.00  0.00           N  
ATOM   4498  H   HID   289      37.450  69.290  71.430  1.00  0.00           H  
ATOM   4499  CA  HID   289      39.540  69.770  71.770  1.00  0.00           C  
ATOM   4500  HA  HID   289      40.070  70.480  72.400  1.00  0.00           H  
ATOM   4501  CB  HID   289      39.780  68.440  72.480  1.00  0.00           C  
ATOM   4502  HB2 HID   289      39.200  67.660  71.990  1.00  0.00           H  
ATOM   4503  HB3 HID   289      40.840  68.220  72.360  1.00  0.00           H  
ATOM   4504  CG  HID   289      39.500  68.390  73.970  1.00  0.00           C  
ATOM   4505  ND1 HID   289      40.220  68.910  74.970  1.00  0.00           N  
ATOM   4506  HD1 HID   289      41.050  69.490  74.930  1.00  0.00           H  
ATOM   4507  CE1 HID   289      39.610  68.640  76.110  1.00  0.00           C  
ATOM   4508  HE1 HID   289      39.970  69.050  77.050  1.00  0.00           H  
ATOM   4509  NE2 HID   289      38.540  67.860  75.940  1.00  0.00           N  
ATOM   4510  CD2 HID   289      38.530  67.660  74.580  1.00  0.00           C  
ATOM   4511  HD2 HID   289      37.740  67.070  74.140  1.00  0.00           H  
ATOM   4512  C   HID   289      40.240  69.780  70.400  1.00  0.00           C  
ATOM   4513  O   HID   289      41.300  70.430  70.390  1.00  0.00           O  
ATOM   4514  N   PHE   290      39.690  69.300  69.280  1.00  0.00           N  
ATOM   4515  H   PHE   290      38.760  68.910  69.370  1.00  0.00           H  
ATOM   4516  CA  PHE   290      40.500  69.010  68.130  1.00  0.00           C  
ATOM   4517  HA  PHE   290      41.460  69.450  68.380  1.00  0.00           H  
ATOM   4518  CB  PHE   290      40.680  67.460  67.910  1.00  0.00           C  
ATOM   4519  HB2 PHE   290      39.820  67.050  67.380  1.00  0.00           H  
ATOM   4520  HB3 PHE   290      41.620  67.330  67.380  1.00  0.00           H  
ATOM   4521  CG  PHE   290      40.820  66.680  69.170  1.00  0.00           C  
ATOM   4522  CD1 PHE   290      42.100  66.610  69.860  1.00  0.00           C  
ATOM   4523  HD1 PHE   290      42.980  67.090  69.480  1.00  0.00           H  
ATOM   4524  CE1 PHE   290      42.200  65.900  71.090  1.00  0.00           C  
ATOM   4525  HE1 PHE   290      43.130  65.910  71.640  1.00  0.00           H  
ATOM   4526  CZ  PHE   290      41.090  65.230  71.620  1.00  0.00           C  
ATOM   4527  HZ  PHE   290      41.150  64.630  72.510  1.00  0.00           H  
ATOM   4528  CE2 PHE   290      39.870  65.310  70.970  1.00  0.00           C  
ATOM   4529  HE2 PHE   290      39.060  64.760  71.440  1.00  0.00           H  
ATOM   4530  CD2 PHE   290      39.730  65.980  69.750  1.00  0.00           C  
ATOM   4531  HD2 PHE   290      38.800  66.050  69.210  1.00  0.00           H  
ATOM   4532  C   PHE   290      39.990  69.720  66.910  1.00  0.00           C  
ATOM   4533  O   PHE   290      40.550  69.470  65.820  1.00  0.00           O  
ATOM   4534  N   GLY   291      38.920  70.560  67.010  1.00  0.00           N  
ATOM   4535  H   GLY   291      38.450  70.540  67.900  1.00  0.00           H  
ATOM   4536  CA  GLY   291      38.180  71.190  65.960  1.00  0.00           C  
ATOM   4537  HA2 GLY   291      37.860  72.150  66.360  1.00  0.00           H  
ATOM   4538  HA3 GLY   291      38.740  71.390  65.050  1.00  0.00           H  
ATOM   4539  C   GLY   291      36.940  70.480  65.420  1.00  0.00           C  
ATOM   4540  O   GLY   291      36.760  69.290  65.690  1.00  0.00           O  
ATOM   4541  N   GLU   292      36.160  71.160  64.580  1.00  0.00           N  
ATOM   4542  H   GLU   292      36.410  72.030  64.140  1.00  0.00           H  
ATOM   4543  CA  GLU   292      34.800  70.790  64.170  1.00  0.00           C  
ATOM   4544  HA  GLU   292      34.140  70.650  65.030  1.00  0.00           H  
ATOM   4545  CB  GLU   292      34.230  71.990  63.270  1.00  0.00           C  
ATOM   4546  HB2 GLU   292      34.210  72.910  63.850  1.00  0.00           H  
ATOM   4547  HB3 GLU   292      34.880  72.250  62.430  1.00  0.00           H  
ATOM   4548  CG  GLU   292      32.800  71.680  62.750  1.00  0.00           C  
ATOM   4549  HG2 GLU   292      32.920  71.010  61.910  1.00  0.00           H  
ATOM   4550  HG3 GLU   292      32.280  71.160  63.550  1.00  0.00           H  
ATOM   4551  CD  GLU   292      31.970  72.880  62.420  1.00  0.00           C  
ATOM   4552  OE1 GLU   292      31.520  72.990  61.270  1.00  0.00           O  
ATOM   4553  OE2 GLU   292      31.820  73.750  63.320  1.00  0.00           O  
ATOM   4554  C   GLU   292      34.760  69.500  63.440  1.00  0.00           C  
ATOM   4555  O   GLU   292      34.010  68.550  63.800  1.00  0.00           O  
ATOM   4556  N   LYS   293      35.500  69.420  62.320  1.00  0.00           N  
ATOM   4557  H   LYS   293      36.110  70.180  62.060  1.00  0.00           H  
ATOM   4558  CA  LYS   293      35.460  68.350  61.300  1.00  0.00           C  
ATOM   4559  HA  LYS   293      34.510  67.830  61.210  1.00  0.00           H  
ATOM   4560  CB  LYS   293      35.920  68.810  59.900  1.00  0.00           C  
ATOM   4561  HB2 LYS   293      37.000  68.960  59.940  1.00  0.00           H  
ATOM   4562  HB3 LYS   293      35.690  68.020  59.190  1.00  0.00           H  
ATOM   4563  CG  LYS   293      35.220  70.110  59.490  1.00  0.00           C  
ATOM   4564  HG2 LYS   293      34.180  69.850  59.320  1.00  0.00           H  
ATOM   4565  HG3 LYS   293      35.320  70.870  60.270  1.00  0.00           H  
ATOM   4566  CD  LYS   293      35.760  70.620  58.160  1.00  0.00           C  
ATOM   4567  HD2 LYS   293      36.830  70.820  58.140  1.00  0.00           H  
ATOM   4568  HD3 LYS   293      35.650  69.740  57.520  1.00  0.00           H  
ATOM   4569  CE  LYS   293      35.000  71.780  57.560  1.00  0.00           C  
ATOM   4570  HE2 LYS   293      33.950  71.530  57.370  1.00  0.00           H  
ATOM   4571  HE3 LYS   293      34.840  72.580  58.280  1.00  0.00           H  
ATOM   4572  NZ  LYS   293      35.660  72.460  56.460  1.00  0.00           N  
ATOM   4573  HZ1 LYS   293      36.520  72.880  56.790  1.00  0.00           H  
ATOM   4574  HZ2 LYS   293      36.110  71.880  55.760  1.00  0.00           H  
ATOM   4575  HZ3 LYS   293      35.110  73.210  56.070  1.00  0.00           H  
ATOM   4576  C   LYS   293      36.340  67.190  61.630  1.00  0.00           C  
ATOM   4577  O   LYS   293      36.090  66.070  61.100  1.00  0.00           O  
ATOM   4578  N   ASN   294      37.260  67.360  62.670  1.00  0.00           N  
ATOM   4579  H   ASN   294      37.260  68.260  63.120  1.00  0.00           H  
ATOM   4580  CA  ASN   294      38.000  66.330  63.300  1.00  0.00           C  
ATOM   4581  HA  ASN   294      38.350  65.570  62.600  1.00  0.00           H  
ATOM   4582  CB  ASN   294      39.240  66.950  63.890  1.00  0.00           C  
ATOM   4583  HB2 ASN   294      39.050  67.640  64.710  1.00  0.00           H  
ATOM   4584  HB3 ASN   294      39.810  66.260  64.510  1.00  0.00           H  
ATOM   4585  CG  ASN   294      40.190  67.610  62.890  1.00  0.00           C  
ATOM   4586  OD1 ASN   294      40.380  67.110  61.780  1.00  0.00           O  
ATOM   4587  ND2 ASN   294      40.680  68.840  63.050  1.00  0.00           N  
ATOM   4588 HD21 ASN   294      41.210  69.310  62.330  1.00  0.00           H  
ATOM   4589 HD22 ASN   294      40.600  69.360  63.910  1.00  0.00           H  
ATOM   4590  C   ASN   294      37.150  65.580  64.300  1.00  0.00           C  
ATOM   4591  O   ASN   294      37.040  64.370  64.310  1.00  0.00           O  
ATOM   4592  N   GLY   295      36.440  66.280  65.210  1.00  0.00           N  
ATOM   4593  H   GLY   295      36.600  67.280  65.260  1.00  0.00           H  
ATOM   4594  CA  GLY   295      35.580  65.690  66.270  1.00  0.00           C  
ATOM   4595  HA2 GLY   295      36.200  65.060  66.910  1.00  0.00           H  
ATOM   4596  HA3 GLY   295      35.160  66.410  66.980  1.00  0.00           H  
ATOM   4597  C   GLY   295      34.400  64.930  65.720  1.00  0.00           C  
ATOM   4598  O   GLY   295      34.290  63.780  66.120  1.00  0.00           O  
ATOM   4599  N   SER   296      33.620  65.460  64.770  1.00  0.00           N  
ATOM   4600  H   SER   296      33.670  66.440  64.530  1.00  0.00           H  
ATOM   4601  CA  SER   296      32.540  64.690  64.200  1.00  0.00           C  
ATOM   4602  HA  SER   296      31.960  64.350  65.050  1.00  0.00           H  
ATOM   4603  CB  SER   296      31.710  65.550  63.310  1.00  0.00           C  
ATOM   4604  HB2 SER   296      30.840  64.970  62.990  1.00  0.00           H  
ATOM   4605  HB3 SER   296      31.250  66.340  63.910  1.00  0.00           H  
ATOM   4606  OG  SER   296      32.430  65.950  62.090  1.00  0.00           O  
ATOM   4607  HG  SER   296      31.880  66.560  61.580  1.00  0.00           H  
ATOM   4608  C   SER   296      33.080  63.470  63.350  1.00  0.00           C  
ATOM   4609  O   SER   296      32.290  62.550  63.220  1.00  0.00           O  
ATOM   4610  N   TRP   297      34.340  63.440  62.970  1.00  0.00           N  
ATOM   4611  H   TRP   297      34.950  64.210  63.190  1.00  0.00           H  
ATOM   4612  CA  TRP   297      34.910  62.330  62.270  1.00  0.00           C  
ATOM   4613  HA  TRP   297      34.140  61.900  61.630  1.00  0.00           H  
ATOM   4614  CB  TRP   297      36.000  62.880  61.350  1.00  0.00           C  
ATOM   4615  HB2 TRP   297      35.460  63.310  60.500  1.00  0.00           H  
ATOM   4616  HB3 TRP   297      36.560  63.640  61.890  1.00  0.00           H  
ATOM   4617  CG  TRP   297      36.910  61.800  60.820  1.00  0.00           C  
ATOM   4618  CD1 TRP   297      36.680  60.990  59.770  1.00  0.00           C  
ATOM   4619  HD1 TRP   297      35.730  60.950  59.240  1.00  0.00           H  
ATOM   4620  NE1 TRP   297      37.650  60.090  59.530  1.00  0.00           N  
ATOM   4621  HE1 TRP   297      37.680  59.350  58.840  1.00  0.00           H  
ATOM   4622  CE2 TRP   297      38.710  60.390  60.400  1.00  0.00           C  
ATOM   4623  CZ2 TRP   297      39.990  59.870  60.550  1.00  0.00           C  
ATOM   4624  HZ2 TRP   297      40.240  59.020  59.930  1.00  0.00           H  
ATOM   4625  CH2 TRP   297      40.800  60.270  61.610  1.00  0.00           C  
ATOM   4626  HH2 TRP   297      41.760  59.770  61.670  1.00  0.00           H  
ATOM   4627  CZ3 TRP   297      40.330  61.190  62.590  1.00  0.00           C  
ATOM   4628  HZ3 TRP   297      40.890  61.430  63.480  1.00  0.00           H  
ATOM   4629  CE3 TRP   297      39.090  61.820  62.340  1.00  0.00           C  
ATOM   4630  HE3 TRP   297      38.810  62.540  63.090  1.00  0.00           H  
ATOM   4631  CD2 TRP   297      38.210  61.390  61.300  1.00  0.00           C  
ATOM   4632  C   TRP   297      35.380  61.270  63.210  1.00  0.00           C  
ATOM   4633  O   TRP   297      35.080  60.090  63.010  1.00  0.00           O  
ATOM   4634  N   LEU   298      35.960  61.670  64.360  1.00  0.00           N  
ATOM   4635  H   LEU   298      36.140  62.640  64.600  1.00  0.00           H  
ATOM   4636  CA  LEU   298      36.360  60.740  65.300  1.00  0.00           C  
ATOM   4637  HA  LEU   298      36.970  59.950  64.860  1.00  0.00           H  
ATOM   4638  CB  LEU   298      37.000  61.530  66.460  1.00  0.00           C  
ATOM   4639  HB2 LEU   298      36.320  62.370  66.620  1.00  0.00           H  
ATOM   4640  HB3 LEU   298      36.880  61.000  67.410  1.00  0.00           H  
ATOM   4641  CG  LEU   298      38.430  62.080  66.310  1.00  0.00           C  
ATOM   4642  HG  LEU   298      38.520  62.510  65.300  1.00  0.00           H  
ATOM   4643  CD1 LEU   298      38.680  63.230  67.230  1.00  0.00           C  
ATOM   4644 HD11 LEU   298      37.920  63.960  66.930  1.00  0.00           H  
ATOM   4645 HD12 LEU   298      38.670  62.940  68.280  1.00  0.00           H  
ATOM   4646 HD13 LEU   298      39.670  63.600  66.970  1.00  0.00           H  
ATOM   4647  CD2 LEU   298      39.450  61.030  66.490  1.00  0.00           C  
ATOM   4648 HD21 LEU   298      39.440  60.510  67.450  1.00  0.00           H  
ATOM   4649 HD22 LEU   298      39.320  60.260  65.730  1.00  0.00           H  
ATOM   4650 HD23 LEU   298      40.460  61.410  66.310  1.00  0.00           H  
ATOM   4651  C   LEU   298      35.010  60.090  65.840  1.00  0.00           C  
ATOM   4652  O   LEU   298      34.960  58.810  65.950  1.00  0.00           O  
ATOM   4653  N   TYR   299      33.940  60.870  66.020  1.00  0.00           N  
ATOM   4654  H   TYR   299      33.940  61.870  65.900  1.00  0.00           H  
ATOM   4655  CA  TYR   299      32.700  60.390  66.510  1.00  0.00           C  
ATOM   4656  HA  TYR   299      32.840  60.000  67.510  1.00  0.00           H  
ATOM   4657  CB  TYR   299      31.660  61.470  66.660  1.00  0.00           C  
ATOM   4658  HB2 TYR   299      32.170  62.240  67.230  1.00  0.00           H  
ATOM   4659  HB3 TYR   299      31.410  61.840  65.660  1.00  0.00           H  
ATOM   4660  CG  TYR   299      30.390  61.220  67.410  1.00  0.00           C  
ATOM   4661  CD1 TYR   299      30.360  61.330  68.810  1.00  0.00           C  
ATOM   4662  HD1 TYR   299      31.240  61.740  69.270  1.00  0.00           H  
ATOM   4663  CE1 TYR   299      29.200  60.830  69.520  1.00  0.00           C  
ATOM   4664  HE1 TYR   299      29.130  60.920  70.600  1.00  0.00           H  
ATOM   4665  CZ  TYR   299      28.180  60.220  68.820  1.00  0.00           C  
ATOM   4666  OH  TYR   299      27.160  59.560  69.500  1.00  0.00           O  
ATOM   4667  HH  TYR   299      26.970  60.000  70.340  1.00  0.00           H  
ATOM   4668  CE2 TYR   299      28.290  60.030  67.430  1.00  0.00           C  
ATOM   4669  HE2 TYR   299      27.490  59.600  66.840  1.00  0.00           H  
ATOM   4670  CD2 TYR   299      29.340  60.530  66.740  1.00  0.00           C  
ATOM   4671  HD2 TYR   299      29.410  60.410  65.670  1.00  0.00           H  
ATOM   4672  C   TYR   299      32.040  59.270  65.650  1.00  0.00           C  
ATOM   4673  O   TYR   299      31.590  58.220  66.170  1.00  0.00           O  
ATOM   4674  N   ALA   300      32.120  59.440  64.360  1.00  0.00           N  
ATOM   4675  H   ALA   300      32.320  60.410  64.130  1.00  0.00           H  
ATOM   4676  CA  ALA   300      31.570  58.580  63.320  1.00  0.00           C  
ATOM   4677  HA  ALA   300      30.510  58.360  63.430  1.00  0.00           H  
ATOM   4678  CB  ALA   300      31.640  59.380  61.980  1.00  0.00           C  
ATOM   4679  HB1 ALA   300      32.690  59.540  61.730  1.00  0.00           H  
ATOM   4680  HB2 ALA   300      31.110  58.900  61.150  1.00  0.00           H  
ATOM   4681  HB3 ALA   300      30.930  60.190  62.100  1.00  0.00           H  
ATOM   4682  C   ALA   300      32.360  57.190  63.240  1.00  0.00           C  
ATOM   4683  O   ALA   300      31.820  56.150  62.930  1.00  0.00           O  
ATOM   4684  N   MET   301      33.680  57.350  63.450  1.00  0.00           N  
ATOM   4685  H   MET   301      33.960  58.270  63.730  1.00  0.00           H  
ATOM   4686  CA  MET   301      34.660  56.330  63.170  1.00  0.00           C  
ATOM   4687  HA  MET   301      34.570  55.890  62.170  1.00  0.00           H  
ATOM   4688  CB  MET   301      36.080  56.920  63.230  1.00  0.00           C  
ATOM   4689  HB2 MET   301      36.240  57.600  62.400  1.00  0.00           H  
ATOM   4690  HB3 MET   301      36.150  57.600  64.090  1.00  0.00           H  
ATOM   4691  CG  MET   301      37.190  55.900  63.210  1.00  0.00           C  
ATOM   4692  HG2 MET   301      37.590  55.910  64.220  1.00  0.00           H  
ATOM   4693  HG3 MET   301      36.710  54.980  62.850  1.00  0.00           H  
ATOM   4694  SD  MET   301      38.570  56.290  62.100  1.00  0.00           S  
ATOM   4695  CE  MET   301      39.160  57.730  62.890  1.00  0.00           C  
ATOM   4696  HE1 MET   301      40.230  57.890  62.820  1.00  0.00           H  
ATOM   4697  HE2 MET   301      38.690  58.590  62.410  1.00  0.00           H  
ATOM   4698  HE3 MET   301      38.870  57.800  63.940  1.00  0.00           H  
ATOM   4699  C   MET   301      34.480  55.230  64.210  1.00  0.00           C  
ATOM   4700  O   MET   301      34.300  54.070  63.850  1.00  0.00           O  
ATOM   4701  N   CYS   302      34.230  55.620  65.450  1.00  0.00           N  
ATOM   4702  H   CYS   302      34.380  56.570  65.750  1.00  0.00           H  
ATOM   4703  CA  CYS   302      33.720  54.820  66.610  1.00  0.00           C  
ATOM   4704  HA  CYS   302      34.510  54.150  66.950  1.00  0.00           H  
ATOM   4705  CB  CYS   302      33.520  55.750  67.770  1.00  0.00           C  
ATOM   4706  HB2 CYS   302      32.780  56.460  67.400  1.00  0.00           H  
ATOM   4707  HB3 CYS   302      33.120  55.150  68.590  1.00  0.00           H  
ATOM   4708  SG  CYS   302      34.940  56.570  68.350  1.00  0.00           S  
ATOM   4709  HG  CYS   302      34.960  57.450  67.340  1.00  0.00           H  
ATOM   4710  C   CYS   302      32.490  53.940  66.370  1.00  0.00           C  
ATOM   4711  O   CYS   302      32.290  53.010  67.110  1.00  0.00           O  
ATOM   4712  N   ARG   303      31.740  54.310  65.310  1.00  0.00           N  
ATOM   4713  H   ARG   303      32.220  54.980  64.730  1.00  0.00           H  
ATOM   4714  CA  ARG   303      30.500  53.640  64.880  1.00  0.00           C  
ATOM   4715  HA  ARG   303      30.370  52.820  65.590  1.00  0.00           H  
ATOM   4716  CB  ARG   303      29.260  54.630  64.880  1.00  0.00           C  
ATOM   4717  HB2 ARG   303      29.540  55.510  64.300  1.00  0.00           H  
ATOM   4718  HB3 ARG   303      28.430  54.080  64.440  1.00  0.00           H  
ATOM   4719  CG  ARG   303      28.670  55.030  66.230  1.00  0.00           C  
ATOM   4720  HG2 ARG   303      27.610  55.230  66.130  1.00  0.00           H  
ATOM   4721  HG3 ARG   303      28.920  54.240  66.940  1.00  0.00           H  
ATOM   4722  CD  ARG   303      29.300  56.370  66.770  1.00  0.00           C  
ATOM   4723  HD2 ARG   303      30.380  56.260  66.680  1.00  0.00           H  
ATOM   4724  HD3 ARG   303      29.000  57.220  66.150  1.00  0.00           H  
ATOM   4725  NE  ARG   303      29.000  56.490  68.240  1.00  0.00           N  
ATOM   4726  HE  ARG   303      28.230  55.910  68.560  1.00  0.00           H  
ATOM   4727  CZ  ARG   303      29.660  57.080  69.190  1.00  0.00           C  
ATOM   4728  NH1 ARG   303      30.760  57.670  68.970  1.00  0.00           N  
ATOM   4729 HH11 ARG   303      31.080  57.810  68.020  1.00  0.00           H  
ATOM   4730 HH12 ARG   303      31.250  58.150  69.720  1.00  0.00           H  
ATOM   4731  NH2 ARG   303      29.230  56.990  70.420  1.00  0.00           N  
ATOM   4732 HH21 ARG   303      28.330  56.550  70.560  1.00  0.00           H  
ATOM   4733 HH22 ARG   303      29.720  57.390  71.210  1.00  0.00           H  
ATOM   4734  C   ARG   303      30.620  52.870  63.570  1.00  0.00           C  
ATOM   4735  O   ARG   303      29.680  52.200  63.180  1.00  0.00           O  
ATOM   4736  N   GLY   304      31.730  52.980  62.870  1.00  0.00           N  
ATOM   4737  H   GLY   304      32.500  53.400  63.370  1.00  0.00           H  
ATOM   4738  CA  GLY   304      32.050  52.280  61.610  1.00  0.00           C  
ATOM   4739  HA2 GLY   304      33.120  52.370  61.410  1.00  0.00           H  
ATOM   4740  HA3 GLY   304      31.730  51.240  61.650  1.00  0.00           H  
ATOM   4741  C   GLY   304      31.370  52.870  60.430  1.00  0.00           C  
ATOM   4742  O   GLY   304      31.200  52.140  59.400  1.00  0.00           O  
ATOM   4743  N   ILE   305      30.930  54.110  60.520  1.00  0.00           N  
ATOM   4744  H   ILE   305      31.070  54.590  61.390  1.00  0.00           H  
ATOM   4745  CA  ILE   305      30.250  54.700  59.340  1.00  0.00           C  
ATOM   4746  HA  ILE   305      30.040  53.940  58.590  1.00  0.00           H  
ATOM   4747  CB  ILE   305      28.960  55.380  59.670  1.00  0.00           C  
ATOM   4748  HB  ILE   305      28.410  55.660  58.770  1.00  0.00           H  
ATOM   4749  CG2 ILE   305      28.160  54.240  60.350  1.00  0.00           C  
ATOM   4750 HG21 ILE   305      28.550  54.100  61.360  1.00  0.00           H  
ATOM   4751 HG22 ILE   305      27.120  54.520  60.480  1.00  0.00           H  
ATOM   4752 HG23 ILE   305      28.170  53.320  59.770  1.00  0.00           H  
ATOM   4753  CG1 ILE   305      29.010  56.590  60.670  1.00  0.00           C  
ATOM   4754 HG12 ILE   305      29.400  56.230  61.620  1.00  0.00           H  
ATOM   4755 HG13 ILE   305      29.690  57.340  60.270  1.00  0.00           H  
ATOM   4756  CD1 ILE   305      27.620  57.160  61.070  1.00  0.00           C  
ATOM   4757 HD11 ILE   305      27.060  57.360  60.160  1.00  0.00           H  
ATOM   4758 HD12 ILE   305      27.090  56.510  61.770  1.00  0.00           H  
ATOM   4759 HD13 ILE   305      27.750  58.130  61.550  1.00  0.00           H  
ATOM   4760  C   ILE   305      31.110  55.760  58.540  1.00  0.00           C  
ATOM   4761  O   ILE   305      30.650  56.280  57.560  1.00  0.00           O  
ATOM   4762  N   GLU   306      32.270  56.120  59.030  1.00  0.00           N  
ATOM   4763  H   GLU   306      32.630  55.750  59.900  1.00  0.00           H  
ATOM   4764  CA  GLU   306      33.210  57.020  58.280  1.00  0.00           C  
ATOM   4765  HA  GLU   306      32.730  57.970  58.040  1.00  0.00           H  
ATOM   4766  CB  GLU   306      34.440  57.280  59.080  1.00  0.00           C  
ATOM   4767  HB2 GLU   306      34.240  58.150  59.710  1.00  0.00           H  
ATOM   4768  HB3 GLU   306      34.630  56.380  59.660  1.00  0.00           H  
ATOM   4769  CG  GLU   306      35.770  57.580  58.230  1.00  0.00           C  
ATOM   4770  HG2 GLU   306      36.610  57.510  58.930  1.00  0.00           H  
ATOM   4771  HG3 GLU   306      35.940  56.770  57.530  1.00  0.00           H  
ATOM   4772  CD  GLU   306      35.730  58.840  57.380  1.00  0.00           C  
ATOM   4773  OE1 GLU   306      34.690  59.550  57.270  1.00  0.00           O  
ATOM   4774  OE2 GLU   306      36.870  59.250  56.970  1.00  0.00           O  
ATOM   4775  C   GLU   306      33.560  56.430  56.950  1.00  0.00           C  
ATOM   4776  O   GLU   306      34.000  55.290  56.860  1.00  0.00           O  
ATOM   4777  N   HIE   307      33.180  57.160  55.920  1.00  0.00           N  
ATOM   4778  H   HIE   307      32.790  58.020  56.280  1.00  0.00           H  
ATOM   4779  CA  HIE   307      33.330  56.780  54.520  1.00  0.00           C  
ATOM   4780  HA  HIE   307      33.680  55.750  54.490  1.00  0.00           H  
ATOM   4781  CB  HIE   307      31.940  56.730  53.920  1.00  0.00           C  
ATOM   4782  HB2 HIE   307      31.290  55.980  54.370  1.00  0.00           H  
ATOM   4783  HB3 HIE   307      31.440  57.690  54.100  1.00  0.00           H  
ATOM   4784  CG  HIE   307      31.940  56.580  52.390  1.00  0.00           C  
ATOM   4785  ND1 HIE   307      32.370  55.480  51.710  1.00  0.00           N  
ATOM   4786  CE1 HIE   307      31.970  55.740  50.490  1.00  0.00           C  
ATOM   4787  HE1 HIE   307      32.130  55.100  49.630  1.00  0.00           H  
ATOM   4788  NE2 HIE   307      31.350  56.860  50.340  1.00  0.00           N  
ATOM   4789  HE2 HIE   307      30.920  57.190  49.480  1.00  0.00           H  
ATOM   4790  CD2 HIE   307      31.270  57.470  51.540  1.00  0.00           C  
ATOM   4791  HD2 HIE   307      30.800  58.400  51.840  1.00  0.00           H  
ATOM   4792  C   HIE   307      34.310  57.600  53.770  1.00  0.00           C  
ATOM   4793  O   HIE   307      34.290  58.810  53.810  1.00  0.00           O  
ATOM   4794  N   ASP   308      35.120  56.940  52.920  1.00  0.00           N  
ATOM   4795  H   ASP   308      34.930  55.950  52.890  1.00  0.00           H  
ATOM   4796  CA  ASP   308      36.000  57.600  51.940  1.00  0.00           C  
ATOM   4797  HA  ASP   308      35.790  58.670  51.930  1.00  0.00           H  
ATOM   4798  CB  ASP   308      37.440  57.530  52.430  1.00  0.00           C  
ATOM   4799  HB2 ASP   308      37.450  57.780  53.490  1.00  0.00           H  
ATOM   4800  HB3 ASP   308      37.830  56.520  52.520  1.00  0.00           H  
ATOM   4801  CG  ASP   308      38.350  58.420  51.500  1.00  0.00           C  
ATOM   4802  OD1 ASP   308      39.430  58.000  51.100  1.00  0.00           O  
ATOM   4803  OD2 ASP   308      38.050  59.630  51.160  1.00  0.00           O  
ATOM   4804  C   ASP   308      35.760  56.940  50.540  1.00  0.00           C  
ATOM   4805  O   ASP   308      36.030  55.740  50.390  1.00  0.00           O  
ATOM   4806  N   PRO   309      35.200  57.650  49.510  1.00  0.00           N  
ATOM   4807  CD  PRO   309      34.510  58.960  49.690  1.00  0.00           C  
ATOM   4808  HD2 PRO   309      35.350  59.650  49.780  1.00  0.00           H  
ATOM   4809  HD3 PRO   309      33.890  58.950  50.590  1.00  0.00           H  
ATOM   4810  CG  PRO   309      33.740  59.200  48.390  1.00  0.00           C  
ATOM   4811  HG2 PRO   309      33.910  60.210  48.020  1.00  0.00           H  
ATOM   4812  HG3 PRO   309      32.670  59.050  48.440  1.00  0.00           H  
ATOM   4813  CB  PRO   309      34.280  58.180  47.450  1.00  0.00           C  
ATOM   4814  HB2 PRO   309      35.150  58.580  46.930  1.00  0.00           H  
ATOM   4815  HB3 PRO   309      33.430  57.890  46.840  1.00  0.00           H  
ATOM   4816  CA  PRO   309      34.960  57.050  48.240  1.00  0.00           C  
ATOM   4817  HA  PRO   309      34.240  56.240  48.320  1.00  0.00           H  
ATOM   4818  C   PRO   309      36.330  56.530  47.630  1.00  0.00           C  
ATOM   4819  O   PRO   309      37.320  57.180  47.830  1.00  0.00           O  
ATOM   4820  N   VAL   310      36.250  55.370  47.000  1.00  0.00           N  
ATOM   4821  H   VAL   310      35.300  55.050  46.900  1.00  0.00           H  
ATOM   4822  CA  VAL   310      37.360  54.830  46.210  1.00  0.00           C  
ATOM   4823  HA  VAL   310      38.310  55.080  46.680  1.00  0.00           H  
ATOM   4824  CB  VAL   310      37.420  53.270  46.160  1.00  0.00           C  
ATOM   4825  HB  VAL   310      36.640  53.100  45.420  1.00  0.00           H  
ATOM   4826  CG1 VAL   310      38.640  52.680  45.530  1.00  0.00           C  
ATOM   4827 HG11 VAL   310      38.930  53.170  44.590  1.00  0.00           H  
ATOM   4828 HG12 VAL   310      39.490  52.630  46.210  1.00  0.00           H  
ATOM   4829 HG13 VAL   310      38.330  51.670  45.260  1.00  0.00           H  
ATOM   4830  CG2 VAL   310      37.070  52.530  47.460  1.00  0.00           C  
ATOM   4831 HG21 VAL   310      36.020  52.730  47.630  1.00  0.00           H  
ATOM   4832 HG22 VAL   310      37.160  51.460  47.280  1.00  0.00           H  
ATOM   4833 HG23 VAL   310      37.610  52.910  48.330  1.00  0.00           H  
ATOM   4834  C   VAL   310      37.380  55.480  44.870  1.00  0.00           C  
ATOM   4835  O   VAL   310      36.530  55.190  43.990  1.00  0.00           O  
ATOM   4836  N   LYS   311      38.400  56.350  44.620  1.00  0.00           N  
ATOM   4837  H   LYS   311      39.070  56.420  45.360  1.00  0.00           H  
ATOM   4838  CA  LYS   311      38.500  57.070  43.320  1.00  0.00           C  
ATOM   4839  HA  LYS   311      37.520  57.010  42.850  1.00  0.00           H  
ATOM   4840  CB  LYS   311      38.860  58.510  43.690  1.00  0.00           C  
ATOM   4841  HB2 LYS   311      39.740  58.570  44.330  1.00  0.00           H  
ATOM   4842  HB3 LYS   311      39.210  59.060  42.820  1.00  0.00           H  
ATOM   4843  CG  LYS   311      37.790  59.460  44.150  1.00  0.00           C  
ATOM   4844  HG2 LYS   311      37.760  59.270  45.220  1.00  0.00           H  
ATOM   4845  HG3 LYS   311      38.160  60.480  44.020  1.00  0.00           H  
ATOM   4846  CD  LYS   311      36.480  59.270  43.400  1.00  0.00           C  
ATOM   4847  HD2 LYS   311      36.750  59.390  42.350  1.00  0.00           H  
ATOM   4848  HD3 LYS   311      36.120  58.300  43.730  1.00  0.00           H  
ATOM   4849  CE  LYS   311      35.460  60.350  43.790  1.00  0.00           C  
ATOM   4850  HE2 LYS   311      35.300  60.240  44.860  1.00  0.00           H  
ATOM   4851  HE3 LYS   311      35.810  61.350  43.540  1.00  0.00           H  
ATOM   4852  NZ  LYS   311      34.200  60.110  43.040  1.00  0.00           N  
ATOM   4853  HZ1 LYS   311      33.810  59.230  43.330  1.00  0.00           H  
ATOM   4854  HZ2 LYS   311      33.600  60.920  43.130  1.00  0.00           H  
ATOM   4855  HZ3 LYS   311      34.410  60.030  42.060  1.00  0.00           H  
ATOM   4856  C   LYS   311      39.490  56.510  42.360  1.00  0.00           C  
ATOM   4857  O   LYS   311      40.560  56.050  42.800  1.00  0.00           O  
ATOM   4858  N   PRO   312      39.270  56.540  41.010  1.00  0.00           N  
ATOM   4859  CD  PRO   312      38.020  56.970  40.390  1.00  0.00           C  
ATOM   4860  HD2 PRO   312      37.830  58.010  40.640  1.00  0.00           H  
ATOM   4861  HD3 PRO   312      37.200  56.380  40.810  1.00  0.00           H  
ATOM   4862  CG  PRO   312      38.210  56.670  38.930  1.00  0.00           C  
ATOM   4863  HG2 PRO   312      38.510  57.550  38.350  1.00  0.00           H  
ATOM   4864  HG3 PRO   312      37.300  56.250  38.510  1.00  0.00           H  
ATOM   4865  CB  PRO   312      39.320  55.650  38.830  1.00  0.00           C  
ATOM   4866  HB2 PRO   312      39.880  55.920  37.930  1.00  0.00           H  
ATOM   4867  HB3 PRO   312      38.920  54.640  38.700  1.00  0.00           H  
ATOM   4868  CA  PRO   312      40.120  55.790  40.080  1.00  0.00           C  
ATOM   4869  HA  PRO   312      40.240  54.790  40.500  1.00  0.00           H  
ATOM   4870  C   PRO   312      41.540  56.290  39.880  1.00  0.00           C  
ATOM   4871  O   PRO   312      41.820  57.280  39.190  1.00  0.00           O  
ATOM   4872  N   ARG   313      42.400  55.750  40.700  1.00  0.00           N  
ATOM   4873  H   ARG   313      41.940  55.210  41.420  1.00  0.00           H  
ATOM   4874  CA  ARG   313      43.840  55.980  40.840  1.00  0.00           C  
ATOM   4875  HA  ARG   313      44.150  56.510  39.940  1.00  0.00           H  
ATOM   4876  CB  ARG   313      43.970  56.820  42.100  1.00  0.00           C  
ATOM   4877  HB2 ARG   313      43.660  56.250  42.980  1.00  0.00           H  
ATOM   4878  HB3 ARG   313      45.000  57.040  42.380  1.00  0.00           H  
ATOM   4879  CG  ARG   313      43.240  58.180  42.170  1.00  0.00           C  
ATOM   4880  HG2 ARG   313      43.890  58.980  41.800  1.00  0.00           H  
ATOM   4881  HG3 ARG   313      42.260  58.220  41.690  1.00  0.00           H  
ATOM   4882  CD  ARG   313      42.850  58.670  43.570  1.00  0.00           C  
ATOM   4883  HD2 ARG   313      42.170  57.870  43.880  1.00  0.00           H  
ATOM   4884  HD3 ARG   313      43.730  58.670  44.210  1.00  0.00           H  
ATOM   4885  NE  ARG   313      42.170  59.960  43.510  1.00  0.00           N  
ATOM   4886  HE  ARG   313      42.420  60.480  42.680  1.00  0.00           H  
ATOM   4887  CZ  ARG   313      41.530  60.690  44.440  1.00  0.00           C  
ATOM   4888  NH1 ARG   313      41.360  60.210  45.650  1.00  0.00           N  
ATOM   4889 HH11 ARG   313      41.790  59.350  45.950  1.00  0.00           H  
ATOM   4890 HH12 ARG   313      40.750  60.660  46.320  1.00  0.00           H  
ATOM   4891  NH2 ARG   313      40.920  61.780  44.150  1.00  0.00           N  
ATOM   4892 HH21 ARG   313      41.150  62.240  43.280  1.00  0.00           H  
ATOM   4893 HH22 ARG   313      40.380  62.230  44.880  1.00  0.00           H  
ATOM   4894  C   ARG   313      44.630  54.690  40.720  1.00  0.00           C  
ATOM   4895  O   ARG   313      45.410  54.320  41.620  1.00  0.00           O  
ATOM   4896  N   GLN   314      44.540  54.060  39.530  1.00  0.00           N  
ATOM   4897  H   GLN   314      43.950  54.480  38.820  1.00  0.00           H  
ATOM   4898  CA  GLN   314      45.250  52.800  39.290  1.00  0.00           C  
ATOM   4899  HA  GLN   314      45.310  52.200  40.200  1.00  0.00           H  
ATOM   4900  CB  GLN   314      44.400  52.050  38.190  1.00  0.00           C  
ATOM   4901  HB2 GLN   314      43.380  51.940  38.550  1.00  0.00           H  
ATOM   4902  HB3 GLN   314      44.500  52.780  37.390  1.00  0.00           H  
ATOM   4903  CG  GLN   314      45.090  50.730  37.800  1.00  0.00           C  
ATOM   4904  HG2 GLN   314      46.120  50.930  37.480  1.00  0.00           H  
ATOM   4905  HG3 GLN   314      45.180  50.240  38.770  1.00  0.00           H  
ATOM   4906  CD  GLN   314      44.360  49.960  36.740  1.00  0.00           C  
ATOM   4907  OE1 GLN   314      43.120  50.090  36.450  1.00  0.00           O  
ATOM   4908  NE2 GLN   314      45.100  49.070  36.070  1.00  0.00           N  
ATOM   4909 HE21 GLN   314      44.600  48.540  35.370  1.00  0.00           H  
ATOM   4910 HE22 GLN   314      46.020  48.820  36.400  1.00  0.00           H  
ATOM   4911  C   GLN   314      46.750  53.100  38.880  1.00  0.00           C  
ATOM   4912  O   GLN   314      47.650  52.680  39.600  1.00  0.00           O  
ATOM   4913  N   LEU   315      46.880  53.820  37.750  1.00  0.00           N  
ATOM   4914  H   LEU   315      46.050  54.180  37.300  1.00  0.00           H  
ATOM   4915  CA  LEU   315      48.130  54.450  37.250  1.00  0.00           C  
ATOM   4916  HA  LEU   315      48.850  53.630  37.240  1.00  0.00           H  
ATOM   4917  CB  LEU   315      47.790  55.060  35.850  1.00  0.00           C  
ATOM   4918  HB2 LEU   315      46.870  55.620  36.030  1.00  0.00           H  
ATOM   4919  HB3 LEU   315      48.450  55.880  35.570  1.00  0.00           H  
ATOM   4920  CG  LEU   315      47.740  54.050  34.670  1.00  0.00           C  
ATOM   4921  HG  LEU   315      48.740  53.820  34.310  1.00  0.00           H  
ATOM   4922  CD1 LEU   315      47.000  52.680  34.830  1.00  0.00           C  
ATOM   4923 HD11 LEU   315      47.010  52.130  33.890  1.00  0.00           H  
ATOM   4924 HD12 LEU   315      47.450  52.060  35.600  1.00  0.00           H  
ATOM   4925 HD13 LEU   315      45.940  52.840  35.020  1.00  0.00           H  
ATOM   4926  CD2 LEU   315      47.020  54.790  33.510  1.00  0.00           C  
ATOM   4927 HD21 LEU   315      47.620  55.610  33.110  1.00  0.00           H  
ATOM   4928 HD22 LEU   315      46.800  54.130  32.670  1.00  0.00           H  
ATOM   4929 HD23 LEU   315      46.040  55.160  33.810  1.00  0.00           H  
ATOM   4930  C   LEU   315      48.670  55.530  38.240  1.00  0.00           C  
ATOM   4931  O   LEU   315      47.950  55.920  39.200  1.00  0.00           O  
ATOM   4932  N   PRO   316      49.930  55.870  38.130  1.00  0.00           N  
ATOM   4933  CD  PRO   316      50.940  55.200  37.350  1.00  0.00           C  
ATOM   4934  HD2 PRO   316      50.780  55.540  36.330  1.00  0.00           H  
ATOM   4935  HD3 PRO   316      50.910  54.120  37.540  1.00  0.00           H  
ATOM   4936  CG  PRO   316      52.250  55.770  37.850  1.00  0.00           C  
ATOM   4937  HG2 PRO   316      52.580  56.590  37.210  1.00  0.00           H
[truncated: 6,528,465 more chars]
