# Supplementary material for: Coordinated Residue Motions at the Enzyme–Substrate Interface Promote DNA Translocation in Polymerases
Source: J Am Chem Soc. 2025 Jun 17;147(26):22972–85. doi: 10.1021/jacs.5c05888 (PMC12232177; doi:10.1021/jacs.5c05888)
Supplement: Supplementary file 5 [file ja5c05888_si_005.zip › Pre_translocation.pdb]

CRYST1   97.891   97.891   97.891 109.47 109.47 109.47               1
ATOM      1  N   MET     1       3.150  -3.520  24.940  1.00  0.00           N  
ATOM      2  H1  MET     1       2.520  -2.790  24.630  1.00  0.00           H  
ATOM      3  H2  MET     1       4.030  -3.350  24.490  1.00  0.00           H  
ATOM      4  H3  MET     1       3.270  -3.360  25.930  1.00  0.00           H  
ATOM      5  CA  MET     1       2.750  -4.910  24.680  1.00  0.00           C  
ATOM      6  HA  MET     1       1.670  -5.080  24.700  1.00  0.00           H  
ATOM      7  CB  MET     1       3.140  -5.320  23.250  1.00  0.00           C  
ATOM      8  HB2 MET     1       2.750  -4.760  22.400  1.00  0.00           H  
ATOM      9  HB3 MET     1       4.220  -5.350  23.360  1.00  0.00           H  
ATOM     10  CG  MET     1       2.760  -6.750  22.910  1.00  0.00           C  
ATOM     11  HG2 MET     1       3.140  -7.410  23.690  1.00  0.00           H  
ATOM     12  HG3 MET     1       1.670  -6.720  22.930  1.00  0.00           H  
ATOM     13  SD  MET     1       3.230  -7.490  21.370  1.00  0.00           S  
ATOM     14  CE  MET     1       2.440  -6.390  20.170  1.00  0.00           C  
ATOM     15  HE1 MET     1       2.400  -6.760  19.150  1.00  0.00           H  
ATOM     16  HE2 MET     1       1.470  -6.150  20.620  1.00  0.00           H  
ATOM     17  HE3 MET     1       2.910  -5.410  20.210  1.00  0.00           H  
ATOM     18  C   MET     1       3.360  -5.700  25.820  1.00  0.00           C  
ATOM     19  O   MET     1       4.550  -5.680  26.050  1.00  0.00           O  
ATOM     20  N   ALA     2       2.480  -6.230  26.730  1.00  0.00           N  
ATOM     21  H   ALA     2       1.470  -6.270  26.640  1.00  0.00           H  
ATOM     22  CA  ALA     2       3.010  -6.730  28.000  1.00  0.00           C  
ATOM     23  HA  ALA     2       3.740  -6.030  28.400  1.00  0.00           H  
ATOM     24  CB  ALA     2       1.870  -6.630  29.000  1.00  0.00           C  
ATOM     25  HB1 ALA     2       2.120  -6.810  30.050  1.00  0.00           H  
ATOM     26  HB2 ALA     2       1.610  -5.580  29.080  1.00  0.00           H  
ATOM     27  HB3 ALA     2       1.100  -7.310  28.630  1.00  0.00           H  
ATOM     28  C   ALA     2       3.800  -8.100  27.880  1.00  0.00           C  
ATOM     29  O   ALA     2       4.650  -8.500  28.700  1.00  0.00           O  
ATOM     30  N   THR     3       3.670  -8.800  26.780  1.00  0.00           N  
ATOM     31  H   THR     3       2.970  -8.480  26.120  1.00  0.00           H  
ATOM     32  CA  THR     3       4.280 -10.110  26.480  1.00  0.00           C  
ATOM     33  HA  THR     3       5.310 -10.090  26.840  1.00  0.00           H  
ATOM     34  CB  THR     3       3.500 -11.300  27.080  1.00  0.00           C  
ATOM     35  HB  THR     3       3.980 -12.200  26.680  1.00  0.00           H  
ATOM     36  CG2 THR     3       3.540 -11.410  28.560  1.00  0.00           C  
ATOM     37 HG21 THR     3       3.000 -10.560  28.980  1.00  0.00           H  
ATOM     38 HG22 THR     3       2.970 -12.280  28.880  1.00  0.00           H  
ATOM     39 HG23 THR     3       4.560 -11.570  28.930  1.00  0.00           H  
ATOM     40  OG1 THR     3       2.110 -11.450  26.730  1.00  0.00           O  
ATOM     41  HG1 THR     3       1.930 -12.380  26.820  1.00  0.00           H  
ATOM     42  C   THR     3       4.370 -10.400  24.930  1.00  0.00           C  
ATOM     43  O   THR     3       3.650  -9.870  24.140  1.00  0.00           O  
ATOM     44  N   GLY     4       5.380 -11.300  24.530  1.00  0.00           N  
ATOM     45  H   GLY     4       5.980 -11.670  25.260  1.00  0.00           H  
ATOM     46  CA  GLY     4       5.520 -11.750  23.130  1.00  0.00           C  
ATOM     47  HA2 GLY     4       5.520 -10.780  22.630  1.00  0.00           H  
ATOM     48  HA3 GLY     4       6.490 -12.240  22.990  1.00  0.00           H  
ATOM     49  C   GLY     4       4.370 -12.670  22.670  1.00  0.00           C  
ATOM     50  O   GLY     4       4.080 -13.630  23.340  1.00  0.00           O  
ATOM     51  N   GLN     5       3.660 -12.340  21.590  1.00  0.00           N  
ATOM     52  H   GLN     5       4.050 -11.550  21.090  1.00  0.00           H  
ATOM     53  CA  GLN     5       2.580 -13.090  21.020  1.00  0.00           C  
ATOM     54  HA  GLN     5       1.940 -13.340  21.870  1.00  0.00           H  
ATOM     55  CB  GLN     5       1.690 -12.300  20.010  1.00  0.00           C  
ATOM     56  HB2 GLN     5       1.510 -11.290  20.360  1.00  0.00           H  
ATOM     57  HB3 GLN     5       2.140 -12.240  19.020  1.00  0.00           H  
ATOM     58  CG  GLN     5       0.400 -13.030  19.750  1.00  0.00           C  
ATOM     59  HG2 GLN     5       0.450 -13.990  19.240  1.00  0.00           H  
ATOM     60  HG3 GLN     5      -0.050 -13.250  20.720  1.00  0.00           H  
ATOM     61  CD  GLN     5      -0.500 -12.110  18.940  1.00  0.00           C  
ATOM     62  OE1 GLN     5      -0.220 -11.030  18.480  1.00  0.00           O  
ATOM     63  NE2 GLN     5      -1.780 -12.520  18.820  1.00  0.00           N  
ATOM     64 HE21 GLN     5      -2.320 -11.800  18.370  1.00  0.00           H  
ATOM     65 HE22 GLN     5      -2.180 -13.320  19.280  1.00  0.00           H  
ATOM     66  C   GLN     5       3.140 -14.470  20.520  1.00  0.00           C  
ATOM     67  O   GLN     5       4.170 -14.540  19.800  1.00  0.00           O  
ATOM     68  N   ASP     6       2.290 -15.470  20.590  1.00  0.00           N  
ATOM     69  H   ASP     6       1.450 -15.310  21.140  1.00  0.00           H  
ATOM     70  CA  ASP     6       2.350 -16.790  19.850  1.00  0.00           C  
ATOM     71  HA  ASP     6       3.320 -17.240  20.080  1.00  0.00           H  
ATOM     72  CB  ASP     6       1.370 -17.840  20.430  1.00  0.00           C  
ATOM     73  HB2 ASP     6       1.510 -18.790  19.910  1.00  0.00           H  
ATOM     74  HB3 ASP     6       1.570 -18.010  21.490  1.00  0.00           H  
ATOM     75  CG  ASP     6      -0.070 -17.490  20.340  1.00  0.00           C  
ATOM     76  OD1 ASP     6      -0.950 -18.390  20.200  1.00  0.00           O  
ATOM     77  OD2 ASP     6      -0.460 -16.310  20.410  1.00  0.00           O  
ATOM     78  C   ASP     6       2.260 -16.750  18.300  1.00  0.00           C  
ATOM     79  O   ASP     6       1.750 -17.630  17.600  1.00  0.00           O  
ATOM     80  N   ARG     7       2.670 -15.670  17.680  1.00  0.00           N  
ATOM     81  H   ARG     7       3.130 -14.970  18.250  1.00  0.00           H  
ATOM     82  CA  ARG     7       2.390 -15.250  16.270  1.00  0.00           C  
ATOM     83  HA  ARG     7       2.300 -16.180  15.700  1.00  0.00           H  
ATOM     84  CB  ARG     7       1.100 -14.480  16.170  1.00  0.00           C  
ATOM     85  HB2 ARG     7       0.420 -14.780  16.960  1.00  0.00           H  
ATOM     86  HB3 ARG     7       1.270 -13.410  16.270  1.00  0.00           H  
ATOM     87  CG  ARG     7       0.480 -14.780  14.760  1.00  0.00           C  
ATOM     88  HG2 ARG     7      -0.130 -13.940  14.420  1.00  0.00           H  
ATOM     89  HG3 ARG     7       1.240 -15.020  14.010  1.00  0.00           H  
ATOM     90  CD  ARG     7      -0.430 -15.970  14.870  1.00  0.00           C  
ATOM     91  HD2 ARG     7       0.160 -16.630  15.510  1.00  0.00           H  
ATOM     92  HD3 ARG     7      -1.380 -15.740  15.340  1.00  0.00           H  
ATOM     93  NE  ARG     7      -0.510 -16.540  13.540  1.00  0.00           N  
ATOM     94  HE  ARG     7      -0.430 -15.920  12.740  1.00  0.00           H  
ATOM     95  CZ  ARG     7      -1.050 -17.690  13.310  1.00  0.00           C  
ATOM     96  NH1 ARG     7      -1.420 -18.530  14.260  1.00  0.00           N  
ATOM     97 HH11 ARG     7      -1.100 -18.240  15.170  1.00  0.00           H  
ATOM     98 HH12 ARG     7      -1.910 -19.380  14.010  1.00  0.00           H  
ATOM     99  NH2 ARG     7      -1.210 -18.130  12.080  1.00  0.00           N  
ATOM    100 HH21 ARG     7      -0.880 -17.440  11.420  1.00  0.00           H  
ATOM    101 HH22 ARG     7      -1.690 -18.980  11.850  1.00  0.00           H  
ATOM    102  C   ARG     7       3.640 -14.500  15.650  1.00  0.00           C  
ATOM    103  O   ARG     7       4.270 -13.770  16.420  1.00  0.00           O  
ATOM    104  N   VAL     8       3.860 -14.530  14.340  1.00  0.00           N  
ATOM    105  H   VAL     8       3.340 -15.190  13.770  1.00  0.00           H  
ATOM    106  CA  VAL     8       4.810 -13.720  13.560  1.00  0.00           C  
ATOM    107  HA  VAL     8       5.000 -12.820  14.140  1.00  0.00           H  
ATOM    108  CB  VAL     8       6.170 -14.450  13.200  1.00  0.00           C  
ATOM    109  HB  VAL     8       5.970 -15.340  12.610  1.00  0.00           H  
ATOM    110  CG1 VAL     8       7.160 -13.590  12.510  1.00  0.00           C  
ATOM    111 HG11 VAL     8       6.660 -12.740  12.040  1.00  0.00           H  
ATOM    112 HG12 VAL     8       7.890 -13.130  13.170  1.00  0.00           H  
ATOM    113 HG13 VAL     8       7.650 -14.180  11.730  1.00  0.00           H  
ATOM    114  CG2 VAL     8       6.870 -14.830  14.540  1.00  0.00           C  
ATOM    115 HG21 VAL     8       7.840 -15.210  14.220  1.00  0.00           H  
ATOM    116 HG22 VAL     8       6.870 -13.920  15.130  1.00  0.00           H  
ATOM    117 HG23 VAL     8       6.200 -15.530  15.040  1.00  0.00           H  
ATOM    118  C   VAL     8       4.160 -13.260  12.280  1.00  0.00           C  
ATOM    119  O   VAL     8       3.550 -14.080  11.570  1.00  0.00           O  
ATOM    120  N   VAL     9       4.340 -11.960  12.000  1.00  0.00           N  
ATOM    121  H   VAL     9       4.680 -11.300  12.690  1.00  0.00           H  
ATOM    122  CA  VAL     9       3.690 -11.300  10.900  1.00  0.00           C  
ATOM    123  HA  VAL     9       3.510 -11.980  10.070  1.00  0.00           H  
ATOM    124  CB  VAL     9       2.290 -10.700  11.120  1.00  0.00           C  
ATOM    125  HB  VAL     9       2.340  -9.830  11.780  1.00  0.00           H  
ATOM    126  CG1 VAL     9       1.680 -10.170   9.850  1.00  0.00           C  
ATOM    127 HG11 VAL     9       1.680 -10.990   9.140  1.00  0.00           H  
ATOM    128 HG12 VAL     9       0.660  -9.920  10.110  1.00  0.00           H  
ATOM    129 HG13 VAL     9       2.240  -9.300   9.490  1.00  0.00           H  
ATOM    130  CG2 VAL     9       1.400 -11.740  11.880  1.00  0.00           C  
ATOM    131 HG21 VAL     9       0.440 -11.230  11.930  1.00  0.00           H  
ATOM    132 HG22 VAL     9       1.410 -12.710  11.380  1.00  0.00           H  
ATOM    133 HG23 VAL     9       1.720 -11.850  12.920  1.00  0.00           H  
ATOM    134  C   VAL     9       4.630 -10.210  10.380  1.00  0.00           C  
ATOM    135  O   VAL     9       5.150  -9.360  11.060  1.00  0.00           O  
ATOM    136  N   ALA    10       4.800 -10.160   9.090  1.00  0.00           N  
ATOM    137  H   ALA    10       4.200 -10.710   8.490  1.00  0.00           H  
ATOM    138  CA  ALA    10       5.420  -9.100   8.390  1.00  0.00           C  
ATOM    139  HA  ALA    10       5.690  -8.280   9.060  1.00  0.00           H  
ATOM    140  CB  ALA    10       6.670  -9.680   7.650  1.00  0.00           C  
ATOM    141  HB1 ALA    10       7.350 -10.200   8.340  1.00  0.00           H  
ATOM    142  HB2 ALA    10       6.460 -10.540   7.020  1.00  0.00           H  
ATOM    143  HB3 ALA    10       7.210  -8.880   7.150  1.00  0.00           H  
ATOM    144  C   ALA    10       4.440  -8.390   7.390  1.00  0.00           C  
ATOM    145  O   ALA    10       3.490  -9.030   6.890  1.00  0.00           O  
ATOM    146  N   LEU    11       4.850  -7.200   7.030  1.00  0.00           N  
ATOM    147  H   LEU    11       5.670  -6.850   7.500  1.00  0.00           H  
ATOM    148  CA  LEU    11       4.390  -6.420   5.940  1.00  0.00           C  
ATOM    149  HA  LEU    11       3.670  -7.020   5.400  1.00  0.00           H  
ATOM    150  CB  LEU    11       3.600  -5.130   6.300  1.00  0.00           C  
ATOM    151  HB2 LEU    11       2.810  -5.330   7.020  1.00  0.00           H  
ATOM    152  HB3 LEU    11       4.340  -4.510   6.810  1.00  0.00           H  
ATOM    153  CG  LEU    11       2.850  -4.210   5.230  1.00  0.00           C  
ATOM    154  HG  LEU    11       2.100  -3.740   5.870  1.00  0.00           H  
ATOM    155  CD1 LEU    11       3.740  -3.130   4.590  1.00  0.00           C  
ATOM    156 HD11 LEU    11       4.600  -3.580   4.090  1.00  0.00           H  
ATOM    157 HD12 LEU    11       3.130  -2.580   3.870  1.00  0.00           H  
ATOM    158 HD13 LEU    11       4.100  -2.450   5.370  1.00  0.00           H  
ATOM    159  CD2 LEU    11       2.270  -5.050   4.030  1.00  0.00           C  
ATOM    160 HD21 LEU    11       1.510  -4.430   3.560  1.00  0.00           H  
ATOM    161 HD22 LEU    11       3.030  -5.420   3.340  1.00  0.00           H  
ATOM    162 HD23 LEU    11       1.670  -5.880   4.420  1.00  0.00           H  
ATOM    163  C   LEU    11       5.620  -6.170   5.000  1.00  0.00           C  
ATOM    164  O   LEU    11       6.440  -5.340   5.240  1.00  0.00           O  
ATOM    165  N   VAL    12       5.590  -6.790   3.840  1.00  0.00           N  
ATOM    166  H   VAL    12       4.780  -7.350   3.600  1.00  0.00           H  
ATOM    167  CA  VAL    12       6.530  -6.640   2.710  1.00  0.00           C  
ATOM    168  HA  VAL    12       7.520  -6.250   2.960  1.00  0.00           H  
ATOM    169  CB  VAL    12       6.800  -8.070   2.230  1.00  0.00           C  
ATOM    170  HB  VAL    12       7.510  -7.900   1.410  1.00  0.00           H  
ATOM    171  CG1 VAL    12       7.570  -8.880   3.250  1.00  0.00           C  
ATOM    172 HG11 VAL    12       6.870  -9.020   4.070  1.00  0.00           H  
ATOM    173 HG12 VAL    12       7.920  -9.780   2.760  1.00  0.00           H  
ATOM    174 HG13 VAL    12       8.400  -8.220   3.530  1.00  0.00           H  
ATOM    175  CG2 VAL    12       5.610  -8.860   1.690  1.00  0.00           C  
ATOM    176 HG21 VAL    12       5.000  -9.240   2.510  1.00  0.00           H  
ATOM    177 HG22 VAL    12       4.880  -8.210   1.220  1.00  0.00           H  
ATOM    178 HG23 VAL    12       5.940  -9.690   1.060  1.00  0.00           H  
ATOM    179  C   VAL    12       5.940  -5.620   1.660  1.00  0.00           C  
ATOM    180  O   VAL    12       4.730  -5.640   1.390  1.00  0.00           O  
ATOM    181  N   ASP    13       6.800  -4.740   1.090  1.00  0.00           N  
ATOM    182  H   ASP    13       7.750  -4.750   1.440  1.00  0.00           H  
ATOM    183  CA  ASP    13       6.340  -3.620   0.190  1.00  0.00           C  
ATOM    184  HA  ASP    13       5.360  -3.860  -0.220  1.00  0.00           H  
ATOM    185  CB  ASP    13       6.160  -2.420   1.150  1.00  0.00           C  
ATOM    186  HB2 ASP    13       5.410  -2.550   1.930  1.00  0.00           H  
ATOM    187  HB3 ASP    13       7.050  -2.310   1.770  1.00  0.00           H  
ATOM    188  CG  ASP    13       5.790  -1.050   0.500  1.00  0.00           C  
ATOM    189  OD1 ASP    13       5.530  -0.970  -0.680  1.00  0.00           O  
ATOM    190  OD2 ASP    13       5.690  -0.050   1.230  1.00  0.00           O  
ATOM    191  C   ASP    13       7.390  -3.310  -0.870  1.00  0.00           C  
ATOM    192  O   ASP    13       8.520  -3.040  -0.490  1.00  0.00           O  
ATOM    193  N   MET    14       7.110  -3.490  -2.180  1.00  0.00           N  
ATOM    194  H   MET    14       6.240  -3.900  -2.490  1.00  0.00           H  
ATOM    195  CA  MET    14       8.090  -3.120  -3.220  1.00  0.00           C  
ATOM    196  HA  MET    14       8.950  -3.780  -3.200  1.00  0.00           H  
ATOM    197  CB  MET    14       7.400  -3.190  -4.580  1.00  0.00           C  
ATOM    198  HB2 MET    14       6.520  -2.570  -4.440  1.00  0.00           H  
ATOM    199  HB3 MET    14       8.070  -2.830  -5.360  1.00  0.00           H  
ATOM    200  CG  MET    14       6.850  -4.600  -4.880  1.00  0.00           C  
ATOM    201  HG2 MET    14       6.100  -4.890  -4.150  1.00  0.00           H  
ATOM    202  HG3 MET    14       6.420  -4.710  -5.870  1.00  0.00           H  
ATOM    203  SD  MET    14       8.170  -5.880  -4.730  1.00  0.00           S  
ATOM    204  CE  MET    14       9.310  -5.540  -6.080  1.00  0.00           C  
ATOM    205  HE1 MET    14       9.910  -4.700  -5.750  1.00  0.00           H  
ATOM    206  HE2 MET    14       9.900  -6.440  -6.270  1.00  0.00           H  
ATOM    207  HE3 MET    14       8.780  -5.290  -7.010  1.00  0.00           H  
ATOM    208  C   MET    14       8.650  -1.650  -3.180  1.00  0.00           C  
ATOM    209  O   MET    14       7.930  -0.740  -2.780  1.00  0.00           O  
ATOM    210  N   ASP    15       9.970  -1.380  -3.430  1.00  0.00           N  
ATOM    211  H   ASP    15      10.610  -2.120  -3.680  1.00  0.00           H  
ATOM    212  CA  ASP    15      10.460   0.040  -3.520  1.00  0.00           C  
ATOM    213  HA  ASP    15       9.850   0.610  -2.830  1.00  0.00           H  
ATOM    214  CB  ASP    15      12.000   0.160  -3.300  1.00  0.00           C  
ATOM    215  HB2 ASP    15      12.560  -0.440  -4.020  1.00  0.00           H  
ATOM    216  HB3 ASP    15      12.310   1.180  -3.520  1.00  0.00           H  
ATOM    217  CG  ASP    15      12.390  -0.210  -1.840  1.00  0.00           C  
ATOM    218  OD1 ASP    15      12.960   0.710  -1.170  1.00  0.00           O  
ATOM    219  OD2 ASP    15      12.110  -1.380  -1.360  1.00  0.00           O  
ATOM    220  C   ASP    15      10.040   0.680  -4.910  1.00  0.00           C  
ATOM    221  O   ASP    15      10.000  -0.040  -5.930  1.00  0.00           O  
ATOM    222  N   CYS    16       9.700   2.010  -4.960  1.00  0.00           N  
ATOM    223  H   CYS    16       9.900   2.510  -4.100  1.00  0.00           H  
ATOM    224  CA  CYS    16       9.610   2.860  -6.200  1.00  0.00           C  
ATOM    225  HA  CYS    16       9.040   3.780  -6.020  1.00  0.00           H  
ATOM    226  CB  CYS    16      11.020   3.370  -6.500  1.00  0.00           C  
ATOM    227  HB2 CYS    16      11.530   2.470  -6.850  1.00  0.00           H  
ATOM    228  HB3 CYS    16      10.990   4.140  -7.280  1.00  0.00           H  
ATOM    229  SG  CYS    16      11.820   3.910  -4.940  1.00  0.00           S  
ATOM    230  HG  CYS    16      11.270   5.110  -5.100  1.00  0.00           H  
ATOM    231  C   CYS    16       8.800   2.250  -7.350  1.00  0.00           C  
ATOM    232  O   CYS    16       9.190   2.350  -8.490  1.00  0.00           O  
ATOM    233  N   PHE    17       7.700   1.550  -7.010  1.00  0.00           N  
ATOM    234  H   PHE    17       7.380   1.650  -6.050  1.00  0.00           H  
ATOM    235  CA  PHE    17       7.490   0.270  -7.710  1.00  0.00           C  
ATOM    236  HA  PHE    17       8.380  -0.320  -7.500  1.00  0.00           H  
ATOM    237  CB  PHE    17       6.200  -0.330  -7.180  1.00  0.00           C  
ATOM    238  HB2 PHE    17       6.410  -0.640  -6.160  1.00  0.00           H  
ATOM    239  HB3 PHE    17       5.450   0.470  -7.210  1.00  0.00           H  
ATOM    240  CG  PHE    17       5.700  -1.460  -8.010  1.00  0.00           C  
ATOM    241  CD1 PHE    17       6.570  -2.580  -8.310  1.00  0.00           C  
ATOM    242  HD1 PHE    17       7.610  -2.550  -8.030  1.00  0.00           H  
ATOM    243  CE1 PHE    17       6.070  -3.690  -8.940  1.00  0.00           C  
ATOM    244  HE1 PHE    17       6.630  -4.590  -9.140  1.00  0.00           H  
ATOM    245  CZ  PHE    17       4.710  -3.770  -9.340  1.00  0.00           C  
ATOM    246  HZ  PHE    17       4.260  -4.580  -9.880  1.00  0.00           H  
ATOM    247  CE2 PHE    17       3.910  -2.670  -9.130  1.00  0.00           C  
ATOM    248  HE2 PHE    17       2.860  -2.690  -9.400  1.00  0.00           H  
ATOM    249  CD2 PHE    17       4.380  -1.620  -8.360  1.00  0.00           C  
ATOM    250  HD2 PHE    17       3.710  -0.810  -8.160  1.00  0.00           H  
ATOM    251  C   PHE    17       7.310   0.480  -9.270  1.00  0.00           C  
ATOM    252  O   PHE    17       7.920  -0.220 -10.010  1.00  0.00           O  
ATOM    253  N   PHE    18       6.500   1.480  -9.670  1.00  0.00           N  
ATOM    254  H   PHE    18       5.840   1.930  -9.070  1.00  0.00           H  
ATOM    255  CA  PHE    18       6.320   1.730 -11.140  1.00  0.00           C  
ATOM    256  HA  PHE    18       6.040   0.820 -11.670  1.00  0.00           H  
ATOM    257  CB  PHE    18       5.180   2.850 -11.340  1.00  0.00           C  
ATOM    258  HB2 PHE    18       5.510   3.680 -10.720  1.00  0.00           H  
ATOM    259  HB3 PHE    18       5.190   3.100 -12.400  1.00  0.00           H  
ATOM    260  CG  PHE    18       3.740   2.460 -10.990  1.00  0.00           C  
ATOM    261  CD1 PHE    18       2.740   3.450 -11.210  1.00  0.00           C  
ATOM    262  HD1 PHE    18       2.940   4.390 -11.710  1.00  0.00           H  
ATOM    263  CE1 PHE    18       1.370   3.260 -10.880  1.00  0.00           C  
ATOM    264  HE1 PHE    18       0.680   4.030 -11.170  1.00  0.00           H  
ATOM    265  CZ  PHE    18       1.040   2.040 -10.170  1.00  0.00           C  
ATOM    266  HZ  PHE    18       0.030   1.770  -9.890  1.00  0.00           H  
ATOM    267  CE2 PHE    18       2.070   1.130  -9.820  1.00  0.00           C  
ATOM    268  HE2 PHE    18       1.870   0.290  -9.180  1.00  0.00           H  
ATOM    269  CD2 PHE    18       3.380   1.300 -10.310  1.00  0.00           C  
ATOM    270  HD2 PHE    18       4.130   0.580 -10.020  1.00  0.00           H  
ATOM    271  C   PHE    18       7.650   2.100 -11.900  1.00  0.00           C  
ATOM    272  O   PHE    18       7.710   1.960 -13.110  1.00  0.00           O  
ATOM    273  N   VAL    19       8.670   2.650 -11.220  1.00  0.00           N  
ATOM    274  H   VAL    19       8.630   2.860 -10.240  1.00  0.00           H  
ATOM    275  CA  VAL    19       9.950   3.050 -11.820  1.00  0.00           C  
ATOM    276  HA  VAL    19       9.650   3.560 -12.740  1.00  0.00           H  
ATOM    277  CB  VAL    19      10.720   4.010 -10.880  1.00  0.00           C  
ATOM    278  HB  VAL    19      10.930   3.490  -9.950  1.00  0.00           H  
ATOM    279  CG1 VAL    19      12.140   4.380 -11.340  1.00  0.00           C  
ATOM    280 HG11 VAL    19      12.210   4.870 -12.310  1.00  0.00           H  
ATOM    281 HG12 VAL    19      12.600   4.990 -10.550  1.00  0.00           H  
ATOM    282 HG13 VAL    19      12.730   3.470 -11.440  1.00  0.00           H  
ATOM    283  CG2 VAL    19       9.980   5.340 -10.750  1.00  0.00           C  
ATOM    284 HG21 VAL    19      10.180   5.980  -9.890  1.00  0.00           H  
ATOM    285 HG22 VAL    19      10.030   5.870 -11.700  1.00  0.00           H  
ATOM    286 HG23 VAL    19       8.900   5.250 -10.640  1.00  0.00           H  
ATOM    287  C   VAL    19      10.820   1.830 -12.090  1.00  0.00           C  
ATOM    288  O   VAL    19      11.500   1.770 -13.090  1.00  0.00           O  
ATOM    289  N   GLN    20      10.690   0.760 -11.250  1.00  0.00           N  
ATOM    290  H   GLN    20      10.160   0.850 -10.390  1.00  0.00           H  
ATOM    291  CA  GLN    20      11.370  -0.570 -11.470  1.00  0.00           C  
ATOM    292  HA  GLN    20      12.430  -0.410 -11.630  1.00  0.00           H  
ATOM    293  CB  GLN    20      11.190  -1.480 -10.240  1.00  0.00           C  
ATOM    294  HB2 GLN    20      10.160  -1.470  -9.880  1.00  0.00           H  
ATOM    295  HB3 GLN    20      11.420  -2.530 -10.470  1.00  0.00           H  
ATOM    296  CG  GLN    20      11.970  -0.920  -9.020  1.00  0.00           C  
ATOM    297  HG2 GLN    20      12.880  -0.410  -9.330  1.00  0.00           H  
ATOM    298  HG3 GLN    20      11.220  -0.210  -8.680  1.00  0.00           H  
ATOM    299  CD  GLN    20      12.310  -2.020  -7.990  1.00  0.00           C  
ATOM    300  OE1 GLN    20      13.260  -2.770  -8.170  1.00  0.00           O  
ATOM    301  NE2 GLN    20      11.470  -2.210  -6.990  1.00  0.00           N  
ATOM    302 HE21 GLN    20      11.660  -2.910  -6.290  1.00  0.00           H  
ATOM    303 HE22 GLN    20      10.730  -1.570  -6.760  1.00  0.00           H  
ATOM    304  C   GLN    20      10.850  -1.260 -12.680  1.00  0.00           C  
ATOM    305  O   GLN    20      11.530  -1.980 -13.460  1.00  0.00           O  
ATOM    306  N   VAL    21       9.570  -1.070 -12.960  1.00  0.00           N  
ATOM    307  H   VAL    21       9.040  -0.570 -12.260  1.00  0.00           H  
ATOM    308  CA  VAL    21       8.730  -1.620 -14.060  1.00  0.00           C  
ATOM    309  HA  VAL    21       8.920  -2.670 -14.270  1.00  0.00           H  
ATOM    310  CB  VAL    21       7.230  -1.660 -13.680  1.00  0.00           C  
ATOM    311  HB  VAL    21       6.900  -0.650 -13.430  1.00  0.00           H  
ATOM    312  CG1 VAL    21       6.340  -1.990 -14.880  1.00  0.00           C  
ATOM    313 HG11 VAL    21       6.450  -1.080 -15.480  1.00  0.00           H  
ATOM    314 HG12 VAL    21       6.750  -2.850 -15.420  1.00  0.00           H  
ATOM    315 HG13 VAL    21       5.280  -2.110 -14.670  1.00  0.00           H  
ATOM    316  CG2 VAL    21       6.930  -2.570 -12.570  1.00  0.00           C  
ATOM    317 HG21 VAL    21       5.910  -2.950 -12.540  1.00  0.00           H  
ATOM    318 HG22 VAL    21       7.610  -3.430 -12.610  1.00  0.00           H  
ATOM    319 HG23 VAL    21       7.160  -1.940 -11.710  1.00  0.00           H  
ATOM    320  C   VAL    21       9.050  -0.870 -15.440  1.00  0.00           C  
ATOM    321  O   VAL    21       8.980  -1.500 -16.520  1.00  0.00           O  
ATOM    322  N   GLU    22       9.580   0.360 -15.350  1.00  0.00           N  
ATOM    323  H   GLU    22       9.570   0.860 -14.470  1.00  0.00           H  
ATOM    324  CA  GLU    22      10.090   1.070 -16.570  1.00  0.00           C  
ATOM    325  HA  GLU    22       9.580   0.780 -17.490  1.00  0.00           H  
ATOM    326  CB  GLU    22       9.760   2.590 -16.360  1.00  0.00           C  
ATOM    327  HB2 GLU    22      10.230   2.970 -15.460  1.00  0.00           H  
ATOM    328  HB3 GLU    22      10.300   3.100 -17.150  1.00  0.00           H  
ATOM    329  CG  GLU    22       8.220   2.980 -16.450  1.00  0.00           C  
ATOM    330  HG2 GLU    22       7.710   2.400 -15.680  1.00  0.00           H  
ATOM    331  HG3 GLU    22       8.070   4.000 -16.110  1.00  0.00           H  
ATOM    332  CD  GLU    22       7.550   2.600 -17.760  1.00  0.00           C  
ATOM    333  OE1 GLU    22       6.390   2.070 -17.730  1.00  0.00           O  
ATOM    334  OE2 GLU    22       8.190   2.450 -18.780  1.00  0.00           O  
ATOM    335  C   GLU    22      11.560   0.760 -16.800  1.00  0.00           C  
ATOM    336  O   GLU    22      12.000   0.680 -17.930  1.00  0.00           O  
ATOM    337  N   GLN    23      12.300   0.620 -15.740  1.00  0.00           N  
ATOM    338  H   GLN    23      11.930   0.930 -14.860  1.00  0.00           H  
ATOM    339  CA  GLN    23      13.730   0.150 -15.810  1.00  0.00           C  
ATOM    340  HA  GLN    23      14.230   0.800 -16.540  1.00  0.00           H  
ATOM    341  CB  GLN    23      14.520   0.270 -14.500  1.00  0.00           C  
ATOM    342  HB2 GLN    23      13.870  -0.150 -13.730  1.00  0.00           H  
ATOM    343  HB3 GLN    23      15.440  -0.290 -14.630  1.00  0.00           H  
ATOM    344  CG  GLN    23      14.780   1.750 -14.070  1.00  0.00           C  
ATOM    345  HG2 GLN    23      15.700   2.060 -14.570  1.00  0.00           H  
ATOM    346  HG3 GLN    23      14.040   2.500 -14.350  1.00  0.00           H  
ATOM    347  CD  GLN    23      15.070   1.910 -12.570  1.00  0.00           C  
ATOM    348  OE1 GLN    23      14.870   1.110 -11.670  1.00  0.00           O  
ATOM    349  NE2 GLN    23      15.480   3.150 -12.300  1.00  0.00           N  
ATOM    350 HE21 GLN    23      15.510   3.560 -11.380  1.00  0.00           H  
ATOM    351 HE22 GLN    23      15.630   3.850 -13.010  1.00  0.00           H  
ATOM    352  C   GLN    23      13.920  -1.230 -16.340  1.00  0.00           C  
ATOM    353  O   GLN    23      14.930  -1.430 -17.070  1.00  0.00           O  
ATOM    354  N   ARG    24      12.980  -2.170 -15.930  1.00  0.00           N  
ATOM    355  H   ARG    24      12.130  -1.920 -15.460  1.00  0.00           H  
ATOM    356  CA  ARG    24      12.940  -3.520 -16.420  1.00  0.00           C  
ATOM    357  HA  ARG    24      13.890  -3.940 -16.120  1.00  0.00           H  
ATOM    358  CB  ARG    24      11.740  -4.230 -15.840  1.00  0.00           C  
ATOM    359  HB2 ARG    24      11.680  -4.120 -14.760  1.00  0.00           H  
ATOM    360  HB3 ARG    24      10.840  -3.850 -16.310  1.00  0.00           H  
ATOM    361  CG  ARG    24      11.830  -5.830 -16.000  1.00  0.00           C  
ATOM    362  HG2 ARG    24      11.500  -6.210 -16.970  1.00  0.00           H  
ATOM    363  HG3 ARG    24      12.880  -6.110 -15.940  1.00  0.00           H  
ATOM    364  CD  ARG    24      10.930  -6.470 -14.980  1.00  0.00           C  
ATOM    365  HD2 ARG    24      11.490  -6.230 -14.070  1.00  0.00           H  
ATOM    366  HD3 ARG    24       9.960  -6.000 -14.810  1.00  0.00           H  
ATOM    367  NE  ARG    24      10.650  -7.940 -15.030  1.00  0.00           N  
ATOM    368  HE  ARG    24      11.470  -8.500 -15.200  1.00  0.00           H  
ATOM    369  CZ  ARG    24       9.550  -8.650 -14.780  1.00  0.00           C  
ATOM    370  NH1 ARG    24       8.380  -8.230 -14.570  1.00  0.00           N  
ATOM    371 HH11 ARG    24       8.150  -7.260 -14.750  1.00  0.00           H  
ATOM    372 HH12 ARG    24       7.650  -8.850 -14.260  1.00  0.00           H  
ATOM    373  NH2 ARG    24       9.620  -9.900 -14.730  1.00  0.00           N  
ATOM    374 HH21 ARG    24      10.470 -10.450 -14.800  1.00  0.00           H  
ATOM    375 HH22 ARG    24       8.770 -10.440 -14.680  1.00  0.00           H  
ATOM    376  C   ARG    24      12.870  -3.620 -17.980  1.00  0.00           C  
ATOM    377  O   ARG    24      13.460  -4.540 -18.550  1.00  0.00           O  
ATOM    378  N   GLN    25      12.230  -2.630 -18.590  1.00  0.00           N  
ATOM    379  H   GLN    25      11.910  -1.840 -18.050  1.00  0.00           H  
ATOM    380  CA  GLN    25      12.140  -2.420 -20.010  1.00  0.00           C  
ATOM    381  HA  GLN    25      12.040  -3.310 -20.640  1.00  0.00           H  
ATOM    382  CB  GLN    25      10.820  -1.660 -20.200  1.00  0.00           C  
ATOM    383  HB2 GLN    25       9.990  -2.310 -19.910  1.00  0.00           H  
ATOM    384  HB3 GLN    25      10.740  -0.760 -19.590  1.00  0.00           H  
ATOM    385  CG  GLN    25      10.570  -1.220 -21.650  1.00  0.00           C  
ATOM    386  HG2 GLN    25      11.200  -0.380 -21.940  1.00  0.00           H  
ATOM    387  HG3 GLN    25      10.850  -2.110 -22.230  1.00  0.00           H  
ATOM    388  CD  GLN    25       9.100  -0.840 -21.800  1.00  0.00           C  
ATOM    389  OE1 GLN    25       8.330  -0.830 -20.860  1.00  0.00           O  
ATOM    390  NE2 GLN    25       8.560  -0.630 -23.020  1.00  0.00           N  
ATOM    391 HE21 GLN    25       7.560  -0.510 -23.080  1.00  0.00           H  
ATOM    392 HE22 GLN    25       9.010  -0.850 -23.900  1.00  0.00           H  
ATOM    393  C   GLN    25      13.450  -1.680 -20.470  1.00  0.00           C  
ATOM    394  O   GLN    25      14.080  -2.170 -21.380  1.00  0.00           O  
ATOM    395  N   ASN    26      13.770  -0.450 -19.900  1.00  0.00           N  
ATOM    396  H   ASN    26      13.450  -0.270 -18.960  1.00  0.00           H  
ATOM    397  CA  ASN    26      14.770   0.540 -20.390  1.00  0.00           C  
ATOM    398  HA  ASN    26      15.190   0.180 -21.330  1.00  0.00           H  
ATOM    399  CB  ASN    26      14.070   1.900 -20.670  1.00  0.00           C  
ATOM    400  HB2 ASN    26      13.190   1.780 -21.300  1.00  0.00           H  
ATOM    401  HB3 ASN    26      13.740   2.380 -19.750  1.00  0.00           H  
ATOM    402  CG  ASN    26      14.980   2.910 -21.350  1.00  0.00           C  
ATOM    403  OD1 ASN    26      16.190   2.760 -21.600  1.00  0.00           O  
ATOM    404  ND2 ASN    26      14.460   4.100 -21.490  1.00  0.00           N  
ATOM    405 HD21 ASN    26      15.060   4.790 -21.910  1.00  0.00           H  
ATOM    406 HD22 ASN    26      13.480   4.190 -21.280  1.00  0.00           H  
ATOM    407  C   ASN    26      15.990   0.690 -19.390  1.00  0.00           C  
ATOM    408  O   ASN    26      15.800   1.340 -18.390  1.00  0.00           O  
ATOM    409  N   PRO    27      17.140   0.110 -19.660  1.00  0.00           N  
ATOM    410  CD  PRO    27      17.550  -0.320 -20.970  1.00  0.00           C  
ATOM    411  HD2 PRO    27      17.350   0.470 -21.680  1.00  0.00           H  
ATOM    412  HD3 PRO    27      17.100  -1.240 -21.350  1.00  0.00           H  
ATOM    413  CG  PRO    27      19.060  -0.620 -20.850  1.00  0.00           C  
ATOM    414  HG2 PRO    27      19.630   0.210 -21.270  1.00  0.00           H  
ATOM    415  HG3 PRO    27      19.470  -1.410 -21.480  1.00  0.00           H  
ATOM    416  CB  PRO    27      19.470  -0.700 -19.380  1.00  0.00           C  
ATOM    417  HB2 PRO    27      20.450  -0.280 -19.160  1.00  0.00           H  
ATOM    418  HB3 PRO    27      19.390  -1.740 -19.060  1.00  0.00           H  
ATOM    419  CA  PRO    27      18.320   0.100 -18.680  1.00  0.00           C  
ATOM    420  HA  PRO    27      18.060  -0.280 -17.690  1.00  0.00           H  
ATOM    421  C   PRO    27      18.920   1.510 -18.510  1.00  0.00           C  
ATOM    422  O   PRO    27      19.570   1.750 -17.560  1.00  0.00           O  
ATOM    423  N   HID    28      18.750   2.420 -19.490  1.00  0.00           N  
ATOM    424  H   HID    28      18.100   2.180 -20.220  1.00  0.00           H  
ATOM    425  CA  HID    28      19.170   3.810 -19.440  1.00  0.00           C  
ATOM    426  HA  HID    28      20.170   3.680 -19.030  1.00  0.00           H  
ATOM    427  CB  HID    28      19.100   4.320 -20.880  1.00  0.00           C  
ATOM    428  HB2 HID    28      18.060   4.480 -21.170  1.00  0.00           H  
ATOM    429  HB3 HID    28      19.580   5.290 -21.020  1.00  0.00           H  
ATOM    430  CG  HID    28      19.540   3.340 -21.990  1.00  0.00           C  
ATOM    431  ND1 HID    28      18.700   2.820 -22.940  1.00  0.00           N  
ATOM    432  HD1 HID    28      17.710   2.670 -22.860  1.00  0.00           H  
ATOM    433  CE1 HID    28      19.460   2.230 -23.900  1.00  0.00           C  
ATOM    434  HE1 HID    28      19.170   1.710 -24.810  1.00  0.00           H  
ATOM    435  NE2 HID    28      20.750   2.380 -23.640  1.00  0.00           N  
ATOM    436  CD2 HID    28      20.790   3.060 -22.440  1.00  0.00           C  
ATOM    437  HD2 HID    28      21.720   3.300 -21.950  1.00  0.00           H  
ATOM    438  C   HID    28      18.410   4.600 -18.450  1.00  0.00           C  
ATOM    439  O   HID    28      18.730   5.770 -18.240  1.00  0.00           O  
ATOM    440  N   LEU    29      17.390   4.040 -17.800  1.00  0.00           N  
ATOM    441  H   LEU    29      17.060   3.160 -18.180  1.00  0.00           H  
ATOM    442  CA  LEU    29      16.650   4.630 -16.630  1.00  0.00           C  
ATOM    443  HA  LEU    29      16.710   5.720 -16.700  1.00  0.00           H  
ATOM    444  CB  LEU    29      15.160   4.300 -16.760  1.00  0.00           C  
ATOM    445  HB2 LEU    29      14.940   3.230 -16.800  1.00  0.00           H  
ATOM    446  HB3 LEU    29      14.690   4.550 -15.810  1.00  0.00           H  
ATOM    447  CG  LEU    29      14.450   4.970 -17.940  1.00  0.00           C  
ATOM    448  HG  LEU    29      14.900   4.610 -18.860  1.00  0.00           H  
ATOM    449  CD1 LEU    29      12.970   4.650 -17.980  1.00  0.00           C  
ATOM    450 HD11 LEU    29      12.500   5.200 -17.160  1.00  0.00           H  
ATOM    451 HD12 LEU    29      12.490   4.990 -18.900  1.00  0.00           H  
ATOM    452 HD13 LEU    29      12.850   3.570 -17.910  1.00  0.00           H  
ATOM    453  CD2 LEU    29      14.500   6.460 -18.070  1.00  0.00           C  
ATOM    454 HD21 LEU    29      13.900   6.820 -18.900  1.00  0.00           H  
ATOM    455 HD22 LEU    29      14.050   6.860 -17.160  1.00  0.00           H  
ATOM    456 HD23 LEU    29      15.540   6.720 -18.250  1.00  0.00           H  
ATOM    457  C   LEU    29      17.190   4.220 -15.260  1.00  0.00           C  
ATOM    458  O   LEU    29      16.770   4.780 -14.260  1.00  0.00           O  
ATOM    459  N   ARG    30      18.100   3.230 -15.220  1.00  0.00           N  
ATOM    460  H   ARG    30      18.420   2.960 -16.140  1.00  0.00           H  
ATOM    461  CA  ARG    30      18.640   2.580 -13.980  1.00  0.00           C  
ATOM    462  HA  ARG    30      17.900   2.490 -13.180  1.00  0.00           H  
ATOM    463  CB  ARG    30      19.170   1.180 -14.300  1.00  0.00           C  
ATOM    464  HB2 ARG    30      18.930   0.490 -13.490  1.00  0.00           H  
ATOM    465  HB3 ARG    30      18.550   0.720 -15.060  1.00  0.00           H  
ATOM    466  CG  ARG    30      20.650   1.080 -14.730  1.00  0.00           C  
ATOM    467  HG2 ARG    30      20.960   1.800 -15.490  1.00  0.00           H  
ATOM    468  HG3 ARG    30      21.320   1.260 -13.890  1.00  0.00           H  
ATOM    469  CD  ARG    30      20.940  -0.390 -15.180  1.00  0.00           C  
ATOM    470  HD2 ARG    30      20.160  -0.850 -15.790  1.00  0.00           H  
ATOM    471  HD3 ARG    30      21.860  -0.420 -15.760  1.00  0.00           H  
ATOM    472  NE  ARG    30      20.980  -1.230 -13.980  1.00  0.00           N  
ATOM    473  HE  ARG    30      20.730  -0.890 -13.060  1.00  0.00           H  
ATOM    474  CZ  ARG    30      21.270  -2.500 -14.020  1.00  0.00           C  
ATOM    475  NH1 ARG    30      21.720  -2.980 -15.070  1.00  0.00           N  
ATOM    476 HH11 ARG    30      21.550  -2.450 -15.910  1.00  0.00           H  
ATOM    477 HH12 ARG    30      22.210  -3.870 -15.060  1.00  0.00           H  
ATOM    478  NH2 ARG    30      21.180  -3.220 -12.950  1.00  0.00           N  
ATOM    479 HH21 ARG    30      20.870  -2.750 -12.110  1.00  0.00           H  
ATOM    480 HH22 ARG    30      21.450  -4.200 -12.990  1.00  0.00           H  
ATOM    481  C   ARG    30      19.760   3.410 -13.310  1.00  0.00           C  
ATOM    482  O   ARG    30      20.550   4.020 -13.950  1.00  0.00           O  
ATOM    483  N   ASN    31      19.820   3.350 -11.970  1.00  0.00           N  
ATOM    484  H   ASN    31      19.050   2.880 -11.510  1.00  0.00           H  
ATOM    485  CA  ASN    31      20.670   4.050 -11.090  1.00  0.00           C  
ATOM    486  HA  ASN    31      20.230   3.990 -10.090  1.00  0.00           H  
ATOM    487  CB  ASN    31      22.130   3.460 -11.040  1.00  0.00           C  
ATOM    488  HB2 ASN    31      22.630   3.570 -12.000  1.00  0.00           H  
ATOM    489  HB3 ASN    31      22.660   3.970 -10.240  1.00  0.00           H  
ATOM    490  CG  ASN    31      22.210   1.980 -10.650  1.00  0.00           C  
ATOM    491  OD1 ASN    31      22.610   1.190 -11.530  1.00  0.00           O  
ATOM    492  ND2 ASN    31      21.860   1.570  -9.460  1.00  0.00           N  
ATOM    493 HD21 ASN    31      21.740   0.580  -9.280  1.00  0.00           H  
ATOM    494 HD22 ASN    31      21.630   2.240  -8.730  1.00  0.00           H  
ATOM    495  C   ASN    31      20.660   5.600 -11.460  1.00  0.00           C  
ATOM    496  O   ASN    31      21.690   6.310 -11.400  1.00  0.00           O  
ATOM    497  N   LYS    32      19.520   6.250 -11.560  1.00  0.00           N  
ATOM    498  H   LYS    32      18.740   5.610 -11.460  1.00  0.00           H  
ATOM    499  CA  LYS    32      19.400   7.730 -11.750  1.00  0.00           C  
ATOM    500  HA  LYS    32      20.140   8.340 -11.240  1.00  0.00           H  
ATOM    501  CB  LYS    32      19.550   8.060 -13.230  1.00  0.00           C  
ATOM    502  HB2 LYS    32      18.760   7.540 -13.760  1.00  0.00           H  
ATOM    503  HB3 LYS    32      19.190   9.070 -13.450  1.00  0.00           H  
ATOM    504  CG  LYS    32      20.800   7.750 -14.100  1.00  0.00           C  
ATOM    505  HG2 LYS    32      20.980   6.680 -14.000  1.00  0.00           H  
ATOM    506  HG3 LYS    32      20.510   7.950 -15.130  1.00  0.00           H  
ATOM    507  CD  LYS    32      22.050   8.560 -13.820  1.00  0.00           C  
ATOM    508  HD2 LYS    32      22.060   9.430 -14.470  1.00  0.00           H  
ATOM    509  HD3 LYS    32      22.040   9.010 -12.820  1.00  0.00           H  
ATOM    510  CE  LYS    32      23.220   7.550 -14.010  1.00  0.00           C  
ATOM    511  HE2 LYS    32      22.950   6.560 -13.650  1.00  0.00           H  
ATOM    512  HE3 LYS    32      23.470   7.440 -15.070  1.00  0.00           H  
ATOM    513  NZ  LYS    32      24.520   7.940 -13.350  1.00  0.00           N  
ATOM    514  HZ1 LYS    32      25.310   7.370 -13.610  1.00  0.00           H  
ATOM    515  HZ2 LYS    32      24.730   8.910 -13.520  1.00  0.00           H  
ATOM    516  HZ3 LYS    32      24.450   7.770 -12.350  1.00  0.00           H  
ATOM    517  C   LYS    32      18.050   8.280 -11.220  1.00  0.00           C  
ATOM    518  O   LYS    32      17.120   7.480 -11.160  1.00  0.00           O  
ATOM    519  N   PRO    33      17.950   9.530 -10.840  1.00  0.00           N  
ATOM    520  CD  PRO    33      18.980  10.570 -11.030  1.00  0.00           C  
ATOM    521  HD2 PRO    33      19.460  10.620 -12.000  1.00  0.00           H  
ATOM    522  HD3 PRO    33      19.670  10.510 -10.190  1.00  0.00           H  
ATOM    523  CG  PRO    33      18.300  11.980 -10.870  1.00  0.00           C  
ATOM    524  HG2 PRO    33      17.950  12.240 -11.870  1.00  0.00           H  
ATOM    525  HG3 PRO    33      18.880  12.800 -10.460  1.00  0.00           H  
ATOM    526  CB  PRO    33      17.130  11.630  -9.950  1.00  0.00           C  
ATOM    527  HB2 PRO    33      16.250  12.280 -10.000  1.00  0.00           H  
ATOM    528  HB3 PRO    33      17.490  11.600  -8.920  1.00  0.00           H  
ATOM    529  CA  PRO    33      16.770  10.180 -10.370  1.00  0.00           C  
ATOM    530  HA  PRO    33      16.480   9.600  -9.490  1.00  0.00           H  
ATOM    531  C   PRO    33      15.630  10.040 -11.410  1.00  0.00           C  
ATOM    532  O   PRO    33      15.570  10.780 -12.340  1.00  0.00           O  
ATOM    533  N   CYS    34      14.680   9.120 -11.180  1.00  0.00           N  
ATOM    534  H   CYS    34      14.630   8.640 -10.290  1.00  0.00           H  
ATOM    535  CA  CYS    34      13.620   8.810 -12.190  1.00  0.00           C  
ATOM    536  HA  CYS    34      13.730   9.560 -12.970  1.00  0.00           H  
ATOM    537  CB  CYS    34      13.960   7.470 -12.790  1.00  0.00           C  
ATOM    538  HB2 CYS    34      14.990   7.290 -13.090  1.00  0.00           H  
ATOM    539  HB3 CYS    34      13.720   6.640 -12.120  1.00  0.00           H  
ATOM    540  SG  CYS    34      13.000   7.190 -14.230  1.00  0.00           S  
ATOM    541  HG  CYS    34      12.870   8.440 -14.700  1.00  0.00           H  
ATOM    542  C   CYS    34      12.150   8.940 -11.580  1.00  0.00           C  
ATOM    543  O   CYS    34      11.860   8.550 -10.430  1.00  0.00           O  
ATOM    544  N   ALA    35      11.220   9.380 -12.460  1.00  0.00           N  
ATOM    545  H   ALA    35      11.460   9.590 -13.420  1.00  0.00           H  
ATOM    546  CA  ALA    35       9.800   9.520 -12.140  1.00  0.00           C  
ATOM    547  HA  ALA    35       9.510   8.950 -11.260  1.00  0.00           H  
ATOM    548  CB  ALA    35       9.610  11.030 -11.870  1.00  0.00           C  
ATOM    549  HB1 ALA    35       8.580  11.260 -11.600  1.00  0.00           H  
ATOM    550  HB2 ALA    35      10.300  11.280 -11.060  1.00  0.00           H  
ATOM    551  HB3 ALA    35       9.890  11.730 -12.650  1.00  0.00           H  
ATOM    552  C   ALA    35       8.810   9.050 -13.270  1.00  0.00           C  
ATOM    553  O   ALA    35       9.140   9.040 -14.430  1.00  0.00           O  
ATOM    554  N   VAL    36       7.550   8.670 -12.830  1.00  0.00           N  
ATOM    555  H   VAL    36       7.440   8.610 -11.830  1.00  0.00           H  
ATOM    556  CA  VAL    36       6.490   8.140 -13.720  1.00  0.00           C  
ATOM    557  HA  VAL    36       6.920   8.060 -14.720  1.00  0.00           H  
ATOM    558  CB  VAL    36       5.990   6.710 -13.380  1.00  0.00           C  
ATOM    559  HB  VAL    36       5.470   6.780 -12.420  1.00  0.00           H  
ATOM    560  CG1 VAL    36       5.080   6.210 -14.450  1.00  0.00           C  
ATOM    561 HG11 VAL    36       5.570   6.070 -15.420  1.00  0.00           H  
ATOM    562 HG12 VAL    36       4.760   5.170 -14.300  1.00  0.00           H  
ATOM    563 HG13 VAL    36       4.210   6.850 -14.590  1.00  0.00           H  
ATOM    564  CG2 VAL    36       7.190   5.800 -13.190  1.00  0.00           C  
ATOM    565 HG21 VAL    36       6.790   4.810 -12.990  1.00  0.00           H  
ATOM    566 HG22 VAL    36       7.610   5.630 -14.180  1.00  0.00           H  
ATOM    567 HG23 VAL    36       7.890   6.220 -12.470  1.00  0.00           H  
ATOM    568  C   VAL    36       5.370   9.140 -13.890  1.00  0.00           C  
ATOM    569  O   VAL    36       4.980   9.880 -12.990  1.00  0.00           O  
ATOM    570  N   VAL    37       4.960   9.380 -15.160  1.00  0.00           N  
ATOM    571  H   VAL    37       5.530   8.890 -15.840  1.00  0.00           H  
ATOM    572  CA  VAL    37       4.110  10.510 -15.580  1.00  0.00           C  
ATOM    573  HA  VAL    37       3.780  11.110 -14.730  1.00  0.00           H  
ATOM    574  CB  VAL    37       4.970  11.520 -16.390  1.00  0.00           C  
ATOM    575  HB  VAL    37       5.330  11.070 -17.310  1.00  0.00           H  
ATOM    576  CG1 VAL    37       4.120  12.820 -16.730  1.00  0.00           C  
ATOM    577 HG11 VAL    37       3.370  12.550 -17.480  1.00  0.00           H  
ATOM    578 HG12 VAL    37       3.620  13.160 -15.830  1.00  0.00           H  
ATOM    579 HG13 VAL    37       4.780  13.640 -16.990  1.00  0.00           H  
ATOM    580  CG2 VAL    37       6.150  12.030 -15.560  1.00  0.00           C  
ATOM    581 HG21 VAL    37       5.610  12.390 -14.680  1.00  0.00           H  
ATOM    582 HG22 VAL    37       6.940  11.320 -15.320  1.00  0.00           H  
ATOM    583 HG23 VAL    37       6.610  12.950 -15.910  1.00  0.00           H  
ATOM    584  C   VAL    37       2.840  10.060 -16.400  1.00  0.00           C  
ATOM    585  O   VAL    37       2.960   9.330 -17.360  1.00  0.00           O  
ATOM    586  N   GLN    38       1.690  10.460 -15.890  1.00  0.00           N  
ATOM    587  H   GLN    38       1.680  11.180 -15.180  1.00  0.00           H  
ATOM    588  CA  GLN    38       0.290  10.170 -16.480  1.00  0.00           C  
ATOM    589  HA  GLN    38       0.560   9.420 -17.220  1.00  0.00           H  
ATOM    590  CB  GLN    38      -0.650   9.580 -15.460  1.00  0.00           C  
ATOM    591  HB2 GLN    38      -1.230  10.410 -15.030  1.00  0.00           H  
ATOM    592  HB3 GLN    38      -1.300   8.850 -15.940  1.00  0.00           H  
ATOM    593  CG  GLN    38       0.040   8.760 -14.330  1.00  0.00           C  
ATOM    594  HG2 GLN    38       0.660   7.960 -14.740  1.00  0.00           H  
ATOM    595  HG3 GLN    38       0.580   9.460 -13.690  1.00  0.00           H  
ATOM    596  CD  GLN    38      -1.030   8.110 -13.440  1.00  0.00           C  
ATOM    597  OE1 GLN    38      -1.550   7.070 -13.820  1.00  0.00           O  
ATOM    598  NE2 GLN    38      -1.520   8.710 -12.380  1.00  0.00           N  
ATOM    599 HE21 GLN    38      -2.070   8.180 -11.720  1.00  0.00           H  
ATOM    600 HE22 GLN    38      -1.260   9.660 -12.180  1.00  0.00           H  
ATOM    601  C   GLN    38      -0.190  11.400 -17.280  1.00  0.00           C  
ATOM    602  O   GLN    38      -0.330  12.430 -16.740  1.00  0.00           O  
ATOM    603  N   TYR    39      -0.500  11.240 -18.590  1.00  0.00           N  
ATOM    604  H   TYR    39      -0.470  10.310 -18.980  1.00  0.00           H  
ATOM    605  CA  TYR    39      -0.910  12.260 -19.670  1.00  0.00           C  
ATOM    606  HA  TYR    39      -0.750  11.730 -20.600  1.00  0.00           H  
ATOM    607  CB  TYR    39      -2.390  12.650 -19.470  1.00  0.00           C  
ATOM    608  HB2 TYR    39      -2.460  13.300 -18.600  1.00  0.00           H  
ATOM    609  HB3 TYR    39      -2.650  13.250 -20.340  1.00  0.00           H  
ATOM    610  CG  TYR    39      -3.440  11.520 -19.260  1.00  0.00           C  
ATOM    611  CD1 TYR    39      -4.230  11.070 -20.280  1.00  0.00           C  
ATOM    612  HD1 TYR    39      -4.140  11.520 -21.260  1.00  0.00           H  
ATOM    613  CE1 TYR    39      -5.190  10.070 -20.010  1.00  0.00           C  
ATOM    614  HE1 TYR    39      -5.730   9.680 -20.860  1.00  0.00           H  
ATOM    615  CZ  TYR    39      -5.510   9.730 -18.690  1.00  0.00           C  
ATOM    616  OH  TYR    39      -6.500   8.830 -18.380  1.00  0.00           O  
ATOM    617  HH  TYR    39      -6.790   8.780 -17.460  1.00  0.00           H  
ATOM    618  CE2 TYR    39      -4.730  10.200 -17.630  1.00  0.00           C  
ATOM    619  HE2 TYR    39      -4.870   9.890 -16.610  1.00  0.00           H  
ATOM    620  CD2 TYR    39      -3.670  11.120 -17.940  1.00  0.00           C  
ATOM    621  HD2 TYR    39      -3.160  11.510 -17.070  1.00  0.00           H  
ATOM    622  C   TYR    39      -0.010  13.510 -19.810  1.00  0.00           C  
ATOM    623  O   TYR    39       1.090  13.490 -19.240  1.00  0.00           O  
ATOM    624  N   LYS    40      -0.330  14.530 -20.610  1.00  0.00           N  
ATOM    625  H   LYS    40      -1.250  14.570 -21.030  1.00  0.00           H  
ATOM    626  CA  LYS    40       0.580  15.630 -20.900  1.00  0.00           C  
ATOM    627  HA  LYS    40       1.200  15.760 -20.010  1.00  0.00           H  
ATOM    628  CB  LYS    40       1.610  15.300 -22.000  1.00  0.00           C  
ATOM    629  HB2 LYS    40       1.180  15.060 -22.970  1.00  0.00           H  
ATOM    630  HB3 LYS    40       2.150  16.240 -22.160  1.00  0.00           H  
ATOM    631  CG  LYS    40       2.710  14.270 -21.760  1.00  0.00           C  
ATOM    632  HG2 LYS    40       3.030  14.370 -20.720  1.00  0.00           H  
ATOM    633  HG3 LYS    40       2.130  13.360 -21.890  1.00  0.00           H  
ATOM    634  CD  LYS    40       4.070  14.300 -22.600  1.00  0.00           C  
ATOM    635  HD2 LYS    40       3.910  13.790 -23.550  1.00  0.00           H  
ATOM    636  HD3 LYS    40       4.300  15.350 -22.810  1.00  0.00           H  
ATOM    637  CE  LYS    40       5.180  13.540 -21.800  1.00  0.00           C  
ATOM    638  HE2 LYS    40       5.280  14.000 -20.820  1.00  0.00           H  
ATOM    639  HE3 LYS    40       4.900  12.490 -21.700  1.00  0.00           H  
ATOM    640  NZ  LYS    40       6.480  13.650 -22.370  1.00  0.00           N  
ATOM    641  HZ1 LYS    40       6.870  14.500 -22.000  1.00  0.00           H  
ATOM    642  HZ2 LYS    40       7.130  12.900 -22.200  1.00  0.00           H  
ATOM    643  HZ3 LYS    40       6.400  13.680 -23.370  1.00  0.00           H  
ATOM    644  C   LYS    40       0.030  17.030 -21.130  1.00  0.00           C  
ATOM    645  O   LYS    40       0.730  18.070 -21.200  1.00  0.00           O  
ATOM    646  N   SER    41      -1.360  17.100 -21.130  1.00  0.00           N  
ATOM    647  H   SER    41      -1.900  16.250 -21.040  1.00  0.00           H  
ATOM    648  CA  SER    41      -2.030  18.310 -21.610  1.00  0.00           C  
ATOM    649  HA  SER    41      -1.570  18.620 -22.550  1.00  0.00           H  
ATOM    650  CB  SER    41      -3.510  18.030 -21.930  1.00  0.00           C  
ATOM    651  HB2 SER    41      -4.120  17.990 -21.030  1.00  0.00           H  
ATOM    652  HB3 SER    41      -3.920  18.980 -22.240  1.00  0.00           H  
ATOM    653  OG  SER    41      -3.570  17.050 -22.920  1.00  0.00           O  
ATOM    654  HG  SER    41      -4.460  17.080 -23.290  1.00  0.00           H  
ATOM    655  C   SER    41      -1.820  19.580 -20.730  1.00  0.00           C  
ATOM    656  O   SER    41      -2.080  20.660 -21.190  1.00  0.00           O  
ATOM    657  N   TRP    42      -1.300  19.410 -19.510  1.00  0.00           N  
ATOM    658  H   TRP    42      -0.930  18.490 -19.310  1.00  0.00           H  
ATOM    659  CA  TRP    42      -1.090  20.440 -18.500  1.00  0.00           C  
ATOM    660  HA  TRP    42      -0.950  21.360 -19.080  1.00  0.00           H  
ATOM    661  CB  TRP    42      -2.290  20.570 -17.520  1.00  0.00           C  
ATOM    662  HB2 TRP    42      -3.180  20.760 -18.130  1.00  0.00           H  
ATOM    663  HB3 TRP    42      -2.410  19.580 -17.070  1.00  0.00           H  
ATOM    664  CG  TRP    42      -2.190  21.670 -16.540  1.00  0.00           C  
ATOM    665  CD1 TRP    42      -2.200  21.570 -15.210  1.00  0.00           C  
ATOM    666  HD1 TRP    42      -2.230  20.650 -14.650  1.00  0.00           H  
ATOM    667  NE1 TRP    42      -2.120  22.840 -14.560  1.00  0.00           N  
ATOM    668  HE1 TRP    42      -2.210  23.000 -13.560  1.00  0.00           H  
ATOM    669  CE2 TRP    42      -2.380  23.800 -15.510  1.00  0.00           C  
ATOM    670  CZ2 TRP    42      -2.540  25.190 -15.440  1.00  0.00           C  
ATOM    671  HZ2 TRP    42      -2.470  25.640 -14.460  1.00  0.00           H  
ATOM    672  CH2 TRP    42      -2.750  25.900 -16.620  1.00  0.00           C  
ATOM    673  HH2 TRP    42      -2.880  26.970 -16.560  1.00  0.00           H  
ATOM    674  CZ3 TRP    42      -2.550  25.330 -17.890  1.00  0.00           C  
ATOM    675  HZ3 TRP    42      -2.530  25.840 -18.850  1.00  0.00           H  
ATOM    676  CE3 TRP    42      -2.220  23.910 -17.920  1.00  0.00           C  
ATOM    677  HE3 TRP    42      -2.110  23.460 -18.900  1.00  0.00           H  
ATOM    678  CD2 TRP    42      -2.280  23.110 -16.760  1.00  0.00           C  
ATOM    679  C   TRP    42       0.180  20.160 -17.680  1.00  0.00           C  
ATOM    680  O   TRP    42       0.490  18.990 -17.350  1.00  0.00           O  
ATOM    681  N   LYS    43       1.030  21.160 -17.490  1.00  0.00           N  
ATOM    682  H   LYS    43       0.770  22.110 -17.720  1.00  0.00           H  
ATOM    683  CA  LYS    43       2.360  21.150 -16.860  1.00  0.00           C  
ATOM    684  HA  LYS    43       2.940  21.900 -17.410  1.00  0.00           H  
ATOM    685  CB  LYS    43       2.060  21.700 -15.440  1.00  0.00           C  
ATOM    686  HB2 LYS    43       1.420  20.980 -14.940  1.00  0.00           H  
ATOM    687  HB3 LYS    43       3.090  21.780 -15.090  1.00  0.00           H  
ATOM    688  CG  LYS    43       1.480  23.090 -15.280  1.00  0.00           C  
ATOM    689  HG2 LYS    43       2.140  23.860 -15.680  1.00  0.00           H  
ATOM    690  HG3 LYS    43       0.580  23.190 -15.900  1.00  0.00           H  
ATOM    691  CD  LYS    43       1.110  23.360 -13.750  1.00  0.00           C  
ATOM    692  HD2 LYS    43       0.270  22.700 -13.500  1.00  0.00           H  
ATOM    693  HD3 LYS    43       1.980  23.130 -13.140  1.00  0.00           H  
ATOM    694  CE  LYS    43       0.700  24.850 -13.660  1.00  0.00           C  
ATOM    695  HE2 LYS    43       1.610  25.290 -14.080  1.00  0.00           H  
ATOM    696  HE3 LYS    43      -0.240  24.850 -14.220  1.00  0.00           H  
ATOM    697  NZ  LYS    43       0.410  25.260 -12.320  1.00  0.00           N  
ATOM    698  HZ1 LYS    43       0.290  26.260 -12.230  1.00  0.00           H  
ATOM    699  HZ2 LYS    43      -0.470  24.850 -12.050  1.00  0.00           H  
ATOM    700  HZ3 LYS    43       1.140  25.010 -11.660  1.00  0.00           H  
ATOM    701  C   LYS    43       3.250  19.950 -17.120  1.00  0.00           C  
ATOM    702  O   LYS    43       3.970  19.560 -16.300  1.00  0.00           O  
ATOM    703  N   GLY    44       3.190  19.380 -18.360  1.00  0.00           N  
ATOM    704  H   GLY    44       2.390  19.660 -18.920  1.00  0.00           H  
ATOM    705  CA  GLY    44       3.920  18.170 -18.760  1.00  0.00           C  
ATOM    706  HA2 GLY    44       3.740  18.100 -19.830  1.00  0.00           H  
ATOM    707  HA3 GLY    44       4.980  18.390 -18.640  1.00  0.00           H  
ATOM    708  C   GLY    44       3.550  16.790 -18.210  1.00  0.00           C  
ATOM    709  O   GLY    44       4.280  15.850 -18.460  1.00  0.00           O  
ATOM    710  N   GLY    45       2.450  16.700 -17.510  1.00  0.00           N  
ATOM    711  H   GLY    45       1.850  17.510 -17.470  1.00  0.00           H  
ATOM    712  CA  GLY    45       1.980  15.470 -16.890  1.00  0.00           C  
ATOM    713  HA2 GLY    45       0.910  15.320 -17.060  1.00  0.00           H  
ATOM    714  HA3 GLY    45       2.360  14.600 -17.410  1.00  0.00           H  
ATOM    715  C   GLY    45       2.230  15.330 -15.410  1.00  0.00           C  
ATOM    716  O   GLY    45       3.170  15.790 -14.790  1.00  0.00           O  
ATOM    717  N   GLY    46       1.280  14.820 -14.690  1.00  0.00           N  
ATOM    718  H   GLY    46       0.390  14.620 -15.100  1.00  0.00           H  
ATOM    719  CA  GLY    46       1.280  14.580 -13.270  1.00  0.00           C  
ATOM    720  HA2 GLY    46       1.590  15.470 -12.720  1.00  0.00           H  
ATOM    721  HA3 GLY    46       0.250  14.340 -13.040  1.00  0.00           H  
ATOM    722  C   GLY    46       2.140  13.390 -12.870  1.00  0.00           C  
ATOM    723  O   GLY    46       2.040  12.290 -13.410  1.00  0.00           O  
ATOM    724  N   ILE    47       3.000  13.590 -11.880  1.00  0.00           N  
ATOM    725  H   ILE    47       3.180  14.530 -11.570  1.00  0.00           H  
ATOM    726  CA  ILE    47       3.900  12.540 -11.230  1.00  0.00           C  
ATOM    727  HA  ILE    47       4.320  11.990 -12.070  1.00  0.00           H  
ATOM    728  CB  ILE    47       4.980  13.180 -10.400  1.00  0.00           C  
ATOM    729  HB  ILE    47       4.610  13.930  -9.700  1.00  0.00           H  
ATOM    730  CG2 ILE    47       5.720  12.040  -9.550  1.00  0.00           C  
ATOM    731 HG21 ILE    47       5.010  11.800  -8.760  1.00  0.00           H  
ATOM    732 HG22 ILE    47       6.040  11.220 -10.190  1.00  0.00           H  
ATOM    733 HG23 ILE    47       6.600  12.470  -9.080  1.00  0.00           H  
ATOM    734  CG1 ILE    47       5.870  13.850 -11.430  1.00  0.00           C  
ATOM    735 HG12 ILE    47       6.270  13.060 -12.060  1.00  0.00           H  
ATOM    736 HG13 ILE    47       5.340  14.600 -12.030  1.00  0.00           H  
ATOM    737  CD1 ILE    47       7.050  14.610 -10.790  1.00  0.00           C  
ATOM    738 HD11 ILE    47       7.550  15.310 -11.470  1.00  0.00           H  
ATOM    739 HD12 ILE    47       6.620  15.220 -10.000  1.00  0.00           H  
ATOM    740 HD13 ILE    47       7.840  13.890 -10.580  1.00  0.00           H  
ATOM    741  C   ILE    47       3.120  11.530 -10.460  1.00  0.00           C  
ATOM    742  O   ILE    47       2.250  11.870  -9.620  1.00  0.00           O  
ATOM    743  N   ILE    48       3.300  10.250 -10.710  1.00  0.00           N  
ATOM    744  H   ILE    48       3.700   9.920 -11.570  1.00  0.00           H  
ATOM    745  CA  ILE    48       2.610   9.190  -9.920  1.00  0.00           C  
ATOM    746  HA  ILE    48       1.970   9.720  -9.210  1.00  0.00           H  
ATOM    747  CB  ILE    48       1.740   8.280 -10.880  1.00  0.00           C  
ATOM    748  HB  ILE    48       1.140   8.990 -11.460  1.00  0.00           H  
ATOM    749  CG2 ILE    48       2.600   7.430 -11.850  1.00  0.00           C  
ATOM    750 HG21 ILE    48       3.360   8.010 -12.360  1.00  0.00           H  
ATOM    751 HG22 ILE    48       3.240   6.790 -11.250  1.00  0.00           H  
ATOM    752 HG23 ILE    48       2.020   6.840 -12.560  1.00  0.00           H  
ATOM    753  CG1 ILE    48       0.860   7.260 -10.120  1.00  0.00           C  
ATOM    754 HG12 ILE    48       0.330   6.650 -10.860  1.00  0.00           H  
ATOM    755 HG13 ILE    48       1.400   6.600  -9.450  1.00  0.00           H  
ATOM    756  CD1 ILE    48      -0.180   7.800  -9.180  1.00  0.00           C  
ATOM    757 HD11 ILE    48       0.140   8.440  -8.360  1.00  0.00           H  
ATOM    758 HD12 ILE    48      -0.850   8.390  -9.800  1.00  0.00           H  
ATOM    759 HD13 ILE    48      -0.720   6.990  -8.690  1.00  0.00           H  
ATOM    760  C   ILE    48       3.550   8.360  -8.980  1.00  0.00           C  
ATOM    761  O   ILE    48       3.220   8.090  -7.830  1.00  0.00           O  
ATOM    762  N   ALA    49       4.840   8.260  -9.330  1.00  0.00           N  
ATOM    763  H   ALA    49       5.120   8.680 -10.200  1.00  0.00           H  
ATOM    764  CA  ALA    49       5.820   7.380  -8.640  1.00  0.00           C  
ATOM    765  HA  ALA    49       5.620   7.310  -7.570  1.00  0.00           H  
ATOM    766  CB  ALA    49       5.610   5.990  -9.200  1.00  0.00           C  
ATOM    767  HB1 ALA    49       6.320   5.340  -8.690  1.00  0.00           H  
ATOM    768  HB2 ALA    49       4.580   5.640  -9.150  1.00  0.00           H  
ATOM    769  HB3 ALA    49       5.920   5.920 -10.250  1.00  0.00           H  
ATOM    770  C   ALA    49       7.220   7.950  -8.880  1.00  0.00           C  
ATOM    771  O   ALA    49       7.540   8.640  -9.880  1.00  0.00           O  
ATOM    772  N   VAL    50       8.180   7.740  -7.950  1.00  0.00           N  
ATOM    773  H   VAL    50       7.750   7.420  -7.100  1.00  0.00           H  
ATOM    774  CA  VAL    50       9.490   8.420  -7.920  1.00  0.00           C  
ATOM    775  HA  VAL    50       9.950   8.530  -8.900  1.00  0.00           H  
ATOM    776  CB  VAL    50       9.220   9.910  -7.510  1.00  0.00           C  
ATOM    777  HB  VAL    50       8.570  10.340  -8.270  1.00  0.00           H  
ATOM    778  CG1 VAL    50       8.540  10.040  -6.210  1.00  0.00           C  
ATOM    779 HG11 VAL    50       9.010   9.370  -5.480  1.00  0.00           H  
ATOM    780 HG12 VAL    50       8.540  11.070  -5.850  1.00  0.00           H  
ATOM    781 HG13 VAL    50       7.510   9.710  -6.370  1.00  0.00           H  
ATOM    782  CG2 VAL    50      10.610  10.650  -7.420  1.00  0.00           C  
ATOM    783 HG21 VAL    50      11.080  10.180  -6.560  1.00  0.00           H  
ATOM    784 HG22 VAL    50      11.140  10.470  -8.360  1.00  0.00           H  
ATOM    785 HG23 VAL    50      10.470  11.690  -7.150  1.00  0.00           H  
ATOM    786  C   VAL    50      10.640   7.710  -7.180  1.00  0.00           C  
ATOM    787  O   VAL    50      10.390   6.960  -6.220  1.00  0.00           O  
ATOM    788  N   SER    51      11.880   7.760  -7.720  1.00  0.00           N  
ATOM    789  H   SER    51      11.990   8.380  -8.500  1.00  0.00           H  
ATOM    790  CA  SER    51      13.040   7.030  -7.250  1.00  0.00           C  
ATOM    791  HA  SER    51      12.730   6.030  -6.930  1.00  0.00           H  
ATOM    792  CB  SER    51      14.070   6.950  -8.410  1.00  0.00           C  
ATOM    793  HB2 SER    51      14.620   6.020  -8.270  1.00  0.00           H  
ATOM    794  HB3 SER    51      13.610   6.780  -9.380  1.00  0.00           H  
ATOM    795  OG  SER    51      15.000   8.070  -8.420  1.00  0.00           O  
ATOM    796  HG  SER    51      15.810   7.830  -7.960  1.00  0.00           H  
ATOM    797  C   SER    51      13.630   7.600  -6.020  1.00  0.00           C  
ATOM    798  O   SER    51      13.350   8.710  -5.590  1.00  0.00           O  
ATOM    799  N   TYR    52      14.550   6.870  -5.400  1.00  0.00           N  
ATOM    800  H   TYR    52      15.030   6.080  -5.820  1.00  0.00           H  
ATOM    801  CA  TYR    52      14.900   7.110  -3.990  1.00  0.00           C  
ATOM    802  HA  TYR    52      13.970   7.360  -3.480  1.00  0.00           H  
ATOM    803  CB  TYR    52      15.340   5.800  -3.290  1.00  0.00           C  
ATOM    804  HB2 TYR    52      15.730   5.950  -2.280  1.00  0.00           H  
ATOM    805  HB3 TYR    52      14.440   5.200  -3.160  1.00  0.00           H  
ATOM    806  CG  TYR    52      16.330   4.990  -4.130  1.00  0.00           C  
ATOM    807  CD1 TYR    52      17.670   5.300  -4.270  1.00  0.00           C  
ATOM    808  HD1 TYR    52      18.050   6.220  -3.850  1.00  0.00           H  
ATOM    809  CE1 TYR    52      18.540   4.340  -4.890  1.00  0.00           C  
ATOM    810  HE1 TYR    52      19.620   4.430  -4.840  1.00  0.00           H  
ATOM    811  CZ  TYR    52      18.070   3.100  -5.320  1.00  0.00           C  
ATOM    812  OH  TYR    52      18.920   2.200  -5.840  1.00  0.00           O  
ATOM    813  HH  TYR    52      19.820   2.480  -5.670  1.00  0.00           H  
ATOM    814  CE2 TYR    52      16.680   2.870  -5.260  1.00  0.00           C  
ATOM    815  HE2 TYR    52      16.300   1.930  -5.640  1.00  0.00           H  
ATOM    816  CD2 TYR    52      15.830   3.830  -4.740  1.00  0.00           C  
ATOM    817  HD2 TYR    52      14.770   3.640  -4.710  1.00  0.00           H  
ATOM    818  C   TYR    52      15.760   8.350  -3.780  1.00  0.00           C  
ATOM    819  O   TYR    52      15.500   9.140  -2.860  1.00  0.00           O  
ATOM    820  N   GLU    53      16.780   8.510  -4.620  1.00  0.00           N  
ATOM    821  H   GLU    53      16.800   7.800  -5.330  1.00  0.00           H  
ATOM    822  CA  GLU    53      17.580   9.730  -4.690  1.00  0.00           C  
ATOM    823  HA  GLU    53      17.840  10.030  -3.670  1.00  0.00           H  
ATOM    824  CB  GLU    53      18.850   9.500  -5.620  1.00  0.00           C  
ATOM    825  HB2 GLU    53      19.490  10.390  -5.540  1.00  0.00           H  
ATOM    826  HB3 GLU    53      19.450   8.640  -5.320  1.00  0.00           H  
ATOM    827  CG  GLU    53      18.540   9.390  -7.160  1.00  0.00           C  
ATOM    828  HG2 GLU    53      17.630   9.980  -7.280  1.00  0.00           H  
ATOM    829  HG3 GLU    53      19.450   9.810  -7.580  1.00  0.00           H  
ATOM    830  CD  GLU    53      18.260   7.980  -7.560  1.00  0.00           C  
ATOM    831  OE1 GLU    53      17.160   7.430  -7.300  1.00  0.00           O  
ATOM    832  OE2 GLU    53      19.220   7.320  -8.150  1.00  0.00           O  
ATOM    833  C   GLU    53      16.740  10.900  -5.280  1.00  0.00           C  
ATOM    834  O   GLU    53      16.930  12.010  -4.830  1.00  0.00           O  
ATOM    835  N   ALA    54      15.800  10.730  -6.180  1.00  0.00           N  
ATOM    836  H   ALA    54      15.570   9.750  -6.340  1.00  0.00           H  
ATOM    837  CA  ALA    54      14.920  11.810  -6.590  1.00  0.00           C  
ATOM    838  HA  ALA    54      15.570  12.610  -6.950  1.00  0.00           H  
ATOM    839  CB  ALA    54      13.970  11.280  -7.630  1.00  0.00           C  
ATOM    840  HB1 ALA    54      13.370  10.460  -7.240  1.00  0.00           H  
ATOM    841  HB2 ALA    54      13.240  12.050  -7.880  1.00  0.00           H  
ATOM    842  HB3 ALA    54      14.500  10.820  -8.460  1.00  0.00           H  
ATOM    843  C   ALA    54      14.080  12.320  -5.380  1.00  0.00           C  
ATOM    844  O   ALA    54      13.930  13.550  -5.150  1.00  0.00           O  
ATOM    845  N   ARG    55      13.430  11.460  -4.480  1.00  0.00           N  
ATOM    846  H   ARG    55      13.330  10.490  -4.730  1.00  0.00           H  
ATOM    847  CA  ARG    55      12.710  11.910  -3.250  1.00  0.00           C  
ATOM    848  HA  ARG    55      12.060  12.700  -3.640  1.00  0.00           H  
ATOM    849  CB  ARG    55      11.710  10.890  -2.700  1.00  0.00           C  
ATOM    850  HB2 ARG    55      11.190  10.460  -3.560  1.00  0.00           H  
ATOM    851  HB3 ARG    55      12.250  10.120  -2.140  1.00  0.00           H  
ATOM    852  CG  ARG    55      10.510  11.450  -1.780  1.00  0.00           C  
ATOM    853  HG2 ARG    55      10.920  12.360  -1.340  1.00  0.00           H  
ATOM    854  HG3 ARG    55       9.600  11.660  -2.350  1.00  0.00           H  
ATOM    855  CD  ARG    55      10.170  10.590  -0.590  1.00  0.00           C  
ATOM    856  HD2 ARG    55      10.070   9.560  -0.950  1.00  0.00           H  
ATOM    857  HD3 ARG    55      11.060  10.640   0.030  1.00  0.00           H  
ATOM    858  NE  ARG    55       9.110  11.070   0.260  1.00  0.00           N  
ATOM    859  HE  ARG    55       9.350  11.830   0.890  1.00  0.00           H  
ATOM    860  CZ  ARG    55       7.910  10.670   0.340  1.00  0.00           C  
ATOM    861  NH1 ARG    55       7.560   9.640  -0.320  1.00  0.00           N  
ATOM    862 HH11 ARG    55       8.130   9.270  -1.060  1.00  0.00           H  
ATOM    863 HH12 ARG    55       6.620   9.290  -0.150  1.00  0.00           H  
ATOM    864  NH2 ARG    55       6.940  11.370   0.870  1.00  0.00           N  
ATOM    865 HH21 ARG    55       7.020  12.290   1.290  1.00  0.00           H  
ATOM    866 HH22 ARG    55       6.010  11.080   0.600  1.00  0.00           H  
ATOM    867  C   ARG    55      13.610  12.540  -2.190  1.00  0.00           C  
ATOM    868  O   ARG    55      13.160  13.480  -1.580  1.00  0.00           O  
ATOM    869  N   ALA    56      14.900  12.170  -2.110  1.00  0.00           N  
ATOM    870  H   ALA    56      15.190  11.350  -2.630  1.00  0.00           H  
ATOM    871  CA  ALA    56      15.910  12.920  -1.390  1.00  0.00           C  
ATOM    872  HA  ALA    56      15.630  13.140  -0.360  1.00  0.00           H  
ATOM    873  CB  ALA    56      17.190  12.080  -1.280  1.00  0.00           C  
ATOM    874  HB1 ALA    56      16.790  11.130  -0.950  1.00  0.00           H  
ATOM    875  HB2 ALA    56      17.680  11.990  -2.250  1.00  0.00           H  
ATOM    876  HB3 ALA    56      17.900  12.480  -0.550  1.00  0.00           H  
ATOM    877  C   ALA    56      16.250  14.340  -1.940  1.00  0.00           C  
ATOM    878  O   ALA    56      16.770  15.130  -1.140  1.00  0.00           O  
ATOM    879  N   PHE    57      15.860  14.740  -3.160  1.00  0.00           N  
ATOM    880  H   PHE    57      15.600  14.080  -3.880  1.00  0.00           H  
ATOM    881  CA  PHE    57      15.890  16.100  -3.610  1.00  0.00           C  
ATOM    882  HA  PHE    57      16.660  16.550  -2.980  1.00  0.00           H  
ATOM    883  CB  PHE    57      16.250  16.180  -5.060  1.00  0.00           C  
ATOM    884  HB2 PHE    57      15.490  15.650  -5.630  1.00  0.00           H  
ATOM    885  HB3 PHE    57      16.190  17.240  -5.320  1.00  0.00           H  
ATOM    886  CG  PHE    57      17.530  15.630  -5.510  1.00  0.00           C  
ATOM    887  CD1 PHE    57      18.740  16.060  -4.900  1.00  0.00           C  
ATOM    888  HD1 PHE    57      18.740  16.880  -4.200  1.00  0.00           H  
ATOM    889  CE1 PHE    57      19.950  15.690  -5.460  1.00  0.00           C  
ATOM    890  HE1 PHE    57      20.860  15.990  -4.980  1.00  0.00           H  
ATOM    891  CZ  PHE    57      20.030  14.840  -6.560  1.00  0.00           C  
ATOM    892  HZ  PHE    57      21.010  14.570  -6.940  1.00  0.00           H  
ATOM    893  CE2 PHE    57      18.860  14.450  -7.250  1.00  0.00           C  
ATOM    894  HE2 PHE    57      19.020  13.850  -8.140  1.00  0.00           H  
ATOM    895  CD2 PHE    57      17.620  14.860  -6.690  1.00  0.00           C  
ATOM    896  HD2 PHE    57      16.680  14.460  -7.060  1.00  0.00           H  
ATOM    897  C   PHE    57      14.540  16.820  -3.320  1.00  0.00           C  
ATOM    898  O   PHE    57      14.300  17.940  -3.820  1.00  0.00           O  
ATOM    899  N   GLY    58      13.510  16.130  -2.750  1.00  0.00           N  
ATOM    900  H   GLY    58      13.580  15.150  -2.510  1.00  0.00           H  
ATOM    901  CA  GLY    58      12.160  16.740  -2.560  1.00  0.00           C  
ATOM    902  HA2 GLY    58      11.620  16.160  -1.810  1.00  0.00           H  
ATOM    903  HA3 GLY    58      12.200  17.770  -2.200  1.00  0.00           H  
ATOM    904  C   GLY    58      11.250  16.660  -3.800  1.00  0.00           C  
ATOM    905  O   GLY    58      10.140  17.280  -3.810  1.00  0.00           O  
ATOM    906  N   VAL    59      11.530  15.840  -4.840  1.00  0.00           N  
ATOM    907  H   VAL    59      12.380  15.310  -4.830  1.00  0.00           H  
ATOM    908  CA  VAL    59      10.480  15.500  -5.800  1.00  0.00           C  
ATOM    909  HA  VAL    59       9.780  16.330  -5.910  1.00  0.00           H  
ATOM    910  CB  VAL    59      11.070  15.210  -7.190  1.00  0.00           C  
ATOM    911  HB  VAL    59      11.720  14.350  -7.070  1.00  0.00           H  
ATOM    912  CG1 VAL    59       9.980  14.840  -8.200  1.00  0.00           C  
ATOM    913 HG11 VAL    59       9.340  13.980  -7.980  1.00  0.00           H  
ATOM    914 HG12 VAL    59       9.260  15.630  -8.400  1.00  0.00           H  
ATOM    915 HG13 VAL    59      10.530  14.630  -9.120  1.00  0.00           H  
ATOM    916  CG2 VAL    59      11.940  16.320  -7.750  1.00  0.00           C  
ATOM    917 HG21 VAL    59      12.300  15.950  -8.710  1.00  0.00           H  
ATOM    918 HG22 VAL    59      11.420  17.280  -7.720  1.00  0.00           H  
ATOM    919 HG23 VAL    59      12.870  16.380  -7.190  1.00  0.00           H  
ATOM    920  C   VAL    59       9.520  14.460  -5.290  1.00  0.00           C  
ATOM    921  O   VAL    59       9.670  13.270  -5.560  1.00  0.00           O  
ATOM    922  N   THR    60       8.490  14.900  -4.510  1.00  0.00           N  
ATOM    923  H   THR    60       8.510  15.850  -4.170  1.00  0.00           H  
ATOM    924  CA  THR    60       7.350  14.150  -4.090  1.00  0.00           C  
ATOM    925  HA  THR    60       7.610  13.160  -3.730  1.00  0.00           H  
ATOM    926  CB  THR    60       6.610  14.840  -2.910  1.00  0.00           C  
ATOM    927  HB  THR    60       5.810  14.180  -2.560  1.00  0.00           H  
ATOM    928  CG2 THR    60       7.500  14.930  -1.650  1.00  0.00           C  
ATOM    929 HG21 THR    60       7.160  14.180  -0.940  1.00  0.00           H  
ATOM    930 HG22 THR    60       8.570  14.890  -1.810  1.00  0.00           H  
ATOM    931 HG23 THR    60       7.320  15.890  -1.150  1.00  0.00           H  
ATOM    932  OG1 THR    60       6.180  16.100  -3.280  1.00  0.00           O  
ATOM    933  HG1 THR    60       5.330  16.020  -3.710  1.00  0.00           H  
ATOM    934  C   THR    60       6.410  13.940  -5.220  1.00  0.00           C  
ATOM    935  O   THR    60       6.480  14.430  -6.350  1.00  0.00           O  
ATOM    936  N   ARG    61       5.350  13.200  -5.000  1.00  0.00           N  
ATOM    937  H   ARG    61       5.230  12.700  -4.130  1.00  0.00           H  
ATOM    938  CA  ARG    61       3.930  13.360  -5.570  1.00  0.00           C  
ATOM    939  HA  ARG    61       3.950  13.320  -6.660  1.00  0.00           H  
ATOM    940  CB  ARG    61       3.000  12.220  -4.980  1.00  0.00           C  
ATOM    941  HB2 ARG    61       2.770  12.370  -3.920  1.00  0.00           H  
ATOM    942  HB3 ARG    61       2.010  12.310  -5.440  1.00  0.00           H  
ATOM    943  CG  ARG    61       3.550  10.860  -5.300  1.00  0.00           C  
ATOM    944  HG2 ARG    61       3.560  10.720  -6.380  1.00  0.00           H  
ATOM    945  HG3 ARG    61       4.570  10.800  -4.930  1.00  0.00           H  
ATOM    946  CD  ARG    61       2.770   9.640  -4.720  1.00  0.00           C  
ATOM    947  HD2 ARG    61       1.800   9.550  -5.200  1.00  0.00           H  
ATOM    948  HD3 ARG    61       3.400   8.790  -5.000  1.00  0.00           H  
ATOM    949  NE  ARG    61       2.690   9.540  -3.270  1.00  0.00           N  
ATOM    950  HE  ARG    61       3.550   9.430  -2.750  1.00  0.00           H  
ATOM    951  CZ  ARG    61       1.590   9.720  -2.540  1.00  0.00           C  
ATOM    952  NH1 ARG    61       0.490  10.230  -3.010  1.00  0.00           N  
ATOM    953 HH11 ARG    61       0.480  10.410  -4.000  1.00  0.00           H  
ATOM    954 HH12 ARG    61      -0.140  10.700  -2.380  1.00  0.00           H  
ATOM    955  NH2 ARG    61       1.600   9.420  -1.300  1.00  0.00           N  
ATOM    956 HH21 ARG    61       2.440   9.000  -0.930  1.00  0.00           H  
ATOM    957 HH22 ARG    61       0.710   9.440  -0.820  1.00  0.00           H  
ATOM    958  C   ARG    61       3.260  14.710  -5.280  1.00  0.00           C  
ATOM    959  O   ARG    61       3.820  15.450  -4.490  1.00  0.00           O  
ATOM    960  N   SER    62       2.040  14.980  -5.840  1.00  0.00           N  
ATOM    961  H   SER    62       1.610  14.300  -6.450  1.00  0.00           H  
ATOM    962  CA  SER    62       1.470  16.370  -5.980  1.00  0.00           C  
ATOM    963  HA  SER    62       0.620  16.230  -6.650  1.00  0.00           H  
ATOM    964  CB  SER    62       0.980  16.950  -4.700  1.00  0.00           C  
ATOM    965  HB2 SER    62       1.810  17.060  -4.010  1.00  0.00           H  
ATOM    966  HB3 SER    62       0.450  17.890  -4.870  1.00  0.00           H  
ATOM    967  OG  SER    62      -0.050  16.110  -4.270  1.00  0.00           O  
ATOM    968  HG  SER    62      -0.840  16.130  -4.820  1.00  0.00           H  
ATOM    969  C   SER    62       2.430  17.350  -6.670  1.00  0.00           C  
ATOM    970  O   SER    62       2.750  18.470  -6.180  1.00  0.00           O  
ATOM    971  N   MET    63       2.930  16.950  -7.810  1.00  0.00           N  
ATOM    972  H   MET    63       2.440  16.140  -8.180  1.00  0.00           H  
ATOM    973  CA  MET    63       3.930  17.620  -8.650  1.00  0.00           C  
ATOM    974  HA  MET    63       3.600  18.650  -8.530  1.00  0.00           H  
ATOM    975  CB  MET    63       5.320  17.250  -8.080  1.00  0.00           C  
ATOM    976  HB2 MET    63       5.210  17.520  -7.030  1.00  0.00           H  
ATOM    977  HB3 MET    63       5.590  16.190  -8.090  1.00  0.00           H  
ATOM    978  CG  MET    63       6.520  18.040  -8.580  1.00  0.00           C  
ATOM    979  HG2 MET    63       6.590  17.750  -9.630  1.00  0.00           H  
ATOM    980  HG3 MET    63       6.150  19.060  -8.530  1.00  0.00           H  
ATOM    981  SD  MET    63       8.060  17.970  -7.630  1.00  0.00           S  
ATOM    982  CE  MET    63       7.430  18.410  -5.920  1.00  0.00           C  
ATOM    983  HE1 MET    63       6.730  19.250  -5.960  1.00  0.00           H  
ATOM    984  HE2 MET    63       6.950  17.500  -5.570  1.00  0.00           H  
ATOM    985  HE3 MET    63       8.170  18.790  -5.220  1.00  0.00           H  
ATOM    986  C   MET    63       3.700  17.290 -10.120  1.00  0.00           C  
ATOM    987  O   MET    63       3.390  16.170 -10.500  1.00  0.00           O  
ATOM    988  N   TRP    64       3.970  18.280 -10.940  1.00  0.00           N  
ATOM    989  H   TRP    64       4.290  19.120 -10.480  1.00  0.00           H  
ATOM    990  CA  TRP    64       3.900  18.250 -12.440  1.00  0.00           C  
ATOM    991  HA  TRP    64       3.320  17.370 -12.720  1.00  0.00           H  
ATOM    992  CB  TRP    64       3.250  19.530 -12.970  1.00  0.00           C  
ATOM    993  HB2 TRP    64       3.890  20.400 -12.810  1.00  0.00           H  
ATOM    994  HB3 TRP    64       3.100  19.410 -14.040  1.00  0.00           H  
ATOM    995  CG  TRP    64       1.890  19.930 -12.390  1.00  0.00           C  
ATOM    996  CD1 TRP    64       1.650  20.970 -11.590  1.00  0.00           C  
ATOM    997  HD1 TRP    64       2.290  21.690 -11.120  1.00  0.00           H  
ATOM    998  NE1 TRP    64       0.240  21.050 -11.420  1.00  0.00           N  
ATOM    999  HE1 TRP    64      -0.120  21.720 -10.750  1.00  0.00           H  
ATOM   1000  CE2 TRP    64      -0.420  20.090 -12.100  1.00  0.00           C  
ATOM   1001  CZ2 TRP    64      -1.750  19.810 -12.210  1.00  0.00           C  
ATOM   1002  HZ2 TRP    64      -2.430  20.410 -11.630  1.00  0.00           H  
ATOM   1003  CH2 TRP    64      -2.190  18.740 -12.960  1.00  0.00           C  
ATOM   1004  HH2 TRP    64      -3.220  18.450 -13.080  1.00  0.00           H  
ATOM   1005  CZ3 TRP    64      -1.220  17.970 -13.650  1.00  0.00           C  
ATOM   1006  HZ3 TRP    64      -1.520  17.090 -14.210  1.00  0.00           H  
ATOM   1007  CE3 TRP    64       0.130  18.270 -13.490  1.00  0.00           C  
ATOM   1008  HE3 TRP    64       0.830  17.590 -13.950  1.00  0.00           H  
ATOM   1009  CD2 TRP    64       0.550  19.360 -12.720  1.00  0.00           C  
ATOM   1010  C   TRP    64       5.350  18.150 -12.920  1.00  0.00           C  
ATOM   1011  O   TRP    64       6.180  18.690 -12.260  1.00  0.00           O  
ATOM   1012  N   ALA    65       5.510  17.460 -14.090  1.00  0.00           N  
ATOM   1013  H   ALA    65       4.730  17.010 -14.550  1.00  0.00           H  
ATOM   1014  CA  ALA    65       6.780  16.930 -14.520  1.00  0.00           C  
ATOM   1015  HA  ALA    65       7.300  16.360 -13.750  1.00  0.00           H  
ATOM   1016  CB  ALA    65       6.650  15.890 -15.680  1.00  0.00           C  
ATOM   1017  HB1 ALA    65       6.470  14.880 -15.300  1.00  0.00           H  
ATOM   1018  HB2 ALA    65       5.930  16.150 -16.450  1.00  0.00           H  
ATOM   1019  HB3 ALA    65       7.700  15.880 -15.990  1.00  0.00           H  
ATOM   1020  C   ALA    65       7.700  18.110 -14.830  1.00  0.00           C  
ATOM   1021  O   ALA    65       8.840  18.180 -14.350  1.00  0.00           O  
ATOM   1022  N   ASP    66       7.110  19.230 -15.370  1.00  0.00           N  
ATOM   1023  H   ASP    66       6.150  19.200 -15.680  1.00  0.00           H  
ATOM   1024  CA  ASP    66       7.790  20.500 -15.560  1.00  0.00           C  
ATOM   1025  HA  ASP    66       8.680  20.320 -16.170  1.00  0.00           H  
ATOM   1026  CB  ASP    66       6.820  21.420 -16.290  1.00  0.00           C  
ATOM   1027  HB2 ASP    66       6.760  20.930 -17.270  1.00  0.00           H  
ATOM   1028  HB3 ASP    66       5.900  21.410 -15.710  1.00  0.00           H  
ATOM   1029  CG  ASP    66       7.240  22.870 -16.540  1.00  0.00           C  
ATOM   1030  OD1 ASP    66       6.420  23.790 -16.200  1.00  0.00           O  
ATOM   1031  OD2 ASP    66       8.380  23.100 -17.020  1.00  0.00           O  
ATOM   1032  C   ASP    66       8.270  21.180 -14.220  1.00  0.00           C  
ATOM   1033  O   ASP    66       9.300  21.790 -14.280  1.00  0.00           O  
ATOM   1034  N   ASP    67       7.580  21.060 -13.110  1.00  0.00           N  
ATOM   1035  H   ASP    67       6.820  20.390 -13.140  1.00  0.00           H  
ATOM   1036  CA  ASP    67       7.940  21.650 -11.890  1.00  0.00           C  
ATOM   1037  HA  ASP    67       8.280  22.670 -12.090  1.00  0.00           H  
ATOM   1038  CB  ASP    67       6.720  21.680 -10.960  1.00  0.00           C  
ATOM   1039  HB2 ASP    67       6.120  20.770 -11.040  1.00  0.00           H  
ATOM   1040  HB3 ASP    67       7.100  21.790  -9.940  1.00  0.00           H  
ATOM   1041  CG  ASP    67       5.890  22.970 -11.160  1.00  0.00           C  
ATOM   1042  OD1 ASP    67       6.360  23.960 -11.750  1.00  0.00           O  
ATOM   1043  OD2 ASP    67       4.740  23.020 -10.660  1.00  0.00           O  
ATOM   1044  C   ASP    67       9.070  20.830 -11.250  1.00  0.00           C  
ATOM   1045  O   ASP    67       9.910  21.470 -10.610  1.00  0.00           O  
ATOM   1046  N   ALA    68       9.050  19.540 -11.390  1.00  0.00           N  
ATOM   1047  H   ALA    68       8.260  19.090 -11.820  1.00  0.00           H  
ATOM   1048  CA  ALA    68      10.100  18.690 -10.890  1.00  0.00           C  
ATOM   1049  HA  ALA    68      10.310  18.920  -9.850  1.00  0.00           H  
ATOM   1050  CB  ALA    68       9.600  17.260 -10.910  1.00  0.00           C  
ATOM   1051  HB1 ALA    68      10.250  16.610 -10.320  1.00  0.00           H  
ATOM   1052  HB2 ALA    68       8.680  17.240 -10.330  1.00  0.00           H  
ATOM   1053  HB3 ALA    68       9.400  16.750 -11.850  1.00  0.00           H  
ATOM   1054  C   ALA    68      11.450  18.840 -11.590  1.00  0.00           C  
ATOM   1055  O   ALA    68      12.440  18.890 -10.850  1.00  0.00           O  
ATOM   1056  N   LYS    69      11.460  19.030 -12.920  1.00  0.00           N  
ATOM   1057  H   LYS    69      10.600  18.950 -13.450  1.00  0.00           H  
ATOM   1058  CA  LYS    69      12.690  19.390 -13.720  1.00  0.00           C  
ATOM   1059  HA  LYS    69      13.400  18.600 -13.480  1.00  0.00           H  
ATOM   1060  CB  LYS    69      12.510  19.350 -15.230  1.00  0.00           C  
ATOM   1061  HB2 LYS    69      11.800  20.100 -15.570  1.00  0.00           H  
ATOM   1062  HB3 LYS    69      13.470  19.650 -15.660  1.00  0.00           H  
ATOM   1063  CG  LYS    69      12.150  17.910 -15.690  1.00  0.00           C  
ATOM   1064  HG2 LYS    69      11.640  17.420 -14.860  1.00  0.00           H  
ATOM   1065  HG3 LYS    69      11.370  17.920 -16.450  1.00  0.00           H  
ATOM   1066  CD  LYS    69      13.340  17.140 -16.270  1.00  0.00           C  
ATOM   1067  HD2 LYS    69      14.250  17.540 -15.820  1.00  0.00           H  
ATOM   1068  HD3 LYS    69      13.230  16.110 -15.930  1.00  0.00           H  
ATOM   1069  CE  LYS    69      13.360  17.220 -17.780  1.00  0.00           C  
ATOM   1070  HE2 LYS    69      14.210  16.620 -18.130  1.00  0.00           H  
ATOM   1071  HE3 LYS    69      12.440  16.860 -18.230  1.00  0.00           H  
ATOM   1072  NZ  LYS    69      13.670  18.570 -18.300  1.00  0.00           N  
ATOM   1073  HZ1 LYS    69      12.910  19.210 -18.160  1.00  0.00           H  
ATOM   1074  HZ2 LYS    69      14.540  18.980 -17.980  1.00  0.00           H  
ATOM   1075  HZ3 LYS    69      13.710  18.550 -19.310  1.00  0.00           H  
ATOM   1076  C   LYS    69      13.460  20.660 -13.290  1.00  0.00           C  
ATOM   1077  O   LYS    69      14.620  20.760 -13.690  1.00  0.00           O  
ATOM   1078  N   LYS    70      12.840  21.590 -12.510  1.00  0.00           N  
ATOM   1079  H   LYS    70      11.860  21.460 -12.320  1.00  0.00           H  
ATOM   1080  CA  LYS    70      13.380  22.780 -11.850  1.00  0.00           C  
ATOM   1081  HA  LYS    70      14.100  23.150 -12.590  1.00  0.00           H  
ATOM   1082  CB  LYS    70      12.250  23.840 -11.550  1.00  0.00           C  
ATOM   1083  HB2 LYS    70      11.670  23.410 -10.730  1.00  0.00           H  
ATOM   1084  HB3 LYS    70      12.760  24.710 -11.150  1.00  0.00           H  
ATOM   1085  CG  LYS    70      11.200  24.230 -12.620  1.00  0.00           C  
ATOM   1086  HG2 LYS    70      10.720  23.350 -13.050  1.00  0.00           H  
ATOM   1087  HG3 LYS    70      10.400  24.720 -12.060  1.00  0.00           H  
ATOM   1088  CD  LYS    70      11.790  25.050 -13.750  1.00  0.00           C  
ATOM   1089  HD2 LYS    70      12.120  26.040 -13.440  1.00  0.00           H  
ATOM   1090  HD3 LYS    70      12.720  24.530 -13.960  1.00  0.00           H  
ATOM   1091  CE  LYS    70      10.950  25.080 -15.030  1.00  0.00           C  
ATOM   1092  HE2 LYS    70       9.970  25.550 -14.880  1.00  0.00           H  
ATOM   1093  HE3 LYS    70      11.440  25.680 -15.800  1.00  0.00           H  
ATOM   1094  NZ  LYS    70      10.670  23.740 -15.670  1.00  0.00           N  
ATOM   1095  HZ1 LYS    70      10.550  23.040 -14.950  1.00  0.00           H  
ATOM   1096  HZ2 LYS    70       9.870  23.720 -16.280  1.00  0.00           H  
ATOM   1097  HZ3 LYS    70      11.540  23.380 -16.030  1.00  0.00           H  
ATOM   1098  C   LYS    70      14.130  22.450 -10.610  1.00  0.00           C  
ATOM   1099  O   LYS    70      15.130  23.110 -10.420  1.00  0.00           O  
ATOM   1100  N   LEU    71      13.610  21.540  -9.770  1.00  0.00           N  
ATOM   1101  H   LEU    71      12.700  21.200 -10.050  1.00  0.00           H  
ATOM   1102  CA  LEU    71      14.160  21.040  -8.440  1.00  0.00           C  
ATOM   1103  HA  LEU    71      14.600  21.920  -7.970  1.00  0.00           H  
ATOM   1104  CB  LEU    71      13.020  20.360  -7.650  1.00  0.00           C  
ATOM   1105  HB2 LEU    71      12.780  19.360  -8.010  1.00  0.00           H  
ATOM   1106  HB3 LEU    71      13.470  20.110  -6.690  1.00  0.00           H  
ATOM   1107  CG  LEU    71      11.790  21.190  -7.360  1.00  0.00           C  
ATOM   1108  HG  LEU    71      11.220  21.390  -8.260  1.00  0.00           H  
ATOM   1109  CD1 LEU    71      10.970  20.430  -6.450  1.00  0.00           C  
ATOM   1110 HD11 LEU    71       9.960  20.840  -6.390  1.00  0.00           H  
ATOM   1111 HD12 LEU    71      10.900  19.500  -7.000  1.00  0.00           H  
ATOM   1112 HD13 LEU    71      11.430  20.250  -5.480  1.00  0.00           H  
ATOM   1113  CD2 LEU    71      12.190  22.490  -6.700  1.00  0.00           C  
ATOM   1114 HD21 LEU    71      12.800  23.040  -7.420  1.00  0.00           H  
ATOM   1115 HD22 LEU    71      11.250  23.000  -6.500  1.00  0.00           H  
ATOM   1116 HD23 LEU    71      12.650  22.300  -5.740  1.00  0.00           H  
ATOM   1117  C   LEU    71      15.350  20.090  -8.770  1.00  0.00           C  
ATOM   1118  O   LEU    71      16.390  20.270  -8.160  1.00  0.00           O  
ATOM   1119  N   CYS    72      15.290  19.260  -9.790  1.00  0.00           N  
ATOM   1120  H   CYS    72      14.420  19.230 -10.310  1.00  0.00           H  
ATOM   1121  CA  CYS    72      16.420  18.460 -10.270  1.00  0.00           C  
ATOM   1122  HA  CYS    72      17.330  18.950  -9.930  1.00  0.00           H  
ATOM   1123  CB  CYS    72      16.190  17.000  -9.600  1.00  0.00           C  
ATOM   1124  HB2 CYS    72      16.080  17.150  -8.530  1.00  0.00           H  
ATOM   1125  HB3 CYS    72      15.220  16.600  -9.890  1.00  0.00           H  
ATOM   1126  SG  CYS    72      17.510  15.830  -9.980  1.00  0.00           S  
ATOM   1127  HG  CYS    72      18.320  16.460  -9.130  1.00  0.00           H  
ATOM   1128  C   CYS    72      16.470  18.340 -11.810  1.00  0.00           C  
ATOM   1129  O   CYS    72      15.780  17.530 -12.390  1.00  0.00           O  
ATOM   1130  N   PRO    73      17.310  19.150 -12.490  1.00  0.00           N  
ATOM   1131  CD  PRO    73      17.960  20.370 -12.070  1.00  0.00           C  
ATOM   1132  HD2 PRO    73      19.020  20.270 -11.830  1.00  0.00           H  
ATOM   1133  HD3 PRO    73      17.450  20.890 -11.250  1.00  0.00           H  
ATOM   1134  CG  PRO    73      18.070  21.330 -13.260  1.00  0.00           C  
ATOM   1135  HG2 PRO    73      18.860  22.070 -13.160  1.00  0.00           H  
ATOM   1136  HG3 PRO    73      17.100  21.790 -13.470  1.00  0.00           H  
ATOM   1137  CB  PRO    73      18.320  20.250 -14.350  1.00  0.00           C  
ATOM   1138  HB2 PRO    73      19.340  19.870 -14.400  1.00  0.00           H  
ATOM   1139  HB3 PRO    73      18.010  20.740 -15.280  1.00  0.00           H  
ATOM   1140  CA  PRO    73      17.440  19.120 -13.980  1.00  0.00           C  
ATOM   1141  HA  PRO    73      16.430  19.350 -14.330  1.00  0.00           H  
ATOM   1142  C   PRO    73      17.850  17.800 -14.600  1.00  0.00           C  
ATOM   1143  O   PRO    73      17.740  17.610 -15.820  1.00  0.00           O  
ATOM   1144  N   ASP    74      18.520  16.870 -13.870  1.00  0.00           N  
ATOM   1145  H   ASP    74      18.630  17.130 -12.900  1.00  0.00           H  
ATOM   1146  CA  ASP    74      18.890  15.510 -14.370  1.00  0.00           C  
ATOM   1147  HA  ASP    74      19.140  15.490 -15.430  1.00  0.00           H  
ATOM   1148  CB  ASP    74      20.120  14.960 -13.620  1.00  0.00           C  
ATOM   1149  HB2 ASP    74      19.730  14.480 -12.720  1.00  0.00           H  
ATOM   1150  HB3 ASP    74      20.610  14.150 -14.150  1.00  0.00           H  
ATOM   1151  CG  ASP    74      21.150  16.030 -13.170  1.00  0.00           C  
ATOM   1152  OD1 ASP    74      22.200  16.160 -13.860  1.00  0.00           O  
ATOM   1153  OD2 ASP    74      20.940  16.810 -12.210  1.00  0.00           O  
ATOM   1154  C   ASP    74      17.730  14.500 -14.300  1.00  0.00           C  
ATOM   1155  O   ASP    74      17.980  13.310 -14.520  1.00  0.00           O  
ATOM   1156  N   LEU    75      16.550  14.890 -13.830  1.00  0.00           N  
ATOM   1157  H   LEU    75      16.490  15.790 -13.380  1.00  0.00           H  
ATOM   1158  CA  LEU    75      15.350  14.030 -13.700  1.00  0.00           C  
ATOM   1159  HA  LEU    75      15.570  13.130 -13.130  1.00  0.00           H  
ATOM   1160  CB  LEU    75      14.270  14.820 -12.980  1.00  0.00           C  
ATOM   1161  HB2 LEU    75      14.770  15.160 -12.070  1.00  0.00           H  
ATOM   1162  HB3 LEU    75      14.100  15.770 -13.470  1.00  0.00           H  
ATOM   1163  CG  LEU    75      12.810  14.150 -12.710  1.00  0.00           C  
ATOM   1164  HG  LEU    75      12.520  13.560 -13.580  1.00  0.00           H  
ATOM   1165  CD1 LEU    75      12.980  13.100 -11.570  1.00  0.00           C  
ATOM   1166 HD11 LEU    75      12.040  12.750 -11.140  1.00  0.00           H  
ATOM   1167 HD12 LEU    75      13.450  12.220 -12.010  1.00  0.00           H  
ATOM   1168 HD13 LEU    75      13.610  13.500 -10.770  1.00  0.00           H  
ATOM   1169  CD2 LEU    75      11.710  15.190 -12.450  1.00  0.00           C  
ATOM   1170 HD21 LEU    75      10.690  14.870 -12.240  1.00  0.00           H  
ATOM   1171 HD22 LEU    75      11.960  15.870 -11.640  1.00  0.00           H  
ATOM   1172 HD23 LEU    75      11.620  15.940 -13.240  1.00  0.00           H  
ATOM   1173  C   LEU    75      14.940  13.420 -15.050  1.00  0.00           C  
ATOM   1174  O   LEU    75      14.630  14.020 -16.030  1.00  0.00           O  
ATOM   1175  N   LEU    76      15.060  12.110 -15.010  1.00  0.00           N  
ATOM   1176  H   LEU    76      15.300  11.780 -14.090  1.00  0.00           H  
ATOM   1177  CA  LEU    76      14.600  11.160 -16.010  1.00  0.00           C  
ATOM   1178  HA  LEU    76      14.600  11.630 -16.990  1.00  0.00           H  
ATOM   1179  CB  LEU    76      15.350   9.780 -15.940  1.00  0.00           C  
ATOM   1180  HB2 LEU    76      15.230   9.370 -14.940  1.00  0.00           H  
ATOM   1181  HB3 LEU    76      15.100   9.230 -16.850  1.00  0.00           H  
ATOM   1182  CG  LEU    76      16.850  10.030 -16.220  1.00  0.00           C  
ATOM   1183  HG  LEU    76      17.240  10.400 -15.270  1.00  0.00           H  
ATOM   1184  CD1 LEU    76      17.590   8.710 -16.590  1.00  0.00           C  
ATOM   1185 HD11 LEU    76      18.660   8.900 -16.540  1.00  0.00           H  
ATOM   1186 HD12 LEU    76      17.360   7.920 -15.880  1.00  0.00           H  
ATOM   1187 HD13 LEU    76      17.350   8.340 -17.590  1.00  0.00           H  
ATOM   1188  CD2 LEU    76      17.140  11.040 -17.400  1.00  0.00           C  
ATOM   1189 HD21 LEU    76      16.720  12.000 -17.090  1.00  0.00           H  
ATOM   1190 HD22 LEU    76      18.210  11.210 -17.490  1.00  0.00           H  
ATOM   1191 HD23 LEU    76      16.770  10.630 -18.330  1.00  0.00           H  
ATOM   1192  C   LEU    76      13.120  10.900 -15.710  1.00  0.00           C  
ATOM   1193  O   LEU    76      12.610  10.770 -14.590  1.00  0.00           O  
ATOM   1194  N   LEU    77      12.400  10.770 -16.820  1.00  0.00           N  
ATOM   1195  H   LEU    77      12.890  10.990 -17.670  1.00  0.00           H  
ATOM   1196  CA  LEU    77      10.970  10.560 -16.840  1.00  0.00           C  
ATOM   1197  HA  LEU    77      10.520  10.390 -15.860  1.00  0.00           H  
ATOM   1198  CB  LEU    77      10.240  11.840 -17.330  1.00  0.00           C  
ATOM   1199  HB2 LEU    77      10.590  12.100 -18.330  1.00  0.00           H  
ATOM   1200  HB3 LEU    77       9.180  11.680 -17.140  1.00  0.00           H  
ATOM   1201  CG  LEU    77      10.590  13.130 -16.400  1.00  0.00           C  
ATOM   1202  HG  LEU    77      11.640  12.980 -16.160  1.00  0.00           H  
ATOM   1203  CD1 LEU    77      10.550  14.410 -17.230  1.00  0.00           C  
ATOM   1204 HD11 LEU    77       9.510  14.430 -17.530  1.00  0.00           H  
ATOM   1205 HD12 LEU    77      10.820  15.310 -16.670  1.00  0.00           H  
ATOM   1206 HD13 LEU    77      11.210  14.280 -18.080  1.00  0.00           H  
ATOM   1207  CD2 LEU    77       9.610  13.340 -15.240  1.00  0.00           C  
ATOM   1208 HD21 LEU    77       9.960  14.210 -14.680  1.00  0.00           H  
ATOM   1209 HD22 LEU    77       8.610  13.560 -15.610  1.00  0.00           H  
ATOM   1210 HD23 LEU    77       9.650  12.480 -14.570  1.00  0.00           H  
ATOM   1211  C   LEU    77      10.650   9.260 -17.760  1.00  0.00           C  
ATOM   1212  O   LEU    77      11.220   9.030 -18.800  1.00  0.00           O  
ATOM   1213  N   ALA    78       9.650   8.530 -17.350  1.00  0.00           N  
ATOM   1214  H   ALA    78       9.250   8.810 -16.470  1.00  0.00           H  
ATOM   1215  CA  ALA    78       8.960   7.560 -18.200  1.00  0.00           C  
ATOM   1216  HA  ALA    78       9.230   7.810 -19.220  1.00  0.00           H  
ATOM   1217  CB  ALA    78       9.260   6.110 -17.910  1.00  0.00           C  
ATOM   1218  HB1 ALA    78      10.270   6.050 -18.310  1.00  0.00           H  
ATOM   1219  HB2 ALA    78       9.110   5.930 -16.840  1.00  0.00           H  
ATOM   1220  HB3 ALA    78       8.580   5.430 -18.430  1.00  0.00           H  
ATOM   1221  C   ALA    78       7.420   7.940 -18.180  1.00  0.00           C  
ATOM   1222  O   ALA    78       6.930   8.130 -17.050  1.00  0.00           O  
ATOM   1223  N   GLN    79       6.770   7.940 -19.350  1.00  0.00           N  
ATOM   1224  H   GLN    79       7.410   7.690 -20.090  1.00  0.00           H  
ATOM   1225  CA  GLN    79       5.370   8.170 -19.630  1.00  0.00           C  
ATOM   1226  HA  GLN    79       5.030   8.860 -18.870  1.00  0.00           H  
ATOM   1227  CB  GLN    79       5.200   8.840 -21.020  1.00  0.00           C  
ATOM   1228  HB2 GLN    79       5.990   9.590 -20.940  1.00  0.00           H  
ATOM   1229  HB3 GLN    79       5.440   8.150 -21.820  1.00  0.00           H  
ATOM   1230  CG  GLN    79       3.830   9.520 -21.180  1.00  0.00           C  
ATOM   1231  HG2 GLN    79       3.750   9.930 -22.180  1.00  0.00           H  
ATOM   1232  HG3 GLN    79       3.050   8.760 -21.150  1.00  0.00           H  
ATOM   1233  CD  GLN    79       3.600  10.740 -20.250  1.00  0.00           C  
ATOM   1234  OE1 GLN    79       4.560  11.350 -19.800  1.00  0.00           O  
ATOM   1235  NE2 GLN    79       2.380  11.090 -19.830  1.00  0.00           N  
ATOM   1236 HE21 GLN    79       2.280  12.030 -19.490  1.00  0.00           H  
ATOM   1237 HE22 GLN    79       1.630  10.430 -19.960  1.00  0.00           H  
ATOM   1238  C   GLN    79       4.480   6.910 -19.580  1.00  0.00           C  
ATOM   1239  O   GLN    79       4.800   5.840 -20.050  1.00  0.00           O  
ATOM   1240  N   VAL    80       3.330   6.970 -18.820  1.00  0.00           N  
ATOM   1241  H   VAL    80       3.230   7.820 -18.290  1.00  0.00           H  
ATOM   1242  CA  VAL    80       2.360   5.810 -18.720  1.00  0.00           C  
ATOM   1243  HA  VAL    80       2.940   4.940 -18.400  1.00  0.00           H  
ATOM   1244  CB  VAL    80       1.330   5.920 -17.550  1.00  0.00           C  
ATOM   1245  HB  VAL    80       0.840   6.890 -17.670  1.00  0.00           H  
ATOM   1246  CG1 VAL    80       0.220   4.910 -17.390  1.00  0.00           C  
ATOM   1247 HG11 VAL    80       0.660   3.960 -17.080  1.00  0.00           H  
ATOM   1248 HG12 VAL    80      -0.550   5.280 -16.720  1.00  0.00           H  
ATOM   1249 HG13 VAL    80      -0.250   4.810 -18.370  1.00  0.00           H  
ATOM   1250  CG2 VAL    80       2.050   6.140 -16.160  1.00  0.00           C  
ATOM   1251 HG21 VAL    80       1.490   5.930 -15.250  1.00  0.00           H  
ATOM   1252 HG22 VAL    80       2.930   5.490 -16.160  1.00  0.00           H  
ATOM   1253 HG23 VAL    80       2.470   7.140 -16.040  1.00  0.00           H  
ATOM   1254  C   VAL    80       1.570   5.560 -20.040  1.00  0.00           C  
ATOM   1255  O   VAL    80       1.180   6.520 -20.740  1.00  0.00           O  
ATOM   1256  N   ARG    81       1.390   4.310 -20.490  1.00  0.00           N  
ATOM   1257  H   ARG    81       1.750   3.570 -19.900  1.00  0.00           H  
ATOM   1258  CA  ARG    81       0.760   3.910 -21.750  1.00  0.00           C  
ATOM   1259  HA  ARG    81       1.290   4.470 -22.520  1.00  0.00           H  
ATOM   1260  CB  ARG    81       0.930   2.340 -21.860  1.00  0.00           C  
ATOM   1261  HB2 ARG    81       1.990   2.130 -21.730  1.00  0.00           H  
ATOM   1262  HB3 ARG    81       0.440   1.780 -21.070  1.00  0.00           H  
ATOM   1263  CG  ARG    81       0.450   1.800 -23.260  1.00  0.00           C  
ATOM   1264  HG2 ARG    81      -0.630   1.880 -23.210  1.00  0.00           H  
ATOM   1265  HG3 ARG    81       0.820   2.500 -24.000  1.00  0.00           H  
ATOM   1266  CD  ARG    81       0.770   0.310 -23.440  1.00  0.00           C  
ATOM   1267  HD2 ARG    81       1.790   0.110 -23.110  1.00  0.00           H  
ATOM   1268  HD3 ARG    81       0.230  -0.120 -22.600  1.00  0.00           H  
ATOM   1269  NE  ARG    81       0.320  -0.130 -24.740  1.00  0.00           N  
ATOM   1270  HE  ARG    81      -0.090   0.510 -25.410  1.00  0.00           H  
ATOM   1271  CZ  ARG    81       0.460  -1.330 -25.270  1.00  0.00           C  
ATOM   1272  NH1 ARG    81       0.760  -2.390 -24.630  1.00  0.00           N  
ATOM   1273 HH11 ARG    81       0.820  -2.400 -23.630  1.00  0.00           H  
ATOM   1274 HH12 ARG    81       0.770  -3.280 -25.100  1.00  0.00           H  
ATOM   1275  NH2 ARG    81       0.280  -1.530 -26.550  1.00  0.00           N  
ATOM   1276 HH21 ARG    81       0.080  -0.680 -27.050  1.00  0.00           H  
ATOM   1277 HH22 ARG    81       0.560  -2.370 -27.050  1.00  0.00           H  
ATOM   1278  C   ARG    81      -0.760   4.210 -21.730  1.00  0.00           C  
ATOM   1279  O   ARG    81      -1.430   4.250 -20.740  1.00  0.00           O  
ATOM   1280  N   GLU    82      -1.310   4.570 -22.920  1.00  0.00           N  
ATOM   1281  H   GLU    82      -0.630   4.770 -23.640  1.00  0.00           H  
ATOM   1282  CA  GLU    82      -2.740   4.780 -23.190  1.00  0.00           C  
ATOM   1283  HA  GLU    82      -3.360   4.820 -22.290  1.00  0.00           H  
ATOM   1284  CB  GLU    82      -2.940   6.270 -23.710  1.00  0.00           C  
ATOM   1285  HB2 GLU    82      -2.480   6.330 -24.690  1.00  0.00           H  
ATOM   1286  HB3 GLU    82      -4.020   6.390 -23.790  1.00  0.00           H  
ATOM   1287  CG  GLU    82      -2.400   7.310 -22.710  1.00  0.00           C  
ATOM   1288  HG2 GLU    82      -3.210   7.490 -22.000  1.00  0.00           H  
ATOM   1289  HG3 GLU    82      -1.650   6.850 -22.070  1.00  0.00           H  
ATOM   1290  CD  GLU    82      -1.920   8.600 -23.240  1.00  0.00           C  
ATOM   1291  OE1 GLU    82      -0.820   9.050 -22.860  1.00  0.00           O  
ATOM   1292  OE2 GLU    82      -2.550   9.120 -24.160  1.00  0.00           O  
ATOM   1293  C   GLU    82      -3.450   3.710 -24.110  1.00  0.00           C  
ATOM   1294  O   GLU    82      -2.840   2.950 -24.850  1.00  0.00           O  
ATOM   1295  N   SER    83      -4.740   3.480 -23.850  1.00  0.00           N  
ATOM   1296  H   SER    83      -5.180   3.900 -23.050  1.00  0.00           H  
ATOM   1297  CA  SER    83      -5.640   2.560 -24.630  1.00  0.00           C  
ATOM   1298  HA  SER    83      -5.460   2.610 -25.700  1.00  0.00           H  
ATOM   1299  CB  SER    83      -5.550   1.130 -24.140  1.00  0.00           C  
ATOM   1300  HB2 SER    83      -4.500   0.820 -24.170  1.00  0.00           H  
ATOM   1301  HB3 SER    83      -5.810   1.040 -23.080  1.00  0.00           H  
ATOM   1302  OG  SER    83      -6.380   0.370 -25.020  1.00  0.00           O  
ATOM   1303  HG  SER    83      -6.220  -0.540 -24.760  1.00  0.00           H  
ATOM   1304  C   SER    83      -7.110   3.000 -24.480  1.00  0.00           C  
ATOM   1305  O   SER    83      -7.530   3.400 -23.390  1.00  0.00           O  
ATOM   1306  N   ARG    84      -7.870   3.070 -25.600  1.00  0.00           N  
ATOM   1307  H   ARG    84      -7.470   2.700 -26.450  1.00  0.00           H  
ATOM   1308  CA  ARG    84      -9.260   3.520 -25.570  1.00  0.00           C  
ATOM   1309  HA  ARG    84      -9.420   3.620 -26.640  1.00  0.00           H  
ATOM   1310  CB  ARG    84     -10.120   2.370 -25.000  1.00  0.00           C  
ATOM   1311  HB2 ARG    84     -10.110   2.280 -23.920  1.00  0.00           H  
ATOM   1312  HB3 ARG    84     -11.170   2.500 -25.290  1.00  0.00           H  
ATOM   1313  CG  ARG    84      -9.790   0.970 -25.610  1.00  0.00           C  
ATOM   1314  HG2 ARG    84     -10.140   0.940 -26.640  1.00  0.00           H  
ATOM   1315  HG3 ARG    84      -8.740   0.700 -25.520  1.00  0.00           H  
ATOM   1316  CD  ARG    84     -10.630  -0.140 -24.850  1.00  0.00           C  
ATOM   1317  HD2 ARG    84     -11.640   0.250 -24.770  1.00  0.00           H  
ATOM   1318  HD3 ARG    84     -10.660  -0.990 -25.530  1.00  0.00           H  
ATOM   1319  NE  ARG    84      -9.980  -0.460 -23.530  1.00  0.00           N  
ATOM   1320  HE  ARG    84      -9.530   0.280 -23.010  1.00  0.00           H  
ATOM   1321  CZ  ARG    84      -9.650  -1.670 -23.030  1.00  0.00           C  
ATOM   1322  NH1 ARG    84     -10.010  -2.820 -23.550  1.00  0.00           N  
ATOM   1323 HH11 ARG    84     -10.670  -2.850 -24.320  1.00  0.00           H  
ATOM   1324 HH12 ARG    84      -9.620  -3.660 -23.170  1.00  0.00           H  
ATOM   1325  NH2 ARG    84      -8.890  -1.730 -21.960  1.00  0.00           N  
ATOM   1326 HH21 ARG    84      -8.510  -0.890 -21.550  1.00  0.00           H  
ATOM   1327 HH22 ARG    84      -8.490  -2.610 -21.660  1.00  0.00           H  
ATOM   1328  C   ARG    84      -9.570   4.900 -24.990  1.00  0.00           C  
ATOM   1329  O   ARG    84     -10.600   5.080 -24.350  1.00  0.00           O  
ATOM   1330  N   GLY    85      -8.680   5.910 -25.120  1.00  0.00           N  
ATOM   1331  H   GLY    85      -7.860   5.660 -25.640  1.00  0.00           H  
ATOM   1332  CA  GLY    85      -8.710   7.300 -24.760  1.00  0.00           C  
ATOM   1333  HA2 GLY    85      -7.990   7.780 -25.410  1.00  0.00           H  
ATOM   1334  HA3 GLY    85      -9.740   7.630 -24.890  1.00  0.00           H  
ATOM   1335  C   GLY    85      -8.330   7.520 -23.290  1.00  0.00           C  
ATOM   1336  O   GLY    85      -8.210   8.720 -22.910  1.00  0.00           O  
ATOM   1337  N   LYS    86      -8.060   6.480 -22.520  1.00  0.00           N  
ATOM   1338  H   LYS    86      -7.920   5.560 -22.900  1.00  0.00           H  
ATOM   1339  CA  LYS    86      -7.640   6.510 -21.090  1.00  0.00           C  
ATOM   1340  HA  LYS    86      -7.670   7.560 -20.810  1.00  0.00           H  
ATOM   1341  CB  LYS    86      -8.750   5.780 -20.290  1.00  0.00           C  
ATOM   1342  HB2 LYS    86      -8.520   6.000 -19.240  1.00  0.00           H  
ATOM   1343  HB3 LYS    86      -9.700   6.290 -20.440  1.00  0.00           H  
ATOM   1344  CG  LYS    86      -8.910   4.250 -20.390  1.00  0.00           C  
ATOM   1345  HG2 LYS    86      -9.210   3.920 -21.390  1.00  0.00           H  
ATOM   1346  HG3 LYS    86      -7.900   3.860 -20.220  1.00  0.00           H  
ATOM   1347  CD  LYS    86      -9.860   3.680 -19.310  1.00  0.00           C  
ATOM   1348  HD2 LYS    86     -10.880   3.990 -19.560  1.00  0.00           H  
ATOM   1349  HD3 LYS    86      -9.820   2.590 -19.320  1.00  0.00           H  
ATOM   1350  CE  LYS    86      -9.500   4.080 -17.880  1.00  0.00           C  
ATOM   1351  HE2 LYS    86      -9.520   5.170 -17.800  1.00  0.00           H  
ATOM   1352  HE3 LYS    86     -10.300   3.770 -17.210  1.00  0.00           H  
ATOM   1353  NZ  LYS    86      -8.260   3.590 -17.260  1.00  0.00           N  
ATOM   1354  HZ1 LYS    86      -8.100   2.620 -17.470  1.00  0.00           H  
ATOM   1355  HZ2 LYS    86      -7.440   3.980 -17.710  1.00  0.00           H  
ATOM   1356  HZ3 LYS    86      -8.280   3.610 -16.250  1.00  0.00           H  
ATOM   1357  C   LYS    86      -6.210   5.960 -20.930  1.00  0.00           C  
ATOM   1358  O   LYS    86      -5.720   5.130 -21.660  1.00  0.00           O  
ATOM   1359  N   ALA    87      -5.440   6.380 -19.860  1.00  0.00           N  
ATOM   1360  H   ALA    87      -5.910   7.090 -19.310  1.00  0.00           H  
ATOM   1361  CA  ALA    87      -4.160   5.770 -19.250  1.00  0.00           C  
ATOM   1362  HA  ALA    87      -3.450   5.830 -20.070  1.00  0.00           H  
ATOM   1363  CB  ALA    87      -3.670   6.710 -18.120  1.00  0.00           C  
ATOM   1364  HB1 ALA    87      -3.220   7.620 -18.520  1.00  0.00           H  
ATOM   1365  HB2 ALA    87      -4.510   6.910 -17.450  1.00  0.00           H  
ATOM   1366  HB3 ALA    87      -2.900   6.220 -17.540  1.00  0.00           H  
ATOM   1367  C   ALA    87      -4.640   4.360 -18.790  1.00  0.00           C  
ATOM   1368  O   ALA    87      -5.670   4.130 -18.110  1.00  0.00           O  
ATOM   1369  N   ASN    88      -3.890   3.290 -19.040  1.00  0.00           N  
ATOM   1370  H   ASN    88      -2.970   3.430 -19.430  1.00  0.00           H  
ATOM   1371  CA  ASN    88      -4.200   1.910 -18.760  1.00  0.00           C  
ATOM   1372  HA  ASN    88      -4.970   1.830 -18.000  1.00  0.00           H  
ATOM   1373  CB  ASN    88      -4.540   1.200 -20.160  1.00  0.00           C  
ATOM   1374  HB2 ASN    88      -5.510   1.620 -20.460  1.00  0.00           H  
ATOM   1375  HB3 ASN    88      -3.760   1.300 -20.900  1.00  0.00           H  
ATOM   1376  CG  ASN    88      -4.830  -0.310 -20.100  1.00  0.00           C  
ATOM   1377  OD1 ASN    88      -3.860  -1.000 -19.920  1.00  0.00           O  
ATOM   1378  ND2 ASN    88      -6.090  -0.720 -20.140  1.00  0.00           N  
ATOM   1379 HD21 ASN    88      -6.260  -1.700 -19.980  1.00  0.00           H  
ATOM   1380 HD22 ASN    88      -6.760   0.030 -20.150  1.00  0.00           H  
ATOM   1381  C   ASN    88      -2.910   1.420 -18.080  1.00  0.00           C  
ATOM   1382  O   ASN    88      -1.760   1.540 -18.500  1.00  0.00           O  
ATOM   1383  N   LEU    89      -3.110   0.970 -16.780  1.00  0.00           N  
ATOM   1384  H   LEU    89      -4.080   0.970 -16.500  1.00  0.00           H  
ATOM   1385  CA  LEU    89      -2.100   0.530 -15.790  1.00  0.00           C  
ATOM   1386  HA  LEU    89      -1.170   1.040 -16.040  1.00  0.00           H  
ATOM   1387  CB  LEU    89      -2.510   0.980 -14.360  1.00  0.00           C  
ATOM   1388  HB2 LEU    89      -3.500   0.580 -14.140  1.00  0.00           H  
ATOM   1389  HB3 LEU    89      -1.850   0.590 -13.590  1.00  0.00           H  
ATOM   1390  CG  LEU    89      -2.640   2.490 -14.060  1.00  0.00           C  
ATOM   1391  HG  LEU    89      -3.290   2.950 -14.800  1.00  0.00           H  
ATOM   1392  CD1 LEU    89      -3.450   2.530 -12.740  1.00  0.00           C  
ATOM   1393 HD11 LEU    89      -4.500   2.310 -12.950  1.00  0.00           H  
ATOM   1394 HD12 LEU    89      -2.950   1.890 -12.030  1.00  0.00           H  
ATOM   1395 HD13 LEU    89      -3.350   3.500 -12.240  1.00  0.00           H  
ATOM   1396  CD2 LEU    89      -1.190   3.070 -14.050  1.00  0.00           C  
ATOM   1397 HD21 LEU    89      -0.780   3.010 -15.060  1.00  0.00           H  
ATOM   1398 HD22 LEU    89      -1.060   4.140 -13.870  1.00  0.00           H  
ATOM   1399 HD23 LEU    89      -0.650   2.480 -13.320  1.00  0.00           H  
ATOM   1400  C   LEU    89      -1.670  -1.020 -15.850  1.00  0.00           C  
ATOM   1401  O   LEU    89      -1.140  -1.530 -14.890  1.00  0.00           O  
ATOM   1402  N   THR    90      -1.810  -1.700 -17.010  1.00  0.00           N  
ATOM   1403  H   THR    90      -2.370  -1.210 -17.690  1.00  0.00           H  
ATOM   1404  CA  THR    90      -1.570  -3.160 -17.260  1.00  0.00           C  
ATOM   1405  HA  THR    90      -2.200  -3.690 -16.540  1.00  0.00           H  
ATOM   1406  CB  THR    90      -2.170  -3.540 -18.640  1.00  0.00           C  
ATOM   1407  HB  THR    90      -1.660  -2.940 -19.400  1.00  0.00           H  
ATOM   1408  CG2 THR    90      -2.200  -5.000 -18.950  1.00  0.00           C  
ATOM   1409 HG21 THR    90      -2.570  -5.160 -19.960  1.00  0.00           H  
ATOM   1410 HG22 THR    90      -1.190  -5.380 -18.890  1.00  0.00           H  
ATOM   1411 HG23 THR    90      -2.830  -5.630 -18.330  1.00  0.00           H  
ATOM   1412  OG1 THR    90      -3.500  -3.280 -18.520  1.00  0.00           O  
ATOM   1413  HG1 THR    90      -3.630  -2.550 -19.130  1.00  0.00           H  
ATOM   1414  C   THR    90      -0.130  -3.540 -16.940  1.00  0.00           C  
ATOM   1415  O   THR    90       0.130  -4.620 -16.370  1.00  0.00           O  
ATOM   1416  N   LYS    91       0.870  -2.780 -17.370  1.00  0.00           N  
ATOM   1417  H   LYS    91       0.600  -1.930 -17.860  1.00  0.00           H  
ATOM   1418  CA  LYS    91       2.290  -3.060 -17.060  1.00  0.00           C  
ATOM   1419  HA  LYS    91       2.630  -3.940 -17.600  1.00  0.00           H  
ATOM   1420  CB  LYS    91       3.070  -2.010 -17.830  1.00  0.00           C  
ATOM   1421  HB2 LYS    91       2.780  -1.840 -18.860  1.00  0.00           H  
ATOM   1422  HB3 LYS    91       2.950  -1.110 -17.230  1.00  0.00           H  
ATOM   1423  CG  LYS    91       4.540  -2.340 -18.080  1.00  0.00           C  
ATOM   1424  HG2 LYS    91       4.930  -2.840 -17.190  1.00  0.00           H  
ATOM   1425  HG3 LYS    91       4.530  -3.030 -18.930  1.00  0.00           H  
ATOM   1426  CD  LYS    91       5.490  -1.120 -18.310  1.00  0.00           C  
ATOM   1427  HD2 LYS    91       5.150  -0.460 -17.500  1.00  0.00           H  
ATOM   1428  HD3 LYS    91       6.510  -1.400 -18.030  1.00  0.00           H  
ATOM   1429  CE  LYS    91       5.280  -0.570 -19.710  1.00  0.00           C  
ATOM   1430  HE2 LYS    91       5.700  -1.260 -20.440  1.00  0.00           H  
ATOM   1431  HE3 LYS    91       4.220  -0.320 -19.810  1.00  0.00           H  
ATOM   1432  NZ  LYS    91       6.120   0.680 -19.930  1.00  0.00           N  
ATOM   1433  HZ1 LYS    91       6.100   1.290 -19.120  1.00  0.00           H  
ATOM   1434  HZ2 LYS    91       7.090   0.410 -20.050  1.00  0.00           H  
ATOM   1435  HZ3 LYS    91       5.830   1.200 -20.740  1.00  0.00           H  
ATOM   1436  C   LYS    91       2.610  -3.110 -15.620  1.00  0.00           C  
ATOM   1437  O   LYS    91       3.420  -3.930 -15.160  1.00  0.00           O  
ATOM   1438  N   TYR    92       1.870  -2.360 -14.800  1.00  0.00           N  
ATOM   1439  H   TYR    92       1.240  -1.690 -15.230  1.00  0.00           H  
ATOM   1440  CA  TYR    92       2.050  -2.360 -13.300  1.00  0.00           C  
ATOM   1441  HA  TYR    92       3.070  -2.680 -13.100  1.00  0.00           H  
ATOM   1442  CB  TYR    92       1.900  -0.970 -12.730  1.00  0.00           C  
ATOM   1443  HB2 TYR    92       0.810  -0.880 -12.650  1.00  0.00           H  
ATOM   1444  HB3 TYR    92       2.430  -1.040 -11.780  1.00  0.00           H  
ATOM   1445  CG  TYR    92       2.500   0.150 -13.530  1.00  0.00           C  
ATOM   1446  CD1 TYR    92       3.860   0.210 -13.670  1.00  0.00           C  
ATOM   1447  HD1 TYR    92       4.440  -0.510 -13.090  1.00  0.00           H  
ATOM   1448  CE1 TYR    92       4.600   1.090 -14.440  1.00  0.00           C  
ATOM   1449  HE1 TYR    92       5.670   1.040 -14.540  1.00  0.00           H  
ATOM   1450  CZ  TYR    92       3.800   1.960 -15.230  1.00  0.00           C  
ATOM   1451  OH  TYR    92       4.360   2.710 -16.200  1.00  0.00           O  
ATOM   1452  HH  TYR    92       5.100   2.280 -16.630  1.00  0.00           H  
ATOM   1453  CE2 TYR    92       2.380   1.870 -15.170  1.00  0.00           C  
ATOM   1454  HE2 TYR    92       1.790   2.470 -15.860  1.00  0.00           H  
ATOM   1455  CD2 TYR    92       1.670   0.940 -14.330  1.00  0.00           C  
ATOM   1456  HD2 TYR    92       0.620   0.710 -14.430  1.00  0.00           H  
ATOM   1457  C   TYR    92       1.230  -3.450 -12.600  1.00  0.00           C  
ATOM   1458  O   TYR    92       1.670  -4.050 -11.600  1.00  0.00           O  
ATOM   1459  N   ARG    93       0.030  -3.750 -13.060  1.00  0.00           N  
ATOM   1460  H   ARG    93      -0.190  -3.200 -13.870  1.00  0.00           H  
ATOM   1461  CA  ARG    93      -0.900  -4.720 -12.560  1.00  0.00           C  
ATOM   1462  HA  ARG    93      -0.900  -4.730 -11.470  1.00  0.00           H  
ATOM   1463  CB  ARG    93      -2.310  -4.330 -13.010  1.00  0.00           C  
ATOM   1464  HB2 ARG    93      -2.360  -4.130 -14.080  1.00  0.00           H  
ATOM   1465  HB3 ARG    93      -2.900  -5.240 -12.930  1.00  0.00           H  
ATOM   1466  CG  ARG    93      -2.880  -3.240 -12.210  1.00  0.00           C  
ATOM   1467  HG2 ARG    93      -3.210  -3.700 -11.270  1.00  0.00           H  
ATOM   1468  HG3 ARG    93      -2.160  -2.430 -12.150  1.00  0.00           H  
ATOM   1469  CD  ARG    93      -4.090  -2.700 -12.920  1.00  0.00           C  
ATOM   1470  HD2 ARG    93      -3.770  -2.420 -13.920  1.00  0.00           H  
ATOM   1471  HD3 ARG    93      -4.860  -3.460 -13.050  1.00  0.00           H  
ATOM   1472  NE  ARG    93      -4.620  -1.590 -12.120  1.00  0.00           N  
ATOM   1473  HE  ARG    93      -4.410  -1.530 -11.140  1.00  0.00           H  
ATOM   1474  CZ  ARG    93      -5.690  -0.930 -12.470  1.00  0.00           C  
ATOM   1475  NH1 ARG    93      -6.130  -0.770 -13.720  1.00  0.00           N  
ATOM   1476 HH11 ARG    93      -5.640  -1.140 -14.520  1.00  0.00           H  
ATOM   1477 HH12 ARG    93      -6.880  -0.130 -13.910  1.00  0.00           H  
ATOM   1478  NH2 ARG    93      -6.280  -0.190 -11.650  1.00  0.00           N  
ATOM   1479 HH21 ARG    93      -5.820   0.090 -10.800  1.00  0.00           H  
ATOM   1480 HH22 ARG    93      -7.010   0.400 -12.010  1.00  0.00           H  
ATOM   1481  C   ARG    93      -0.470  -6.110 -12.910  1.00  0.00           C  
ATOM   1482  O   ARG    93      -0.520  -7.060 -12.080  1.00  0.00           O  
ATOM   1483  N   GLU    94       0.150  -6.320 -14.100  1.00  0.00           N  
ATOM   1484  H   GLU    94       0.010  -5.660 -14.850  1.00  0.00           H  
ATOM   1485  CA  GLU    94       0.480  -7.700 -14.510  1.00  0.00           C  
ATOM   1486  HA  GLU    94      -0.220  -8.500 -14.260  1.00  0.00           H  
ATOM   1487  CB  GLU    94       0.730  -7.680 -15.970  1.00  0.00           C  
ATOM   1488  HB2 GLU    94      -0.140  -7.280 -16.480  1.00  0.00           H  
ATOM   1489  HB3 GLU    94       1.620  -7.070 -16.080  1.00  0.00           H  
ATOM   1490  CG  GLU    94       1.090  -9.070 -16.510  1.00  0.00           C  
ATOM   1491  HG2 GLU    94       1.650  -8.880 -17.420  1.00  0.00           H  
ATOM   1492  HG3 GLU    94       1.720  -9.640 -15.840  1.00  0.00           H  
ATOM   1493  CD  GLU    94      -0.170  -9.820 -17.040  1.00  0.00           C  
ATOM   1494  OE1 GLU    94      -0.050 -10.690 -17.860  1.00  0.00           O  
ATOM   1495  OE2 GLU    94      -1.250  -9.740 -16.420  1.00  0.00           O  
ATOM   1496  C   GLU    94       1.760  -8.040 -13.690  1.00  0.00           C  
ATOM   1497  O   GLU    94       2.040  -9.220 -13.350  1.00  0.00           O  
ATOM   1498  N   ALA    95       2.580  -7.040 -13.360  1.00  0.00           N  
ATOM   1499  H   ALA    95       2.450  -6.220 -13.930  1.00  0.00           H  
ATOM   1500  CA  ALA    95       3.680  -7.120 -12.430  1.00  0.00           C  
ATOM   1501  HA  ALA    95       4.230  -7.980 -12.820  1.00  0.00           H  
ATOM   1502  CB  ALA    95       4.630  -5.890 -12.490  1.00  0.00           C  
ATOM   1503  HB1 ALA    95       4.020  -4.990 -12.560  1.00  0.00           H  
ATOM   1504  HB2 ALA    95       5.340  -5.960 -11.670  1.00  0.00           H  
ATOM   1505  HB3 ALA    95       5.280  -5.930 -13.360  1.00  0.00           H  
ATOM   1506  C   ALA    95       3.210  -7.440 -11.030  1.00  0.00           C  
ATOM   1507  O   ALA    95       3.820  -8.190 -10.280  1.00  0.00           O  
ATOM   1508  N   SER    96       2.110  -6.840 -10.560  1.00  0.00           N  
ATOM   1509  H   SER    96       1.720  -6.170 -11.200  1.00  0.00           H  
ATOM   1510  CA  SER    96       1.520  -7.050  -9.290  1.00  0.00           C  
ATOM   1511  HA  SER    96       2.170  -6.720  -8.480  1.00  0.00           H  
ATOM   1512  CB  SER    96       0.200  -6.380  -9.160  1.00  0.00           C  
ATOM   1513  HB2 SER    96       0.250  -5.390  -9.610  1.00  0.00           H  
ATOM   1514  HB3 SER    96      -0.570  -6.910  -9.720  1.00  0.00           H  
ATOM   1515  OG  SER    96      -0.290  -6.320  -7.780  1.00  0.00           O  
ATOM   1516  HG  SER    96       0.300  -5.800  -7.230  1.00  0.00           H  
ATOM   1517  C   SER    96       1.330  -8.550  -9.040  1.00  0.00           C  
ATOM   1518  O   SER    96       1.640  -9.090  -7.970  1.00  0.00           O  
ATOM   1519  N   VAL    97       0.690  -9.290  -9.980  1.00  0.00           N  
ATOM   1520  H   VAL    97       0.310  -8.790 -10.770  1.00  0.00           H  
ATOM   1521  CA  VAL    97       0.360 -10.680  -9.980  1.00  0.00           C  
ATOM   1522  HA  VAL    97      -0.240 -10.890  -9.090  1.00  0.00           H  
ATOM   1523  CB  VAL    97      -0.480 -11.000 -11.220  1.00  0.00           C  
ATOM   1524  HB  VAL    97       0.110 -10.610 -12.050  1.00  0.00           H  
ATOM   1525  CG1 VAL    97      -0.610 -12.500 -11.540  1.00  0.00           C  
ATOM   1526 HG11 VAL    97      -0.860 -13.090 -10.670  1.00  0.00           H  
ATOM   1527 HG12 VAL    97      -1.260 -12.610 -12.410  1.00  0.00           H  
ATOM   1528 HG13 VAL    97       0.290 -12.910 -11.980  1.00  0.00           H  
ATOM   1529  CG2 VAL    97      -1.850 -10.340 -11.100  1.00  0.00           C  
ATOM   1530 HG21 VAL    97      -2.590 -10.860 -11.720  1.00  0.00           H  
ATOM   1531 HG22 VAL    97      -2.280 -10.450 -10.100  1.00  0.00           H  
ATOM   1532 HG23 VAL    97      -1.820  -9.300 -11.420  1.00  0.00           H  
ATOM   1533  C   VAL    97       1.590 -11.650  -9.820  1.00  0.00           C  
ATOM   1534  O   VAL    97       1.590 -12.490  -8.850  1.00  0.00           O  
ATOM   1535  N   GLU    98       2.620 -11.310 -10.620  1.00  0.00           N  
ATOM   1536  H   GLU    98       2.460 -10.480 -11.180  1.00  0.00           H  
ATOM   1537  CA  GLU    98       3.970 -11.870 -10.600  1.00  0.00           C  
ATOM   1538  HA  GLU    98       3.970 -12.950 -10.660  1.00  0.00           H  
ATOM   1539  CB  GLU    98       4.770 -11.440 -11.840  1.00  0.00           C  
ATOM   1540  HB2 GLU    98       4.230 -11.800 -12.710  1.00  0.00           H  
ATOM   1541  HB3 GLU    98       4.680 -10.360 -11.950  1.00  0.00           H  
ATOM   1542  CG  GLU    98       6.240 -11.750 -11.850  1.00  0.00           C  
ATOM   1543  HG2 GLU    98       6.630 -11.120 -11.050  1.00  0.00           H  
ATOM   1544  HG3 GLU    98       6.440 -12.810 -11.690  1.00  0.00           H  
ATOM   1545  CD  GLU    98       6.920 -11.210 -13.160  1.00  0.00           C  
ATOM   1546  OE1 GLU    98       6.630 -10.070 -13.480  1.00  0.00           O  
ATOM   1547  OE2 GLU    98       7.750 -11.850 -13.900  1.00  0.00           O  
ATOM   1548  C   GLU    98       4.780 -11.660  -9.270  1.00  0.00           C  
ATOM   1549  O   GLU    98       5.450 -12.630  -8.810  1.00  0.00           O  
ATOM   1550  N   VAL    99       4.660 -10.460  -8.660  1.00  0.00           N  
ATOM   1551  H   VAL    99       4.230  -9.730  -9.210  1.00  0.00           H  
ATOM   1552  CA  VAL    99       5.150 -10.180  -7.250  1.00  0.00           C  
ATOM   1553  HA  VAL    99       6.160 -10.560  -7.090  1.00  0.00           H  
ATOM   1554  CB  VAL    99       5.260  -8.640  -6.950  1.00  0.00           C  
ATOM   1555  HB  VAL    99       4.290  -8.160  -7.100  1.00  0.00           H  
ATOM   1556  CG1 VAL    99       5.580  -8.180  -5.500  1.00  0.00           C  
ATOM   1557 HG11 VAL    99       5.640  -7.100  -5.410  1.00  0.00           H  
ATOM   1558 HG12 VAL    99       4.830  -8.650  -4.860  1.00  0.00           H  
ATOM   1559 HG13 VAL    99       6.590  -8.570  -5.390  1.00  0.00           H  
ATOM   1560  CG2 VAL    99       6.190  -7.940  -7.890  1.00  0.00           C  
ATOM   1561 HG21 VAL    99       5.840  -8.190  -8.890  1.00  0.00           H  
ATOM   1562 HG22 VAL    99       6.190  -6.860  -7.730  1.00  0.00           H  
ATOM   1563 HG23 VAL    99       7.220  -8.270  -7.750  1.00  0.00           H  
ATOM   1564  C   VAL    99       4.450 -10.870  -6.140  1.00  0.00           C  
ATOM   1565  O   VAL    99       5.140 -11.490  -5.240  1.00  0.00           O  
ATOM   1566  N   MET   100       3.090 -10.790  -6.050  1.00  0.00           N  
ATOM   1567  H   MET   100       2.520 -10.390  -6.780  1.00  0.00           H  
ATOM   1568  CA  MET   100       2.420 -11.400  -4.960  1.00  0.00           C  
ATOM   1569  HA  MET   100       3.040 -11.200  -4.080  1.00  0.00           H  
ATOM   1570  CB  MET   100       1.180 -10.640  -4.780  1.00  0.00           C  
ATOM   1571  HB2 MET   100       0.540 -10.720  -5.660  1.00  0.00           H  
ATOM   1572  HB3 MET   100       0.620 -11.050  -3.930  1.00  0.00           H  
ATOM   1573  CG  MET   100       1.400  -9.150  -4.400  1.00  0.00           C  
ATOM   1574  HG2 MET   100       2.190  -8.970  -3.670  1.00  0.00           H  
ATOM   1575  HG3 MET   100       1.850  -8.550  -5.180  1.00  0.00           H  
ATOM   1576  SD  MET   100      -0.180  -8.410  -3.920  1.00  0.00           S  
ATOM   1577  CE  MET   100       0.630  -6.830  -3.420  1.00  0.00           C  
ATOM   1578  HE1 MET   100       1.620  -7.080  -3.030  1.00  0.00           H  
ATOM   1579  HE2 MET   100       0.700  -6.260  -4.340  1.00  0.00           H  
ATOM   1580  HE3 MET   100       0.080  -6.290  -2.640  1.00  0.00           H  
ATOM   1581  C   MET   100       2.260 -12.930  -5.030  1.00  0.00           C  
ATOM   1582  O   MET   100       2.040 -13.490  -3.970  1.00  0.00           O  
ATOM   1583  N   GLU   101       2.360 -13.600  -6.210  1.00  0.00           N  
ATOM   1584  H   GLU   101       2.440 -13.100  -7.080  1.00  0.00           H  
ATOM   1585  CA  GLU   101       2.690 -15.010  -6.250  1.00  0.00           C  
ATOM   1586  HA  GLU   101       2.020 -15.530  -5.560  1.00  0.00           H  
ATOM   1587  CB  GLU   101       2.280 -15.530  -7.630  1.00  0.00           C  
ATOM   1588  HB2 GLU   101       1.360 -15.010  -7.900  1.00  0.00           H  
ATOM   1589  HB3 GLU   101       3.150 -15.250  -8.230  1.00  0.00           H  
ATOM   1590  CG  GLU   101       1.950 -17.060  -7.830  1.00  0.00           C  
ATOM   1591  HG2 GLU   101       1.590 -17.140  -8.850  1.00  0.00           H  
ATOM   1592  HG3 GLU   101       2.930 -17.520  -7.740  1.00  0.00           H  
ATOM   1593  CD  GLU   101       1.010 -17.820  -6.900  1.00  0.00           C  
ATOM   1594  OE1 GLU   101       0.150 -17.160  -6.200  1.00  0.00           O  
ATOM   1595  OE2 GLU   101       0.870 -19.060  -6.890  1.00  0.00           O  
ATOM   1596  C   GLU   101       4.040 -15.480  -5.710  1.00  0.00           C  
ATOM   1597  O   GLU   101       4.100 -16.630  -5.270  1.00  0.00           O  
ATOM   1598  N   ILE   102       5.090 -14.650  -5.630  1.00  0.00           N  
ATOM   1599  H   ILE   102       5.060 -13.730  -6.040  1.00  0.00           H  
ATOM   1600  CA  ILE   102       6.310 -15.150  -4.950  1.00  0.00           C  
ATOM   1601  HA  ILE   102       6.450 -16.180  -5.290  1.00  0.00           H  
ATOM   1602  CB  ILE   102       7.500 -14.280  -5.430  1.00  0.00           C  
ATOM   1603  HB  ILE   102       7.250 -13.240  -5.190  1.00  0.00           H  
ATOM   1604  CG2 ILE   102       8.830 -14.650  -4.680  1.00  0.00           C  
ATOM   1605 HG21 ILE   102       8.770 -14.200  -3.690  1.00  0.00           H  
ATOM   1606 HG22 ILE   102       9.010 -15.730  -4.720  1.00  0.00           H  
ATOM   1607 HG23 ILE   102       9.770 -14.300  -5.130  1.00  0.00           H  
ATOM   1608  CG1 ILE   102       7.670 -14.390  -6.960  1.00  0.00           C  
ATOM   1609 HG12 ILE   102       8.210 -15.300  -7.190  1.00  0.00           H  
ATOM   1610 HG13 ILE   102       6.700 -14.490  -7.470  1.00  0.00           H  
ATOM   1611  CD1 ILE   102       8.430 -13.230  -7.540  1.00  0.00           C  
ATOM   1612 HD11 ILE   102       7.850 -12.320  -7.400  1.00  0.00           H  
ATOM   1613 HD12 ILE   102       9.350 -13.140  -6.960  1.00  0.00           H  
ATOM   1614 HD13 ILE   102       8.650 -13.390  -8.600  1.00  0.00           H  
ATOM   1615  C   ILE   102       6.290 -15.040  -3.440  1.00  0.00           C  
ATOM   1616  O   ILE   102       6.880 -15.930  -2.790  1.00  0.00           O  
ATOM   1617  N   MET   103       5.690 -14.010  -2.860  1.00  0.00           N  
ATOM   1618  H   MET   103       5.480 -13.220  -3.440  1.00  0.00           H  
ATOM   1619  CA  MET   103       5.390 -13.830  -1.430  1.00  0.00           C  
ATOM   1620  HA  MET   103       6.300 -13.870  -0.840  1.00  0.00           H  
ATOM   1621  CB  MET   103       4.750 -12.420  -1.180  1.00  0.00           C  
ATOM   1622  HB2 MET   103       3.820 -12.550  -1.740  1.00  0.00           H  
ATOM   1623  HB3 MET   103       4.470 -12.270  -0.140  1.00  0.00           H  
ATOM   1624  CG  MET   103       5.650 -11.200  -1.660  1.00  0.00           C  
ATOM   1625  HG2 MET   103       6.490 -11.140  -0.970  1.00  0.00           H  
ATOM   1626  HG3 MET   103       6.080 -11.360  -2.640  1.00  0.00           H  
ATOM   1627  SD  MET   103       4.720  -9.640  -1.710  1.00  0.00           S  
ATOM   1628  CE  MET   103       6.040  -8.480  -2.160  1.00  0.00           C  
ATOM   1629  HE1 MET   103       5.570  -7.600  -2.600  1.00  0.00           H  
ATOM   1630  HE2 MET   103       6.580  -8.160  -1.270  1.00  0.00           H  
ATOM   1631  HE3 MET   103       6.690  -8.930  -2.920  1.00  0.00           H  
ATOM   1632  C   MET   103       4.490 -14.960  -0.920  1.00  0.00           C  
ATOM   1633  O   MET   103       4.610 -15.420   0.200  1.00  0.00           O  
ATOM   1634  N   SER   104       3.420 -15.320  -1.670  1.00  0.00           N  
ATOM   1635  H   SER   104       3.330 -14.820  -2.550  1.00  0.00           H  
ATOM   1636  CA  SER   104       2.510 -16.380  -1.300  1.00  0.00           C  
ATOM   1637  HA  SER   104       2.100 -16.090  -0.340  1.00  0.00           H  
ATOM   1638  CB  SER   104       1.470 -16.360  -2.340  1.00  0.00           C  
ATOM   1639  HB2 SER   104       1.190 -15.350  -2.630  1.00  0.00           H  
ATOM   1640  HB3 SER   104       2.040 -16.760  -3.180  1.00  0.00           H  
ATOM   1641  OG  SER   104       0.380 -17.160  -1.970  1.00  0.00           O  
ATOM   1642  HG  SER   104      -0.350 -16.770  -2.470  1.00  0.00           H  
ATOM   1643  C   SER   104       3.040 -17.790  -1.140  1.00  0.00           C  
ATOM   1644  O   SER   104       2.380 -18.550  -0.520  1.00  0.00           O  
ATOM   1645  N   ARG   105       4.280 -18.120  -1.580  1.00  0.00           N  
ATOM   1646  H   ARG   105       4.830 -17.340  -1.930  1.00  0.00           H  
ATOM   1647  CA  ARG   105       4.970 -19.350  -1.540  1.00  0.00           C  
ATOM   1648  HA  ARG   105       4.340 -20.150  -1.930  1.00  0.00           H  
ATOM   1649  CB  ARG   105       6.310 -19.330  -2.350  1.00  0.00           C  
ATOM   1650  HB2 ARG   105       7.060 -18.640  -1.940  1.00  0.00           H  
ATOM   1651  HB3 ARG   105       6.750 -20.330  -2.310  1.00  0.00           H  
ATOM   1652  CG  ARG   105       6.100 -19.030  -3.850  1.00  0.00           C  
ATOM   1653  HG2 ARG   105       5.580 -19.910  -4.240  1.00  0.00           H  
ATOM   1654  HG3 ARG   105       5.410 -18.210  -4.040  1.00  0.00           H  
ATOM   1655  CD  ARG   105       7.470 -18.790  -4.430  1.00  0.00           C  
ATOM   1656  HD2 ARG   105       7.960 -17.860  -4.140  1.00  0.00           H  
ATOM   1657  HD3 ARG   105       8.170 -19.560  -4.120  1.00  0.00           H  
ATOM   1658  NE  ARG   105       7.420 -18.920  -5.900  1.00  0.00           N  
ATOM   1659  HE  ARG   105       6.510 -19.140  -6.250  1.00  0.00           H  
ATOM   1660  CZ  ARG   105       8.250 -18.370  -6.760  1.00  0.00           C  
ATOM   1661  NH1 ARG   105       9.440 -17.830  -6.460  1.00  0.00           N  
ATOM   1662 HH11 ARG   105       9.890 -18.130  -5.600  1.00  0.00           H  
ATOM   1663 HH12 ARG   105       9.940 -17.420  -7.230  1.00  0.00           H  
ATOM   1664  NH2 ARG   105       7.880 -18.290  -8.040  1.00  0.00           N  
ATOM   1665 HH21 ARG   105       7.150 -18.900  -8.360  1.00  0.00           H  
ATOM   1666 HH22 ARG   105       8.400 -17.730  -8.710  1.00  0.00           H  
ATOM   1667  C   ARG   105       5.290 -19.770  -0.080  1.00  0.00           C  
ATOM   1668  O   ARG   105       5.400 -21.010   0.140  1.00  0.00           O  
ATOM   1669  N   PHE   106       5.580 -18.730   0.780  1.00  0.00           N  
ATOM   1670  H   PHE   106       5.260 -17.810   0.530  1.00  0.00           H  
ATOM   1671  CA  PHE   106       6.020 -18.910   2.200  1.00  0.00           C  
ATOM   1672  HA  PHE   106       6.720 -19.740   2.320  1.00  0.00           H  
ATOM   1673  CB  PHE   106       6.820 -17.690   2.660  1.00  0.00           C  
ATOM   1674  HB2 PHE   106       6.120 -16.860   2.640  1.00  0.00           H  
ATOM   1675  HB3 PHE   106       7.100 -17.710   3.710  1.00  0.00           H  
ATOM   1676  CG  PHE   106       8.020 -17.390   1.770  1.00  0.00           C  
ATOM   1677  CD1 PHE   106       7.920 -16.640   0.610  1.00  0.00           C  
ATOM   1678  HD1 PHE   106       6.930 -16.300   0.330  1.00  0.00           H  
ATOM   1679  CE1 PHE   106       9.040 -16.390  -0.220  1.00  0.00           C  
ATOM   1680  HE1 PHE   106       8.810 -15.950  -1.170  1.00  0.00           H  
ATOM   1681  CZ  PHE   106      10.250 -16.860   0.090  1.00  0.00           C  
ATOM   1682  HZ  PHE   106      11.080 -16.590  -0.550  1.00  0.00           H  
ATOM   1683  CE2 PHE   106      10.360 -17.570   1.250  1.00  0.00           C  
ATOM   1684  HE2 PHE   106      11.290 -18.000   1.570  1.00  0.00           H  
ATOM   1685  CD2 PHE   106       9.290 -17.840   2.110  1.00  0.00           C  
ATOM   1686  HD2 PHE   106       9.550 -18.300   3.060  1.00  0.00           H  
ATOM   1687  C   PHE   106       4.830 -18.950   3.230  1.00  0.00           C  
ATOM   1688  O   PHE   106       4.980 -19.330   4.380  1.00  0.00           O  
ATOM   1689  N   ALA   107       3.660 -18.390   2.890  1.00  0.00           N  
ATOM   1690  H   ALA   107       3.440 -18.200   1.930  1.00  0.00           H  
ATOM   1691  CA  ALA   107       2.710 -17.960   3.980  1.00  0.00           C  
ATOM   1692  HA  ALA   107       2.540 -18.680   4.780  1.00  0.00           H  
ATOM   1693  CB  ALA   107       3.230 -16.610   4.550  1.00  0.00           C  
ATOM   1694  HB1 ALA   107       3.110 -15.920   3.720  1.00  0.00           H  
ATOM   1695  HB2 ALA   107       2.710 -16.230   5.430  1.00  0.00           H  
ATOM   1696  HB3 ALA   107       4.300 -16.580   4.750  1.00  0.00           H  
ATOM   1697  C   ALA   107       1.260 -17.670   3.460  1.00  0.00           C  
ATOM   1698  O   ALA   107       0.990 -17.430   2.290  1.00  0.00           O  
ATOM   1699  N   VAL   108       0.230 -17.680   4.330  1.00  0.00           N  
ATOM   1700  H   VAL   108       0.400 -17.950   5.290  1.00  0.00           H  
ATOM   1701  CA  VAL   108      -1.040 -16.940   4.020  1.00  0.00           C  
ATOM   1702  HA  VAL   108      -1.330 -17.290   3.040  1.00  0.00           H  
ATOM   1703  CB  VAL   108      -2.080 -17.170   5.180  1.00  0.00           C  
ATOM   1704  HB  VAL   108      -1.680 -16.820   6.130  1.00  0.00           H  
ATOM   1705  CG1 VAL   108      -3.390 -16.340   4.880  1.00  0.00           C  
ATOM   1706 HG11 VAL   108      -3.890 -16.720   3.980  1.00  0.00           H  
ATOM   1707 HG12 VAL   108      -4.150 -16.470   5.650  1.00  0.00           H  
ATOM   1708 HG13 VAL   108      -3.270 -15.260   4.790  1.00  0.00           H  
ATOM   1709  CG2 VAL   108      -2.590 -18.630   5.330  1.00  0.00           C  
ATOM   1710 HG21 VAL   108      -2.880 -18.920   4.320  1.00  0.00           H  
ATOM   1711 HG22 VAL   108      -1.730 -19.270   5.510  1.00  0.00           H  
ATOM   1712 HG23 VAL   108      -3.430 -18.750   6.010  1.00  0.00           H  
ATOM   1713  C   VAL   108      -0.810 -15.500   3.930  1.00  0.00           C  
ATOM   1714  O   VAL   108      -0.260 -14.830   4.790  1.00  0.00           O  
ATOM   1715  N   ILE   109      -1.310 -15.000   2.760  1.00  0.00           N  
ATOM   1716  H   ILE   109      -1.850 -15.690   2.270  1.00  0.00           H  
ATOM   1717  CA  ILE   109      -1.080 -13.650   2.210  1.00  0.00           C  
ATOM   1718  HA  ILE   109      -0.450 -13.190   2.980  1.00  0.00           H  
ATOM   1719  CB  ILE   109      -0.310 -13.930   0.850  1.00  0.00           C  
ATOM   1720  HB  ILE   109       0.570 -14.470   1.210  1.00  0.00           H  
ATOM   1721  CG2 ILE   109      -1.230 -14.630  -0.120  1.00  0.00           C  
ATOM   1722 HG21 ILE   109      -1.910 -13.900  -0.550  1.00  0.00           H  
ATOM   1723 HG22 ILE   109      -0.540 -15.150  -0.780  1.00  0.00           H  
ATOM   1724 HG23 ILE   109      -1.810 -15.440   0.320  1.00  0.00           H  
ATOM   1725  CG1 ILE   109       0.080 -12.570   0.120  1.00  0.00           C  
ATOM   1726 HG12 ILE   109      -0.790 -11.950  -0.080  1.00  0.00           H  
ATOM   1727 HG13 ILE   109       0.790 -12.000   0.730  1.00  0.00           H  
ATOM   1728  CD1 ILE   109       0.860 -12.740  -1.130  1.00  0.00           C  
ATOM   1729 HD11 ILE   109       1.270 -11.840  -1.580  1.00  0.00           H  
ATOM   1730 HD12 ILE   109       1.780 -13.280  -0.910  1.00  0.00           H  
ATOM   1731 HD13 ILE   109       0.220 -13.190  -1.900  1.00  0.00           H  
ATOM   1732  C   ILE   109      -2.370 -12.820   2.100  1.00  0.00           C  
ATOM   1733  O   ILE   109      -3.390 -13.160   1.520  1.00  0.00           O  
ATOM   1734  N   GLU   110      -2.240 -11.540   2.510  1.00  0.00           N  
ATOM   1735  H   GLU   110      -1.410 -11.240   3.000  1.00  0.00           H  
ATOM   1736  CA  GLU   110      -3.350 -10.560   2.570  1.00  0.00           C  
ATOM   1737  HA  GLU   110      -4.210 -10.980   2.040  1.00  0.00           H  
ATOM   1738  CB  GLU   110      -3.670 -10.250   4.070  1.00  0.00           C  
ATOM   1739  HB2 GLU   110      -4.040 -11.150   4.570  1.00  0.00           H  
ATOM   1740  HB3 GLU   110      -2.740 -10.010   4.580  1.00  0.00           H  
ATOM   1741  CG  GLU   110      -4.680  -9.100   4.330  1.00  0.00           C  
ATOM   1742  HG2 GLU   110      -4.170  -8.140   4.380  1.00  0.00           H  
ATOM   1743  HG3 GLU   110      -5.350  -9.000   3.470  1.00  0.00           H  
ATOM   1744  CD  GLU   110      -5.630  -9.290   5.440  1.00  0.00           C  
ATOM   1745  OE1 GLU   110      -6.700  -8.590   5.540  1.00  0.00           O  
ATOM   1746  OE2 GLU   110      -5.310  -9.960   6.460  1.00  0.00           O  
ATOM   1747  C   GLU   110      -3.020  -9.280   1.860  1.00  0.00           C  
ATOM   1748  O   GLU   110      -2.200  -8.450   2.310  1.00  0.00           O  
ATOM   1749  N   ARG   111      -3.560  -9.110   0.660  1.00  0.00           N  
ATOM   1750  H   ARG   111      -4.160  -9.840   0.330  1.00  0.00           H  
ATOM   1751  CA  ARG   111      -3.300  -7.930  -0.240  1.00  0.00           C  
ATOM   1752  HA  ARG   111      -2.230  -7.920  -0.470  1.00  0.00           H  
ATOM   1753  CB  ARG   111      -4.040  -8.050  -1.600  1.00  0.00           C  
ATOM   1754  HB2 ARG   111      -3.890  -9.050  -2.000  1.00  0.00           H  
ATOM   1755  HB3 ARG   111      -5.110  -7.890  -1.410  1.00  0.00           H  
ATOM   1756  CG  ARG   111      -3.680  -6.960  -2.590  1.00  0.00           C  
ATOM   1757  HG2 ARG   111      -3.940  -6.010  -2.130  1.00  0.00           H  
ATOM   1758  HG3 ARG   111      -2.600  -6.970  -2.640  1.00  0.00           H  
ATOM   1759  CD  ARG   111      -4.470  -7.160  -3.880  1.00  0.00           C  
ATOM   1760  HD2 ARG   111      -4.100  -8.090  -4.310  1.00  0.00           H  
ATOM   1761  HD3 ARG   111      -5.520  -7.280  -3.620  1.00  0.00           H  
ATOM   1762  NE  ARG   111      -4.350  -6.090  -4.870  1.00  0.00           N  
ATOM   1763  HE  ARG   111      -3.720  -6.190  -5.650  1.00  0.00           H  
ATOM   1764  CZ  ARG   111      -4.800  -4.820  -4.880  1.00  0.00           C  
ATOM   1765  NH1 ARG   111      -5.600  -4.390  -3.920  1.00  0.00           N  
ATOM   1766 HH11 ARG   111      -5.770  -5.030  -3.160  1.00  0.00           H  
ATOM   1767 HH12 ARG   111      -5.730  -3.390  -3.860  1.00  0.00           H  
ATOM   1768  NH2 ARG   111      -4.540  -3.980  -5.860  1.00  0.00           N  
ATOM   1769 HH21 ARG   111      -4.130  -4.250  -6.740  1.00  0.00           H  
ATOM   1770 HH22 ARG   111      -4.840  -3.020  -5.840  1.00  0.00           H  
ATOM   1771  C   ARG   111      -3.710  -6.680   0.480  1.00  0.00           C  
ATOM   1772  O   ARG   111      -4.860  -6.570   0.910  1.00  0.00           O  
ATOM   1773  N   ALA   112      -2.790  -5.750   0.610  1.00  0.00           N  
ATOM   1774  H   ALA   112      -1.880  -6.050   0.300  1.00  0.00           H  
ATOM   1775  CA  ALA   112      -2.990  -4.380   1.030  1.00  0.00           C  
ATOM   1776  HA  ALA   112      -3.960  -4.370   1.530  1.00  0.00           H  
ATOM   1777  CB  ALA   112      -1.970  -3.960   1.990  1.00  0.00           C  
ATOM   1778  HB1 ALA   112      -1.020  -4.320   1.600  1.00  0.00           H  
ATOM   1779  HB2 ALA   112      -2.030  -2.900   2.210  1.00  0.00           H  
ATOM   1780  HB3 ALA   112      -2.110  -4.360   3.000  1.00  0.00           H  
ATOM   1781  C   ALA   112      -3.010  -3.320  -0.120  1.00  0.00           C  
ATOM   1782  O   ALA   112      -3.650  -2.270  -0.040  1.00  0.00           O  
ATOM   1783  N   SER   113      -2.250  -3.610  -1.190  1.00  0.00           N  
ATOM   1784  H   SER   113      -1.690  -4.450  -1.160  1.00  0.00           H  
ATOM   1785  CA  SER   113      -1.980  -2.650  -2.240  1.00  0.00           C  
ATOM   1786  HA  SER   113      -2.890  -2.080  -2.410  1.00  0.00           H  
ATOM   1787  CB  SER   113      -0.820  -1.790  -1.750  1.00  0.00           C  
ATOM   1788  HB2 SER   113      -1.060  -1.270  -0.820  1.00  0.00           H  
ATOM   1789  HB3 SER   113       0.070  -2.420  -1.800  1.00  0.00           H  
ATOM   1790  OG  SER   113      -0.590  -0.740  -2.630  1.00  0.00           O  
ATOM   1791  HG  SER   113       0.350  -0.720  -2.800  1.00  0.00           H  
ATOM   1792  C   SER   113      -1.670  -3.360  -3.570  1.00  0.00           C  
ATOM   1793  O   SER   113      -1.560  -4.590  -3.600  1.00  0.00           O  
ATOM   1794  N   ILE   114      -1.510  -2.610  -4.650  1.00  0.00           N  
ATOM   1795  H   ILE   114      -1.840  -1.650  -4.650  1.00  0.00           H  
ATOM   1796  CA  ILE   114      -0.850  -3.150  -5.860  1.00  0.00           C  
ATOM   1797  HA  ILE   114      -1.310  -4.100  -6.130  1.00  0.00           H  
ATOM   1798  CB  ILE   114      -0.960  -2.110  -6.950  1.00  0.00           C  
ATOM   1799  HB  ILE   114      -2.000  -1.880  -7.140  1.00  0.00           H  
ATOM   1800  CG2 ILE   114      -0.210  -0.760  -6.610  1.00  0.00           C  
ATOM   1801 HG21 ILE   114      -0.480  -0.070  -7.420  1.00  0.00           H  
ATOM   1802 HG22 ILE   114      -0.640  -0.310  -5.710  1.00  0.00           H  
ATOM   1803 HG23 ILE   114       0.860  -0.850  -6.410  1.00  0.00           H  
ATOM   1804  CG1 ILE   114      -0.430  -2.650  -8.290  1.00  0.00           C  
ATOM   1805 HG12 ILE   114       0.660  -2.650  -8.210  1.00  0.00           H  
ATOM   1806 HG13 ILE   114      -0.700  -3.660  -8.590  1.00  0.00           H  
ATOM   1807  CD1 ILE   114      -0.850  -1.870  -9.520  1.00  0.00           C  
ATOM   1808 HD11 ILE   114      -0.480  -2.440 -10.370  1.00  0.00           H  
ATOM   1809 HD12 ILE   114      -1.940  -1.810  -9.570  1.00  0.00           H  
ATOM   1810 HD13 ILE   114      -0.320  -0.920  -9.630  1.00  0.00           H  
ATOM   1811  C   ILE   114       0.610  -3.720  -5.640  1.00  0.00           C  
ATOM   1812  O   ILE   114       1.160  -4.450  -6.460  1.00  0.00           O  
ATOM   1813  N   ASP   115       1.200  -3.310  -4.540  1.00  0.00           N  
ATOM   1814  H   ASP   115       0.700  -2.780  -3.830  1.00  0.00           H  
ATOM   1815  CA  ASP   115       2.670  -3.500  -4.340  1.00  0.00           C  
ATOM   1816  HA  ASP   115       3.010  -4.130  -5.160  1.00  0.00           H  
ATOM   1817  CB  ASP   115       3.370  -2.240  -4.720  1.00  0.00           C  
ATOM   1818  HB2 ASP   115       4.430  -2.400  -4.860  1.00  0.00           H  
ATOM   1819  HB3 ASP   115       2.920  -1.830  -5.630  1.00  0.00           H  
ATOM   1820  CG  ASP   115       3.250  -1.140  -3.700  1.00  0.00           C  
ATOM   1821  OD1 ASP   115       4.350  -0.580  -3.470  1.00  0.00           O  
ATOM   1822  OD2 ASP   115       2.260  -0.890  -2.980  1.00  0.00           O  
ATOM   1823  C   ASP   115       3.140  -3.980  -2.900  1.00  0.00           C  
ATOM   1824  O   ASP   115       4.350  -3.960  -2.570  1.00  0.00           O  
ATOM   1825  N   GLU   116       2.160  -4.380  -2.080  1.00  0.00           N  
ATOM   1826  H   GLU   116       1.220  -4.280  -2.450  1.00  0.00           H  
ATOM   1827  CA  GLU   116       2.440  -4.690  -0.640  1.00  0.00           C  
ATOM   1828  HA  GLU   116       3.410  -5.190  -0.600  1.00  0.00           H  
ATOM   1829  CB  GLU   116       2.610  -3.390   0.190  1.00  0.00           C  
ATOM   1830  HB2 GLU   116       3.280  -3.580   1.030  1.00  0.00           H  
ATOM   1831  HB3 GLU   116       3.280  -2.740  -0.370  1.00  0.00           H  
ATOM   1832  CG  GLU   116       1.370  -2.700   0.820  1.00  0.00           C  
ATOM   1833  HG2 GLU   116       0.540  -2.750   0.120  1.00  0.00           H  
ATOM   1834  HG3 GLU   116       1.190  -3.380   1.650  1.00  0.00           H  
ATOM   1835  CD  GLU   116       1.670  -1.290   1.270  1.00  0.00           C  
ATOM   1836  OE1 GLU   116       2.400  -0.590   0.490  1.00  0.00           O  
ATOM   1837  OE2 GLU   116       1.190  -0.830   2.300  1.00  0.00           O  
ATOM   1838  C   GLU   116       1.320  -5.640  -0.070  1.00  0.00           C  
ATOM   1839  O   GLU   116       0.150  -5.560  -0.450  1.00  0.00           O  
ATOM   1840  N   ALA   117       1.690  -6.480   0.900  1.00  0.00           N  
ATOM   1841  H   ALA   117       2.640  -6.370   1.230  1.00  0.00           H  
ATOM   1842  CA  ALA   117       0.940  -7.590   1.390  1.00  0.00           C  
ATOM   1843  HA  ALA   117      -0.130  -7.360   1.390  1.00  0.00           H  
ATOM   1844  CB  ALA   117       1.070  -8.820   0.470  1.00  0.00           C  
ATOM   1845  HB1 ALA   117       2.090  -9.200   0.460  1.00  0.00           H  
ATOM   1846  HB2 ALA   117       0.430  -9.520   1.020  1.00  0.00           H  
ATOM   1847  HB3 ALA   117       0.740  -8.660  -0.550  1.00  0.00           H  
ATOM   1848  C   ALA   117       1.410  -8.010   2.870  1.00  0.00           C  
ATOM   1849  O   ALA   117       2.590  -8.240   3.180  1.00  0.00           O  
ATOM   1850  N   TYR   118       0.440  -8.140   3.750  1.00  0.00           N  
ATOM   1851  H   TYR   118      -0.450  -7.780   3.440  1.00  0.00           H  
ATOM   1852  CA  TYR   118       0.650  -8.750   5.060  1.00  0.00           C  
ATOM   1853  HA  TYR   118       1.560  -8.330   5.480  1.00  0.00           H  
ATOM   1854  CB  TYR   118      -0.530  -8.450   6.010  1.00  0.00           C  
ATOM   1855  HB2 TYR   118      -1.440  -8.960   5.720  1.00  0.00           H  
ATOM   1856  HB3 TYR   118      -0.360  -8.900   6.990  1.00  0.00           H  
ATOM   1857  CG  TYR   118      -0.740  -6.990   6.230  1.00  0.00           C  
ATOM   1858  CD1 TYR   118      -0.060  -6.210   7.180  1.00  0.00           C  
ATOM   1859  HD1 TYR   118       0.750  -6.640   7.750  1.00  0.00           H  
ATOM   1860  CE1 TYR   118      -0.330  -4.890   7.240  1.00  0.00           C  
ATOM   1861  HE1 TYR   118       0.190  -4.310   7.990  1.00  0.00           H  
ATOM   1862  CZ  TYR   118      -1.310  -4.260   6.450  1.00  0.00           C  
ATOM   1863  OH  TYR   118      -1.750  -3.040   6.700  1.00  0.00           O  
ATOM   1864  HH  TYR   118      -2.000  -2.570   5.900  1.00  0.00           H  
ATOM   1865  CE2 TYR   118      -2.070  -5.030   5.580  1.00  0.00           C  
ATOM   1866  HE2 TYR   118      -2.920  -4.670   5.020  1.00  0.00           H  
ATOM   1867  CD2 TYR   118      -1.740  -6.420   5.420  1.00  0.00           C  
ATOM   1868  HD2 TYR   118      -2.230  -6.960   4.620  1.00  0.00           H  
ATOM   1869  C   TYR   118       0.830 -10.220   4.820  1.00  0.00           C  
ATOM   1870  O   TYR   118       0.110 -10.910   4.090  1.00  0.00           O  
ATOM   1871  N   VAL   119       1.820 -10.840   5.520  1.00  0.00           N  
ATOM   1872  H   VAL   119       2.380 -10.300   6.170  1.00  0.00           H  
ATOM   1873  CA  VAL   119       2.180 -12.250   5.350  1.00  0.00           C  
ATOM   1874  HA  VAL   119       1.260 -12.650   4.930  1.00  0.00           H  
ATOM   1875  CB  VAL   119       3.420 -12.400   4.400  1.00  0.00           C  
ATOM   1876  HB  VAL   119       3.810 -13.410   4.460  1.00  0.00           H  
ATOM   1877  CG1 VAL   119       3.190 -12.250   2.870  1.00  0.00           C  
ATOM   1878 HG11 VAL   119       4.140 -12.400   2.360  1.00  0.00           H  
ATOM   1879 HG12 VAL   119       2.490 -13.040   2.620  1.00  0.00           H  
ATOM   1880 HG13 VAL   119       2.780 -11.280   2.590  1.00  0.00           H  
ATOM   1881  CG2 VAL   119       4.530 -11.430   4.840  1.00  0.00           C  
ATOM   1882 HG21 VAL   119       4.410 -10.410   4.470  1.00  0.00           H  
ATOM   1883 HG22 VAL   119       4.600 -11.440   5.930  1.00  0.00           H  
ATOM   1884 HG23 VAL   119       5.470 -11.710   4.370  1.00  0.00           H  
ATOM   1885  C   VAL   119       2.430 -12.940   6.740  1.00  0.00           C  
ATOM   1886  O   VAL   119       3.140 -12.440   7.590  1.00  0.00           O  
ATOM   1887  N   ASP   120       1.770 -14.040   7.000  1.00  0.00           N  
ATOM   1888  H   ASP   120       1.400 -14.560   6.220  1.00  0.00           H  
ATOM   1889  CA  ASP   120       1.870 -14.730   8.250  1.00  0.00           C  
ATOM   1890  HA  ASP   120       2.040 -14.080   9.110  1.00  0.00           H  
ATOM   1891  CB  ASP   120       0.470 -15.370   8.630  1.00  0.00           C  
ATOM   1892  HB2 ASP   120      -0.240 -14.550   8.580  1.00  0.00           H  
ATOM   1893  HB3 ASP   120       0.290 -16.160   7.900  1.00  0.00           H  
ATOM   1894  CG  ASP   120       0.360 -15.930  10.060  1.00  0.00           C  
ATOM   1895  OD1 ASP   120       1.360 -16.400  10.650  1.00  0.00           O  
ATOM   1896  OD2 ASP   120      -0.690 -15.720  10.750  1.00  0.00           O  
ATOM   1897  C   ASP   120       3.010 -15.800   8.270  1.00  0.00           C  
ATOM   1898  O   ASP   120       2.890 -16.940   7.750  1.00  0.00           O  
ATOM   1899  N   LEU   121       4.170 -15.310   8.730  1.00  0.00           N  
ATOM   1900  H   LEU   121       4.160 -14.410   9.200  1.00  0.00           H  
ATOM   1901  CA  LEU   121       5.320 -16.190   8.900  1.00  0.00           C  
ATOM   1902  HA  LEU   121       5.440 -16.600   7.900  1.00  0.00           H  
ATOM   1903  CB  LEU   121       6.510 -15.290   9.250  1.00  0.00           C  
ATOM   1904  HB2 LEU   121       6.350 -14.960  10.280  1.00  0.00           H  
ATOM   1905  HB3 LEU   121       7.390 -15.920   9.380  1.00  0.00           H  
ATOM   1906  CG  LEU   121       6.840 -14.180   8.300  1.00  0.00           C  
ATOM   1907  HG  LEU   121       5.970 -13.540   8.420  1.00  0.00           H  
ATOM   1908  CD1 LEU   121       8.060 -13.530   8.710  1.00  0.00           C  
ATOM   1909 HD11 LEU   121       8.180 -12.530   8.300  1.00  0.00           H  
ATOM   1910 HD12 LEU   121       8.170 -13.390   9.780  1.00  0.00           H  
ATOM   1911 HD13 LEU   121       8.910 -14.130   8.390  1.00  0.00           H  
ATOM   1912  CD2 LEU   121       6.960 -14.520   6.770  1.00  0.00           C  
ATOM   1913 HD21 LEU   121       7.350 -13.700   6.170  1.00  0.00           H  
ATOM   1914 HD22 LEU   121       7.700 -15.330   6.690  1.00  0.00           H  
ATOM   1915 HD23 LEU   121       5.990 -14.770   6.360  1.00  0.00           H  
ATOM   1916  C   LEU   121       5.220 -17.370   9.890  1.00  0.00           C  
ATOM   1917  O   LEU   121       6.060 -18.230  10.000  1.00  0.00           O  
ATOM   1918  N   THR   122       4.200 -17.500  10.670  1.00  0.00           N  
ATOM   1919  H   THR   122       3.370 -16.940  10.580  1.00  0.00           H  
ATOM   1920  CA  THR   122       4.210 -18.300  11.870  1.00  0.00           C  
ATOM   1921  HA  THR   122       4.910 -18.030  12.660  1.00  0.00           H  
ATOM   1922  CB  THR   122       2.800 -18.110  12.560  1.00  0.00           C  
ATOM   1923  HB  THR   122       2.090 -18.480  11.830  1.00  0.00           H  
ATOM   1924  CG2 THR   122       2.740 -18.820  13.910  1.00  0.00           C  
ATOM   1925 HG21 THR   122       2.740 -19.910  13.870  1.00  0.00           H  
ATOM   1926 HG22 THR   122       3.510 -18.330  14.510  1.00  0.00           H  
ATOM   1927 HG23 THR   122       1.800 -18.590  14.420  1.00  0.00           H  
ATOM   1928  OG1 THR   122       2.520 -16.780  12.790  1.00  0.00           O  
ATOM   1929  HG1 THR   122       2.170 -16.430  11.970  1.00  0.00           H  
ATOM   1930  C   THR   122       4.400 -19.870  11.690  1.00  0.00           C  
ATOM   1931  O   THR   122       5.120 -20.500  12.510  1.00  0.00           O  
ATOM   1932  N   SER   123       3.760 -20.440  10.620  1.00  0.00           N  
ATOM   1933  H   SER   123       3.250 -19.840   9.990  1.00  0.00           H  
ATOM   1934  CA  SER   123       4.050 -21.790  10.130  1.00  0.00           C  
ATOM   1935  HA  SER   123       3.900 -22.570  10.870  1.00  0.00           H  
ATOM   1936  CB  SER   123       3.130 -22.140   8.910  1.00  0.00           C  
ATOM   1937  HB2 SER   123       2.100 -22.270   9.260  1.00  0.00           H  
ATOM   1938  HB3 SER   123       3.250 -21.350   8.170  1.00  0.00           H  
ATOM   1939  OG  SER   123       3.680 -23.310   8.410  1.00  0.00           O  
ATOM   1940  HG  SER   123       3.140 -23.370   7.620  1.00  0.00           H  
ATOM   1941  C   SER   123       5.570 -21.890   9.680  1.00  0.00           C  
ATOM   1942  O   SER   123       6.280 -22.650  10.270  1.00  0.00           O  
ATOM   1943  N   ALA   124       6.020 -20.990   8.820  1.00  0.00           N  
ATOM   1944  H   ALA   124       5.420 -20.270   8.450  1.00  0.00           H  
ATOM   1945  CA  ALA   124       7.440 -21.060   8.300  1.00  0.00           C  
ATOM   1946  HA  ALA   124       7.680 -21.920   7.690  1.00  0.00           H  
ATOM   1947  CB  ALA   124       7.570 -19.880   7.250  1.00  0.00           C  
ATOM   1948  HB1 ALA   124       6.810 -20.010   6.480  1.00  0.00           H  
ATOM   1949  HB2 ALA   124       7.320 -18.920   7.710  1.00  0.00           H  
ATOM   1950  HB3 ALA   124       8.580 -19.850   6.850  1.00  0.00           H  
ATOM   1951  C   ALA   124       8.430 -20.900   9.450  1.00  0.00           C  
ATOM   1952  O   ALA   124       9.460 -21.540   9.500  1.00  0.00           O  
ATOM   1953  N   VAL   125       8.160 -20.040  10.470  1.00  0.00           N  
ATOM   1954  H   VAL   125       7.320 -19.500  10.380  1.00  0.00           H  
ATOM   1955  CA  VAL   125       8.980 -19.840  11.670  1.00  0.00           C  
ATOM   1956  HA  VAL   125      10.020 -19.560  11.510  1.00  0.00           H  
ATOM   1957  CB  VAL   125       8.350 -18.680  12.560  1.00  0.00           C  
ATOM   1958  HB  VAL   125       7.280 -18.850  12.460  1.00  0.00           H  
ATOM   1959  CG1 VAL   125       8.700 -18.560  14.030  1.00  0.00           C  
ATOM   1960 HG11 VAL   125       8.180 -17.710  14.480  1.00  0.00           H  
ATOM   1961 HG12 VAL   125       8.320 -19.410  14.590  1.00  0.00           H  
ATOM   1962 HG13 VAL   125       9.770 -18.420  14.210  1.00  0.00           H  
ATOM   1963  CG2 VAL   125       8.800 -17.350  11.960  1.00  0.00           C  
ATOM   1964 HG21 VAL   125       9.870 -17.320  11.800  1.00  0.00           H  
ATOM   1965 HG22 VAL   125       8.360 -17.240  10.970  1.00  0.00           H  
ATOM   1966 HG23 VAL   125       8.590 -16.560  12.680  1.00  0.00           H  
ATOM   1967  C   VAL   125       9.070 -21.140  12.510  1.00  0.00           C  
ATOM   1968  O   VAL   125      10.150 -21.460  13.030  1.00  0.00           O  
ATOM   1969  N   GLN   126       7.980 -21.880  12.750  1.00  0.00           N  
ATOM   1970  H   GLN   126       7.250 -21.810  12.050  1.00  0.00           H  
ATOM   1971  CA  GLN   126       7.890 -23.020  13.670  1.00  0.00           C  
ATOM   1972  HA  GLN   126       8.610 -22.790  14.460  1.00  0.00           H  
ATOM   1973  CB  GLN   126       6.430 -23.070  14.230  1.00  0.00           C  
ATOM   1974  HB2 GLN   126       5.750 -22.870  13.410  1.00  0.00           H  
ATOM   1975  HB3 GLN   126       6.310 -24.080  14.630  1.00  0.00           H  
ATOM   1976  CG  GLN   126       6.180 -22.070  15.370  1.00  0.00           C  
ATOM   1977  HG2 GLN   126       6.240 -21.020  15.080  1.00  0.00           H  
ATOM   1978  HG3 GLN   126       5.180 -22.320  15.720  1.00  0.00           H  
ATOM   1979  CD  GLN   126       6.910 -22.390  16.660  1.00  0.00           C  
ATOM   1980  OE1 GLN   126       7.220 -23.530  16.990  1.00  0.00           O  
ATOM   1981  NE2 GLN   126       7.120 -21.300  17.450  1.00  0.00           N  
ATOM   1982 HE21 GLN   126       7.550 -21.440  18.350  1.00  0.00           H  
ATOM   1983 HE22 GLN   126       6.680 -20.420  17.220  1.00  0.00           H  
ATOM   1984  C   GLN   126       8.420 -24.320  13.040  1.00  0.00           C  
ATOM   1985  O   GLN   126       8.650 -25.340  13.690  1.00  0.00           O  
ATOM   1986  N   GLU   127       8.770 -24.240  11.780  1.00  0.00           N  
ATOM   1987  H   GLU   127       8.440 -23.390  11.340  1.00  0.00           H  
ATOM   1988  CA  GLU   127       9.410 -25.220  10.960  1.00  0.00           C  
ATOM   1989  HA  GLU   127       9.080 -26.130  11.470  1.00  0.00           H  
ATOM   1990  CB  GLU   127       8.760 -25.280   9.600  1.00  0.00           C  
ATOM   1991  HB2 GLU   127       7.710 -25.460   9.860  1.00  0.00           H  
ATOM   1992  HB3 GLU   127       8.850 -24.310   9.110  1.00  0.00           H  
ATOM   1993  CG  GLU   127       9.420 -26.310   8.690  1.00  0.00           C  
ATOM   1994  HG2 GLU   127       9.940 -27.140   9.170  1.00  0.00           H  
ATOM   1995  HG3 GLU   127       8.730 -26.840   8.030  1.00  0.00           H  
ATOM   1996  CD  GLU   127      10.480 -25.790   7.760  1.00  0.00           C  
ATOM   1997  OE1 GLU   127      10.270 -24.780   7.060  1.00  0.00           O  
ATOM   1998  OE2 GLU   127      11.650 -26.320   7.800  1.00  0.00           O  
ATOM   1999  C   GLU   127      10.960 -25.050  10.930  1.00  0.00           C  
ATOM   2000  O   GLU   127      11.620 -26.010  11.250  1.00  0.00           O  
ATOM   2001  N   ARG   128      11.390 -23.810  10.690  1.00  0.00           N  
ATOM   2002  H   ARG   128      10.630 -23.190  10.440  1.00  0.00           H  
ATOM   2003  CA  ARG   128      12.760 -23.370  10.730  1.00  0.00           C  
ATOM   2004  HA  ARG   128      13.260 -24.230  10.280  1.00  0.00           H  
ATOM   2005  CB  ARG   128      13.110 -22.090   9.850  1.00  0.00           C  
ATOM   2006  HB2 ARG   128      12.660 -22.470   8.930  1.00  0.00           H  
ATOM   2007  HB3 ARG   128      12.570 -21.200  10.140  1.00  0.00           H  
ATOM   2008  CG  ARG   128      14.610 -21.760   9.660  1.00  0.00           C  
ATOM   2009  HG2 ARG   128      14.800 -21.420  10.680  1.00  0.00           H  
ATOM   2010  HG3 ARG   128      15.150 -22.650   9.340  1.00  0.00           H  
ATOM   2011  CD  ARG   128      14.910 -20.560   8.770  1.00  0.00           C  
ATOM   2012  HD2 ARG   128      14.330 -19.710   9.140  1.00  0.00           H  
ATOM   2013  HD3 ARG   128      15.980 -20.350   8.810  1.00  0.00           H  
ATOM   2014  NE  ARG   128      14.520 -20.980   7.450  1.00  0.00           N  
ATOM   2015  HE  ARG   128      14.260 -21.940   7.300  1.00  0.00           H  
ATOM   2016  CZ  ARG   128      14.610 -20.310   6.320  1.00  0.00           C  
ATOM   2017  NH1 ARG   128      15.470 -19.370   6.220  1.00  0.00           N  
ATOM   2018 HH11 ARG   128      16.230 -19.390   6.880  1.00  0.00           H  
ATOM   2019 HH12 ARG   128      15.720 -19.140   5.270  1.00  0.00           H  
ATOM   2020  NH2 ARG   128      13.980 -20.740   5.270  1.00  0.00           N  
ATOM   2021 HH21 ARG   128      13.450 -21.600   5.240  1.00  0.00           H  
ATOM   2022 HH22 ARG   128      13.980 -20.310   4.360  1.00  0.00           H  
ATOM   2023  C   ARG   128      13.370 -23.310  12.120  1.00  0.00           C  
ATOM   2024  O   ARG   128      14.540 -23.550  12.190  1.00  0.00           O  
ATOM   2025  N   LEU   129      12.580 -23.060  13.140  1.00  0.00           N  
ATOM   2026  H   LEU   129      11.630 -22.850  12.900  1.00  0.00           H  
ATOM   2027  CA  LEU   129      13.040 -23.020  14.510  1.00  0.00           C  
ATOM   2028  HA  LEU   129      13.960 -22.430  14.520  1.00  0.00           H  
ATOM   2029  CB  LEU   129      11.990 -22.210  15.260  1.00  0.00           C  
ATOM   2030  HB2 LEU   129      11.820 -21.230  14.830  1.00  0.00           H  
ATOM   2031  HB3 LEU   129      11.030 -22.730  15.160  1.00  0.00           H  
ATOM   2032  CG  LEU   129      12.190 -22.160  16.780  1.00  0.00           C  
ATOM   2033  HG  LEU   129      12.050 -23.180  17.140  1.00  0.00           H  
ATOM   2034  CD1 LEU   129      13.410 -21.680  17.360  1.00  0.00           C  
ATOM   2035 HD11 LEU   129      13.740 -20.690  17.030  1.00  0.00           H  
ATOM   2036 HD12 LEU   129      13.160 -21.510  18.400  1.00  0.00           H  
ATOM   2037 HD13 LEU   129      14.230 -22.370  17.150  1.00  0.00           H  
ATOM   2038  CD2 LEU   129      11.020 -21.380  17.400  1.00  0.00           C  
ATOM   2039 HD21 LEU   129      10.140 -21.590  16.790  1.00  0.00           H  
ATOM   2040 HD22 LEU   129      10.920 -21.870  18.370  1.00  0.00           H  
ATOM   2041 HD23 LEU   129      11.190 -20.310  17.330  1.00  0.00           H  
ATOM   2042  C   LEU   129      13.390 -24.420  15.030  1.00  0.00           C  
ATOM   2043  O   LEU   129      14.170 -24.520  16.010  1.00  0.00           O  
ATOM   2044  N   GLN   130      12.960 -25.450  14.280  1.00  0.00           N  
ATOM   2045  H   GLN   130      12.150 -25.370  13.670  1.00  0.00           H  
ATOM   2046  CA  GLN   130      13.420 -26.770  14.560  1.00  0.00           C  
ATOM   2047  HA  GLN   130      13.330 -27.010  15.620  1.00  0.00           H  
ATOM   2048  CB  GLN   130      12.440 -27.780  13.910  1.00  0.00           C  
ATOM   2049  HB2 GLN   130      12.580 -27.740  12.830  1.00  0.00           H  
ATOM   2050  HB3 GLN   130      12.650 -28.790  14.250  1.00  0.00           H  
ATOM   2051  CG  GLN   130      10.940 -27.760  14.350  1.00  0.00           C  
ATOM   2052  HG2 GLN   130      10.490 -27.060  13.650  1.00  0.00           H  
ATOM   2053  HG3 GLN   130      10.460 -28.720  14.150  1.00  0.00           H  
ATOM   2054  CD  GLN   130      10.730 -27.350  15.810  1.00  0.00           C  
ATOM   2055  OE1 GLN   130      11.420 -27.810  16.700  1.00  0.00           O  
ATOM   2056  NE2 GLN   130       9.900 -26.380  16.090  1.00  0.00           N  
ATOM   2057 HE21 GLN   130       9.960 -25.980  17.010  1.00  0.00           H  
ATOM   2058 HE22 GLN   130       9.570 -25.820  15.320  1.00  0.00           H  
ATOM   2059  C   GLN   130      14.900 -27.080  14.140  1.00  0.00           C  
ATOM   2060  O   GLN   130      15.440 -28.120  14.570  1.00  0.00           O  
ATOM   2061  N   LYS   131      15.450 -26.180  13.370  1.00  0.00           N  
ATOM   2062  H   LYS   131      14.810 -25.460  13.070  1.00  0.00           H  
ATOM   2063  CA  LYS   131      16.740 -26.430  12.640  1.00  0.00           C  
ATOM   2064  HA  LYS   131      16.920 -27.500  12.610  1.00  0.00           H  
ATOM   2065  CB  LYS   131      16.640 -25.870  11.190  1.00  0.00           C  
ATOM   2066  HB2 LYS   131      16.410 -24.800  11.230  1.00  0.00           H  
ATOM   2067  HB3 LYS   131      17.650 -25.990  10.800  1.00  0.00           H  
ATOM   2068  CG  LYS   131      15.610 -26.560  10.290  1.00  0.00           C  
ATOM   2069  HG2 LYS   131      15.910 -27.610  10.270  1.00  0.00           H  
ATOM   2070  HG3 LYS   131      14.580 -26.440  10.650  1.00  0.00           H  
ATOM   2071  CD  LYS   131      15.840 -26.080   8.820  1.00  0.00           C  
ATOM   2072  HD2 LYS   131      15.810 -24.990   8.880  1.00  0.00           H  
ATOM   2073  HD3 LYS   131      16.850 -26.370   8.540  1.00  0.00           H  
ATOM   2074  CE  LYS   131      14.860 -26.480   7.740  1.00  0.00           C  
ATOM   2075  HE2 LYS   131      14.980 -27.570   7.690  1.00  0.00           H  
ATOM   2076  HE3 LYS   131      13.840 -26.250   8.060  1.00  0.00           H  
ATOM   2077  NZ  LYS   131      15.090 -25.840   6.380  1.00  0.00           N  
ATOM   2078  HZ1 LYS   131      14.890 -24.860   6.500  1.00  0.00           H  
ATOM   2079  HZ2 LYS   131      16.040 -25.910   6.030  1.00  0.00           H  
ATOM   2080  HZ3 LYS   131      14.400 -26.080   5.680  1.00  0.00           H  
ATOM   2081  C   LYS   131      18.040 -25.910  13.400  1.00  0.00           C  
ATOM   2082  O   LYS   131      19.150 -26.110  12.950  1.00  0.00           O  
ATOM   2083  N   LEU   132      17.820 -25.220  14.500  1.00  0.00           N  
ATOM   2084  H   LEU   132      16.950 -25.260  15.010  1.00  0.00           H  
ATOM   2085  CA  LEU   132      18.880 -24.370  15.100  1.00  0.00           C  
ATOM   2086  HA  LEU   132      19.510 -23.900  14.340  1.00  0.00           H  
ATOM   2087  CB  LEU   132      18.270 -23.340  16.000  1.00  0.00           C  
ATOM   2088  HB2 LEU   132      17.650 -23.850  16.740  1.00  0.00           H  
ATOM   2089  HB3 LEU   132      19.120 -22.810  16.430  1.00  0.00           H  
ATOM   2090  CG  LEU   132      17.360 -22.240  15.340  1.00  0.00           C  
ATOM   2091  HG  LEU   132      16.350 -22.560  15.100  1.00  0.00           H  
ATOM   2092  CD1 LEU   132      17.270 -21.130  16.400  1.00  0.00           C  
ATOM   2093 HD11 LEU   132      16.340 -20.590  16.260  1.00  0.00           H  
ATOM   2094 HD12 LEU   132      17.360 -21.560  17.400  1.00  0.00           H  
ATOM   2095 HD13 LEU   132      18.160 -20.500  16.370  1.00  0.00           H  
ATOM   2096  CD2 LEU   132      18.050 -21.580  14.160  1.00  0.00           C  
ATOM   2097 HD21 LEU   132      18.170 -22.220  13.290  1.00  0.00           H  
ATOM   2098 HD22 LEU   132      17.410 -20.790  13.790  1.00  0.00           H  
ATOM   2099 HD23 LEU   132      19.040 -21.200  14.410  1.00  0.00           H  
ATOM   2100  C   LEU   132      19.900 -25.230  15.940  1.00  0.00           C  
ATOM   2101  O   LEU   132      21.100 -24.900  15.850  1.00  0.00           O  
ATOM   2102  N   GLN   133      19.350 -26.310  16.570  1.00  0.00           N  
ATOM   2103  H   GLN   133      18.360 -26.310  16.770  1.00  0.00           H  
ATOM   2104  CA  GLN   133      20.210 -27.310  17.350  1.00  0.00           C  
ATOM   2105  HA  GLN   133      19.490 -27.750  18.040  1.00  0.00           H  
ATOM   2106  CB  GLN   133      20.850 -28.360  16.380  1.00  0.00           C  
ATOM   2107  HB2 GLN   133      21.490 -27.680  15.800  1.00  0.00           H  
ATOM   2108  HB3 GLN   133      21.400 -29.050  17.010  1.00  0.00           H  
ATOM   2109  CG  GLN   133      19.810 -29.070  15.440  1.00  0.00           C  
ATOM   2110  HG2 GLN   133      19.430 -28.320  14.750  1.00  0.00           H  
ATOM   2111  HG3 GLN   133      20.340 -29.770  14.800  1.00  0.00           H  
ATOM   2112  CD  GLN   133      18.700 -29.760  16.190  1.00  0.00           C  
ATOM   2113  OE1 GLN   133      18.430 -29.670  17.380  1.00  0.00           O  
ATOM   2114  NE2 GLN   133      17.940 -30.520  15.470  1.00  0.00           N  
ATOM   2115 HE21 GLN   133      17.090 -30.850  15.910  1.00  0.00           H  
ATOM   2116 HE22 GLN   133      18.140 -30.720  14.500  1.00  0.00           H  
ATOM   2117  C   GLN   133      21.240 -26.700  18.290  1.00  0.00           C  
ATOM   2118  O   GLN   133      22.300 -27.240  18.510  1.00  0.00           O  
ATOM   2119  N   GLY   134      20.990 -25.530  18.950  1.00  0.00           N  
ATOM   2120  H   GLY   134      20.080 -25.090  19.040  1.00  0.00           H  
ATOM   2121  CA  GLY   134      21.880 -24.870  19.920  1.00  0.00           C  
ATOM   2122  HA2 GLY   134      21.400 -24.120  20.550  1.00  0.00           H  
ATOM   2123  HA3 GLY   134      22.230 -25.680  20.560  1.00  0.00           H  
ATOM   2124  C   GLY   134      23.040 -24.090  19.260  1.00  0.00           C  
ATOM   2125  O   GLY   134      24.070 -23.780  19.880  1.00  0.00           O  
ATOM   2126  N   GLN   135      23.040 -24.070  17.900  1.00  0.00           N  
ATOM   2127  H   GLN   135      22.260 -24.460  17.380  1.00  0.00           H  
ATOM   2128  CA  GLN   135      24.000 -23.360  17.030  1.00  0.00           C  
ATOM   2129  HA  GLN   135      24.960 -23.440  17.540  1.00  0.00           H  
ATOM   2130  CB  GLN   135      24.100 -24.080  15.660  1.00  0.00           C  
ATOM   2131  HB2 GLN   135      23.200 -23.960  15.060  1.00  0.00           H  
ATOM   2132  HB3 GLN   135      24.940 -23.630  15.120  1.00  0.00           H  
ATOM   2133  CG  GLN   135      24.530 -25.530  15.870  1.00  0.00           C  
ATOM   2134  HG2 GLN   135      25.540 -25.570  16.290  1.00  0.00           H  
ATOM   2135  HG3 GLN   135      23.820 -26.080  16.500  1.00  0.00           H  
ATOM   2136  CD  GLN   135      24.750 -26.260  14.570  1.00  0.00           C  
ATOM   2137  OE1 GLN   135      25.180 -25.630  13.600  1.00  0.00           O  
ATOM   2138  NE2 GLN   135      24.610 -27.510  14.460  1.00  0.00           N  
ATOM   2139 HE21 GLN   135      24.900 -27.940  13.590  1.00  0.00           H  
ATOM   2140 HE22 GLN   135      24.340 -28.110  15.230  1.00  0.00           H  
ATOM   2141  C   GLN   135      23.500 -21.940  16.850  1.00  0.00           C  
ATOM   2142  O   GLN   135      22.430 -21.750  16.270  1.00  0.00           O  
ATOM   2143  N   PRO   136      24.120 -20.850  17.450  1.00  0.00           N  
ATOM   2144  CD  PRO   136      25.170 -20.930  18.480  1.00  0.00           C  
ATOM   2145  HD2 PRO   136      26.020 -21.420  17.990  1.00  0.00           H  
ATOM   2146  HD3 PRO   136      24.850 -21.380  19.410  1.00  0.00           H  
ATOM   2147  CG  PRO   136      25.660 -19.510  18.740  1.00  0.00           C  
ATOM   2148  HG2 PRO   136      26.500 -19.240  18.100  1.00  0.00           H  
ATOM   2149  HG3 PRO   136      25.970 -19.470  19.790  1.00  0.00           H  
ATOM   2150  CB  PRO   136      24.450 -18.610  18.430  1.00  0.00           C  
ATOM   2151  HB2 PRO   136      24.630 -17.610  18.030  1.00  0.00           H  
ATOM   2152  HB3 PRO   136      23.860 -18.470  19.340  1.00  0.00           H  
ATOM   2153  CA  PRO   136      23.650 -19.460  17.380  1.00  0.00           C  
ATOM   2154  HA  PRO   136      22.610 -19.540  17.680  1.00  0.00           H  
ATOM   2155  C   PRO   136      23.710 -18.870  16.000  1.00  0.00           C  
ATOM   2156  O   PRO   136      24.490 -19.360  15.190  1.00  0.00           O  
ATOM   2157  N   ILE   137      22.880 -17.870  15.680  1.00  0.00           N  
ATOM   2158  H   ILE   137      22.290 -17.520  16.420  1.00  0.00           H  
ATOM   2159  CA  ILE   137      22.450 -17.530  14.340  1.00  0.00           C  
ATOM   2160  HA  ILE   137      22.440 -18.430  13.730  1.00  0.00           H  
ATOM   2161  CB  ILE   137      20.990 -16.980  14.420  1.00  0.00           C  
ATOM   2162  HB  ILE   137      20.860 -16.280  15.250  1.00  0.00           H  
ATOM   2163  CG2 ILE   137      20.680 -16.150  13.180  1.00  0.00           C  
ATOM   2164 HG21 ILE   137      21.010 -16.700  12.300  1.00  0.00           H  
ATOM   2165 HG22 ILE   137      19.610 -15.990  13.070  1.00  0.00           H  
ATOM   2166 HG23 ILE   137      21.110 -15.150  13.260  1.00  0.00           H  
ATOM   2167  CG1 ILE   137      20.050 -18.200  14.590  1.00  0.00           C  
ATOM   2168 HG12 ILE   137      20.140 -18.880  13.740  1.00  0.00           H  
ATOM   2169 HG13 ILE   137      20.370 -18.780  15.450  1.00  0.00           H  
ATOM   2170  CD1 ILE   137      18.570 -17.850  14.650  1.00  0.00           C  
ATOM   2171 HD11 ILE   137      18.230 -17.580  13.650  1.00  0.00           H  
ATOM   2172 HD12 ILE   137      18.070 -18.800  14.820  1.00  0.00           H  
ATOM   2173 HD13 ILE   137      18.500 -17.090  15.430  1.00  0.00           H  
ATOM   2174  C   ILE   137      23.400 -16.480  13.860  1.00  0.00           C  
ATOM   2175  O   ILE   137      23.540 -15.450  14.450  1.00  0.00           O  
ATOM   2176  N   SER   138      24.070 -16.620  12.680  1.00  0.00           N  
ATOM   2177  H   SER   138      23.830 -17.470  12.180  1.00  0.00           H  
ATOM   2178  CA  SER   138      25.000 -15.680  12.110  1.00  0.00           C  
ATOM   2179  HA  SER   138      25.700 -15.470  12.920  1.00  0.00           H  
ATOM   2180  CB  SER   138      25.960 -16.290  11.030  1.00  0.00           C  
ATOM   2181  HB2 SER   138      26.760 -15.560  10.890  1.00  0.00           H  
ATOM   2182  HB3 SER   138      26.240 -17.250  11.460  1.00  0.00           H  
ATOM   2183  OG  SER   138      25.270 -16.480   9.810  1.00  0.00           O  
ATOM   2184  HG  SER   138      25.850 -16.740   9.100  1.00  0.00           H  
ATOM   2185  C   SER   138      24.370 -14.360  11.600  1.00  0.00           C  
ATOM   2186  O   SER   138      23.190 -14.350  11.270  1.00  0.00           O  
ATOM   2187  N   ALA   139      25.140 -13.300  11.680  1.00  0.00           N  
ATOM   2188  H   ALA   139      26.070 -13.470  12.040  1.00  0.00           H  
ATOM   2189  CA  ALA   139      24.820 -12.050  11.030  1.00  0.00           C  
ATOM   2190  HA  ALA   139      23.860 -11.660  11.390  1.00  0.00           H  
ATOM   2191  CB  ALA   139      25.820 -11.010  11.530  1.00  0.00           C  
ATOM   2192  HB1 ALA   139      25.700 -10.000  11.130  1.00  0.00           H  
ATOM   2193  HB2 ALA   139      25.830 -11.030  12.620  1.00  0.00           H  
ATOM   2194  HB3 ALA   139      26.820 -11.260  11.180  1.00  0.00           H  
ATOM   2195  C   ALA   139      24.690 -12.050   9.550  1.00  0.00           C  
ATOM   2196  O   ALA   139      23.880 -11.330   8.980  1.00  0.00           O  
ATOM   2197  N   ASP   140      25.480 -12.860   8.850  1.00  0.00           N  
ATOM   2198  H   ASP   140      26.060 -13.530   9.320  1.00  0.00           H  
ATOM   2199  CA  ASP   140      25.350 -13.070   7.420  1.00  0.00           C  
ATOM   2200  HA  ASP   140      25.150 -12.150   6.870  1.00  0.00           H  
ATOM   2201  CB  ASP   140      26.530 -13.840   6.850  1.00  0.00           C  
ATOM   2202  HB2 ASP   140      26.790 -14.700   7.460  1.00  0.00           H  
ATOM   2203  HB3 ASP   140      26.280 -14.180   5.840  1.00  0.00           H  
ATOM   2204  CG  ASP   140      27.820 -13.030   6.840  1.00  0.00           C  
ATOM   2205  OD1 ASP   140      28.860 -13.600   6.410  1.00  0.00           O  
ATOM   2206  OD2 ASP   140      27.980 -11.860   7.290  1.00  0.00           O  
ATOM   2207  C   ASP   140      24.110 -13.850   7.060  1.00  0.00           C  
ATOM   2208  O   ASP   140      23.800 -13.880   5.870  1.00  0.00           O  
ATOM   2209  N   LEU   141      23.290 -14.320   8.050  1.00  0.00           N  
ATOM   2210  H   LEU   141      23.600 -14.290   9.010  1.00  0.00           H  
ATOM   2211  CA  LEU   141      21.900 -14.710   7.830  1.00  0.00           C  
ATOM   2212  HA  LEU   141      21.870 -15.150   6.830  1.00  0.00           H  
ATOM   2213  CB  LEU   141      21.470 -15.800   8.810  1.00  0.00           C  
ATOM   2214  HB2 LEU   141      22.320 -16.420   9.090  1.00  0.00           H  
ATOM   2215  HB3 LEU   141      21.150 -15.260   9.700  1.00  0.00           H  
ATOM   2216  CG  LEU   141      20.420 -16.710   8.220  1.00  0.00           C  
ATOM   2217  HG  LEU   141      19.700 -16.100   7.670  1.00  0.00           H  
ATOM   2218  CD1 LEU   141      20.880 -17.740   7.200  1.00  0.00           C  
ATOM   2219 HD11 LEU   141      21.530 -18.450   7.710  1.00  0.00           H  
ATOM   2220 HD12 LEU   141      19.970 -18.250   6.870  1.00  0.00           H  
ATOM   2221 HD13 LEU   141      21.350 -17.320   6.310  1.00  0.00           H  
ATOM   2222  CD2 LEU   141      19.720 -17.320   9.380  1.00  0.00           C  
ATOM   2223 HD21 LEU   141      20.410 -18.050   9.800  1.00  0.00           H  
ATOM   2224 HD22 LEU   141      19.520 -16.610  10.180  1.00  0.00           H  
ATOM   2225 HD23 LEU   141      18.780 -17.820   9.130  1.00  0.00           H  
ATOM   2226  C   LEU   141      20.890 -13.480   7.690  1.00  0.00           C  
ATOM   2227  O   LEU   141      19.780 -13.740   7.200  1.00  0.00           O  
ATOM   2228  N   LEU   142      21.230 -12.250   7.940  1.00  0.00           N  
ATOM   2229  H   LEU   142      22.200 -12.020   8.070  1.00  0.00           H  
ATOM   2230  CA  LEU   142      20.240 -11.170   8.120  1.00  0.00           C  
ATOM   2231  HA  LEU   142      19.310 -11.490   7.650  1.00  0.00           H  
ATOM   2232  CB  LEU   142      19.820 -10.890   9.540  1.00  0.00           C  
ATOM   2233  HB2 LEU   142      20.710 -10.710  10.140  1.00  0.00           H  
ATOM   2234  HB3 LEU   142      19.280  -9.940   9.460  1.00  0.00           H  
ATOM   2235  CG  LEU   142      19.010 -11.970  10.220  1.00  0.00           C  
ATOM   2236  HG  LEU   142      18.550 -12.570   9.440  1.00  0.00           H  
ATOM   2237  CD1 LEU   142      19.850 -12.810  11.220  1.00  0.00           C  
ATOM   2238 HD11 LEU   142      20.030 -12.210  12.110  1.00  0.00           H  
ATOM   2239 HD12 LEU   142      19.290 -13.660  11.610  1.00  0.00           H  
ATOM   2240 HD13 LEU   142      20.780 -13.110  10.740  1.00  0.00           H  
ATOM   2241  CD2 LEU   142      17.840 -11.420  11.030  1.00  0.00           C  
ATOM   2242 HD21 LEU   142      17.390 -12.250  11.590  1.00  0.00           H  
ATOM   2243 HD22 LEU   142      18.170 -10.600  11.670  1.00  0.00           H  
ATOM   2244 HD23 LEU   142      17.100 -11.010  10.340  1.00  0.00           H  
ATOM   2245  C   LEU   142      20.750  -9.940   7.400  1.00  0.00           C  
ATOM   2246  O   LEU   142      21.040  -8.980   8.140  1.00  0.00           O  
ATOM   2247  N   PRO   143      21.030  -9.980   6.020  1.00  0.00           N  
ATOM   2248  CD  PRO   143      20.800 -11.090   5.060  1.00  0.00           C  
ATOM   2249  HD2 PRO   143      19.790 -11.010   4.670  1.00  0.00           H  
ATOM   2250  HD3 PRO   143      20.820 -12.110   5.440  1.00  0.00           H  
ATOM   2251  CG  PRO   143      21.870 -10.860   3.910  1.00  0.00           C  
ATOM   2252  HG2 PRO   143      21.540 -11.150   2.920  1.00  0.00           H  
ATOM   2253  HG3 PRO   143      22.810 -11.400   4.020  1.00  0.00           H  
ATOM   2254  CB  PRO   143      22.090  -9.340   4.000  1.00  0.00           C  
ATOM   2255  HB2 PRO   143      21.330  -8.850   3.390  1.00  0.00           H  
ATOM   2256  HB3 PRO   143      23.120  -9.060   3.770  1.00  0.00           H  
ATOM   2257  CA  PRO   143      21.830  -8.970   5.410  1.00  0.00           C  
ATOM   2258  HA  PRO   143      22.800  -8.960   5.900  1.00  0.00           H  
ATOM   2259  C   PRO   143      21.340  -7.520   5.500  1.00  0.00           C  
ATOM   2260  O   PRO   143      22.090  -6.650   4.970  1.00  0.00           O  
ATOM   2261  N   SER   144      20.060  -7.290   5.710  1.00  0.00           N  
ATOM   2262  H   SER   144      19.440  -8.050   5.930  1.00  0.00           H  
ATOM   2263  CA  SER   144      19.460  -5.920   5.590  1.00  0.00           C  
ATOM   2264  HA  SER   144      20.160  -5.090   5.560  1.00  0.00           H  
ATOM   2265  CB  SER   144      18.800  -5.900   4.210  1.00  0.00           C  
ATOM   2266  HB2 SER   144      18.480  -4.910   3.890  1.00  0.00           H  
ATOM   2267  HB3 SER   144      19.510  -6.260   3.470  1.00  0.00           H  
ATOM   2268  OG  SER   144      17.630  -6.650   4.280  1.00  0.00           O  
ATOM   2269  HG  SER   144      17.850  -7.580   4.380  1.00  0.00           H  
ATOM   2270  C   SER   144      18.510  -5.560   6.780  1.00  0.00           C  
ATOM   2271  O   SER   144      18.020  -4.420   6.780  1.00  0.00           O  
ATOM   2272  N   THR   145      18.310  -6.440   7.790  1.00  0.00           N  
ATOM   2273  H   THR   145      18.640  -7.370   7.590  1.00  0.00           H  
ATOM   2274  CA  THR   145      17.620  -6.230   9.090  1.00  0.00           C  
ATOM   2275  HA  THR   145      16.580  -5.900   8.980  1.00  0.00           H  
ATOM   2276  CB  THR   145      17.600  -7.580   9.810  1.00  0.00           C  
ATOM   2277  HB  THR   145      18.610  -7.960   9.960  1.00  0.00           H  
ATOM   2278  CG2 THR   145      16.890  -7.560  11.180  1.00  0.00           C  
ATOM   2279 HG21 THR   145      16.660  -8.530  11.630  1.00  0.00           H  
ATOM   2280 HG22 THR   145      17.300  -6.770  11.800  1.00  0.00           H  
ATOM   2281 HG23 THR   145      15.850  -7.230  11.060  1.00  0.00           H  
ATOM   2282  OG1 THR   145      16.820  -8.580   9.200  1.00  0.00           O  
ATOM   2283  HG1 THR   145      17.190  -8.640   8.320  1.00  0.00           H  
ATOM   2284  C   THR   145      18.230  -5.200   9.930  1.00  0.00           C  
ATOM   2285  O   THR   145      19.280  -5.420  10.590  1.00  0.00           O  
ATOM   2286  N   TYR   146      17.470  -4.140  10.110  1.00  0.00           N  
ATOM   2287  H   TYR   146      16.730  -3.980   9.440  1.00  0.00           H  
ATOM   2288  CA  TYR   146      17.500  -3.270  11.310  1.00  0.00           C  
ATOM   2289  HA  TYR   146      18.520  -3.280  11.680  1.00  0.00           H  
ATOM   2290  CB  TYR   146      17.070  -1.870  10.970  1.00  0.00           C  
ATOM   2291  HB2 TYR   146      16.200  -1.990  10.320  1.00  0.00           H  
ATOM   2292  HB3 TYR   146      16.730  -1.450  11.920  1.00  0.00           H  
ATOM   2293  CG  TYR   146      18.120  -0.900  10.470  1.00  0.00           C  
ATOM   2294  CD1 TYR   146      18.310  -0.860   9.100  1.00  0.00           C  
ATOM   2295  HD1 TYR   146      17.600  -1.420   8.500  1.00  0.00           H  
ATOM   2296  CE1 TYR   146      19.310  -0.070   8.530  1.00  0.00           C  
ATOM   2297  HE1 TYR   146      19.410   0.010   7.460  1.00  0.00           H  
ATOM   2298  CZ  TYR   146      20.010   0.840   9.350  1.00  0.00           C  
ATOM   2299  OH  TYR   146      21.010   1.580   8.840  1.00  0.00           O  
ATOM   2300  HH  TYR   146      20.840   1.690   7.900  1.00  0.00           H  
ATOM   2301  CE2 TYR   146      19.880   0.800  10.760  1.00  0.00           C  
ATOM   2302  HE2 TYR   146      20.520   1.420  11.370  1.00  0.00           H  
ATOM   2303  CD2 TYR   146      18.960  -0.120  11.320  1.00  0.00           C  
ATOM   2304  HD2 TYR   146      18.890  -0.170  12.400  1.00  0.00           H  
ATOM   2305  C   TYR   146      16.640  -3.880  12.370  1.00  0.00           C  
ATOM   2306  O   TYR   146      15.630  -4.510  12.120  1.00  0.00           O  
ATOM   2307  N   ILE   147      17.070  -3.760  13.660  1.00  0.00           N  
ATOM   2308  H   ILE   147      17.810  -3.100  13.820  1.00  0.00           H  
ATOM   2309  CA  ILE   147      16.140  -3.890  14.850  1.00  0.00           C  
ATOM   2310  HA  ILE   147      15.280  -4.400  14.410  1.00  0.00           H  
ATOM   2311  CB  ILE   147      16.740  -4.820  15.950  1.00  0.00           C  
ATOM   2312  HB  ILE   147      17.580  -4.260  16.350  1.00  0.00           H  
ATOM   2313  CG2 ILE   147      15.780  -5.050  17.110  1.00  0.00           C  
ATOM   2314 HG21 ILE   147      14.820  -5.500  16.860  1.00  0.00           H  
ATOM   2315 HG22 ILE   147      16.190  -5.670  17.910  1.00  0.00           H  
ATOM   2316 HG23 ILE   147      15.500  -4.130  17.640  1.00  0.00           H  
ATOM   2317  CG1 ILE   147      17.400  -6.100  15.500  1.00  0.00           C  
ATOM   2318 HG12 ILE   147      18.080  -5.930  14.660  1.00  0.00           H  
ATOM   2319 HG13 ILE   147      18.000  -6.490  16.320  1.00  0.00           H  
ATOM   2320  CD1 ILE   147      16.600  -7.270  14.970  1.00  0.00           C  
ATOM   2321 HD11 ILE   147      15.890  -7.670  15.690  1.00  0.00           H  
ATOM   2322 HD12 ILE   147      16.200  -6.940  14.010  1.00  0.00           H  
ATOM   2323 HD13 ILE   147      17.280  -8.060  14.650  1.00  0.00           H  
ATOM   2324  C   ILE   147      15.690  -2.490  15.310  1.00  0.00           C  
ATOM   2325  O   ILE   147      16.590  -1.590  15.310  1.00  0.00           O  
ATOM   2326  N   GLU   148      14.470  -2.220  15.620  1.00  0.00           N  
ATOM   2327  H   GLU   148      13.830  -2.990  15.690  1.00  0.00           H  
ATOM   2328  CA  GLU   148      14.080  -1.030  16.400  1.00  0.00           C  
ATOM   2329  HA  GLU   148      14.550  -0.220  15.850  1.00  0.00           H  
ATOM   2330  CB  GLU   148      12.570  -0.790  16.510  1.00  0.00           C  
ATOM   2331  HB2 GLU   148      12.170  -0.800  15.500  1.00  0.00           H  
ATOM   2332  HB3 GLU   148      12.330  -1.710  17.050  1.00  0.00           H  
ATOM   2333  CG  GLU   148      12.160   0.510  17.160  1.00  0.00           C  
ATOM   2334  HG2 GLU   148      11.080   0.530  17.120  1.00  0.00           H  
ATOM   2335  HG3 GLU   148      12.390   0.540  18.220  1.00  0.00           H  
ATOM   2336  CD  GLU   148      12.680   1.680  16.400  1.00  0.00           C  
ATOM   2337  OE1 GLU   148      12.170   1.940  15.250  1.00  0.00           O  
ATOM   2338  OE2 GLU   148      13.530   2.420  16.960  1.00  0.00           O  
ATOM   2339  C   GLU   148      14.740  -0.910  17.790  1.00  0.00           C  
ATOM   2340  O   GLU   148      14.790  -1.880  18.560  1.00  0.00           O  
ATOM   2341  N   GLY   149      15.200   0.290  18.110  1.00  0.00           N  
ATOM   2342  H   GLY   149      15.090   1.040  17.440  1.00  0.00           H  
ATOM   2343  CA  GLY   149      15.770   0.560  19.480  1.00  0.00           C  
ATOM   2344  HA2 GLY   149      15.480   1.570  19.790  1.00  0.00           H  
ATOM   2345  HA3 GLY   149      15.230  -0.010  20.230  1.00  0.00           H  
ATOM   2346  C   GLY   149      17.260   0.310  19.710  1.00  0.00           C  
ATOM   2347  O   GLY   149      17.810   0.730  20.730  1.00  0.00           O  
ATOM   2348  N   LEU   150      18.100  -0.170  18.730  1.00  0.00           N  
ATOM   2349  H   LEU   150      17.670  -0.540  17.890  1.00  0.00           H  
ATOM   2350  CA  LEU   150      19.540  -0.450  18.810  1.00  0.00           C  
ATOM   2351  HA  LEU   150      19.800  -0.010  19.780  1.00  0.00           H  
ATOM   2352  CB  LEU   150      19.710  -1.990  18.710  1.00  0.00           C  
ATOM   2353  HB2 LEU   150      19.320  -2.290  17.740  1.00  0.00           H  
ATOM   2354  HB3 LEU   150      20.770  -2.240  18.710  1.00  0.00           H  
ATOM   2355  CG  LEU   150      19.100  -2.930  19.780  1.00  0.00           C  
ATOM   2356  HG  LEU   150      18.060  -2.620  19.920  1.00  0.00           H  
ATOM   2357  CD1 LEU   150      19.260  -4.310  19.320  1.00  0.00           C  
ATOM   2358 HD11 LEU   150      18.920  -4.980  20.110  1.00  0.00           H  
ATOM   2359 HD12 LEU   150      18.580  -4.610  18.520  1.00  0.00           H  
ATOM   2360 HD13 LEU   150      20.300  -4.530  19.090  1.00  0.00           H  
ATOM   2361  CD2 LEU   150      19.740  -2.590  21.160  1.00  0.00           C  
ATOM   2362 HD21 LEU   150      20.800  -2.750  21.330  1.00  0.00           H  
ATOM   2363 HD22 LEU   150      19.530  -1.540  21.330  1.00  0.00           H  
ATOM   2364 HD23 LEU   150      19.200  -3.220  21.870  1.00  0.00           H  
ATOM   2365  C   LEU   150      20.170   0.460  17.760  1.00  0.00           C  
ATOM   2366  O   LEU   150      19.470   0.880  16.810  1.00  0.00           O  
ATOM   2367  N   PRO   151      21.480   0.770  17.880  1.00  0.00           N  
ATOM   2368  CD  PRO   151      22.170   1.410  16.740  1.00  0.00           C  
ATOM   2369  HD2 PRO   151      22.020   2.490  16.780  1.00  0.00           H  
ATOM   2370  HD3 PRO   151      21.790   1.090  15.770  1.00  0.00           H  
ATOM   2371  CG  PRO   151      23.620   1.150  16.910  1.00  0.00           C  
ATOM   2372  HG2 PRO   151      24.220   1.980  16.530  1.00  0.00           H  
ATOM   2373  HG3 PRO   151      23.860   0.250  16.340  1.00  0.00           H  
ATOM   2374  CB  PRO   151      23.780   0.840  18.380  1.00  0.00           C  
ATOM   2375  HB2 PRO   151      24.190   1.750  18.820  1.00  0.00           H  
ATOM   2376  HB3 PRO   151      24.460   0.000  18.500  1.00  0.00           H  
ATOM   2377  CA  PRO   151      22.400   0.440  18.970  1.00  0.00           C  
ATOM   2378  HA  PRO   151      22.250  -0.620  19.150  1.00  0.00           H  
ATOM   2379  C   PRO   151      22.130   1.190  20.240  1.00  0.00           C  
ATOM   2380  O   PRO   151      21.430   2.190  20.280  1.00  0.00           O  
ATOM   2381  N   GLN   152      22.720   0.710  21.350  1.00  0.00           N  
ATOM   2382  H   GLN   152      23.350  -0.060  21.190  1.00  0.00           H  
ATOM   2383  CA  GLN   152      22.590   1.240  22.750  1.00  0.00           C  
ATOM   2384  HA  GLN   152      22.360   2.310  22.830  1.00  0.00           H  
ATOM   2385  CB  GLN   152      21.460   0.490  23.580  1.00  0.00           C  
ATOM   2386  HB2 GLN   152      21.580  -0.580  23.400  1.00  0.00           H  
ATOM   2387  HB3 GLN   152      21.660   0.680  24.640  1.00  0.00           H  
ATOM   2388  CG  GLN   152      20.010   0.860  23.290  1.00  0.00           C  
ATOM   2389  HG2 GLN   152      19.650   0.350  22.390  1.00  0.00           H  
ATOM   2390  HG3 GLN   152      19.550   0.280  24.100  1.00  0.00           H  
ATOM   2391  CD  GLN   152      19.590   2.280  23.380  1.00  0.00           C  
ATOM   2392  OE1 GLN   152      20.340   3.210  23.530  1.00  0.00           O  
ATOM   2393  NE2 GLN   152      18.300   2.490  23.310  1.00  0.00           N  
ATOM   2394 HE21 GLN   152      17.960   3.440  23.310  1.00  0.00           H  
ATOM   2395 HE22 GLN   152      17.690   1.700  23.120  1.00  0.00           H  
ATOM   2396  C   GLN   152      23.920   1.200  23.470  1.00  0.00           C  
ATOM   2397  O   GLN   152      24.180   0.280  24.240  1.00  0.00           O  
ATOM   2398  N   GLY   153      24.740   2.240  23.300  1.00  0.00           N  
ATOM   2399  H   GLY   153      24.360   2.960  22.700  1.00  0.00           H  
ATOM   2400  CA  GLY   153      26.050   2.340  23.980  1.00  0.00           C  
ATOM   2401  HA2 GLY   153      25.980   2.850  24.950  1.00  0.00           H  
ATOM   2402  HA3 GLY   153      26.420   1.320  23.960  1.00  0.00           H  
ATOM   2403  C   GLY   153      27.060   3.150  23.250  1.00  0.00           C  
ATOM   2404  O   GLY   153      26.700   4.110  22.570  1.00  0.00           O  
ATOM   2405  N   PRO   154      28.380   2.880  23.480  1.00  0.00           N  
ATOM   2406  CD  PRO   154      28.990   1.930  24.440  1.00  0.00           C  
ATOM   2407  HD2 PRO   154      29.520   1.150  23.890  1.00  0.00           H  
ATOM   2408  HD3 PRO   154      28.210   1.520  25.090  1.00  0.00           H  
ATOM   2409  CG  PRO   154      29.990   2.760  25.170  1.00  0.00           C  
ATOM   2410  HG2 PRO   154      30.700   2.100  25.660  1.00  0.00           H  
ATOM   2411  HG3 PRO   154      29.480   3.370  25.910  1.00  0.00           H  
ATOM   2412  CB  PRO   154      30.550   3.750  24.100  1.00  0.00           C  
ATOM   2413  HB2 PRO   154      31.470   3.320  23.700  1.00  0.00           H  
ATOM   2414  HB3 PRO   154      30.830   4.690  24.560  1.00  0.00           H  
ATOM   2415  CA  PRO   154      29.440   3.920  23.110  1.00  0.00           C  
ATOM   2416  HA  PRO   154      28.950   4.890  23.210  1.00  0.00           H  
ATOM   2417  C   PRO   154      29.950   3.580  21.760  1.00  0.00           C  
ATOM   2418  O   PRO   154      30.040   2.420  21.300  1.00  0.00           O  
ATOM   2419  N   THR   155      30.440   4.540  21.020  1.00  0.00           N  
ATOM   2420  H   THR   155      30.960   4.330  20.180  1.00  0.00           H  
ATOM   2421  CA  THR   155      30.630   5.940  21.340  1.00  0.00           C  
ATOM   2422  HA  THR   155      30.470   6.180  22.390  1.00  0.00           H  
ATOM   2423  CB  THR   155      32.090   6.320  21.020  1.00  0.00           C  
ATOM   2424  HB  THR   155      32.110   7.400  21.200  1.00  0.00           H  
ATOM   2425  CG2 THR   155      33.160   5.520  21.820  1.00  0.00           C  
ATOM   2426 HG21 THR   155      34.160   5.940  21.950  1.00  0.00           H  
ATOM   2427 HG22 THR   155      32.740   5.420  22.830  1.00  0.00           H  
ATOM   2428 HG23 THR   155      33.350   4.580  21.310  1.00  0.00           H  
ATOM   2429  OG1 THR   155      32.360   6.030  19.670  1.00  0.00           O  
ATOM   2430  HG1 THR   155      33.180   6.490  19.470  1.00  0.00           H  
ATOM   2431  C   THR   155      29.700   6.910  20.470  1.00  0.00           C  
ATOM   2432  O   THR   155      29.300   7.950  20.940  1.00  0.00           O  
ATOM   2433  N   THR   156      29.230   6.380  19.350  1.00  0.00           N  
ATOM   2434  H   THR   156      29.600   5.470  19.110  1.00  0.00           H  
ATOM   2435  CA  THR   156      28.490   7.080  18.280  1.00  0.00           C  
ATOM   2436  HA  THR   156      27.860   6.290  17.870  1.00  0.00           H  
ATOM   2437  CB  THR   156      27.410   8.120  18.800  1.00  0.00           C  
ATOM   2438  HB  THR   156      27.830   9.100  19.050  1.00  0.00           H  
ATOM   2439  CG2 THR   156      26.250   8.440  17.830  1.00  0.00           C  
ATOM   2440 HG21 THR   156      25.650   9.290  18.150  1.00  0.00           H  
ATOM   2441 HG22 THR   156      26.650   8.810  16.890  1.00  0.00           H  
ATOM   2442 HG23 THR   156      25.590   7.570  17.790  1.00  0.00           H  
ATOM   2443  OG1 THR   156      26.860   7.600  19.910  1.00  0.00           O  
ATOM   2444  HG1 THR   156      27.550   7.530  20.570  1.00  0.00           H  
ATOM   2445  C   THR   156      29.310   7.650  17.130  1.00  0.00           C  
ATOM   2446  O   THR   156      29.070   8.780  16.670  1.00  0.00           O  
ATOM   2447  N   ALA   157      30.340   6.880  16.810  1.00  0.00           N  
ATOM   2448  H   ALA   157      30.470   6.080  17.420  1.00  0.00           H  
ATOM   2449  CA  ALA   157      31.330   7.170  15.760  1.00  0.00           C  
ATOM   2450  HA  ALA   157      30.750   7.530  14.910  1.00  0.00           H  
ATOM   2451  CB  ALA   157      32.340   8.300  16.190  1.00  0.00           C  
ATOM   2452  HB1 ALA   157      33.120   8.340  15.430  1.00  0.00           H  
ATOM   2453  HB2 ALA   157      31.780   9.230  16.300  1.00  0.00           H  
ATOM   2454  HB3 ALA   157      32.820   8.070  17.140  1.00  0.00           H  
ATOM   2455  C   ALA   157      32.150   5.950  15.260  1.00  0.00           C  
ATOM   2456  O   ALA   157      32.180   5.630  14.020  1.00  0.00           O  
ATOM   2457  N   GLU   158      32.830   5.250  16.200  1.00  0.00           N  
ATOM   2458  H   GLU   158      32.760   5.540  17.160  1.00  0.00           H  
ATOM   2459  CA  GLU   158      33.570   4.020  15.900  1.00  0.00           C  
ATOM   2460  HA  GLU   158      34.260   4.300  15.110  1.00  0.00           H  
ATOM   2461  CB  GLU   158      34.250   3.500  17.160  1.00  0.00           C  
ATOM   2462  HB2 GLU   158      34.500   4.340  17.800  1.00  0.00           H  
ATOM   2463  HB3 GLU   158      33.510   2.820  17.590  1.00  0.00           H  
ATOM   2464  CG  GLU   158      35.450   2.680  16.830  1.00  0.00           C  
ATOM   2465  HG2 GLU   158      35.790   2.120  17.700  1.00  0.00           H  
ATOM   2466  HG3 GLU   158      35.150   2.000  16.030  1.00  0.00           H  
ATOM   2467  CD  GLU   158      36.680   3.500  16.290  1.00  0.00           C  
ATOM   2468  OE1 GLU   158      37.040   4.610  16.770  1.00  0.00           O  
ATOM   2469  OE2 GLU   158      37.330   3.030  15.330  1.00  0.00           O  
ATOM   2470  C   GLU   158      32.670   2.910  15.300  1.00  0.00           C  
ATOM   2471  O   GLU   158      31.680   2.430  15.900  1.00  0.00           O  
ATOM   2472  N   GLU   159      32.970   2.440  14.090  1.00  0.00           N  
ATOM   2473  H   GLU   159      33.720   2.950  13.650  1.00  0.00           H  
ATOM   2474  CA  GLU   159      32.240   1.510  13.230  1.00  0.00           C  
ATOM   2475  HA  GLU   159      32.860   1.390  12.340  1.00  0.00           H  
ATOM   2476  CB  GLU   159      32.060   0.140  13.900  1.00  0.00           C  
ATOM   2477  HB2 GLU   159      32.890  -0.170  14.540  1.00  0.00           H  
ATOM   2478  HB3 GLU   159      31.150   0.210  14.490  1.00  0.00           H  
ATOM   2479  CG  GLU   159      31.710  -0.980  12.890  1.00  0.00           C  
ATOM   2480  HG2 GLU   159      31.280  -1.790  13.470  1.00  0.00           H  
ATOM   2481  HG3 GLU   159      30.960  -0.640  12.170  1.00  0.00           H  
ATOM   2482  CD  GLU   159      32.860  -1.560  12.070  1.00  0.00           C  
ATOM   2483  OE1 GLU   159      32.830  -2.770  11.760  1.00  0.00           O  
ATOM   2484  OE2 GLU   159      33.750  -0.740  11.660  1.00  0.00           O  
ATOM   2485  C   GLU   159      30.900   2.070  12.740  1.00  0.00           C  
ATOM   2486  O   GLU   159      30.580   1.870  11.540  1.00  0.00           O  
ATOM   2487  N   THR   160      30.040   2.790  13.510  1.00  0.00           N  
ATOM   2488  H   THR   160      30.310   3.000  14.460  1.00  0.00           H  
ATOM   2489  CA  THR   160      28.750   3.430  13.110  1.00  0.00           C  
ATOM   2490  HA  THR   160      28.220   2.570  12.690  1.00  0.00           H  
ATOM   2491  CB  THR   160      27.950   3.780  14.390  1.00  0.00           C  
ATOM   2492  HB  THR   160      26.950   4.060  14.060  1.00  0.00           H  
ATOM   2493  CG2 THR   160      27.710   2.640  15.300  1.00  0.00           C  
ATOM   2494 HG21 THR   160      28.580   2.320  15.870  1.00  0.00           H  
ATOM   2495 HG22 THR   160      26.940   2.870  16.040  1.00  0.00           H  
ATOM   2496 HG23 THR   160      27.430   1.770  14.700  1.00  0.00           H  
ATOM   2497  OG1 THR   160      28.730   4.690  15.130  1.00  0.00           O  
ATOM   2498  HG1 THR   160      28.450   5.590  14.940  1.00  0.00           H  
ATOM   2499  C   THR   160      28.870   4.630  12.160  1.00  0.00           C  
ATOM   2500  O   THR   160      27.860   5.290  11.910  1.00  0.00           O  
ATOM   2501  N   VAL   161      30.110   4.880  11.690  1.00  0.00           N  
ATOM   2502  H   VAL   161      30.900   4.410  12.100  1.00  0.00           H  
ATOM   2503  CA  VAL   161      30.470   5.890  10.690  1.00  0.00           C  
ATOM   2504  HA  VAL   161      30.230   6.900  11.030  1.00  0.00           H  
ATOM   2505  CB  VAL   161      32.020   5.850  10.540  1.00  0.00           C  
ATOM   2506  HB  VAL   161      32.450   6.010  11.530  1.00  0.00           H  
ATOM   2507  CG1 VAL   161      32.570   4.590   9.890  1.00  0.00           C  
ATOM   2508 HG11 VAL   161      33.660   4.610   9.860  1.00  0.00           H  
ATOM   2509 HG12 VAL   161      32.240   3.700  10.430  1.00  0.00           H  
ATOM   2510 HG13 VAL   161      32.090   4.490   8.920  1.00  0.00           H  
ATOM   2511  CG2 VAL   161      32.510   7.020   9.660  1.00  0.00           C  
ATOM   2512 HG21 VAL   161      32.020   7.880  10.110  1.00  0.00           H  
ATOM   2513 HG22 VAL   161      33.560   6.880   9.900  1.00  0.00           H  
ATOM   2514 HG23 VAL   161      32.250   6.900   8.610  1.00  0.00           H  
ATOM   2515  C   VAL   161      29.760   5.660   9.350  1.00  0.00           C  
ATOM   2516  O   VAL   161      29.540   6.630   8.680  1.00  0.00           O  
ATOM   2517  N   GLN   162      29.340   4.470   9.020  1.00  0.00           N  
ATOM   2518  H   GLN   162      29.760   3.710   9.530  1.00  0.00           H  
ATOM   2519  CA  GLN   162      28.490   4.140   7.890  1.00  0.00           C  
ATOM   2520  HA  GLN   162      28.140   5.060   7.420  1.00  0.00           H  
ATOM   2521  CB  GLN   162      29.220   3.310   6.790  1.00  0.00           C  
ATOM   2522  HB2 GLN   162      29.590   2.350   7.140  1.00  0.00           H  
ATOM   2523  HB3 GLN   162      28.500   3.060   6.010  1.00  0.00           H  
ATOM   2524  CG  GLN   162      30.330   4.150   6.060  1.00  0.00           C  
ATOM   2525  HG2 GLN   162      29.930   5.040   5.570  1.00  0.00           H  
ATOM   2526  HG3 GLN   162      30.910   4.500   6.920  1.00  0.00           H  
ATOM   2527  CD  GLN   162      31.340   3.390   5.130  1.00  0.00           C  
ATOM   2528  OE1 GLN   162      31.410   2.190   5.100  1.00  0.00           O  
ATOM   2529  NE2 GLN   162      32.180   4.200   4.500  1.00  0.00           N  
ATOM   2530 HE21 GLN   162      32.610   3.810   3.680  1.00  0.00           H  
ATOM   2531 HE22 GLN   162      32.020   5.200   4.520  1.00  0.00           H  
ATOM   2532  C   GLN   162      27.230   3.420   8.360  1.00  0.00           C  
ATOM   2533  O   GLN   162      27.290   2.610   9.300  1.00  0.00           O  
ATOM   2534  N   LYS   163      26.060   3.620   7.710  1.00  0.00           N  
ATOM   2535  H   LYS   163      25.980   4.180   6.870  1.00  0.00           H  
ATOM   2536  CA  LYS   163      24.840   3.180   8.250  1.00  0.00           C  
ATOM   2537  HA  LYS   163      24.810   3.470   9.300  1.00  0.00           H  
ATOM   2538  CB  LYS   163      23.670   3.870   7.590  1.00  0.00           C  
ATOM   2539  HB2 LYS   163      23.550   3.310   6.670  1.00  0.00           H  
ATOM   2540  HB3 LYS   163      22.800   3.690   8.220  1.00  0.00           H  
ATOM   2541  CG  LYS   163      23.770   5.390   7.270  1.00  0.00           C  
ATOM   2542  HG2 LYS   163      24.760   5.830   7.140  1.00  0.00           H  
ATOM   2543  HG3 LYS   163      23.270   5.480   6.310  1.00  0.00           H  
ATOM   2544  CD  LYS   163      23.030   6.260   8.190  1.00  0.00           C  
ATOM   2545  HD2 LYS   163      21.980   5.970   8.150  1.00  0.00           H  
ATOM   2546  HD3 LYS   163      23.500   6.050   9.150  1.00  0.00           H  
ATOM   2547  CE  LYS   163      23.270   7.730   7.800  1.00  0.00           C  
ATOM   2548  HE2 LYS   163      24.340   7.890   7.770  1.00  0.00           H  
ATOM   2549  HE3 LYS   163      22.930   7.920   6.780  1.00  0.00           H  
ATOM   2550  NZ  LYS   163      22.580   8.650   8.730  1.00  0.00           N  
ATOM   2551  HZ1 LYS   163      22.400   9.540   8.290  1.00  0.00           H  
ATOM   2552  HZ2 LYS   163      21.680   8.200   8.850  1.00  0.00           H  
ATOM   2553  HZ3 LYS   163      22.920   8.770   9.670  1.00  0.00           H  
ATOM   2554  C   LYS   163      24.600   1.680   8.270  1.00  0.00           C  
ATOM   2555  O   LYS   163      23.960   1.220   9.190  1.00  0.00           O  
ATOM   2556  N   GLU   164      25.350   0.970   7.480  1.00  0.00           N  
ATOM   2557  H   GLU   164      25.860   1.460   6.760  1.00  0.00           H  
ATOM   2558  CA  GLU   164      25.540  -0.480   7.560  1.00  0.00           C  
ATOM   2559  HA  GLU   164      24.600  -1.030   7.690  1.00  0.00           H  
ATOM   2560  CB  GLU   164      26.330  -1.020   6.370  1.00  0.00           C  
ATOM   2561  HB2 GLU   164      25.950  -0.650   5.420  1.00  0.00           H  
ATOM   2562  HB3 GLU   164      27.290  -0.520   6.490  1.00  0.00           H  
ATOM   2563  CG  GLU   164      26.360  -2.590   6.410  1.00  0.00           C  
ATOM   2564  HG2 GLU   164      27.040  -2.850   5.600  1.00  0.00           H  
ATOM   2565  HG3 GLU   164      26.860  -3.020   7.280  1.00  0.00           H  
ATOM   2566  CD  GLU   164      25.050  -3.370   6.250  1.00  0.00           C  
ATOM   2567  OE1 GLU   164      25.030  -4.620   6.090  1.00  0.00           O  
ATOM   2568  OE2 GLU   164      23.970  -2.750   6.270  1.00  0.00           O  
ATOM   2569  C   GLU   164      26.270  -0.990   8.870  1.00  0.00           C  
ATOM   2570  O   GLU   164      25.820  -2.010   9.460  1.00  0.00           O  
ATOM   2571  N   GLY   165      27.330  -0.290   9.280  1.00  0.00           N  
ATOM   2572  H   GLY   165      27.580   0.540   8.770  1.00  0.00           H  
ATOM   2573  CA  GLY   165      28.110  -0.470  10.470  1.00  0.00           C  
ATOM   2574  HA2 GLY   165      28.610  -1.440  10.400  1.00  0.00           H  
ATOM   2575  HA3 GLY   165      28.880   0.290  10.400  1.00  0.00           H  
ATOM   2576  C   GLY   165      27.260  -0.140  11.680  1.00  0.00           C  
ATOM   2577  O   GLY   165      27.220  -0.930  12.630  1.00  0.00           O  
ATOM   2578  N   MET   166      26.400   0.900  11.750  1.00  0.00           N  
ATOM   2579  H   MET   166      26.510   1.590  11.020  1.00  0.00           H  
ATOM   2580  CA  MET   166      25.360   1.100  12.700  1.00  0.00           C  
ATOM   2581  HA  MET   166      25.660   1.070  13.740  1.00  0.00           H  
ATOM   2582  CB  MET   166      24.750   2.500  12.500  1.00  0.00           C  
ATOM   2583  HB2 MET   166      25.580   3.180  12.310  1.00  0.00           H  
ATOM   2584  HB3 MET   166      24.200   2.570  11.560  1.00  0.00           H  
ATOM   2585  CG  MET   166      23.870   3.210  13.600  1.00  0.00           C  
ATOM   2586  HG2 MET   166      24.270   2.920  14.570  1.00  0.00           H  
ATOM   2587  HG3 MET   166      23.990   4.290  13.530  1.00  0.00           H  
ATOM   2588  SD  MET   166      22.110   2.950  13.330  1.00  0.00           S  
ATOM   2589  CE  MET   166      21.770   4.440  12.300  1.00  0.00           C  
ATOM   2590  HE1 MET   166      21.820   5.220  13.060  1.00  0.00           H  
ATOM   2591  HE2 MET   166      22.630   4.530  11.640  1.00  0.00           H  
ATOM   2592  HE3 MET   166      20.830   4.270  11.770  1.00  0.00           H  
ATOM   2593  C   MET   166      24.260   0.000  12.710  1.00  0.00           C  
ATOM   2594  O   MET   166      23.770  -0.380  13.760  1.00  0.00           O  
ATOM   2595  N   ARG   167      23.860  -0.510  11.520  1.00  0.00           N  
ATOM   2596  H   ARG   167      24.190  -0.110  10.650  1.00  0.00           H  
ATOM   2597  CA  ARG   167      22.940  -1.670  11.450  1.00  0.00           C  
ATOM   2598  HA  ARG   167      22.030  -1.360  11.970  1.00  0.00           H  
ATOM   2599  CB  ARG   167      22.590  -2.090   9.990  1.00  0.00           C  
ATOM   2600  HB2 ARG   167      22.570  -1.180   9.390  1.00  0.00           H  
ATOM   2601  HB3 ARG   167      23.380  -2.790   9.710  1.00  0.00           H  
ATOM   2602  CG  ARG   167      21.210  -2.780  10.010  1.00  0.00           C  
ATOM   2603  HG2 ARG   167      21.320  -3.690  10.600  1.00  0.00           H  
ATOM   2604  HG3 ARG   167      20.460  -2.180  10.530  1.00  0.00           H  
ATOM   2605  CD  ARG   167      20.820  -3.150   8.580  1.00  0.00           C  
ATOM   2606  HD2 ARG   167      19.900  -3.730   8.570  1.00  0.00           H  
ATOM   2607  HD3 ARG   167      20.560  -2.270   7.990  1.00  0.00           H  
ATOM   2608  NE  ARG   167      21.880  -3.970   7.920  1.00  0.00           N  
ATOM   2609  HE  ARG   167      22.640  -3.530   7.420  1.00  0.00           H  
ATOM   2610  CZ  ARG   167      22.070  -5.230   8.110  1.00  0.00           C  
ATOM   2611  NH1 ARG   167      21.430  -6.000   8.900  1.00  0.00           N  
ATOM   2612 HH11 ARG   167      20.660  -5.650   9.450  1.00  0.00           H  
ATOM   2613 HH12 ARG   167      21.710  -6.960   9.030  1.00  0.00           H  
ATOM   2614  NH2 ARG   167      23.150  -5.790   7.710  1.00  0.00           N  
ATOM   2615 HH21 ARG   167      23.820  -5.340   7.110  1.00  0.00           H  
ATOM   2616 HH22 ARG   167      23.290  -6.760   7.970  1.00  0.00           H  
ATOM   2617  C   ARG   167      23.490  -2.940  12.130  1.00  0.00           C  
ATOM   2618  O   ARG   167      22.880  -3.530  13.030  1.00  0.00           O  
ATOM   2619  N   LYS   168      24.710  -3.340  11.720  1.00  0.00           N  
ATOM   2620  H   LYS   168      25.100  -2.820  10.950  1.00  0.00           H  
ATOM   2621  CA  LYS   168      25.530  -4.360  12.320  1.00  0.00           C  
ATOM   2622  HA  LYS   168      24.950  -5.280  12.290  1.00  0.00           H  
ATOM   2623  CB  LYS   168      26.820  -4.610  11.500  1.00  0.00           C  
ATOM   2624  HB2 LYS   168      27.330  -3.670  11.310  1.00  0.00           H  
ATOM   2625  HB3 LYS   168      27.610  -5.130  12.040  1.00  0.00           H  
ATOM   2626  CG  LYS   168      26.480  -5.290  10.180  1.00  0.00           C  
ATOM   2627  HG2 LYS   168      25.810  -6.150  10.250  1.00  0.00           H  
ATOM   2628  HG3 LYS   168      25.910  -4.550   9.610  1.00  0.00           H  
ATOM   2629  CD  LYS   168      27.710  -5.840   9.430  1.00  0.00           C  
ATOM   2630  HD2 LYS   168      28.360  -4.980   9.220  1.00  0.00           H  
ATOM   2631  HD3 LYS   168      28.320  -6.530  10.020  1.00  0.00           H  
ATOM   2632  CE  LYS   168      27.300  -6.570   8.200  1.00  0.00           C  
ATOM   2633  HE2 LYS   168      26.690  -7.400   8.550  1.00  0.00           H  
ATOM   2634  HE3 LYS   168      26.860  -5.860   7.500  1.00  0.00           H  
ATOM   2635  NZ  LYS   168      28.500  -7.150   7.580  1.00  0.00           N  
ATOM   2636  HZ1 LYS   168      29.270  -7.390   8.190  1.00  0.00           H  
ATOM   2637  HZ2 LYS   168      28.300  -8.050   7.160  1.00  0.00           H  
ATOM   2638  HZ3 LYS   168      28.930  -6.580   6.870  1.00  0.00           H  
ATOM   2639  C   LYS   168      25.900  -4.080  13.770  1.00  0.00           C  
ATOM   2640  O   LYS   168      25.760  -5.000  14.620  1.00  0.00           O  
ATOM   2641  N   GLN   169      26.180  -2.870  14.240  1.00  0.00           N  
ATOM   2642  H   GLN   169      26.380  -2.230  13.480  1.00  0.00           H  
ATOM   2643  CA  GLN   169      26.540  -2.600  15.680  1.00  0.00           C  
ATOM   2644  HA  GLN   169      27.310  -3.300  15.990  1.00  0.00           H  
ATOM   2645  CB  GLN   169      26.930  -1.120  15.800  1.00  0.00           C  
ATOM   2646  HB2 GLN   169      27.770  -0.840  15.160  1.00  0.00           H  
ATOM   2647  HB3 GLN   169      26.000  -0.570  15.670  1.00  0.00           H  
ATOM   2648  CG  GLN   169      27.330  -0.770  17.230  1.00  0.00           C  
ATOM   2649  HG2 GLN   169      27.500   0.300  17.340  1.00  0.00           H  
ATOM   2650  HG3 GLN   169      26.580  -1.080  17.950  1.00  0.00           H  
ATOM   2651  CD  GLN   169      28.710  -1.310  17.690  1.00  0.00           C  
ATOM   2652  OE1 GLN   169      29.300  -2.250  17.110  1.00  0.00           O  
ATOM   2653  NE2 GLN   169      29.430  -0.670  18.560  1.00  0.00           N  
ATOM   2654 HE21 GLN   169      30.370  -1.040  18.680  1.00  0.00           H  
ATOM   2655 HE22 GLN   169      29.160   0.200  18.990  1.00  0.00           H  
ATOM   2656  C   GLN   169      25.290  -3.070  16.540  1.00  0.00           C  
ATOM   2657  O   GLN   169      25.450  -3.840  17.510  1.00  0.00           O  
ATOM   2658  N   GLY   170      24.080  -2.730  16.210  1.00  0.00           N  
ATOM   2659  H   GLY   170      23.950  -2.130  15.410  1.00  0.00           H  
ATOM   2660  CA  GLY   170      22.950  -3.170  16.990  1.00  0.00           C  
ATOM   2661  HA2 GLY   170      23.220  -3.210  18.040  1.00  0.00           H  
ATOM   2662  HA3 GLY   170      22.110  -2.530  16.710  1.00  0.00           H  
ATOM   2663  C   GLY   170      22.520  -4.550  16.610  1.00  0.00           C  
ATOM   2664  O   GLY   170      22.010  -5.190  17.450  1.00  0.00           O  
ATOM   2665  N   LEU   171      22.760  -5.030  15.400  1.00  0.00           N  
ATOM   2666  H   LEU   171      23.010  -4.370  14.670  1.00  0.00           H  
ATOM   2667  CA  LEU   171      22.390  -6.420  15.070  1.00  0.00           C  
ATOM   2668  HA  LEU   171      21.330  -6.610  15.200  1.00  0.00           H  
ATOM   2669  CB  LEU   171      22.600  -6.660  13.530  1.00  0.00           C  
ATOM   2670  HB2 LEU   171      21.920  -5.900  13.130  1.00  0.00           H  
ATOM   2671  HB3 LEU   171      23.610  -6.410  13.220  1.00  0.00           H  
ATOM   2672  CG  LEU   171      22.340  -8.080  13.010  1.00  0.00           C  
ATOM   2673  HG  LEU   171      23.110  -8.740  13.430  1.00  0.00           H  
ATOM   2674  CD1 LEU   171      20.980  -8.720  13.350  1.00  0.00           C  
ATOM   2675 HD11 LEU   171      20.880  -9.680  12.850  1.00  0.00           H  
ATOM   2676 HD12 LEU   171      20.890  -8.880  14.420  1.00  0.00           H  
ATOM   2677 HD13 LEU   171      20.110  -8.090  13.150  1.00  0.00           H  
ATOM   2678  CD2 LEU   171      22.540  -8.080  11.480  1.00  0.00           C  
ATOM   2679 HD21 LEU   171      21.700  -7.540  11.050  1.00  0.00           H  
ATOM   2680 HD22 LEU   171      23.470  -7.560  11.260  1.00  0.00           H  
ATOM   2681 HD23 LEU   171      22.630  -9.110  11.120  1.00  0.00           H  
ATOM   2682  C   LEU   171      23.200  -7.390  15.880  1.00  0.00           C  
ATOM   2683  O   LEU   171      22.760  -8.470  16.220  1.00  0.00           O  
ATOM   2684  N   PHE   172      24.460  -7.000  16.150  1.00  0.00           N  
ATOM   2685  H   PHE   172      24.700  -6.040  15.980  1.00  0.00           H  
ATOM   2686  CA  PHE   172      25.320  -7.730  17.080  1.00  0.00           C  
ATOM   2687  HA  PHE   172      25.290  -8.820  17.080  1.00  0.00           H  
ATOM   2688  CB  PHE   172      26.840  -7.250  16.980  1.00  0.00           C  
ATOM   2689  HB2 PHE   172      26.880  -6.160  16.930  1.00  0.00           H  
ATOM   2690  HB3 PHE   172      27.340  -7.550  17.900  1.00  0.00           H  
ATOM   2691  CG  PHE   172      27.680  -7.710  15.800  1.00  0.00           C  
ATOM   2692  CD1 PHE   172      29.100  -7.500  15.960  1.00  0.00           C  
ATOM   2693  HD1 PHE   172      29.450  -7.430  16.980  1.00  0.00           H  
ATOM   2694  CE1 PHE   172      30.000  -7.610  14.900  1.00  0.00           C  
ATOM   2695  HE1 PHE   172      31.000  -7.340  15.210  1.00  0.00           H  
ATOM   2696  CZ  PHE   172      29.620  -8.160  13.700  1.00  0.00           C  
ATOM   2697  HZ  PHE   172      30.340  -8.400  12.930  1.00  0.00           H  
ATOM   2698  CE2 PHE   172      28.180  -8.400  13.540  1.00  0.00           C  
ATOM   2699  HE2 PHE   172      27.780  -8.690  12.580  1.00  0.00           H  
ATOM   2700  CD2 PHE   172      27.250  -8.200  14.570  1.00  0.00           C  
ATOM   2701  HD2 PHE   172      26.210  -8.310  14.290  1.00  0.00           H  
ATOM   2702  C   PHE   172      24.890  -7.470  18.530  1.00  0.00           C  
ATOM   2703  O   PHE   172      24.870  -8.410  19.320  1.00  0.00           O  
ATOM   2704  N   GLN   173      24.380  -6.320  18.860  1.00  0.00           N  
ATOM   2705  H   GLN   173      24.350  -5.590  18.160  1.00  0.00           H  
ATOM   2706  CA  GLN   173      23.730  -6.220  20.190  1.00  0.00           C  
ATOM   2707  HA  GLN   173      24.510  -6.570  20.870  1.00  0.00           H  
ATOM   2708  CB  GLN   173      23.560  -4.700  20.530  1.00  0.00           C  
ATOM   2709  HB2 GLN   173      24.410  -4.140  20.130  1.00  0.00           H  
ATOM   2710  HB3 GLN   173      22.640  -4.380  20.040  1.00  0.00           H  
ATOM   2711  CG  GLN   173      23.480  -4.340  22.080  1.00  0.00           C  
ATOM   2712  HG2 GLN   173      22.600  -4.730  22.580  1.00  0.00           H  
ATOM   2713  HG3 GLN   173      24.320  -4.880  22.530  1.00  0.00           H  
ATOM   2714  CD  GLN   173      23.710  -2.840  22.390  1.00  0.00           C  
ATOM   2715  OE1 GLN   173      23.860  -1.980  21.570  1.00  0.00           O  
ATOM   2716  NE2 GLN   173      23.880  -2.450  23.600  1.00  0.00           N  
ATOM   2717 HE21 GLN   173      24.240  -1.540  23.860  1.00  0.00           H  
ATOM   2718 HE22 GLN   173      23.830  -3.180  24.290  1.00  0.00           H  
ATOM   2719  C   GLN   173      22.460  -7.070  20.460  1.00  0.00           C  
ATOM   2720  O   GLN   173      22.250  -7.590  21.510  1.00  0.00           O  
ATOM   2721  N   TRP   174      21.730  -7.290  19.390  1.00  0.00           N  
ATOM   2722  H   TRP   174      21.940  -6.800  18.530  1.00  0.00           H  
ATOM   2723  CA  TRP   174      20.500  -8.170  19.420  1.00  0.00           C  
ATOM   2724  HA  TRP   174      19.900  -7.850  20.280  1.00  0.00           H  
ATOM   2725  CB  TRP   174      19.700  -7.900  18.140  1.00  0.00           C  
ATOM   2726  HB2 TRP   174      19.260  -6.910  18.130  1.00  0.00           H  
ATOM   2727  HB3 TRP   174      20.420  -7.990  17.320  1.00  0.00           H  
ATOM   2728  CG  TRP   174      18.550  -8.740  17.920  1.00  0.00           C  
ATOM   2729  CD1 TRP   174      18.470  -9.890  17.060  1.00  0.00           C  
ATOM   2730  HD1 TRP   174      19.240 -10.280  16.410  1.00  0.00           H  
ATOM   2731  NE1 TRP   174      17.130 -10.360  17.110  1.00  0.00           N  
ATOM   2732  HE1 TRP   174      16.820 -11.180  16.610  1.00  0.00           H  
ATOM   2733  CE2 TRP   174      16.420  -9.700  18.070  1.00  0.00           C  
ATOM   2734  CZ2 TRP   174      15.150  -9.870  18.590  1.00  0.00           C  
ATOM   2735  HZ2 TRP   174      14.460 -10.580  18.140  1.00  0.00           H  
ATOM   2736  CH2 TRP   174      14.650  -9.020  19.540  1.00  0.00           C  
ATOM   2737  HH2 TRP   174      13.630  -9.100  19.880  1.00  0.00           H  
ATOM   2738  CZ3 TRP   174      15.420  -7.900  19.970  1.00  0.00           C  
ATOM   2739  HZ3 TRP   174      14.870  -7.230  20.620  1.00  0.00           H  
ATOM   2740  CE3 TRP   174      16.720  -7.670  19.510  1.00  0.00           C  
ATOM   2741  HE3 TRP   174      17.430  -6.900  19.770  1.00  0.00           H  
ATOM   2742  CD2 TRP   174      17.240  -8.620  18.570  1.00  0.00           C  
ATOM   2743  C   TRP   174      20.830  -9.640  19.520  1.00  0.00           C  
ATOM   2744  O   TRP   174      20.440 -10.390  20.450  1.00  0.00           O  
ATOM   2745  N   LEU   175      21.800 -10.050  18.700  1.00  0.00           N  
ATOM   2746  H   LEU   175      22.200  -9.430  18.010  1.00  0.00           H  
ATOM   2747  CA  LEU   175      22.240 -11.470  18.590  1.00  0.00           C  
ATOM   2748  HA  LEU   175      21.360 -12.120  18.600  1.00  0.00           H  
ATOM   2749  CB  LEU   175      22.950 -11.720  17.300  1.00  0.00           C  
ATOM   2750  HB2 LEU   175      23.720 -10.960  17.220  1.00  0.00           H  
ATOM   2751  HB3 LEU   175      23.480 -12.660  17.410  1.00  0.00           H  
ATOM   2752  CG  LEU   175      22.130 -11.750  16.010  1.00  0.00           C  
ATOM   2753  HG  LEU   175      21.390 -10.950  16.000  1.00  0.00           H  
ATOM   2754  CD1 LEU   175      22.950 -11.420  14.770  1.00  0.00           C  
ATOM   2755 HD11 LEU   175      23.420 -10.450  14.960  1.00  0.00           H  
ATOM   2756 HD12 LEU   175      23.750 -12.150  14.700  1.00  0.00           H  
ATOM   2757 HD13 LEU   175      22.280 -11.420  13.910  1.00  0.00           H  
ATOM   2758  CD2 LEU   175      21.350 -13.120  15.770  1.00  0.00           C  
ATOM   2759 HD21 LEU   175      20.360 -13.030  16.210  1.00  0.00           H  
ATOM   2760 HD22 LEU   175      21.200 -13.250  14.690  1.00  0.00           H  
ATOM   2761 HD23 LEU   175      21.960 -13.970  16.080  1.00  0.00           H  
ATOM   2762  C   LEU   175      23.120 -11.810  19.780  1.00  0.00           C  
ATOM   2763  O   LEU   175      23.000 -12.930  20.290  1.00  0.00           O  
ATOM   2764  N   ASP   176      23.870 -10.870  20.390  1.00  0.00           N  
ATOM   2765  H   ASP   176      23.930  -9.930  20.010  1.00  0.00           H  
ATOM   2766  CA  ASP   176      24.460 -11.100  21.740  1.00  0.00           C  
ATOM   2767  HA  ASP   176      24.990 -12.050  21.760  1.00  0.00           H  
ATOM   2768  CB  ASP   176      25.430 -10.010  22.050  1.00  0.00           C  
ATOM   2769  HB2 ASP   176      26.130 -10.020  21.210  1.00  0.00           H  
ATOM   2770  HB3 ASP   176      24.980  -9.020  22.040  1.00  0.00           H  
ATOM   2771  CG  ASP   176      26.160 -10.170  23.400  1.00  0.00           C  
ATOM   2772  OD1 ASP   176      27.040 -11.070  23.630  1.00  0.00           O  
ATOM   2773  OD2 ASP   176      25.860  -9.340  24.280  1.00  0.00           O  
ATOM   2774  C   ASP   176      23.430 -11.170  22.830  1.00  0.00           C  
ATOM   2775  O   ASP   176      23.740 -11.840  23.830  1.00  0.00           O  
ATOM   2776  N   SER   177      22.240 -10.480  22.780  1.00  0.00           N  
ATOM   2777  H   SER   177      22.200  -9.730  22.100  1.00  0.00           H  
ATOM   2778  CA  SER   177      21.210 -10.500  23.900  1.00  0.00           C  
ATOM   2779  HA  SER   177      21.720 -10.300  24.840  1.00  0.00           H  
ATOM   2780  CB  SER   177      20.110  -9.470  23.730  1.00  0.00           C  
ATOM   2781  HB2 SER   177      19.520  -9.660  22.830  1.00  0.00           H  
ATOM   2782  HB3 SER   177      19.450  -9.610  24.580  1.00  0.00           H  
ATOM   2783  OG  SER   177      20.680  -8.120  23.690  1.00  0.00           O  
ATOM   2784  HG  SER   177      21.330  -8.140  22.980  1.00  0.00           H  
ATOM   2785  C   SER   177      20.520 -11.850  23.990  1.00  0.00           C  
ATOM   2786  O   SER   177      20.070 -12.160  25.100  1.00  0.00           O  
ATOM   2787  N   LEU   178      20.320 -12.500  22.840  1.00  0.00           N  
ATOM   2788  H   LEU   178      20.820 -12.170  22.040  1.00  0.00           H  
ATOM   2789  CA  LEU   178      19.610 -13.810  22.770  1.00  0.00           C  
ATOM   2790  HA  LEU   178      18.660 -13.790  23.300  1.00  0.00           H  
ATOM   2791  CB  LEU   178      19.360 -14.170  21.290  1.00  0.00           C  
ATOM   2792  HB2 LEU   178      20.330 -14.160  20.780  1.00  0.00           H  
ATOM   2793  HB3 LEU   178      18.880 -15.150  21.320  1.00  0.00           H  
ATOM   2794  CG  LEU   178      18.430 -13.220  20.540  1.00  0.00           C  
ATOM   2795  HG  LEU   178      18.940 -12.250  20.570  1.00  0.00           H  
ATOM   2796  CD1 LEU   178      18.390 -13.790  19.110  1.00  0.00           C  
ATOM   2797 HD11 LEU   178      19.380 -13.780  18.660  1.00  0.00           H  
ATOM   2798 HD12 LEU   178      17.850 -14.740  19.050  1.00  0.00           H  
ATOM   2799 HD13 LEU   178      17.860 -13.060  18.510  1.00  0.00           H  
ATOM   2800  CD2 LEU   178      16.980 -13.250  21.000  1.00  0.00           C  
ATOM   2801 HD21 LEU   178      16.520 -14.230  20.890  1.00  0.00           H  
ATOM   2802 HD22 LEU   178      16.840 -12.980  22.050  1.00  0.00           H  
ATOM   2803 HD23 LEU   178      16.390 -12.600  20.350  1.00  0.00           H  
ATOM   2804  C   LEU   178      20.320 -14.900  23.500  1.00  0.00           C  
ATOM   2805  O   LEU   178      21.570 -14.960  23.480  1.00  0.00           O  
ATOM   2806  N   GLN   179      19.610 -15.910  24.060  1.00  0.00           N  
ATOM   2807  H   GLN   179      18.600 -15.920  24.080  1.00  0.00           H  
ATOM   2808  CA  GLN   179      20.240 -16.870  25.030  1.00  0.00           C  
ATOM   2809  HA  GLN   179      21.280 -16.580  25.110  1.00  0.00           H  
ATOM   2810  CB  GLN   179      19.600 -16.900  26.400  1.00  0.00           C  
ATOM   2811  HB2 GLN   179      18.590 -17.310  26.350  1.00  0.00           H  
ATOM   2812  HB3 GLN   179      20.200 -17.630  26.940  1.00  0.00           H  
ATOM   2813  CG  GLN   179      19.630 -15.440  27.070  1.00  0.00           C  
ATOM   2814  HG2 GLN   179      19.720 -15.490  28.150  1.00  0.00           H  
ATOM   2815  HG3 GLN   179      20.610 -15.010  26.860  1.00  0.00           H  
ATOM   2816  CD  GLN   179      18.400 -14.470  26.700  1.00  0.00           C  
ATOM   2817  OE1 GLN   179      17.730 -14.770  25.700  1.00  0.00           O  
ATOM   2818  NE2 GLN   179      18.090 -13.460  27.450  1.00  0.00           N  
ATOM   2819 HE21 GLN   179      17.550 -12.790  26.920  1.00  0.00           H  
ATOM   2820 HE22 GLN   179      18.340 -13.220  28.400  1.00  0.00           H  
ATOM   2821  C   GLN   179      20.200 -18.250  24.410  1.00  0.00           C  
ATOM   2822  O   GLN   179      21.000 -19.130  24.780  1.00  0.00           O  
ATOM   2823  N   ILE   180      19.250 -18.510  23.480  1.00  0.00           N  
ATOM   2824  H   ILE   180      18.520 -17.820  23.490  1.00  0.00           H  
ATOM   2825  CA  ILE   180      19.070 -19.610  22.500  1.00  0.00           C  
ATOM   2826  HA  ILE   180      18.060 -19.400  22.140  1.00  0.00           H  
ATOM   2827  CB  ILE   180      20.170 -19.570  21.310  1.00  0.00           C  
ATOM   2828  HB  ILE   180      19.800 -20.300  20.590  1.00  0.00           H  
ATOM   2829  CG2 ILE   180      20.170 -18.210  20.560  1.00  0.00           C  
ATOM   2830 HG21 ILE   180      19.130 -18.070  20.230  1.00  0.00           H  
ATOM   2831 HG22 ILE   180      20.330 -17.390  21.260  1.00  0.00           H  
ATOM   2832 HG23 ILE   180      20.890 -18.090  19.760  1.00  0.00           H  
ATOM   2833  CG1 ILE   180      21.610 -19.900  21.680  1.00  0.00           C  
ATOM   2834 HG12 ILE   180      22.290 -19.060  21.710  1.00  0.00           H  
ATOM   2835 HG13 ILE   180      21.750 -20.230  22.710  1.00  0.00           H  
ATOM   2836  CD1 ILE   180      22.380 -20.980  20.810  1.00  0.00           C  
ATOM   2837 HD11 ILE   180      21.900 -21.960  20.750  1.00  0.00           H  
ATOM   2838 HD12 ILE   180      22.580 -20.610  19.810  1.00  0.00           H  
ATOM   2839 HD13 ILE   180      23.380 -21.170  21.200  1.00  0.00           H  
ATOM   2840  C   ILE   180      18.920 -20.980  23.120  1.00  0.00           C  
ATOM   2841  O   ILE   180      18.980 -22.040  22.470  1.00  0.00           O  
ATOM   2842  N   ASP   181      18.720 -21.050  24.460  1.00  0.00           N  
ATOM   2843  H   ASP   181      18.700 -20.180  24.980  1.00  0.00           H  
ATOM   2844  CA  ASP   181      18.760 -22.290  25.330  1.00  0.00           C  
ATOM   2845  HA  ASP   181      19.410 -23.040  24.870  1.00  0.00           H  
ATOM   2846  CB  ASP   181      19.520 -21.890  26.660  1.00  0.00           C  
ATOM   2847  HB2 ASP   181      20.310 -21.160  26.490  1.00  0.00           H  
ATOM   2848  HB3 ASP   181      18.750 -21.420  27.270  1.00  0.00           H  
ATOM   2849  CG  ASP   181      20.130 -23.060  27.400  1.00  0.00           C  
ATOM   2850  OD1 ASP   181      19.760 -24.240  27.100  1.00  0.00           O  
ATOM   2851  OD2 ASP   181      20.950 -22.850  28.320  1.00  0.00           O  
ATOM   2852  C   ASP   181      17.390 -22.990  25.540  1.00  0.00           C  
ATOM   2853  O   ASP   181      17.290 -24.180  25.770  1.00  0.00           O  
ATOM   2854  N   ASN   182      16.300 -22.320  25.290  1.00  0.00           N  
ATOM   2855  H   ASN   182      16.370 -21.350  25.050  1.00  0.00           H  
ATOM   2856  CA  ASN   182      15.030 -22.970  25.060  1.00  0.00           C  
ATOM   2857  HA  ASN   182      15.190 -24.000  24.730  1.00  0.00           H  
ATOM   2858  CB  ASN   182      14.280 -22.810  26.390  1.00  0.00           C  
ATOM   2859  HB2 ASN   182      14.800 -23.250  27.240  1.00  0.00           H  
ATOM   2860  HB3 ASN   182      14.210 -21.740  26.610  1.00  0.00           H  
ATOM   2861  CG  ASN   182      12.850 -23.350  26.360  1.00  0.00           C  
ATOM   2862  OD1 ASN   182      11.950 -22.620  26.020  1.00  0.00           O  
ATOM   2863  ND2 ASN   182      12.510 -24.480  26.890  1.00  0.00           N  
ATOM   2864 HD21 ASN   182      11.530 -24.670  27.080  1.00  0.00           H  
ATOM   2865 HD22 ASN   182      13.270 -25.100  27.130  1.00  0.00           H  
ATOM   2866  C   ASN   182      14.220 -22.230  23.990  1.00  0.00           C  
ATOM   2867  O   ASN   182      14.410 -21.060  23.700  1.00  0.00           O  
ATOM   2868  N   LEU   183      13.370 -22.960  23.320  1.00  0.00           N  
ATOM   2869  H   LEU   183      13.220 -23.910  23.650  1.00  0.00           H  
ATOM   2870  CA  LEU   183      12.680 -22.650  22.020  1.00  0.00           C  
ATOM   2871  HA  LEU   183      13.310 -21.940  21.490  1.00  0.00           H  
ATOM   2872  CB  LEU   183      12.440 -23.850  21.150  1.00  0.00           C  
ATOM   2873  HB2 LEU   183      11.870 -24.530  21.780  1.00  0.00           H  
ATOM   2874  HB3 LEU   183      11.850 -23.460  20.330  1.00  0.00           H  
ATOM   2875  CG  LEU   183      13.700 -24.680  20.660  1.00  0.00           C  
ATOM   2876  HG  LEU   183      14.250 -25.100  21.500  1.00  0.00           H  
ATOM   2877  CD1 LEU   183      13.350 -25.960  19.840  1.00  0.00           C  
ATOM   2878 HD11 LEU   183      12.630 -26.560  20.400  1.00  0.00           H  
ATOM   2879 HD12 LEU   183      13.100 -25.670  18.830  1.00  0.00           H  
ATOM   2880 HD13 LEU   183      14.250 -26.560  19.680  1.00  0.00           H  
ATOM   2881  CD2 LEU   183      14.800 -23.880  19.930  1.00  0.00           C  
ATOM   2882 HD21 LEU   183      14.370 -23.560  18.990  1.00  0.00           H  
ATOM   2883 HD22 LEU   183      15.240 -23.010  20.410  1.00  0.00           H  
ATOM   2884 HD23 LEU   183      15.620 -24.560  19.690  1.00  0.00           H  
ATOM   2885  C   LEU   183      11.310 -21.950  22.130  1.00  0.00           C  
ATOM   2886  O   LEU   183      10.880 -21.320  21.140  1.00  0.00           O  
ATOM   2887  N   THR   184      10.820 -21.760  23.360  1.00  0.00           N  
ATOM   2888  H   THR   184      11.290 -22.170  24.150  1.00  0.00           H  
ATOM   2889  CA  THR   184       9.580 -21.010  23.550  1.00  0.00           C  
ATOM   2890  HA  THR   184       8.910 -21.200  22.710  1.00  0.00           H  
ATOM   2891  CB  THR   184       8.850 -21.400  24.810  1.00  0.00           C  
ATOM   2892  HB  THR   184       7.940 -20.790  24.890  1.00  0.00           H  
ATOM   2893  CG2 THR   184       8.440 -22.900  24.930  1.00  0.00           C  
ATOM   2894 HG21 THR   184       8.500 -23.210  25.970  1.00  0.00           H  
ATOM   2895 HG22 THR   184       7.410 -23.040  24.610  1.00  0.00           H  
ATOM   2896 HG23 THR   184       9.020 -23.680  24.430  1.00  0.00           H  
ATOM   2897  OG1 THR   184       9.680 -21.150  25.910  1.00  0.00           O  
ATOM   2898  HG1 THR   184      10.470 -21.700  25.910  1.00  0.00           H  
ATOM   2899  C   THR   184       9.830 -19.420  23.500  1.00  0.00           C  
ATOM   2900  O   THR   184       8.860 -18.660  23.730  1.00  0.00           O  
ATOM   2901  N   SER   185      11.070 -19.030  23.410  1.00  0.00           N  
ATOM   2902  H   SER   185      11.780 -19.740  23.310  1.00  0.00           H  
ATOM   2903  CA  SER   185      11.510 -17.600  23.330  1.00  0.00           C  
ATOM   2904  HA  SER   185      11.230 -17.210  24.310  1.00  0.00           H  
ATOM   2905  CB  SER   185      13.050 -17.590  23.310  1.00  0.00           C  
ATOM   2906  HB2 SER   185      13.430 -18.040  24.220  1.00  0.00           H  
ATOM   2907  HB3 SER   185      13.370 -18.190  22.450  1.00  0.00           H  
ATOM   2908  OG  SER   185      13.530 -16.230  23.200  1.00  0.00           O  
ATOM   2909  HG  SER   185      13.540 -15.920  24.110  1.00  0.00           H  
ATOM   2910  C   SER   185      10.870 -16.820  22.120  1.00  0.00           C  
ATOM   2911  O   SER   185      11.180 -17.090  20.970  1.00  0.00           O  
ATOM   2912  N   PRO   186      10.020 -15.810  22.390  1.00  0.00           N  
ATOM   2913  CD  PRO   186       9.670 -15.350  23.720  1.00  0.00           C  
ATOM   2914  HD2 PRO   186      10.400 -15.370  24.530  1.00  0.00           H  
ATOM   2915  HD3 PRO   186       8.870 -16.040  24.000  1.00  0.00           H  
ATOM   2916  CG  PRO   186       9.020 -14.010  23.590  1.00  0.00           C  
ATOM   2917  HG2 PRO   186       9.790 -13.240  23.680  1.00  0.00           H  
ATOM   2918  HG3 PRO   186       8.210 -13.760  24.270  1.00  0.00           H  
ATOM   2919  CB  PRO   186       8.440 -14.020  22.180  1.00  0.00           C  
ATOM   2920  HB2 PRO   186       8.610 -13.090  21.630  1.00  0.00           H  
ATOM   2921  HB3 PRO   186       7.470 -14.500  22.040  1.00  0.00           H  
ATOM   2922  CA  PRO   186       9.430 -14.940  21.410  1.00  0.00           C  
ATOM   2923  HA  PRO   186       8.780 -15.490  20.730  1.00  0.00           H  
ATOM   2924  C   PRO   186      10.520 -14.200  20.660  1.00  0.00           C  
ATOM   2925  O   PRO   186      10.380 -13.980  19.470  1.00  0.00           O  
ATOM   2926  N   ASP   187      11.610 -13.780  21.320  1.00  0.00           N  
ATOM   2927  H   ASP   187      11.720 -13.930  22.310  1.00  0.00           H  
ATOM   2928  CA  ASP   187      12.720 -13.110  20.590  1.00  0.00           C  
ATOM   2929  HA  ASP   187      12.170 -12.460  19.900  1.00  0.00           H  
ATOM   2930  CB  ASP   187      13.480 -12.210  21.500  1.00  0.00           C  
ATOM   2931  HB2 ASP   187      14.060 -12.770  22.240  1.00  0.00           H  
ATOM   2932  HB3 ASP   187      14.210 -11.580  21.000  1.00  0.00           H  
ATOM   2933  CG  ASP   187      12.600 -11.260  22.390  1.00  0.00           C  
ATOM   2934  OD1 ASP   187      12.030 -11.730  23.370  1.00  0.00           O  
ATOM   2935  OD2 ASP   187      12.600  -9.980  22.190  1.00  0.00           O  
ATOM   2936  C   ASP   187      13.590 -14.090  19.770  1.00  0.00           C  
ATOM   2937  O   ASP   187      14.170 -13.660  18.790  1.00  0.00           O  
ATOM   2938  N   LEU   188      13.600 -15.380  20.040  1.00  0.00           N  
ATOM   2939  H   LEU   188      13.070 -15.770  20.810  1.00  0.00           H  
ATOM   2940  CA  LEU   188      14.210 -16.310  19.140  1.00  0.00           C  
ATOM   2941  HA  LEU   188      15.160 -15.880  18.840  1.00  0.00           H  
ATOM   2942  CB  LEU   188      14.440 -17.620  19.950  1.00  0.00           C  
ATOM   2943  HB2 LEU   188      15.090 -17.390  20.800  1.00  0.00           H  
ATOM   2944  HB3 LEU   188      13.450 -18.000  20.220  1.00  0.00           H  
ATOM   2945  CG  LEU   188      15.100 -18.770  19.150  1.00  0.00           C  
ATOM   2946  HG  LEU   188      14.480 -19.080  18.310  1.00  0.00           H  
ATOM   2947  CD1 LEU   188      16.400 -18.260  18.630  1.00  0.00           C  
ATOM   2948 HD11 LEU   188      16.970 -19.150  18.390  1.00  0.00           H  
ATOM   2949 HD12 LEU   188      16.270 -17.700  17.700  1.00  0.00           H  
ATOM   2950 HD13 LEU   188      16.890 -17.690  19.420  1.00  0.00           H  
ATOM   2951  CD2 LEU   188      15.470 -19.830  20.200  1.00  0.00           C  
ATOM   2952 HD21 LEU   188      16.170 -19.390  20.910  1.00  0.00           H  
ATOM   2953 HD22 LEU   188      14.620 -20.060  20.840  1.00  0.00           H  
ATOM   2954 HD23 LEU   188      15.850 -20.750  19.760  1.00  0.00           H  
ATOM   2955  C   LEU   188      13.260 -16.570  17.890  1.00  0.00           C  
ATOM   2956  O   LEU   188      13.690 -16.420  16.740  1.00  0.00           O  
ATOM   2957  N   GLN   189      12.030 -16.790  18.180  1.00  0.00           N  
ATOM   2958  H   GLN   189      11.690 -16.990  19.110  1.00  0.00           H  
ATOM   2959  CA  GLN   189      10.990 -16.890  17.150  1.00  0.00           C  
ATOM   2960  HA  GLN   189      11.080 -17.870  16.680  1.00  0.00           H  
ATOM   2961  CB  GLN   189       9.640 -16.950  17.760  1.00  0.00           C  
ATOM   2962  HB2 GLN   189       9.420 -16.110  18.430  1.00  0.00           H  
ATOM   2963  HB3 GLN   189       8.900 -17.010  16.970  1.00  0.00           H  
ATOM   2964  CG  GLN   189       9.460 -18.310  18.430  1.00  0.00           C  
ATOM   2965  HG2 GLN   189       9.020 -18.980  17.690  1.00  0.00           H  
ATOM   2966  HG3 GLN   189      10.430 -18.670  18.780  1.00  0.00           H  
ATOM   2967  CD  GLN   189       8.490 -18.210  19.650  1.00  0.00           C  
ATOM   2968  OE1 GLN   189       7.670 -17.270  19.700  1.00  0.00           O  
ATOM   2969  NE2 GLN   189       8.420 -19.070  20.590  1.00  0.00           N  
ATOM   2970 HE21 GLN   189       7.630 -18.860  21.180  1.00  0.00           H  
ATOM   2971 HE22 GLN   189       8.840 -19.990  20.550  1.00  0.00           H  
ATOM   2972  C   GLN   189      10.980 -15.800  16.120  1.00  0.00           C  
ATOM   2973  O   GLN   189      11.020 -16.000  14.880  1.00  0.00           O  
ATOM   2974  N   LEU   190      10.980 -14.570  16.600  1.00  0.00           N  
ATOM   2975  H   LEU   190      10.880 -14.470  17.600  1.00  0.00           H  
ATOM   2976  CA  LEU   190      10.940 -13.320  15.770  1.00  0.00           C  
ATOM   2977  HA  LEU   190      10.090 -13.290  15.080  1.00  0.00           H  
ATOM   2978  CB  LEU   190      10.680 -12.170  16.780  1.00  0.00           C  
ATOM   2979  HB2 LEU   190      11.210 -12.320  17.730  1.00  0.00           H  
ATOM   2980  HB3 LEU   190      11.090 -11.240  16.390  1.00  0.00           H  
ATOM   2981  CG  LEU   190       9.210 -11.730  17.130  1.00  0.00           C  
ATOM   2982  HG  LEU   190       8.760 -12.670  17.440  1.00  0.00           H  
ATOM   2983  CD1 LEU   190       9.290 -10.730  18.250  1.00  0.00           C  
ATOM   2984 HD11 LEU   190       9.860  -9.860  17.930  1.00  0.00           H  
ATOM   2985 HD12 LEU   190       8.320 -10.320  18.520  1.00  0.00           H  
ATOM   2986 HD13 LEU   190       9.830 -11.230  19.060  1.00  0.00           H  
ATOM   2987  CD2 LEU   190       8.540 -11.230  15.900  1.00  0.00           C  
ATOM   2988 HD21 LEU   190       9.030 -10.270  15.740  1.00  0.00           H  
ATOM   2989 HD22 LEU   190       8.700 -11.920  15.080  1.00  0.00           H  
ATOM   2990 HD23 LEU   190       7.490 -11.100  16.170  1.00  0.00           H  
ATOM   2991  C   LEU   190      12.190 -13.070  15.020  1.00  0.00           C  
ATOM   2992  O   LEU   190      12.120 -12.490  13.890  1.00  0.00           O  
ATOM   2993  N   THR   191      13.310 -13.570  15.460  1.00  0.00           N  
ATOM   2994  H   THR   191      13.290 -14.100  16.310  1.00  0.00           H  
ATOM   2995  CA  THR   191      14.660 -13.480  14.750  1.00  0.00           C  
ATOM   2996  HA  THR   191      14.760 -12.490  14.310  1.00  0.00           H  
ATOM   2997  CB  THR   191      15.780 -13.830  15.720  1.00  0.00           C  
ATOM   2998  HB  THR   191      15.680 -14.850  16.090  1.00  0.00           H  
ATOM   2999  CG2 THR   191      17.130 -13.830  14.920  1.00  0.00           C  
ATOM   3000 HG21 THR   191      17.110 -14.460  14.030  1.00  0.00           H  
ATOM   3001 HG22 THR   191      17.240 -12.790  14.620  1.00  0.00           H  
ATOM   3002 HG23 THR   191      17.940 -14.050  15.620  1.00  0.00           H  
ATOM   3003  OG1 THR   191      15.850 -12.990  16.840  1.00  0.00           O  
ATOM   3004  HG1 THR   191      15.100 -13.200  17.400  1.00  0.00           H  
ATOM   3005  C   THR   191      14.620 -14.450  13.490  1.00  0.00           C  
ATOM   3006  O   THR   191      14.960 -14.020  12.350  1.00  0.00           O  
ATOM   3007  N   VAL   192      14.090 -15.680  13.640  1.00  0.00           N  
ATOM   3008  H   VAL   192      13.980 -15.860  14.630  1.00  0.00           H  
ATOM   3009  CA  VAL   192      13.860 -16.750  12.670  1.00  0.00           C  
ATOM   3010  HA  VAL   192      14.750 -16.920  12.050  1.00  0.00           H  
ATOM   3011  CB  VAL   192      13.470 -18.100  13.320  1.00  0.00           C  
ATOM   3012  HB  VAL   192      12.560 -17.910  13.880  1.00  0.00           H  
ATOM   3013  CG1 VAL   192      13.180 -19.250  12.360  1.00  0.00           C  
ATOM   3014 HG11 VAL   192      12.970 -20.170  12.900  1.00  0.00           H  
ATOM   3015 HG12 VAL   192      12.400 -19.020  11.630  1.00  0.00           H  
ATOM   3016 HG13 VAL   192      14.090 -19.510  11.810  1.00  0.00           H  
ATOM   3017  CG2 VAL   192      14.500 -18.600  14.360  1.00  0.00           C  
ATOM   3018 HG21 VAL   192      13.940 -19.340  14.930  1.00  0.00           H  
ATOM   3019 HG22 VAL   192      15.380 -19.140  14.010  1.00  0.00           H  
ATOM   3020 HG23 VAL   192      14.860 -17.870  15.090  1.00  0.00           H  
ATOM   3021  C   VAL   192      12.790 -16.290  11.700  1.00  0.00           C  
ATOM   3022  O   VAL   192      13.000 -16.460  10.510  1.00  0.00           O  
ATOM   3023  N   GLY   193      11.920 -15.370  12.100  1.00  0.00           N  
ATOM   3024  H   GLY   193      11.820 -15.250  13.100  1.00  0.00           H  
ATOM   3025  CA  GLY   193      11.030 -14.620  11.230  1.00  0.00           C  
ATOM   3026  HA2 GLY   193      10.500 -15.250  10.520  1.00  0.00           H  
ATOM   3027  HA3 GLY   193      10.310 -14.070  11.840  1.00  0.00           H  
ATOM   3028  C   GLY   193      11.700 -13.630  10.320  1.00  0.00           C  
ATOM   3029  O   GLY   193      11.590 -13.800   9.120  1.00  0.00           O  
ATOM   3030  N   ALA   194      12.530 -12.660  10.870  1.00  0.00           N  
ATOM   3031  H   ALA   194      12.620 -12.610  11.870  1.00  0.00           H  
ATOM   3032  CA  ALA   194      13.230 -11.590  10.070  1.00  0.00           C  
ATOM   3033  HA  ALA   194      12.430 -11.060   9.560  1.00  0.00           H  
ATOM   3034  CB  ALA   194      13.950 -10.570  10.950  1.00  0.00           C  
ATOM   3035  HB1 ALA   194      13.290 -10.210  11.740  1.00  0.00           H  
ATOM   3036  HB2 ALA   194      14.730 -11.150  11.450  1.00  0.00           H  
ATOM   3037  HB3 ALA   194      14.480  -9.810  10.380  1.00  0.00           H  
ATOM   3038  C   ALA   194      14.190 -12.230   9.030  1.00  0.00           C  
ATOM   3039  O   ALA   194      14.240 -11.760   7.820  1.00  0.00           O  
ATOM   3040  N   VAL   195      14.850 -13.380   9.320  1.00  0.00           N  
ATOM   3041  H   VAL   195      14.860 -13.620  10.300  1.00  0.00           H  
ATOM   3042  CA  VAL   195      15.650 -14.270   8.350  1.00  0.00           C  
ATOM   3043  HA  VAL   195      16.540 -13.850   7.880  1.00  0.00           H  
ATOM   3044  CB  VAL   195      16.080 -15.600   9.070  1.00  0.00           C  
ATOM   3045  HB  VAL   195      15.230 -15.900   9.680  1.00  0.00           H  
ATOM   3046  CG1 VAL   195      16.410 -16.780   8.210  1.00  0.00           C  
ATOM   3047 HG11 VAL   195      17.220 -16.590   7.500  1.00  0.00           H  
ATOM   3048 HG12 VAL   195      16.640 -17.590   8.900  1.00  0.00           H  
ATOM   3049 HG13 VAL   195      15.530 -17.060   7.630  1.00  0.00           H  
ATOM   3050  CG2 VAL   195      17.220 -15.330  10.010  1.00  0.00           C  
ATOM   3051 HG21 VAL   195      18.070 -15.140   9.360  1.00  0.00           H  
ATOM   3052 HG22 VAL   195      17.000 -14.410  10.550  1.00  0.00           H  
ATOM   3053 HG23 VAL   195      17.400 -16.130  10.730  1.00  0.00           H  
ATOM   3054  C   VAL   195      14.860 -14.730   7.080  1.00  0.00           C  
ATOM   3055  O   VAL   195      15.270 -14.600   5.920  1.00  0.00           O  
ATOM   3056  N   ILE   196      13.660 -15.250   7.250  1.00  0.00           N  
ATOM   3057  H   ILE   196      13.460 -15.370   8.240  1.00  0.00           H  
ATOM   3058  CA  ILE   196      12.660 -15.670   6.210  1.00  0.00           C  
ATOM   3059  HA  ILE   196      13.120 -16.270   5.430  1.00  0.00           H  
ATOM   3060  CB  ILE   196      11.530 -16.510   6.790  1.00  0.00           C  
ATOM   3061  HB  ILE   196      10.980 -15.980   7.560  1.00  0.00           H  
ATOM   3062  CG2 ILE   196      10.480 -16.780   5.750  1.00  0.00           C  
ATOM   3063 HG21 ILE   196       9.670 -17.390   6.150  1.00  0.00           H  
ATOM   3064 HG22 ILE   196      10.090 -15.850   5.360  1.00  0.00           H  
ATOM   3065 HG23 ILE   196      11.020 -17.340   4.980  1.00  0.00           H  
ATOM   3066  CG1 ILE   196      11.930 -17.880   7.380  1.00  0.00           C  
ATOM   3067 HG12 ILE   196      12.120 -18.640   6.620  1.00  0.00           H  
ATOM   3068 HG13 ILE   196      12.880 -17.720   7.880  1.00  0.00           H  
ATOM   3069  CD1 ILE   196      10.860 -18.350   8.460  1.00  0.00           C  
ATOM   3070 HD11 ILE   196       9.980 -17.720   8.560  1.00  0.00           H  
ATOM   3071 HD12 ILE   196      10.680 -19.420   8.350  1.00  0.00           H  
ATOM   3072 HD13 ILE   196      11.400 -18.280   9.410  1.00  0.00           H  
ATOM   3073  C   ILE   196      12.170 -14.600   5.270  1.00  0.00           C  
ATOM   3074  O   ILE   196      12.080 -14.730   4.020  1.00  0.00           O  
ATOM   3075  N   VAL   197      12.290 -13.380   5.770  1.00  0.00           N  
ATOM   3076  H   VAL   197      12.470 -13.420   6.760  1.00  0.00           H  
ATOM   3077  CA  VAL   197      11.920 -12.100   5.020  1.00  0.00           C  
ATOM   3078  HA  VAL   197      11.200 -12.490   4.300  1.00  0.00           H  
ATOM   3079  CB  VAL   197      11.300 -11.080   5.900  1.00  0.00           C  
ATOM   3080  HB  VAL   197      12.100 -10.750   6.570  1.00  0.00           H  
ATOM   3081  CG1 VAL   197      10.830  -9.860   5.040  1.00  0.00           C  
ATOM   3082 HG11 VAL   197       9.990  -9.320   5.480  1.00  0.00           H  
ATOM   3083 HG12 VAL   197      11.630  -9.140   4.920  1.00  0.00           H  
ATOM   3084 HG13 VAL   197      10.610 -10.220   4.040  1.00  0.00           H  
ATOM   3085  CG2 VAL   197      10.100 -11.590   6.700  1.00  0.00           C  
ATOM   3086 HG21 VAL   197       9.420 -12.170   6.080  1.00  0.00           H  
ATOM   3087 HG22 VAL   197      10.490 -12.170   7.540  1.00  0.00           H  
ATOM   3088 HG23 VAL   197       9.660 -10.770   7.270  1.00  0.00           H  
ATOM   3089  C   VAL   197      13.050 -11.510   4.110  1.00  0.00           C  
ATOM   3090  O   VAL   197      12.870 -11.060   2.960  1.00  0.00           O  
ATOM   3091  N   GLU   198      14.270 -11.700   4.620  1.00  0.00           N  
ATOM   3092  H   GLU   198      14.320 -12.030   5.570  1.00  0.00           H  
ATOM   3093  CA  GLU   198      15.500 -11.530   3.850  1.00  0.00           C  
ATOM   3094  HA  GLU   198      15.740 -10.570   3.400  1.00  0.00           H  
ATOM   3095  CB  GLU   198      16.660 -11.810   4.790  1.00  0.00           C  
ATOM   3096  HB2 GLU   198      16.510 -12.850   5.070  1.00  0.00           H  
ATOM   3097  HB3 GLU   198      17.620 -11.830   4.260  1.00  0.00           H  
ATOM   3098  CG  GLU   198      16.880 -10.850   5.970  1.00  0.00           C  
ATOM   3099  HG2 GLU   198      15.930 -10.680   6.470  1.00  0.00           H  
ATOM   3100  HG3 GLU   198      17.500 -11.380   6.710  1.00  0.00           H  
ATOM   3101  CD  GLU   198      17.570  -9.540   5.680  1.00  0.00           C  
ATOM   3102  OE1 GLU   198      17.930  -9.180   4.520  1.00  0.00           O  
ATOM   3103  OE2 GLU   198      17.840  -8.850   6.740  1.00  0.00           O  
ATOM   3104  C   GLU   198      15.610 -12.590   2.740  1.00  0.00           C  
ATOM   3105  O   GLU   198      16.170 -12.280   1.650  1.00  0.00           O  
ATOM   3106  N   GLU   199      15.150 -13.810   2.890  1.00  0.00           N  
ATOM   3107  H   GLU   199      14.850 -14.160   3.790  1.00  0.00           H  
ATOM   3108  CA  GLU   199      15.140 -14.860   1.870  1.00  0.00           C  
ATOM   3109  HA  GLU   199      16.090 -14.870   1.340  1.00  0.00           H  
ATOM   3110  CB  GLU   199      15.040 -16.140   2.630  1.00  0.00           C  
ATOM   3111  HB2 GLU   199      15.880 -16.240   3.320  1.00  0.00           H  
ATOM   3112  HB3 GLU   199      14.160 -16.020   3.270  1.00  0.00           H  
ATOM   3113  CG  GLU   199      14.980 -17.310   1.740  1.00  0.00           C  
ATOM   3114  HG2 GLU   199      14.140 -17.230   1.060  1.00  0.00           H  
ATOM   3115  HG3 GLU   199      15.890 -17.440   1.160  1.00  0.00           H  
ATOM   3116  CD  GLU   199      14.840 -18.550   2.600  1.00  0.00           C  
ATOM   3117  OE1 GLU   199      13.880 -19.310   2.460  1.00  0.00           O  
ATOM   3118  OE2 GLU   199      15.830 -18.810   3.380  1.00  0.00           O  
ATOM   3119  C   GLU   199      13.970 -14.740   0.850  1.00  0.00           C  
ATOM   3120  O   GLU   199      14.110 -15.030  -0.330  1.00  0.00           O  
ATOM   3121  N   MET   200      12.800 -14.240   1.340  1.00  0.00           N  
ATOM   3122  H   MET   200      12.840 -14.060   2.330  1.00  0.00           H  
ATOM   3123  CA  MET   200      11.650 -13.820   0.460  1.00  0.00           C  
ATOM   3124  HA  MET   200      11.340 -14.620  -0.210  1.00  0.00           H  
ATOM   3125  CB  MET   200      10.490 -13.400   1.440  1.00  0.00           C  
ATOM   3126  HB2 MET   200      10.180 -14.270   2.030  1.00  0.00           H  
ATOM   3127  HB3 MET   200      10.900 -12.700   2.170  1.00  0.00           H  
ATOM   3128  CG  MET   200       9.270 -12.950   0.700  1.00  0.00           C  
ATOM   3129  HG2 MET   200       9.520 -12.310  -0.140  1.00  0.00           H  
ATOM   3130  HG3 MET   200       8.970 -13.900   0.250  1.00  0.00           H  
ATOM   3131  SD  MET   200       7.820 -12.250   1.520  1.00  0.00           S  
ATOM   3132  CE  MET   200       7.330 -13.760   2.320  1.00  0.00           C  
ATOM   3133  HE1 MET   200       7.990 -13.970   3.160  1.00  0.00           H  
ATOM   3134  HE2 MET   200       6.280 -13.680   2.610  1.00  0.00           H  
ATOM   3135  HE3 MET   200       7.420 -14.470   1.500  1.00  0.00           H  
ATOM   3136  C   MET   200      12.110 -12.680  -0.470  1.00  0.00           C  
ATOM   3137  O   MET   200      12.030 -12.780  -1.700  1.00  0.00           O  
ATOM   3138  N   ARG   201      12.660 -11.640   0.100  1.00  0.00           N  
ATOM   3139  H   ARG   201      12.750 -11.720   1.100  1.00  0.00           H  
ATOM   3140  CA  ARG   201      13.190 -10.470  -0.690  1.00  0.00           C  
ATOM   3141  HA  ARG   201      12.330 -10.110  -1.250  1.00  0.00           H  
ATOM   3142  CB  ARG   201      13.520  -9.360   0.310  1.00  0.00           C  
ATOM   3143  HB2 ARG   201      14.090  -9.880   1.080  1.00  0.00           H  
ATOM   3144  HB3 ARG   201      14.070  -8.520  -0.110  1.00  0.00           H  
ATOM   3145  CG  ARG   201      12.140  -8.700   0.800  1.00  0.00           C  
ATOM   3146  HG2 ARG   201      11.860  -7.990   0.020  1.00  0.00           H  
ATOM   3147  HG3 ARG   201      11.340  -9.440   0.810  1.00  0.00           H  
ATOM   3148  CD  ARG   201      12.360  -8.000   2.100  1.00  0.00           C  
ATOM   3149  HD2 ARG   201      11.380  -7.600   2.360  1.00  0.00           H  
ATOM   3150  HD3 ARG   201      12.660  -8.760   2.820  1.00  0.00           H  
ATOM   3151  NE  ARG   201      13.370  -7.000   1.970  1.00  0.00           N  
ATOM   3152  HE  ARG   201      13.180  -6.350   1.220  1.00  0.00           H  
ATOM   3153  CZ  ARG   201      14.580  -7.060   2.500  1.00  0.00           C  
ATOM   3154  NH1 ARG   201      15.000  -7.930   3.350  1.00  0.00           N  
ATOM   3155 HH11 ARG   201      14.340  -8.360   3.980  1.00  0.00           H  
ATOM   3156 HH12 ARG   201      15.900  -7.730   3.750  1.00  0.00           H  
ATOM   3157  NH2 ARG   201      15.460  -6.290   2.000  1.00  0.00           N  
ATOM   3158 HH21 ARG   201      15.150  -5.620   1.300  1.00  0.00           H  
ATOM   3159 HH22 ARG   201      16.420  -6.320   2.300  1.00  0.00           H  
ATOM   3160  C   ARG   201      14.290 -10.750  -1.670  1.00  0.00           C  
ATOM   3161  O   ARG   201      14.140 -10.370  -2.820  1.00  0.00           O  
ATOM   3162  N   ALA   202      15.320 -11.600  -1.330  1.00  0.00           N  
ATOM   3163  H   ALA   202      15.340 -11.940  -0.380  1.00  0.00           H  
ATOM   3164  CA  ALA   202      16.280 -12.130  -2.310  1.00  0.00           C  
ATOM   3165  HA  ALA   202      16.760 -11.240  -2.710  1.00  0.00           H  
ATOM   3166  CB  ALA   202      17.370 -12.970  -1.630  1.00  0.00           C  
ATOM   3167  HB1 ALA   202      16.890 -13.690  -0.960  1.00  0.00           H  
ATOM   3168  HB2 ALA   202      18.070 -13.410  -2.350  1.00  0.00           H  
ATOM   3169  HB3 ALA   202      17.790 -12.190  -1.010  1.00  0.00           H  
ATOM   3170  C   ALA   202      15.670 -12.970  -3.400  1.00  0.00           C  
ATOM   3171  O   ALA   202      16.180 -12.900  -4.490  1.00  0.00           O  
ATOM   3172  N   ALA   203      14.530 -13.680  -3.110  1.00  0.00           N  
ATOM   3173  H   ALA   203      14.220 -13.710  -2.150  1.00  0.00           H  
ATOM   3174  CA  ALA   203      13.720 -14.350  -4.170  1.00  0.00           C  
ATOM   3175  HA  ALA   203      14.420 -14.830  -4.850  1.00  0.00           H  
ATOM   3176  CB  ALA   203      12.850 -15.430  -3.570  1.00  0.00           C  
ATOM   3177  HB1 ALA   203      12.010 -15.020  -3.000  1.00  0.00           H  
ATOM   3178  HB2 ALA   203      12.410 -15.980  -4.400  1.00  0.00           H  
ATOM   3179  HB3 ALA   203      13.440 -16.110  -2.970  1.00  0.00           H  
ATOM   3180  C   ALA   203      12.950 -13.430  -5.130  1.00  0.00           C  
ATOM   3181  O   ALA   203      12.830 -13.750  -6.300  1.00  0.00           O  
ATOM   3182  N   ILE   204      12.280 -12.380  -4.670  1.00  0.00           N  
ATOM   3183  H   ILE   204      12.540 -12.210  -3.710  1.00  0.00           H  
ATOM   3184  CA  ILE   204      11.590 -11.370  -5.550  1.00  0.00           C  
ATOM   3185  HA  ILE   204      10.950 -11.970  -6.200  1.00  0.00           H  
ATOM   3186  CB  ILE   204      10.850 -10.300  -4.820  1.00  0.00           C  
ATOM   3187  HB  ILE   204      11.580  -9.810  -4.170  1.00  0.00           H  
ATOM   3188  CG2 ILE   204      10.160  -9.290  -5.600  1.00  0.00           C  
ATOM   3189 HG21 ILE   204       9.730  -9.750  -6.490  1.00  0.00           H  
ATOM   3190 HG22 ILE   204       9.290  -8.900  -5.060  1.00  0.00           H  
ATOM   3191 HG23 ILE   204      10.800  -8.470  -5.930  1.00  0.00           H  
ATOM   3192  CG1 ILE   204       9.770 -10.990  -3.950  1.00  0.00           C  
ATOM   3193 HG12 ILE   204       8.870 -11.190  -4.530  1.00  0.00           H  
ATOM   3194 HG13 ILE   204      10.220 -11.880  -3.500  1.00  0.00           H  
ATOM   3195  CD1 ILE   204       9.430 -10.190  -2.680  1.00  0.00           C  
ATOM   3196 HD11 ILE   204       8.780 -10.770  -2.030  1.00  0.00           H  
ATOM   3197 HD12 ILE   204      10.380  -9.890  -2.230  1.00  0.00           H  
ATOM   3198 HD13 ILE   204       8.970  -9.230  -2.920  1.00  0.00           H  
ATOM   3199  C   ILE   204      12.730 -10.790  -6.430  1.00  0.00           C  
ATOM   3200  O   ILE   204      12.500 -10.720  -7.630  1.00  0.00           O  
ATOM   3201  N   GLU   205      13.920 -10.480  -5.880  1.00  0.00           N  
ATOM   3202  H   GLU   205      14.050 -10.430  -4.880  1.00  0.00           H  
ATOM   3203  CA  GLU   205      15.040  -9.920  -6.700  1.00  0.00           C  
ATOM   3204  HA  GLU   205      14.890  -9.070  -7.360  1.00  0.00           H  
ATOM   3205  CB  GLU   205      16.150  -9.580  -5.680  1.00  0.00           C  
ATOM   3206  HB2 GLU   205      15.730  -9.070  -4.820  1.00  0.00           H  
ATOM   3207  HB3 GLU   205      16.540 -10.440  -5.140  1.00  0.00           H  
ATOM   3208  CG  GLU   205      17.340  -8.910  -6.410  1.00  0.00           C  
ATOM   3209  HG2 GLU   205      17.810  -9.580  -7.140  1.00  0.00           H  
ATOM   3210  HG3 GLU   205      17.040  -8.130  -7.100  1.00  0.00           H  
ATOM   3211  CD  GLU   205      18.320  -8.200  -5.400  1.00  0.00           C  
ATOM   3212  OE1 GLU   205      18.130  -8.350  -4.190  1.00  0.00           O  
ATOM   3213  OE2 GLU   205      19.210  -7.450  -5.930  1.00  0.00           O  
ATOM   3214  C   GLU   205      15.650 -11.000  -7.610  1.00  0.00           C  
ATOM   3215  O   GLU   205      15.900 -10.660  -8.770  1.00  0.00           O  
ATOM   3216  N   ARG   206      15.850 -12.220  -7.110  1.00  0.00           N  
ATOM   3217  H   ARG   206      15.850 -12.260  -6.100  1.00  0.00           H  
ATOM   3218  CA  ARG   206      16.280 -13.380  -8.030  1.00  0.00           C  
ATOM   3219  HA  ARG   206      17.190 -13.080  -8.550  1.00  0.00           H  
ATOM   3220  CB  ARG   206      16.530 -14.620  -7.160  1.00  0.00           C  
ATOM   3221  HB2 ARG   206      17.530 -14.390  -6.780  1.00  0.00           H  
ATOM   3222  HB3 ARG   206      15.760 -14.840  -6.420  1.00  0.00           H  
ATOM   3223  CG  ARG   206      16.840 -15.910  -8.020  1.00  0.00           C  
ATOM   3224  HG2 ARG   206      15.970 -16.190  -8.620  1.00  0.00           H  
ATOM   3225  HG3 ARG   206      17.700 -15.770  -8.680  1.00  0.00           H  
ATOM   3226  CD  ARG   206      17.140 -17.050  -7.010  1.00  0.00           C  
ATOM   3227  HD2 ARG   206      17.740 -17.810  -7.510  1.00  0.00           H  
ATOM   3228  HD3 ARG   206      17.860 -16.630  -6.300  1.00  0.00           H  
ATOM   3229  NE  ARG   206      15.940 -17.710  -6.500  1.00  0.00           N  
ATOM   3230  HE  ARG   206      15.190 -17.940  -7.140  1.00  0.00           H  
ATOM   3231  CZ  ARG   206      15.560 -17.850  -5.260  1.00  0.00           C  
ATOM   3232  NH1 ARG   206      16.310 -17.510  -4.330  1.00  0.00           N  
ATOM   3233 HH11 ARG   206      17.070 -16.870  -4.520  1.00  0.00           H  
ATOM   3234 HH12 ARG   206      16.000 -17.780  -3.410  1.00  0.00           H  
ATOM   3235  NH2 ARG   206      14.390 -18.360  -4.930  1.00  0.00           N  
ATOM   3236 HH21 ARG   206      13.710 -18.590  -5.640  1.00  0.00           H  
ATOM   3237 HH22 ARG   206      14.190 -18.560  -3.960  1.00  0.00           H  
ATOM   3238  C   ARG   206      15.320 -13.710  -9.180  1.00  0.00           C  
ATOM   3239  O   ARG   206      15.700 -14.240 -10.240  1.00  0.00           O  
ATOM   3240  N   GLU   207      14.040 -13.430  -8.950  1.00  0.00           N  
ATOM   3241  H   GLU   207      13.730 -13.060  -8.070  1.00  0.00           H  
ATOM   3242  CA  GLU   207      12.960 -13.760  -9.850  1.00  0.00           C  
ATOM   3243  HA  GLU   207      13.420 -14.550 -10.450  1.00  0.00           H  
ATOM   3244  CB  GLU   207      11.660 -14.310  -9.180  1.00  0.00           C  
ATOM   3245  HB2 GLU   207      11.880 -14.940  -8.320  1.00  0.00           H  
ATOM   3246  HB3 GLU   207      11.110 -13.580  -8.580  1.00  0.00           H  
ATOM   3247  CG  GLU   207      10.720 -15.010 -10.220  1.00  0.00           C  
ATOM   3248  HG2 GLU   207      10.160 -14.260 -10.780  1.00  0.00           H  
ATOM   3249  HG3 GLU   207      11.270 -15.450 -11.050  1.00  0.00           H  
ATOM   3250  CD  GLU   207       9.950 -16.160  -9.540  1.00  0.00           C  
ATOM   3251  OE1 GLU   207       8.790 -16.350  -9.780  1.00  0.00           O  
ATOM   3252  OE2 GLU   207      10.530 -16.910  -8.750  1.00  0.00           O  
ATOM   3253  C   GLU   207      12.680 -12.650 -10.790  1.00  0.00           C  
ATOM   3254  O   GLU   207      12.060 -12.840 -11.820  1.00  0.00           O  
ATOM   3255  N   THR   208      13.180 -11.400 -10.440  1.00  0.00           N  
ATOM   3256  H   THR   208      13.710 -11.230  -9.600  1.00  0.00           H  
ATOM   3257  CA  THR   208      12.790 -10.200 -11.240  1.00  0.00           C  
ATOM   3258  HA  THR   208      12.610 -10.620 -12.230  1.00  0.00           H  
ATOM   3259  CB  THR   208      11.540  -9.510 -10.780  1.00  0.00           C  
ATOM   3260  HB  THR   208      11.130  -8.760 -11.460  1.00  0.00           H  
ATOM   3261  CG2 THR   208      10.400 -10.480 -10.530  1.00  0.00           C  
ATOM   3262 HG21 THR   208       9.550  -9.860 -10.260  1.00  0.00           H  
ATOM   3263 HG22 THR   208       9.990 -10.900 -11.440  1.00  0.00           H  
ATOM   3264 HG23 THR   208      10.640 -11.190  -9.730  1.00  0.00           H  
ATOM   3265  OG1 THR   208      11.770  -8.840  -9.500  1.00  0.00           O  
ATOM   3266  HG1 THR   208      11.960  -9.410  -8.760  1.00  0.00           H  
ATOM   3267  C   THR   208      13.820  -9.100 -11.480  1.00  0.00           C  
ATOM   3268  O   THR   208      13.590  -8.160 -12.250  1.00  0.00           O  
ATOM   3269  N   GLY   209      14.910  -9.100 -10.760  1.00  0.00           N  
ATOM   3270  H   GLY   209      15.010  -9.870 -10.110  1.00  0.00           H  
ATOM   3271  CA  GLY   209      15.720  -7.920 -10.600  1.00  0.00           C  
ATOM   3272  HA2 GLY   209      16.680  -8.220 -10.180  1.00  0.00           H  
ATOM   3273  HA3 GLY   209      15.880  -7.410 -11.550  1.00  0.00           H  
ATOM   3274  C   GLY   209      15.170  -6.820  -9.740  1.00  0.00           C  
ATOM   3275  O   GLY   209      15.740  -5.730  -9.790  1.00  0.00           O  
ATOM   3276  N   PHE   210      14.070  -6.950  -9.030  1.00  0.00           N  
ATOM   3277  H   PHE   210      13.460  -7.740  -9.180  1.00  0.00           H  
ATOM   3278  CA  PHE   210      13.490  -5.810  -8.250  1.00  0.00           C  
ATOM   3279  HA  PHE   210      13.760  -4.880  -8.740  1.00  0.00           H  
ATOM   3280  CB  PHE   210      11.950  -5.980  -8.070  1.00  0.00           C  
ATOM   3281  HB2 PHE   210      11.740  -6.960  -7.640  1.00  0.00           H  
ATOM   3282  HB3 PHE   210      11.670  -5.130  -7.450  1.00  0.00           H  
ATOM   3283  CG  PHE   210      11.020  -5.820  -9.290  1.00  0.00           C  
ATOM   3284  CD1 PHE   210      11.350  -4.950 -10.400  1.00  0.00           C  
ATOM   3285  HD1 PHE   210      12.280  -4.390 -10.430  1.00  0.00           H  
ATOM   3286  CE1 PHE   210      10.460  -4.880 -11.580  1.00  0.00           C  
ATOM   3287  HE1 PHE   210      10.780  -4.310 -12.430  1.00  0.00           H  
ATOM   3288  CZ  PHE   210       9.280  -5.600 -11.540  1.00  0.00           C  
ATOM   3289  HZ  PHE   210       8.590  -5.640 -12.360  1.00  0.00           H  
ATOM   3290  CE2 PHE   210       9.040  -6.500 -10.420  1.00  0.00           C  
ATOM   3291  HE2 PHE   210       8.160  -7.120 -10.530  1.00  0.00           H  
ATOM   3292  CD2 PHE   210       9.840  -6.560  -9.310  1.00  0.00           C  
ATOM   3293  HD2 PHE   210       9.550  -7.140  -8.450  1.00  0.00           H  
ATOM   3294  C   PHE   210      14.060  -5.750  -6.800  1.00  0.00           C  
ATOM   3295  O   PHE   210      14.300  -6.790  -6.190  1.00  0.00           O  
ATOM   3296  N   GLN   211      14.290  -4.510  -6.270  1.00  0.00           N  
ATOM   3297  H   GLN   211      14.030  -3.760  -6.900  1.00  0.00           H  
ATOM   3298  CA  GLN   211      14.350  -4.160  -4.890  1.00  0.00           C  
ATOM   3299  HA  GLN   211      14.990  -4.850  -4.350  1.00  0.00           H  
ATOM   3300  CB  GLN   211      14.850  -2.700  -4.800  1.00  0.00           C  
ATOM   3301  HB2 GLN   211      14.120  -2.080  -5.320  1.00  0.00           H  
ATOM   3302  HB3 GLN   211      14.790  -2.350  -3.770  1.00  0.00           H  
ATOM   3303  CG  GLN   211      16.320  -2.530  -5.310  1.00  0.00           C  
ATOM   3304  HG2 GLN   211      17.010  -3.020  -4.630  1.00  0.00           H  
ATOM   3305  HG3 GLN   211      16.390  -2.850  -6.340  1.00  0.00           H  
ATOM   3306  CD  GLN   211      16.710  -1.010  -5.160  1.00  0.00           C  
ATOM   3307  OE1 GLN   211      16.660  -0.360  -4.100  1.00  0.00           O  
ATOM   3308  NE2 GLN   211      17.110  -0.470  -6.320  1.00  0.00           N  
ATOM   3309 HE21 GLN   211      17.560   0.440  -6.330  1.00  0.00           H  
ATOM   3310 HE22 GLN   211      16.990  -0.980  -7.190  1.00  0.00           H  
ATOM   3311  C   GLN   211      12.990  -4.280  -4.120  1.00  0.00           C  
ATOM   3312  O   GLN   211      11.940  -4.130  -4.710  1.00  0.00           O  
ATOM   3313  N   CYS   212      13.020  -4.570  -2.820  1.00  0.00           N  
ATOM   3314  H   CYS   212      13.890  -4.650  -2.320  1.00  0.00           H  
ATOM   3315  CA  CYS   212      11.800  -4.560  -1.910  1.00  0.00           C  
ATOM   3316  HA  CYS   212      11.210  -3.690  -2.200  1.00  0.00           H  
ATOM   3317  CB  CYS   212      11.000  -5.850  -2.170  1.00  0.00           C  
ATOM   3318  HB2 CYS   212      10.530  -5.810  -3.150  1.00  0.00           H  
ATOM   3319  HB3 CYS   212      11.790  -6.600  -2.150  1.00  0.00           H  
ATOM   3320  SG  CYS   212       9.690  -6.100  -0.850  1.00  0.00           S  
ATOM   3321  HG  CYS   212       9.070  -4.950  -1.120  1.00  0.00           H  
ATOM   3322  C   CYS   212      12.220  -4.490  -0.480  1.00  0.00           C  
ATOM   3323  O   CYS   212      13.300  -5.020  -0.130  1.00  0.00           O  
ATOM   3324  N   SER   213      11.340  -3.910   0.390  1.00  0.00           N  
ATOM   3325  H   SER   213      10.510  -3.440   0.050  1.00  0.00           H  
ATOM   3326  CA  SER   213      11.580  -3.590   1.810  1.00  0.00           C  
ATOM   3327  HA  SER   213      12.480  -4.110   2.140  1.00  0.00           H  
ATOM   3328  CB  SER   213      11.780  -2.110   2.000  1.00  0.00           C  
ATOM   3329  HB2 SER   213      10.920  -1.580   1.580  1.00  0.00           H  
ATOM   3330  HB3 SER   213      11.990  -1.730   3.000  1.00  0.00           H  
ATOM   3331  OG  SER   213      12.860  -1.680   1.290  1.00  0.00           O  
ATOM   3332  HG  SER   213      12.500  -1.570   0.400  1.00  0.00           H  
ATOM   3333  C   SER   213      10.450  -4.110   2.730  1.00  0.00           C  
ATOM   3334  O   SER   213       9.370  -4.440   2.240  1.00  0.00           O  
ATOM   3335  N   ALA   214      10.600  -4.190   4.020  1.00  0.00           N  
ATOM   3336  H   ALA   214      11.500  -3.920   4.390  1.00  0.00           H  
ATOM   3337  CA  ALA   214       9.630  -4.830   4.960  1.00  0.00           C  
ATOM   3338  HA  ALA   214       8.630  -4.640   4.580  1.00  0.00           H  
ATOM   3339  CB  ALA   214      10.020  -6.290   5.000  1.00  0.00           C  
ATOM   3340  HB1 ALA   214      11.060  -6.580   5.160  1.00  0.00           H  
ATOM   3341  HB2 ALA   214       9.380  -6.690   5.780  1.00  0.00           H  
ATOM   3342  HB3 ALA   214       9.630  -6.640   4.050  1.00  0.00           H  
ATOM   3343  C   ALA   214       9.630  -4.250   6.350  1.00  0.00           C  
ATOM   3344  O   ALA   214      10.580  -3.660   6.810  1.00  0.00           O  
ATOM   3345  N   GLY   215       8.610  -4.610   7.100  1.00  0.00           N  
ATOM   3346  H   GLY   215       7.950  -5.270   6.710  1.00  0.00           H  
ATOM   3347  CA  GLY   215       8.620  -4.520   8.580  1.00  0.00           C  
ATOM   3348  HA2 GLY   215       9.630  -4.490   8.980  1.00  0.00           H  
ATOM   3349  HA3 GLY   215       7.990  -3.690   8.890  1.00  0.00           H  
ATOM   3350  C   GLY   215       8.080  -5.880   9.070  1.00  0.00           C  
ATOM   3351  O   GLY   215       7.240  -6.500   8.400  1.00  0.00           O  
ATOM   3352  N   ILE   216       8.650  -6.360  10.150  1.00  0.00           N  
ATOM   3353  H   ILE   216       9.420  -5.790  10.480  1.00  0.00           H  
ATOM   3354  CA  ILE   216       8.320  -7.560  10.860  1.00  0.00           C  
ATOM   3355  HA  ILE   216       7.460  -8.030  10.380  1.00  0.00           H  
ATOM   3356  CB  ILE   216       9.580  -8.510  10.800  1.00  0.00           C  
ATOM   3357  HB  ILE   216      10.420  -8.100  11.350  1.00  0.00           H  
ATOM   3358  CG2 ILE   216       9.200 -10.000  11.210  1.00  0.00           C  
ATOM   3359 HG21 ILE   216       8.930 -10.160  12.250  1.00  0.00           H  
ATOM   3360 HG22 ILE   216       8.330 -10.210  10.590  1.00  0.00           H  
ATOM   3361 HG23 ILE   216       9.990 -10.740  11.180  1.00  0.00           H  
ATOM   3362  CG1 ILE   216      10.090  -8.770   9.290  1.00  0.00           C  
ATOM   3363 HG12 ILE   216      10.550  -9.750   9.240  1.00  0.00           H  
ATOM   3364 HG13 ILE   216       9.210  -8.780   8.660  1.00  0.00           H  
ATOM   3365  CD1 ILE   216      11.150  -7.890   8.700  1.00  0.00           C  
ATOM   3366 HD11 ILE   216      11.400  -8.300   7.720  1.00  0.00           H  
ATOM   3367 HD12 ILE   216      10.760  -6.890   8.550  1.00  0.00           H  
ATOM   3368 HD13 ILE   216      12.020  -7.750   9.350  1.00  0.00           H  
ATOM   3369  C   ILE   216       7.920  -7.310  12.320  1.00  0.00           C  
ATOM   3370  O   ILE   216       8.620  -6.650  13.090  1.00  0.00           O  
ATOM   3371  N   SER   217       6.870  -8.010  12.800  1.00  0.00           N  
ATOM   3372  H   SER   217       6.400  -8.670  12.200  1.00  0.00           H  
ATOM   3373  CA  SER   217       6.500  -8.150  14.220  1.00  0.00           C  
ATOM   3374  HA  SER   217       7.420  -8.160  14.800  1.00  0.00           H  
ATOM   3375  CB  SER   217       5.790  -6.840  14.620  1.00  0.00           C  
ATOM   3376  HB2 SER   217       6.400  -6.000  14.310  1.00  0.00           H  
ATOM   3377  HB3 SER   217       4.780  -6.750  14.210  1.00  0.00           H  
ATOM   3378  OG  SER   217       5.670  -6.760  16.050  1.00  0.00           O  
ATOM   3379  HG  SER   217       6.510  -6.690  16.520  1.00  0.00           H  
ATOM   3380  C   SER   217       5.850  -9.440  14.620  1.00  0.00           C  
ATOM   3381  O   SER   217       5.830 -10.380  13.770  1.00  0.00           O  
ATOM   3382  N   HID   218       5.150  -9.430  15.790  1.00  0.00           N  
ATOM   3383  H   HID   218       5.250  -8.660  16.430  1.00  0.00           H  
ATOM   3384  CA  HID   218       4.040 -10.330  16.150  1.00  0.00           C  
ATOM   3385  HA  HID   218       4.390 -11.370  16.080  1.00  0.00           H  
ATOM   3386  CB  HID   218       3.850 -10.140  17.700  1.00  0.00           C  
ATOM   3387  HB2 HID   218       3.660  -9.110  17.980  1.00  0.00           H  
ATOM   3388  HB3 HID   218       2.960 -10.610  18.090  1.00  0.00           H  
ATOM   3389  CG  HID   218       5.000 -10.800  18.490  1.00  0.00           C  
ATOM   3390  ND1 HID   218       5.340 -12.090  18.490  1.00  0.00           N  
ATOM   3391  HD1 HID   218       4.990 -12.800  17.870  1.00  0.00           H  
ATOM   3392  CE1 HID   218       6.100 -12.280  19.560  1.00  0.00           C  
ATOM   3393  HE1 HID   218       6.550 -13.240  19.750  1.00  0.00           H  
ATOM   3394  NE2 HID   218       6.320 -11.120  20.220  1.00  0.00           N  
ATOM   3395  CD2 HID   218       5.620 -10.150  19.500  1.00  0.00           C  
ATOM   3396  HD2 HID   218       5.440  -9.140  19.860  1.00  0.00           H  
ATOM   3397  C   HID   218       2.700 -10.020  15.400  1.00  0.00           C  
ATOM   3398  O   HID   218       1.800 -10.790  15.340  1.00  0.00           O  
ATOM   3399  N   ASN   219       2.590  -8.800  14.840  1.00  0.00           N  
ATOM   3400  H   ASN   219       3.390  -8.190  14.770  1.00  0.00           H  
ATOM   3401  CA  ASN   219       1.300  -8.280  14.390  1.00  0.00           C  
ATOM   3402  HA  ASN   219       0.810  -9.180  14.020  1.00  0.00           H  
ATOM   3403  CB  ASN   219       0.470  -7.720  15.570  1.00  0.00           C  
ATOM   3404  HB2 ASN   219      -0.510  -7.480  15.160  1.00  0.00           H  
ATOM   3405  HB3 ASN   219       0.250  -8.570  16.220  1.00  0.00           H  
ATOM   3406  CG  ASN   219       0.830  -6.390  16.130  1.00  0.00           C  
ATOM   3407  OD1 ASN   219       1.250  -5.450  15.470  1.00  0.00           O  
ATOM   3408  ND2 ASN   219       0.530  -6.160  17.400  1.00  0.00           N  
ATOM   3409 HD21 ASN   219       0.720  -5.270  17.820  1.00  0.00           H  
ATOM   3410 HD22 ASN   219       0.370  -7.000  17.940  1.00  0.00           H  
ATOM   3411  C   ASN   219       1.360  -7.350  13.190  1.00  0.00           C  
ATOM   3412  O   ASN   219       2.290  -6.490  12.990  1.00  0.00           O  
ATOM   3413  N   LYS   220       0.250  -7.380  12.470  1.00  0.00           N  
ATOM   3414  H   LYS   220      -0.540  -7.960  12.720  1.00  0.00           H  
ATOM   3415  CA  LYS   220       0.170  -6.620  11.160  1.00  0.00           C  
ATOM   3416  HA  LYS   220       0.880  -6.980  10.420  1.00  0.00           H  
ATOM   3417  CB  LYS   220      -1.260  -6.800  10.700  1.00  0.00           C  
ATOM   3418  HB2 LYS   220      -2.060  -6.540  11.390  1.00  0.00           H  
ATOM   3419  HB3 LYS   220      -1.500  -6.070   9.930  1.00  0.00           H  
ATOM   3420  CG  LYS   220      -1.540  -8.160  10.050  1.00  0.00           C  
ATOM   3421  HG2 LYS   220      -0.870  -8.350   9.210  1.00  0.00           H  
ATOM   3422  HG3 LYS   220      -1.390  -8.970  10.770  1.00  0.00           H  
ATOM   3423  CD  LYS   220      -3.050  -8.260   9.630  1.00  0.00           C  
ATOM   3424  HD2 LYS   220      -3.410  -9.290   9.490  1.00  0.00           H  
ATOM   3425  HD3 LYS   220      -3.610  -7.870  10.490  1.00  0.00           H  
ATOM   3426  CE  LYS   220      -3.310  -7.410   8.400  1.00  0.00           C  
ATOM   3427  HE2 LYS   220      -3.350  -6.330   8.560  1.00  0.00           H  
ATOM   3428  HE3 LYS   220      -2.580  -7.690   7.630  1.00  0.00           H  
ATOM   3429  NZ  LYS   220      -4.710  -7.550   7.910  1.00  0.00           N  
ATOM   3430  HZ1 LYS   220      -4.880  -8.540   7.780  1.00  0.00           H  
ATOM   3431  HZ2 LYS   220      -5.340  -7.230   8.630  1.00  0.00           H  
ATOM   3432  HZ3 LYS   220      -4.910  -7.030   7.070  1.00  0.00           H  
ATOM   3433  C   LYS   220       0.390  -5.090  11.250  1.00  0.00           C  
ATOM   3434  O   LYS   220       1.120  -4.570  10.350  1.00  0.00           O  
ATOM   3435  N   VAL   221      -0.150  -4.370  12.210  1.00  0.00           N  
ATOM   3436  H   VAL   221      -0.670  -4.850  12.930  1.00  0.00           H  
ATOM   3437  CA  VAL   221       0.020  -2.970  12.400  1.00  0.00           C  
ATOM   3438  HA  VAL   221      -0.090  -2.420  11.460  1.00  0.00           H  
ATOM   3439  CB  VAL   221      -0.960  -2.270  13.390  1.00  0.00           C  
ATOM   3440  HB  VAL   221      -1.830  -2.920  13.330  1.00  0.00           H  
ATOM   3441  CG1 VAL   221      -0.490  -2.160  14.760  1.00  0.00           C  
ATOM   3442 HG11 VAL   221      -0.090  -3.050  15.240  1.00  0.00           H  
ATOM   3443 HG12 VAL   221       0.210  -1.330  14.870  1.00  0.00           H  
ATOM   3444 HG13 VAL   221      -1.410  -1.940  15.290  1.00  0.00           H  
ATOM   3445  CG2 VAL   221      -1.300  -0.890  12.930  1.00  0.00           C  
ATOM   3446 HG21 VAL   221      -0.420  -0.270  13.090  1.00  0.00           H  
ATOM   3447 HG22 VAL   221      -1.720  -1.010  11.930  1.00  0.00           H  
ATOM   3448 HG23 VAL   221      -2.100  -0.530  13.570  1.00  0.00           H  
ATOM   3449  C   VAL   221       1.450  -2.650  12.760  1.00  0.00           C  
ATOM   3450  O   VAL   221       1.860  -1.640  12.240  1.00  0.00           O  
ATOM   3451  N   LEU   222       2.130  -3.400  13.670  1.00  0.00           N  
ATOM   3452  H   LEU   222       1.700  -4.230  14.050  1.00  0.00           H  
ATOM   3453  CA  LEU   222       3.490  -3.020  14.080  1.00  0.00           C  
ATOM   3454  HA  LEU   222       3.440  -1.940  14.190  1.00  0.00           H  
ATOM   3455  CB  LEU   222       3.900  -3.800  15.330  1.00  0.00           C  
ATOM   3456  HB2 LEU   222       3.660  -4.850  15.220  1.00  0.00           H  
ATOM   3457  HB3 LEU   222       4.980  -3.680  15.420  1.00  0.00           H  
ATOM   3458  CG  LEU   222       3.260  -3.380  16.660  1.00  0.00           C  
ATOM   3459  HG  LEU   222       2.180  -3.550  16.630  1.00  0.00           H  
ATOM   3460  CD1 LEU   222       3.920  -4.150  17.800  1.00  0.00           C  
ATOM   3461 HD11 LEU   222       3.720  -5.220  17.780  1.00  0.00           H  
ATOM   3462 HD12 LEU   222       5.010  -4.030  17.720  1.00  0.00           H  
ATOM   3463 HD13 LEU   222       3.670  -3.650  18.740  1.00  0.00           H  
ATOM   3464  CD2 LEU   222       3.530  -1.870  16.930  1.00  0.00           C  
ATOM   3465 HD21 LEU   222       4.600  -1.700  16.790  1.00  0.00           H  
ATOM   3466 HD22 LEU   222       3.170  -1.190  16.160  1.00  0.00           H  
ATOM   3467 HD23 LEU   222       3.200  -1.620  17.950  1.00  0.00           H  
ATOM   3468  C   LEU   222       4.360  -3.360  12.890  1.00  0.00           C  
ATOM   3469  O   LEU   222       5.360  -2.630  12.660  1.00  0.00           O  
ATOM   3470  N   ALA   223       4.120  -4.450  12.200  1.00  0.00           N  
ATOM   3471  H   ALA   223       3.550  -5.160  12.640  1.00  0.00           H  
ATOM   3472  CA  ALA   223       4.820  -4.690  10.870  1.00  0.00           C  
ATOM   3473  HA  ALA   223       5.890  -4.780  11.080  1.00  0.00           H  
ATOM   3474  CB  ALA   223       4.280  -6.030  10.320  1.00  0.00           C  
ATOM   3475  HB1 ALA   223       4.960  -6.320   9.510  1.00  0.00           H  
ATOM   3476  HB2 ALA   223       4.350  -6.780  11.100  1.00  0.00           H  
ATOM   3477  HB3 ALA   223       3.260  -5.930   9.950  1.00  0.00           H  
ATOM   3478  C   ALA   223       4.620  -3.520   9.860  1.00  0.00           C  
ATOM   3479  O   ALA   223       5.680  -3.040   9.370  1.00  0.00           O  
ATOM   3480  N   LYS   224       3.420  -2.990   9.750  1.00  0.00           N  
ATOM   3481  H   LYS   224       2.670  -3.260  10.370  1.00  0.00           H  
ATOM   3482  CA  LYS   224       3.210  -1.870   8.870  1.00  0.00           C  
ATOM   3483  HA  LYS   224       3.470  -2.130   7.850  1.00  0.00           H  
ATOM   3484  CB  LYS   224       1.660  -1.680   8.710  1.00  0.00           C  
ATOM   3485  HB2 LYS   224       1.110  -2.600   8.490  1.00  0.00           H  
ATOM   3486  HB3 LYS   224       1.260  -1.490   9.710  1.00  0.00           H  
ATOM   3487  CG  LYS   224       1.160  -0.490   7.780  1.00  0.00           C  
ATOM   3488  HG2 LYS   224       0.080  -0.610   7.800  1.00  0.00           H  
ATOM   3489  HG3 LYS   224       1.470   0.420   8.300  1.00  0.00           H  
ATOM   3490  CD  LYS   224       1.700  -0.570   6.340  1.00  0.00           C  
ATOM   3491  HD2 LYS   224       2.790  -0.540   6.450  1.00  0.00           H  
ATOM   3492  HD3 LYS   224       1.260  -1.470   5.920  1.00  0.00           H  
ATOM   3493  CE  LYS   224       1.290   0.700   5.510  1.00  0.00           C  
ATOM   3494  HE2 LYS   224       0.230   0.740   5.280  1.00  0.00           H  
ATOM   3495  HE3 LYS   224       1.630   1.580   6.050  1.00  0.00           H  
ATOM   3496  NZ  LYS   224       2.000   0.910   4.220  1.00  0.00           N  
ATOM   3497  HZ1 LYS   224       1.870   0.100   3.630  1.00  0.00           H  
ATOM   3498  HZ2 LYS   224       1.790   1.750   3.690  1.00  0.00           H  
ATOM   3499  HZ3 LYS   224       2.970   0.980   4.470  1.00  0.00           H  
ATOM   3500  C   LYS   224       4.000  -0.630   9.270  1.00  0.00           C  
ATOM   3501  O   LYS   224       4.660   0.040   8.490  1.00  0.00           O  
ATOM   3502  N   LEU   225       3.830  -0.130  10.490  1.00  0.00           N  
ATOM   3503  H   LEU   225       3.200  -0.630  11.110  1.00  0.00           H  
ATOM   3504  CA  LEU   225       4.590   1.000  11.080  1.00  0.00           C  
ATOM   3505  HA  LEU   225       4.370   1.880  10.470  1.00  0.00           H  
ATOM   3506  CB  LEU   225       4.150   1.240  12.520  1.00  0.00           C  
ATOM   3507  HB2 LEU   225       4.470   0.360  13.080  1.00  0.00           H  
ATOM   3508  HB3 LEU   225       4.820   1.960  13.000  1.00  0.00           H  
ATOM   3509  CG  LEU   225       2.710   1.670  12.680  1.00  0.00           C  
ATOM   3510  HG  LEU   225       2.000   1.140  12.040  1.00  0.00           H  
ATOM   3511  CD1 LEU   225       2.360   1.350  14.140  1.00  0.00           C  
ATOM   3512 HD11 LEU   225       3.060   1.760  14.860  1.00  0.00           H  
ATOM   3513 HD12 LEU   225       1.370   1.720  14.430  1.00  0.00           H  
ATOM   3514 HD13 LEU   225       2.420   0.280  14.330  1.00  0.00           H  
ATOM   3515  CD2 LEU   225       2.530   3.100  12.420  1.00  0.00           C  
ATOM   3516 HD21 LEU   225       3.220   3.670  13.040  1.00  0.00           H  
ATOM   3517 HD22 LEU   225       2.680   3.390  11.380  1.00  0.00           H  
ATOM   3518 HD23 LEU   225       1.480   3.300  12.630  1.00  0.00           H  
ATOM   3519  C   LEU   225       6.100   0.810  11.020  1.00  0.00           C  
ATOM   3520  O   LEU   225       6.870   1.710  10.650  1.00  0.00           O  
ATOM   3521  N   ALA   226       6.650  -0.420  11.290  1.00  0.00           N  
ATOM   3522  H   ALA   226       6.020  -1.140  11.610  1.00  0.00           H  
ATOM   3523  CA  ALA   226       8.080  -0.640  11.190  1.00  0.00           C  
ATOM   3524  HA  ALA   226       8.600   0.130  11.760  1.00  0.00           H  
ATOM   3525  CB  ALA   226       8.440  -1.980  11.830  1.00  0.00           C  
ATOM   3526  HB1 ALA   226       9.510  -2.160  11.750  1.00  0.00           H  
ATOM   3527  HB2 ALA   226       8.200  -1.850  12.890  1.00  0.00           H  
ATOM   3528  HB3 ALA   226       7.810  -2.750  11.380  1.00  0.00           H  
ATOM   3529  C   ALA   226       8.550  -0.650   9.700  1.00  0.00           C  
ATOM   3530  O   ALA   226       9.630  -0.240   9.240  1.00  0.00           O  
ATOM   3531  N   CYS   227       7.660  -1.000   8.780  1.00  0.00           N  
ATOM   3532  H   CYS   227       6.700  -1.030   9.080  1.00  0.00           H  
ATOM   3533  CA  CYS   227       7.950  -1.010   7.330  1.00  0.00           C  
ATOM   3534  HA  CYS   227       8.940  -1.440   7.160  1.00  0.00           H  
ATOM   3535  CB  CYS   227       6.880  -1.960   6.680  1.00  0.00           C  
ATOM   3536  HB2 CYS   227       6.700  -2.930   7.150  1.00  0.00           H  
ATOM   3537  HB3 CYS   227       5.930  -1.430   6.780  1.00  0.00           H  
ATOM   3538  SG  CYS   227       7.240  -2.010   4.860  1.00  0.00           S  
ATOM   3539  HG  CYS   227       7.030  -3.300   4.590  1.00  0.00           H  
ATOM   3540  C   CYS   227       7.950   0.410   6.700  1.00  0.00           C  
ATOM   3541  O   CYS   227       7.030   1.170   6.930  1.00  0.00           O  
ATOM   3542  N   GLY   228       8.980   0.900   5.970  1.00  0.00           N  
ATOM   3543  H   GLY   228       9.720   0.240   5.800  1.00  0.00           H  
ATOM   3544  CA  GLY   228       9.230   2.260   5.480  1.00  0.00           C  
ATOM   3545  HA2 GLY   228       9.580   2.170   4.460  1.00  0.00           H  
ATOM   3546  HA3 GLY   228       8.280   2.780   5.400  1.00  0.00           H  
ATOM   3547  C   GLY   228      10.330   2.980   6.180  1.00  0.00           C  
ATOM   3548  O   GLY   228      11.020   3.780   5.530  1.00  0.00           O  
ATOM   3549  N   LEU   229      10.580   2.660   7.490  1.00  0.00           N  
ATOM   3550  H   LEU   229       9.960   1.990   7.920  1.00  0.00           H  
ATOM   3551  CA  LEU   229      11.450   3.390   8.410  1.00  0.00           C  
ATOM   3552  HA  LEU   229      11.130   4.430   8.540  1.00  0.00           H  
ATOM   3553  CB  LEU   229      11.320   2.680   9.800  1.00  0.00           C  
ATOM   3554  HB2 LEU   229      11.600   1.630   9.770  1.00  0.00           H  
ATOM   3555  HB3 LEU   229      11.980   3.110  10.540  1.00  0.00           H  
ATOM   3556  CG  LEU   229       9.940   2.700  10.480  1.00  0.00           C  
ATOM   3557  HG  LEU   229       9.330   2.040   9.850  1.00  0.00           H  
ATOM   3558  CD1 LEU   229      10.180   2.110  11.860  1.00  0.00           C  
ATOM   3559 HD11 LEU   229       9.250   1.960  12.420  1.00  0.00           H  
ATOM   3560 HD12 LEU   229      10.780   1.200  11.780  1.00  0.00           H  
ATOM   3561 HD13 LEU   229      10.800   2.730  12.510  1.00  0.00           H  
ATOM   3562  CD2 LEU   229       9.300   4.110  10.450  1.00  0.00           C  
ATOM   3563 HD21 LEU   229       9.150   4.380   9.400  1.00  0.00           H  
ATOM   3564 HD22 LEU   229       8.330   4.220  10.930  1.00  0.00           H  
ATOM   3565 HD23 LEU   229       9.980   4.730  11.030  1.00  0.00           H  
ATOM   3566  C   LEU   229      12.830   3.330   7.920  1.00  0.00           C  
ATOM   3567  O   LEU   229      13.570   4.350   7.880  1.00  0.00           O  
ATOM   3568  N   ASN   230      13.260   2.130   7.500  1.00  0.00           N  
ATOM   3569  H   ASN   230      12.580   1.420   7.290  1.00  0.00           H  
ATOM   3570  CA  ASN   230      14.530   1.900   6.930  1.00  0.00           C  
ATOM   3571  HA  ASN   230      15.080   2.840   6.970  1.00  0.00           H  
ATOM   3572  CB  ASN   230      15.230   0.790   7.750  1.00  0.00           C  
ATOM   3573  HB2 ASN   230      14.590  -0.090   7.820  1.00  0.00           H  
ATOM   3574  HB3 ASN   230      16.170   0.600   7.240  1.00  0.00           H  
ATOM   3575  CG  ASN   230      15.510   1.320   9.150  1.00  0.00           C  
ATOM   3576  OD1 ASN   230      16.210   2.320   9.220  1.00  0.00           O  
ATOM   3577  ND2 ASN   230      15.120   0.670  10.180  1.00  0.00           N  
ATOM   3578 HD21 ASN   230      15.440   0.960  11.090  1.00  0.00           H  
ATOM   3579 HD22 ASN   230      14.560  -0.170  10.150  1.00  0.00           H  
ATOM   3580  C   ASN   230      14.310   1.550   5.420  1.00  0.00           C  
ATOM   3581  O   ASN   230      13.590   0.590   5.130  1.00  0.00           O  
ATOM   3582  N   LYS   231      14.820   2.430   4.570  1.00  0.00           N  
ATOM   3583  H   LYS   231      15.100   3.330   4.940  1.00  0.00           H  
ATOM   3584  CA  LYS   231      14.680   2.430   3.100  1.00  0.00           C  
ATOM   3585  HA  LYS   231      14.840   1.370   2.900  1.00  0.00           H  
ATOM   3586  CB  LYS   231      13.260   2.830   2.650  1.00  0.00           C  
ATOM   3587  HB2 LYS   231      13.140   2.730   1.570  1.00  0.00           H  
ATOM   3588  HB3 LYS   231      12.550   2.230   3.200  1.00  0.00           H  
ATOM   3589  CG  LYS   231      12.940   4.270   3.000  1.00  0.00           C  
ATOM   3590  HG2 LYS   231      12.900   4.280   4.080  1.00  0.00           H  
ATOM   3591  HG3 LYS   231      13.710   5.000   2.740  1.00  0.00           H  
ATOM   3592  CD  LYS   231      11.600   4.820   2.450  1.00  0.00           C  
ATOM   3593  HD2 LYS   231      11.230   5.580   3.140  1.00  0.00           H  
ATOM   3594  HD3 LYS   231      11.760   5.230   1.460  1.00  0.00           H  
ATOM   3595  CE  LYS   231      10.390   3.790   2.270  1.00  0.00           C  
ATOM   3596  HE2 LYS   231      10.610   3.190   1.390  1.00  0.00           H  
ATOM   3597  HE3 LYS   231      10.410   3.130   3.130  1.00  0.00           H  
ATOM   3598  NZ  LYS   231       9.000   4.330   2.200  1.00  0.00           N  
ATOM   3599  HZ1 LYS   231       8.740   4.840   3.040  1.00  0.00           H  
ATOM   3600  HZ2 LYS   231       8.950   4.880   1.360  1.00  0.00           H  
ATOM   3601  HZ3 LYS   231       8.340   3.610   1.940  1.00  0.00           H  
ATOM   3602  C   LYS   231      15.840   3.230   2.370  1.00  0.00           C  
ATOM   3603  O   LYS   231      16.440   4.140   2.970  1.00  0.00           O  
ATOM   3604  N   PRO   232      16.100   2.930   1.080  1.00  0.00           N  
ATOM   3605  CD  PRO   232      17.240   3.530   0.370  1.00  0.00           C  
ATOM   3606  HD2 PRO   232      18.200   3.380   0.850  1.00  0.00           H  
ATOM   3607  HD3 PRO   232      17.010   4.600   0.300  1.00  0.00           H  
ATOM   3608  CG  PRO   232      17.280   2.950  -1.070  1.00  0.00           C  
ATOM   3609  HG2 PRO   232      18.090   2.220  -1.080  1.00  0.00           H  
ATOM   3610  HG3 PRO   232      17.500   3.760  -1.770  1.00  0.00           H  
ATOM   3611  CB  PRO   232      15.900   2.260  -1.170  1.00  0.00           C  
ATOM   3612  HB2 PRO   232      15.950   1.440  -1.880  1.00  0.00           H  
ATOM   3613  HB3 PRO   232      15.240   3.020  -1.570  1.00  0.00           H  
ATOM   3614  CA  PRO   232      15.550   1.830   0.220  1.00  0.00           C  
ATOM   3615  HA  PRO   232      14.470   1.830   0.340  1.00  0.00           H  
ATOM   3616  C   PRO   232      16.020   0.380   0.520  1.00  0.00           C  
ATOM   3617  O   PRO   232      17.020   0.200   1.190  1.00  0.00           O  
ATOM   3618  N   ASN   233      15.300  -0.670   0.010  1.00  0.00           N  
ATOM   3619  H   ASN   233      14.390  -0.410  -0.340  1.00  0.00           H  
ATOM   3620  CA  ASN   233      15.800  -2.130  -0.010  1.00  0.00           C  
ATOM   3621  HA  ASN   233      14.910  -2.690  -0.300  1.00  0.00           H  
ATOM   3622  CB  ASN   233      16.860  -2.290  -1.170  1.00  0.00           C  
ATOM   3623  HB2 ASN   233      16.670  -1.570  -1.970  1.00  0.00           H  
ATOM   3624  HB3 ASN   233      17.860  -1.980  -0.840  1.00  0.00           H  
ATOM   3625  CG  ASN   233      16.880  -3.740  -1.650  1.00  0.00           C  
ATOM   3626  OD1 ASN   233      15.820  -4.270  -2.060  1.00  0.00           O  
ATOM   3627  ND2 ASN   233      17.910  -4.470  -1.490  1.00  0.00           N  
ATOM   3628 HD21 ASN   233      17.950  -5.410  -1.850  1.00  0.00           H  
ATOM   3629 HD22 ASN   233      18.800  -4.040  -1.280  1.00  0.00           H  
ATOM   3630  C   ASN   233      16.190  -2.710   1.360  1.00  0.00           C  
ATOM   3631  O   ASN   233      17.070  -3.610   1.470  1.00  0.00           O  
ATOM   3632  N   ARG   234      15.500  -2.300   2.430  1.00  0.00           N  
ATOM   3633  H   ARG   234      14.740  -1.640   2.360  1.00  0.00           H  
ATOM   3634  CA  ARG   234      15.900  -2.660   3.890  1.00  0.00           C  
ATOM   3635  HA  ARG   234      16.730  -3.370   3.950  1.00  0.00           H  
ATOM   3636  CB  ARG   234      16.350  -1.340   4.540  1.00  0.00           C  
ATOM   3637  HB2 ARG   234      16.320  -0.560   3.780  1.00  0.00           H  
ATOM   3638  HB3 ARG   234      15.720  -1.070   5.390  1.00  0.00           H  
ATOM   3639  CG  ARG   234      17.780  -1.330   5.160  1.00  0.00           C  
ATOM   3640  HG2 ARG   234      17.950  -0.400   5.690  1.00  0.00           H  
ATOM   3641  HG3 ARG   234      17.970  -2.180   5.820  1.00  0.00           H  
ATOM   3642  CD  ARG   234      18.840  -1.510   4.040  1.00  0.00           C  
ATOM   3643  HD2 ARG   234      19.070  -2.550   3.820  1.00  0.00           H  
ATOM   3644  HD3 ARG   234      18.390  -1.220   3.090  1.00  0.00           H  
ATOM   3645  NE  ARG   234      20.070  -0.740   4.420  1.00  0.00           N  
ATOM   3646  HE  ARG   234      20.000   0.240   4.680  1.00  0.00           H  
ATOM   3647  CZ  ARG   234      21.160  -1.420   4.770  1.00  0.00           C  
ATOM   3648  NH1 ARG   234      21.450  -2.560   4.250  1.00  0.00           N  
ATOM   3649 HH11 ARG   234      20.800  -2.890   3.540  1.00  0.00           H  
ATOM   3650 HH12 ARG   234      22.390  -2.890   4.360  1.00  0.00           H  
ATOM   3651  NH2 ARG   234      22.050  -0.970   5.590  1.00  0.00           N  
ATOM   3652 HH21 ARG   234      21.900  -0.060   6.000  1.00  0.00           H  
ATOM   3653 HH22 ARG   234      22.840  -1.560   5.810  1.00  0.00           H  
ATOM   3654  C   ARG   234      14.720  -3.340   4.590  1.00  0.00           C  
ATOM   3655  O   ARG   234      13.730  -3.540   3.920  1.00  0.00           O  
ATOM   3656  N   GLN   235      14.810  -3.550   5.900  1.00  0.00           N  
ATOM   3657  H   GLN   235      15.700  -3.480   6.380  1.00  0.00           H  
ATOM   3658  CA  GLN   235      13.660  -4.100   6.670  1.00  0.00           C  
ATOM   3659  HA  GLN   235      12.770  -3.490   6.550  1.00  0.00           H  
ATOM   3660  CB  GLN   235      13.470  -5.580   6.400  1.00  0.00           C  
ATOM   3661  HB2 GLN   235      12.510  -5.850   6.850  1.00  0.00           H  
ATOM   3662  HB3 GLN   235      13.460  -5.790   5.330  1.00  0.00           H  
ATOM   3663  CG  GLN   235      14.470  -6.520   7.020  1.00  0.00           C  
ATOM   3664  HG2 GLN   235      15.440  -6.210   6.620  1.00  0.00           H  
ATOM   3665  HG3 GLN   235      14.340  -6.440   8.090  1.00  0.00           H  
ATOM   3666  CD  GLN   235      14.200  -8.000   6.710  1.00  0.00           C  
ATOM   3667  OE1 GLN   235      13.650  -8.270   5.680  1.00  0.00           O  
ATOM   3668  NE2 GLN   235      14.400  -8.880   7.560  1.00  0.00           N  
ATOM   3669 HE21 GLN   235      14.090  -9.790   7.250  1.00  0.00           H  
ATOM   3670 HE22 GLN   235      15.020  -8.720   8.350  1.00  0.00           H  
ATOM   3671  C   GLN   235      13.910  -3.900   8.150  1.00  0.00           C  
ATOM   3672  O   GLN   235      15.060  -3.870   8.580  1.00  0.00           O  
ATOM   3673  N   THR   236      12.900  -3.880   9.010  1.00  0.00           N  
ATOM   3674  H   THR   236      11.960  -3.970   8.630  1.00  0.00           H  
ATOM   3675  CA  THR   236      12.910  -3.580  10.480  1.00  0.00           C  
ATOM   3676  HA  THR   236      13.940  -3.570  10.840  1.00  0.00           H  
ATOM   3677  CB  THR   236      12.460  -2.130  10.770  1.00  0.00           C  
ATOM   3678  HB  THR   236      11.390  -2.040  10.570  1.00  0.00           H  
ATOM   3679  CG2 THR   236      12.490  -1.680  12.180  1.00  0.00           C  
ATOM   3680 HG21 THR   236      11.710  -2.260  12.680  1.00  0.00           H  
ATOM   3681 HG22 THR   236      13.490  -1.710  12.620  1.00  0.00           H  
ATOM   3682 HG23 THR   236      12.190  -0.640  12.230  1.00  0.00           H  
ATOM   3683  OG1 THR   236      13.230  -1.300   9.990  1.00  0.00           O  
ATOM   3684  HG1 THR   236      12.940  -1.300   9.070  1.00  0.00           H  
ATOM   3685  C   THR   236      12.140  -4.590  11.370  1.00  0.00           C  
ATOM   3686  O   THR   236      10.930  -4.710  11.100  1.00  0.00           O  
ATOM   3687  N   LEU   237      12.730  -5.200  12.400  1.00  0.00           N  
ATOM   3688  H   LEU   237      13.690  -4.920  12.580  1.00  0.00           H  
ATOM   3689  CA  LEU   237      12.100  -6.010  13.300  1.00  0.00           C  
ATOM   3690  HA  LEU   237      11.190  -6.440  12.870  1.00  0.00           H  
ATOM   3691  CB  LEU   237      13.000  -7.150  13.730  1.00  0.00           C  
ATOM   3692  HB2 LEU   237      13.360  -7.630  12.820  1.00  0.00           H  
ATOM   3693  HB3 LEU   237      13.870  -6.640  14.130  1.00  0.00           H  
ATOM   3694  CG  LEU   237      12.570  -8.330  14.630  1.00  0.00           C  
ATOM   3695  HG  LEU   237      12.300  -7.870  15.580  1.00  0.00           H  
ATOM   3696  CD1 LEU   237      11.200  -9.030  14.200  1.00  0.00           C  
ATOM   3697 HD11 LEU   237      11.220  -9.390  13.170  1.00  0.00           H  
ATOM   3698 HD12 LEU   237      11.030  -9.810  14.950  1.00  0.00           H  
ATOM   3699 HD13 LEU   237      10.420  -8.270  14.250  1.00  0.00           H  
ATOM   3700  CD2 LEU   237      13.650  -9.480  14.840  1.00  0.00           C  
ATOM   3701 HD21 LEU   237      13.410 -10.290  14.150  1.00  0.00           H  
ATOM   3702 HD22 LEU   237      14.600  -9.050  14.510  1.00  0.00           H  
ATOM   3703 HD23 LEU   237      13.720  -9.900  15.840  1.00  0.00           H  
ATOM   3704  C   LEU   237      11.610  -5.210  14.500  1.00  0.00           C  
ATOM   3705  O   LEU   237      12.320  -4.380  15.020  1.00  0.00           O  
ATOM   3706  N   VAL   238      10.370  -5.430  14.920  1.00  0.00           N  
ATOM   3707  H   VAL   238       9.760  -5.920  14.280  1.00  0.00           H  
ATOM   3708  CA  VAL   238       9.850  -4.880  16.260  1.00  0.00           C  
ATOM   3709  HA  VAL   238      10.640  -4.260  16.660  1.00  0.00           H  
ATOM   3710  CB  VAL   238       8.700  -3.890  15.940  1.00  0.00           C  
ATOM   3711  HB  VAL   238       8.020  -4.350  15.240  1.00  0.00           H  
ATOM   3712  CG1 VAL   238       8.020  -3.410  17.220  1.00  0.00           C  
ATOM   3713 HG11 VAL   238       7.870  -4.200  17.960  1.00  0.00           H  
ATOM   3714 HG12 VAL   238       8.640  -2.720  17.790  1.00  0.00           H  
ATOM   3715 HG13 VAL   238       7.080  -2.910  17.000  1.00  0.00           H  
ATOM   3716  CG2 VAL   238       9.320  -2.610  15.330  1.00  0.00           C  
ATOM   3717 HG21 VAL   238      10.100  -2.150  15.940  1.00  0.00           H  
ATOM   3718 HG22 VAL   238       9.840  -2.770  14.390  1.00  0.00           H  
ATOM   3719 HG23 VAL   238       8.470  -1.950  15.170  1.00  0.00           H  
ATOM   3720  C   VAL   238       9.470  -6.020  17.210  1.00  0.00           C  
ATOM   3721  O   VAL   238       8.330  -6.510  17.200  1.00  0.00           O  
ATOM   3722  N   SER   239      10.310  -6.380  18.190  1.00  0.00           N  
ATOM   3723  H   SER   239      11.120  -5.780  18.250  1.00  0.00           H  
ATOM   3724  CA  SER   239       9.870  -7.310  19.230  1.00  0.00           C  
ATOM   3725  HA  SER   239       9.390  -8.110  18.660  1.00  0.00           H  
ATOM   3726  CB  SER   239      11.000  -7.940  20.030  1.00  0.00           C  
ATOM   3727  HB2 SER   239      11.910  -8.080  19.440  1.00  0.00           H  
ATOM   3728  HB3 SER   239      11.220  -7.250  20.840  1.00  0.00           H  
ATOM   3729  OG  SER   239      10.740  -9.240  20.640  1.00  0.00           O  
ATOM   3730  HG  SER   239      11.430  -9.500  21.260  1.00  0.00           H  
ATOM   3731  C   SER   239       8.860  -6.680  20.180  1.00  0.00           C  
ATOM   3732  O   SER   239       8.670  -5.450  20.290  1.00  0.00           O  
ATOM   3733  N   HIE   240       8.310  -7.500  21.090  1.00  0.00           N  
ATOM   3734  H   HIE   240       8.610  -8.460  21.030  1.00  0.00           H  
ATOM   3735  CA  HIE   240       7.490  -7.040  22.170  1.00  0.00           C  
ATOM   3736  HA  HIE   240       6.610  -6.540  21.750  1.00  0.00           H  
ATOM   3737  CB  HIE   240       6.980  -8.300  22.920  1.00  0.00           C  
ATOM   3738  HB2 HIE   240       6.270  -8.080  23.720  1.00  0.00           H  
ATOM   3739  HB3 HIE   240       6.360  -8.860  22.220  1.00  0.00           H  
ATOM   3740  CG  HIE   240       8.010  -9.170  23.550  1.00  0.00           C  
ATOM   3741  ND1 HIE   240       8.370  -9.230  24.920  1.00  0.00           N  
ATOM   3742  CE1 HIE   240       9.470 -10.060  24.940  1.00  0.00           C  
ATOM   3743  HE1 HIE   240      10.030 -10.310  25.820  1.00  0.00           H  
ATOM   3744  NE2 HIE   240       9.710 -10.570  23.720  1.00  0.00           N  
ATOM   3745  HE2 HIE   240      10.400 -11.250  23.450  1.00  0.00           H  
ATOM   3746  CD2 HIE   240       8.790 -10.070  22.860  1.00  0.00           C  
ATOM   3747  HD2 HIE   240       8.680 -10.380  21.830  1.00  0.00           H  
ATOM   3748  C   HIE   240       8.200  -6.100  23.160  1.00  0.00           C  
ATOM   3749  O   HIE   240       7.600  -5.120  23.620  1.00  0.00           O  
ATOM   3750  N   GLY   241       9.510  -6.230  23.370  1.00  0.00           N  
ATOM   3751  H   GLY   241       9.950  -7.060  23.010  1.00  0.00           H  
ATOM   3752  CA  GLY   241      10.360  -5.230  24.100  1.00  0.00           C  
ATOM   3753  HA2 GLY   241       9.910  -4.950  25.050  1.00  0.00           H  
ATOM   3754  HA3 GLY   241      11.330  -5.690  24.250  1.00  0.00           H  
ATOM   3755  C   GLY   241      10.690  -3.960  23.330  1.00  0.00           C  
ATOM   3756  O   GLY   241      11.060  -2.980  24.020  1.00  0.00           O  
ATOM   3757  N   SER   242      10.700  -4.090  22.010  1.00  0.00           N  
ATOM   3758  H   SER   242      10.320  -4.890  21.510  1.00  0.00           H  
ATOM   3759  CA  SER   242      11.120  -3.000  21.060  1.00  0.00           C  
ATOM   3760  HA  SER   242      11.940  -2.400  21.460  1.00  0.00           H  
ATOM   3761  CB  SER   242      11.500  -3.460  19.660  1.00  0.00           C  
ATOM   3762  HB2 SER   242      10.640  -3.730  19.040  1.00  0.00           H  
ATOM   3763  HB3 SER   242      12.020  -2.640  19.160  1.00  0.00           H  
ATOM   3764  OG  SER   242      12.230  -4.670  19.600  1.00  0.00           O  
ATOM   3765  HG  SER   242      13.040  -4.590  20.110  1.00  0.00           H  
ATOM   3766  C   SER   242       9.930  -2.010  20.890  1.00  0.00           C  
ATOM   3767  O   SER   242      10.190  -0.840  20.540  1.00  0.00           O  
ATOM   3768  N   VAL   243       8.680  -2.380  21.130  1.00  0.00           N  
ATOM   3769  H   VAL   243       8.480  -3.340  21.380  1.00  0.00           H  
ATOM   3770  CA  VAL   243       7.440  -1.480  20.930  1.00  0.00           C  
ATOM   3771  HA  VAL   243       7.250  -1.280  19.870  1.00  0.00           H  
ATOM   3772  CB  VAL   243       6.170  -2.140  21.440  1.00  0.00           C  
ATOM   3773  HB  VAL   243       6.160  -2.240  22.530  1.00  0.00           H  
ATOM   3774  CG1 VAL   243       4.910  -1.340  21.160  1.00  0.00           C  
ATOM   3775 HG11 VAL   243       4.820  -1.220  20.080  1.00  0.00           H  
ATOM   3776 HG12 VAL   243       4.020  -1.880  21.500  1.00  0.00           H  
ATOM   3777 HG13 VAL   243       5.050  -0.360  21.620  1.00  0.00           H  
ATOM   3778  CG2 VAL   243       5.910  -3.370  20.600  1.00  0.00           C  
ATOM   3779 HG21 VAL   243       5.880  -3.200  19.530  1.00  0.00           H  
ATOM   3780 HG22 VAL   243       6.780  -4.030  20.660  1.00  0.00           H  
ATOM   3781 HG23 VAL   243       4.990  -3.860  20.940  1.00  0.00           H  
ATOM   3782  C   VAL   243       7.620  -0.070  21.520  1.00  0.00           C  
ATOM   3783  O   VAL   243       7.180   0.840  20.840  1.00  0.00           O  
ATOM   3784  N   PRO   244       8.140   0.170  22.740  1.00  0.00           N  
ATOM   3785  CD  PRO   244       8.600  -0.820  23.690  1.00  0.00           C  
ATOM   3786  HD2 PRO   244       9.640  -0.920  23.360  1.00  0.00           H  
ATOM   3787  HD3 PRO   244       7.920  -1.660  23.560  1.00  0.00           H  
ATOM   3788  CG  PRO   244       8.310  -0.170  25.030  1.00  0.00           C  
ATOM   3789  HG2 PRO   244       8.850  -0.430  25.940  1.00  0.00           H  
ATOM   3790  HG3 PRO   244       7.240  -0.170  25.250  1.00  0.00           H  
ATOM   3791  CB  PRO   244       8.780   1.260  24.730  1.00  0.00           C  
ATOM   3792  HB2 PRO   244       9.850   1.470  24.820  1.00  0.00           H  
ATOM   3793  HB3 PRO   244       8.290   2.020  25.330  1.00  0.00           H  
ATOM   3794  CA  PRO   244       8.390   1.490  23.320  1.00  0.00           C  
ATOM   3795  HA  PRO   244       7.360   1.800  23.170  1.00  0.00           H  
ATOM   3796  C   PRO   244       9.340   2.430  22.560  1.00  0.00           C  
ATOM   3797  O   PRO   244       9.150   3.620  22.500  1.00  0.00           O  
ATOM   3798  N   GLN   245      10.390   1.890  22.110  1.00  0.00           N  
ATOM   3799  H   GLN   245      10.560   0.910  22.300  1.00  0.00           H  
ATOM   3800  CA  GLN   245      11.360   2.530  21.200  1.00  0.00           C  
ATOM   3801  HA  GLN   245      11.470   3.560  21.550  1.00  0.00           H  
ATOM   3802  CB  GLN   245      12.760   1.850  21.180  1.00  0.00           C  
ATOM   3803  HB2 GLN   245      12.550   0.840  20.840  1.00  0.00           H  
ATOM   3804  HB3 GLN   245      13.370   2.260  20.380  1.00  0.00           H  
ATOM   3805  CG  GLN   245      13.730   2.030  22.420  1.00  0.00           C  
ATOM   3806  HG2 GLN   245      14.570   1.340  22.370  1.00  0.00           H  
ATOM   3807  HG3 GLN   245      14.100   3.050  22.530  1.00  0.00           H  
ATOM   3808  CD  GLN   245      13.040   1.810  23.780  1.00  0.00           C  
ATOM   3809  OE1 GLN   245      12.450   2.710  24.380  1.00  0.00           O  
ATOM   3810  NE2 GLN   245      12.910   0.580  24.200  1.00  0.00           N  
ATOM   3811 HE21 GLN   245      12.490   0.350  25.090  1.00  0.00           H  
ATOM   3812 HE22 GLN   245      13.270  -0.200  23.670  1.00  0.00           H  
ATOM   3813  C   GLN   245      10.740   2.870  19.780  1.00  0.00           C  
ATOM   3814  O   GLN   245      11.070   3.820  19.080  1.00  0.00           O  
ATOM   3815  N   LEU   246       9.790   2.090  19.280  1.00  0.00           N  
ATOM   3816  H   LEU   246       9.570   1.210  19.740  1.00  0.00           H  
ATOM   3817  CA  LEU   246       9.000   2.490  18.150  1.00  0.00           C  
ATOM   3818  HA  LEU   246       9.730   2.750  17.380  1.00  0.00           H  
ATOM   3819  CB  LEU   246       8.210   1.300  17.580  1.00  0.00           C  
ATOM   3820  HB2 LEU   246       8.830   0.400  17.600  1.00  0.00           H  
ATOM   3821  HB3 LEU   246       7.400   1.110  18.280  1.00  0.00           H  
ATOM   3822  CG  LEU   246       7.580   1.540  16.200  1.00  0.00           C  
ATOM   3823  HG  LEU   246       7.080   2.510  16.130  1.00  0.00           H  
ATOM   3824  CD1 LEU   246       8.580   1.580  15.090  1.00  0.00           C  
ATOM   3825 HD11 LEU   246       8.080   1.790  14.140  1.00  0.00           H  
ATOM   3826 HD12 LEU   246       9.270   2.400  15.260  1.00  0.00           H  
ATOM   3827 HD13 LEU   246       9.200   0.690  15.000  1.00  0.00           H  
ATOM   3828  CD2 LEU   246       6.520   0.470  16.160  1.00  0.00           C  
ATOM   3829 HD21 LEU   246       5.970   0.410  17.100  1.00  0.00           H  
ATOM   3830 HD22 LEU   246       5.810   0.520  15.330  1.00  0.00           H  
ATOM   3831 HD23 LEU   246       7.050  -0.480  16.110  1.00  0.00           H  
ATOM   3832  C   LEU   246       8.190   3.760  18.260  1.00  0.00           C  
ATOM   3833  O   LEU   246       8.380   4.750  17.550  1.00  0.00           O  
ATOM   3834  N   PHE   247       7.170   3.680  19.180  1.00  0.00           N  
ATOM   3835  H   PHE   247       7.270   2.780  19.630  1.00  0.00           H  
ATOM   3836  CA  PHE   247       6.120   4.610  19.490  1.00  0.00           C  
ATOM   3837  HA  PHE   247       5.730   5.000  18.550  1.00  0.00           H  
ATOM   3838  CB  PHE   247       5.100   3.880  20.350  1.00  0.00           C  
ATOM   3839  HB2 PHE   247       5.660   3.400  21.150  1.00  0.00           H  
ATOM   3840  HB3 PHE   247       4.450   4.610  20.840  1.00  0.00           H  
ATOM   3841  CG  PHE   247       4.210   2.890  19.550  1.00  0.00           C  
ATOM   3842  CD1 PHE   247       3.670   3.180  18.250  1.00  0.00           C  
ATOM   3843  HD1 PHE   247       3.950   4.030  17.630  1.00  0.00           H  
ATOM   3844  CE1 PHE   247       2.770   2.280  17.690  1.00  0.00           C  
ATOM   3845  HE1 PHE   247       2.310   2.510  16.730  1.00  0.00           H  
ATOM   3846  CZ  PHE   247       2.460   1.100  18.380  1.00  0.00           C  
ATOM   3847  HZ  PHE   247       1.870   0.310  17.930  1.00  0.00           H  
ATOM   3848  CE2 PHE   247       2.850   0.920  19.720  1.00  0.00           C  
ATOM   3849  HE2 PHE   247       2.580   0.060  20.320  1.00  0.00           H  
ATOM   3850  CD2 PHE   247       3.780   1.750  20.240  1.00  0.00           C  
ATOM   3851  HD2 PHE   247       4.130   1.500  21.230  1.00  0.00           H  
ATOM   3852  C   PHE   247       6.610   5.890  20.140  1.00  0.00           C  
ATOM   3853  O   PHE   247       5.900   6.890  20.080  1.00  0.00           O  
ATOM   3854  N   SER   248       7.790   5.890  20.780  1.00  0.00           N  
ATOM   3855  H   SER   248       8.270   5.000  20.810  1.00  0.00           H  
ATOM   3856  CA  SER   248       8.430   7.110  21.230  1.00  0.00           C  
ATOM   3857  HA  SER   248       7.900   7.550  22.080  1.00  0.00           H  
ATOM   3858  CB  SER   248       9.740   6.760  21.930  1.00  0.00           C  
ATOM   3859  HB2 SER   248       9.730   5.960  22.660  1.00  0.00           H  
ATOM   3860  HB3 SER   248      10.460   6.500  21.160  1.00  0.00           H  
ATOM   3861  OG  SER   248      10.270   7.910  22.450  1.00  0.00           O  
ATOM   3862  HG  SER   248      10.200   7.860  23.410  1.00  0.00           H  
ATOM   3863  C   SER   248       8.630   8.260  20.210  1.00  0.00           C  
ATOM   3864  O   SER   248       8.180   9.420  20.500  1.00  0.00           O  
ATOM   3865  N   GLN   249       9.110   7.930  18.990  1.00  0.00           N  
ATOM   3866  H   GLN   249       9.230   6.980  18.650  1.00  0.00           H  
ATOM   3867  CA  GLN   249       9.420   8.970  18.010  1.00  0.00           C  
ATOM   3868  HA  GLN   249       9.550   9.920  18.520  1.00  0.00           H  
ATOM   3869  CB  GLN   249      10.680   8.510  17.210  1.00  0.00           C  
ATOM   3870  HB2 GLN   249      10.330   7.560  16.810  1.00  0.00           H  
ATOM   3871  HB3 GLN   249      10.850   9.150  16.340  1.00  0.00           H  
ATOM   3872  CG  GLN   249      11.990   8.160  17.890  1.00  0.00           C  
ATOM   3873  HG2 GLN   249      11.790   7.500  18.740  1.00  0.00           H  
ATOM   3874  HG3 GLN   249      12.710   7.580  17.310  1.00  0.00           H  
ATOM   3875  CD  GLN   249      12.840   9.370  18.320  1.00  0.00           C  
ATOM   3876  OE1 GLN   249      13.180   9.530  19.490  1.00  0.00           O  
ATOM   3877  NE2 GLN   249      13.100  10.350  17.430  1.00  0.00           N  
ATOM   3878 HE21 GLN   249      13.730  11.030  17.830  1.00  0.00           H  
ATOM   3879 HE22 GLN   249      12.880  10.310  16.440  1.00  0.00           H  
ATOM   3880  C   GLN   249       8.210   9.200  17.070  1.00  0.00           C  
ATOM   3881  O   GLN   249       8.380   9.830  16.010  1.00  0.00           O  
ATOM   3882  N   MET   250       7.000   8.690  17.390  1.00  0.00           N  
ATOM   3883  H   MET   250       6.800   8.380  18.330  1.00  0.00           H  
ATOM   3884  CA  MET   250       5.920   8.490  16.450  1.00  0.00           C  
ATOM   3885  HA  MET   250       6.330   8.740  15.470  1.00  0.00           H  
ATOM   3886  CB  MET   250       5.490   7.000  16.570  1.00  0.00           C  
ATOM   3887  HB2 MET   250       6.390   6.430  16.330  1.00  0.00           H  
ATOM   3888  HB3 MET   250       5.040   6.660  17.510  1.00  0.00           H  
ATOM   3889  CG  MET   250       4.320   6.650  15.580  1.00  0.00           C  
ATOM   3890  HG2 MET   250       3.760   5.900  16.150  1.00  0.00           H  
ATOM   3891  HG3 MET   250       3.630   7.480  15.470  1.00  0.00           H  
ATOM   3892  SD  MET   250       4.930   6.170  13.990  1.00  0.00           S  
ATOM   3893  CE  MET   250       5.740   4.630  14.380  1.00  0.00           C  
ATOM   3894  HE1 MET   250       5.230   3.900  15.010  1.00  0.00           H  
ATOM   3895  HE2 MET   250       5.870   4.020  13.490  1.00  0.00           H  
ATOM   3896  HE3 MET   250       6.640   4.810  14.960  1.00  0.00           H  
ATOM   3897  C   MET   250       4.780   9.530  16.790  1.00  0.00           C  
ATOM   3898  O   MET   250       4.120   9.430  17.820  1.00  0.00           O  
ATOM   3899  N   PRO   251       4.560  10.510  15.910  1.00  0.00           N  
ATOM   3900  CD  PRO   251       5.460  11.110  14.880  1.00  0.00           C  
ATOM   3901  HD2 PRO   251       5.600  10.450  14.030  1.00  0.00           H  
ATOM   3902  HD3 PRO   251       6.460  11.340  15.250  1.00  0.00           H  
ATOM   3903  CG  PRO   251       4.720  12.330  14.460  1.00  0.00           C  
ATOM   3904  HG2 PRO   251       4.970  12.570  13.430  1.00  0.00           H  
ATOM   3905  HG3 PRO   251       4.930  13.200  15.080  1.00  0.00           H  
ATOM   3906  CB  PRO   251       3.210  12.090  14.700  1.00  0.00           C  
ATOM   3907  HB2 PRO   251       2.890  11.640  13.760  1.00  0.00           H  
ATOM   3908  HB3 PRO   251       2.610  12.990  14.810  1.00  0.00           H  
ATOM   3909  CA  PRO   251       3.230  11.150  15.940  1.00  0.00           C  
ATOM   3910  HA  PRO   251       3.260  11.830  16.790  1.00  0.00           H  
ATOM   3911  C   PRO   251       2.050  10.210  16.020  1.00  0.00           C  
ATOM   3912  O   PRO   251       2.020   9.330  15.170  1.00  0.00           O  
ATOM   3913  N   ILE   252       1.020  10.550  16.740  1.00  0.00           N  
ATOM   3914  H   ILE   252       1.080  11.210  17.510  1.00  0.00           H  
ATOM   3915  CA  ILE   252      -0.220   9.810  16.680  1.00  0.00           C  
ATOM   3916  HA  ILE   252      -0.050   8.750  16.890  1.00  0.00           H  
ATOM   3917  CB  ILE   252      -1.080  10.470  17.730  1.00  0.00           C  
ATOM   3918  HB  ILE   252      -1.070  11.560  17.730  1.00  0.00           H  
ATOM   3919  CG2 ILE   252      -2.600  10.110  17.700  1.00  0.00           C  
ATOM   3920 HG21 ILE   252      -3.100  10.610  16.870  1.00  0.00           H  
ATOM   3921 HG22 ILE   252      -2.870   9.070  17.540  1.00  0.00           H  
ATOM   3922 HG23 ILE   252      -3.120  10.400  18.620  1.00  0.00           H  
ATOM   3923  CG1 ILE   252      -0.560  10.090  19.150  1.00  0.00           C  
ATOM   3924 HG12 ILE   252      -1.070   9.150  19.330  1.00  0.00           H  
ATOM   3925 HG13 ILE   252       0.520   9.940  19.190  1.00  0.00           H  
ATOM   3926  CD1 ILE   252      -0.860  11.050  20.310  1.00  0.00           C  
ATOM   3927 HD11 ILE   252      -0.550  12.090  20.200  1.00  0.00           H  
ATOM   3928 HD12 ILE   252      -1.920  11.150  20.540  1.00  0.00           H  
ATOM   3929 HD13 ILE   252      -0.340  10.620  21.170  1.00  0.00           H  
ATOM   3930  C   ILE   252      -0.830   9.870  15.230  1.00  0.00           C  
ATOM   3931  O   ILE   252      -1.390   8.880  14.790  1.00  0.00           O  
ATOM   3932  N   ARG   253      -0.680  10.980  14.540  1.00  0.00           N  
ATOM   3933  H   ARG   253      -0.170  11.750  14.960  1.00  0.00           H  
ATOM   3934  CA  ARG   253      -1.190  11.110  13.140  1.00  0.00           C  
ATOM   3935  HA  ARG   253      -2.220  10.750  13.140  1.00  0.00           H  
ATOM   3936  CB  ARG   253      -1.330  12.590  12.810  1.00  0.00           C  
ATOM   3937  HB2 ARG   253      -0.460  13.140  13.180  1.00  0.00           H  
ATOM   3938  HB3 ARG   253      -1.550  12.700  11.740  1.00  0.00           H  
ATOM   3939  CG  ARG   253      -2.560  13.140  13.600  1.00  0.00           C  
ATOM   3940  HG2 ARG   253      -3.500  12.840  13.140  1.00  0.00           H  
ATOM   3941  HG3 ARG   253      -2.420  12.810  14.630  1.00  0.00           H  
ATOM   3942  CD  ARG   253      -2.590  14.650  13.560  1.00  0.00           C  
ATOM   3943  HD2 ARG   253      -2.420  15.000  12.540  1.00  0.00           H  
ATOM   3944  HD3 ARG   253      -3.570  14.980  13.880  1.00  0.00           H  
ATOM   3945  NE  ARG   253      -1.550  15.190  14.520  1.00  0.00           N  
ATOM   3946  HE  ARG   253      -1.120  14.640  15.240  1.00  0.00           H  
ATOM   3947  CZ  ARG   253      -1.160  16.460  14.560  1.00  0.00           C  
ATOM   3948  NH1 ARG   253      -1.740  17.340  13.840  1.00  0.00           N  
ATOM   3949 HH11 ARG   253      -2.270  17.010  13.050  1.00  0.00           H  
ATOM   3950 HH12 ARG   253      -1.280  18.240  13.750  1.00  0.00           H  
ATOM   3951  NH2 ARG   253      -0.210  16.860  15.320  1.00  0.00           N  
ATOM   3952 HH21 ARG   253       0.270  16.280  15.990  1.00  0.00           H  
ATOM   3953 HH22 ARG   253      -0.120  17.840  15.540  1.00  0.00           H  
ATOM   3954  C   ARG   253      -0.540  10.290  12.070  1.00  0.00           C  
ATOM   3955  O   ARG   253      -1.100   9.970  11.060  1.00  0.00           O  
ATOM   3956  N   LYS   254       0.660   9.730  12.380  1.00  0.00           N  
ATOM   3957  H   LYS   254       1.030   9.870  13.310  1.00  0.00           H  
ATOM   3958  CA  LYS   254       1.480   8.910  11.460  1.00  0.00           C  
ATOM   3959  HA  LYS   254       1.410   9.370  10.480  1.00  0.00           H  
ATOM   3960  CB  LYS   254       2.920   8.820  11.880  1.00  0.00           C  
ATOM   3961  HB2 LYS   254       3.140   9.490  12.720  1.00  0.00           H  
ATOM   3962  HB3 LYS   254       3.130   7.830  12.270  1.00  0.00           H  
ATOM   3963  CG  LYS   254       3.810   9.260  10.670  1.00  0.00           C  
ATOM   3964  HG2 LYS   254       3.610   8.610   9.820  1.00  0.00           H  
ATOM   3965  HG3 LYS   254       3.600  10.240  10.260  1.00  0.00           H  
ATOM   3966  CD  LYS   254       5.270   9.170  11.090  1.00  0.00           C  
ATOM   3967  HD2 LYS   254       5.450   9.520  12.110  1.00  0.00           H  
ATOM   3968  HD3 LYS   254       5.500   8.100  11.070  1.00  0.00           H  
ATOM   3969  CE  LYS   254       6.160   9.800  10.010  1.00  0.00           C  
ATOM   3970  HE2 LYS   254       6.300   9.110   9.170  1.00  0.00           H  
ATOM   3971  HE3 LYS   254       5.750  10.750   9.690  1.00  0.00           H  
ATOM   3972  NZ  LYS   254       7.440  10.180  10.520  1.00  0.00           N  
ATOM   3973  HZ1 LYS   254       8.140  10.110   9.800  1.00  0.00           H  
ATOM   3974  HZ2 LYS   254       7.370  11.090  10.940  1.00  0.00           H  
ATOM   3975  HZ3 LYS   254       7.760   9.480  11.180  1.00  0.00           H  
ATOM   3976  C   LYS   254       0.930   7.460  11.360  1.00  0.00           C  
ATOM   3977  O   LYS   254       1.420   6.720  10.500  1.00  0.00           O  
ATOM   3978  N   ILE   255       0.020   7.060  12.220  1.00  0.00           N  
ATOM   3979  H   ILE   255      -0.400   7.720  12.850  1.00  0.00           H  
ATOM   3980  CA  ILE   255      -0.650   5.740  12.170  1.00  0.00           C  
ATOM   3981  HA  ILE   255       0.100   5.000  11.910  1.00  0.00           H  
ATOM   3982  CB  ILE   255      -1.060   5.390  13.660  1.00  0.00           C  
ATOM   3983  HB  ILE   255      -1.590   6.250  14.060  1.00  0.00           H  
ATOM   3984  CG2 ILE   255      -1.900   4.140  13.690  1.00  0.00           C  
ATOM   3985 HG21 ILE   255      -2.170   3.870  14.710  1.00  0.00           H  
ATOM   3986 HG22 ILE   255      -2.800   4.330  13.090  1.00  0.00           H  
ATOM   3987 HG23 ILE   255      -1.340   3.340  13.190  1.00  0.00           H  
ATOM   3988  CG1 ILE   255       0.100   5.020  14.650  1.00  0.00           C  
ATOM   3989 HG12 ILE   255      -0.040   4.320  15.470  1.00  0.00           H  
ATOM   3990 HG13 ILE   255       0.940   4.560  14.140  1.00  0.00           H  
ATOM   3991  CD1 ILE   255       0.690   6.300  15.260  1.00  0.00           C  
ATOM   3992 HD11 ILE   255       1.170   6.990  14.560  1.00  0.00           H  
ATOM   3993 HD12 ILE   255      -0.160   6.830  15.680  1.00  0.00           H  
ATOM   3994 HD13 ILE   255       1.340   5.980  16.070  1.00  0.00           H  
ATOM   3995  C   ILE   255      -1.790   5.750  11.140  1.00  0.00           C  
ATOM   3996  O   ILE   255      -2.350   6.830  10.810  1.00  0.00           O  
ATOM   3997  N   ARG   256      -2.090   4.590  10.480  1.00  0.00           N  
ATOM   3998  H   ARG   256      -1.400   3.870  10.620  1.00  0.00           H  
ATOM   3999  CA  ARG   256      -3.160   4.430   9.520  1.00  0.00           C  
ATOM   4000  HA  ARG   256      -3.100   5.160   8.710  1.00  0.00           H  
ATOM   4001  CB  ARG   256      -3.020   3.070   8.750  1.00  0.00           C  
ATOM   4002  HB2 ARG   256      -3.910   2.990   8.120  1.00  0.00           H  
ATOM   4003  HB3 ARG   256      -2.170   3.110   8.060  1.00  0.00           H  
ATOM   4004  CG  ARG   256      -2.890   1.750   9.460  1.00  0.00           C  
ATOM   4005  HG2 ARG   256      -1.840   1.700   9.750  1.00  0.00           H  
ATOM   4006  HG3 ARG   256      -3.390   1.800  10.430  1.00  0.00           H  
ATOM   4007  CD  ARG   256      -3.260   0.550   8.620  1.00  0.00           C  
ATOM   4008  HD2 ARG   256      -2.670   0.530   7.700  1.00  0.00           H  
ATOM   4009  HD3 ARG   256      -2.810  -0.370   9.000  1.00  0.00           H  
ATOM   4010  NE  ARG   256      -4.760   0.610   8.360  1.00  0.00           N  
ATOM   4011  HE  ARG   256      -5.340   0.610   9.190  1.00  0.00           H  
ATOM   4012  CZ  ARG   256      -5.330   0.520   7.170  1.00  0.00           C  
ATOM   4013  NH1 ARG   256      -4.760   0.550   5.990  1.00  0.00           N  
ATOM   4014 HH11 ARG   256      -3.750   0.610   5.970  1.00  0.00           H  
ATOM   4015 HH12 ARG   256      -5.250   0.280   5.150  1.00  0.00           H  
ATOM   4016  NH2 ARG   256      -6.630   0.320   7.120  1.00  0.00           N  
ATOM   4017 HH21 ARG   256      -7.110   0.270   8.010  1.00  0.00           H  
ATOM   4018 HH22 ARG   256      -7.040  -0.160   6.330  1.00  0.00           H  
ATOM   4019  C   ARG   256      -4.530   4.560  10.160  1.00  0.00           C  
ATOM   4020  O   ARG   256      -4.840   3.940  11.150  1.00  0.00           O  
ATOM   4021  N   SER   257      -5.360   5.380   9.470  1.00  0.00           N  
ATOM   4022  H   SER   257      -4.890   5.910   8.750  1.00  0.00           H  
ATOM   4023  CA  SER   257      -6.810   5.650   9.720  1.00  0.00           C  
ATOM   4024  HA  SER   257      -7.040   6.480   9.060  1.00  0.00           H  
ATOM   4025  CB  SER   257      -7.720   4.450   9.340  1.00  0.00           C  
ATOM   4026  HB2 SER   257      -7.530   4.290   8.280  1.00  0.00           H  
ATOM   4027  HB3 SER   257      -7.340   3.560   9.840  1.00  0.00           H  
ATOM   4028  OG  SER   257      -9.000   4.840   9.600  1.00  0.00           O  
ATOM   4029  HG  SER   257      -9.530   4.090   9.870  1.00  0.00           H  
ATOM   4030  C   SER   257      -7.200   6.200  11.140  1.00  0.00           C  
ATOM   4031  O   SER   257      -7.670   7.320  11.200  1.00  0.00           O  
ATOM   4032  N   LEU   258      -6.670   5.560  12.220  1.00  0.00           N  
ATOM   4033  H   LEU   258      -6.220   4.670  12.080  1.00  0.00           H  
ATOM   4034  CA  LEU   258      -6.720   6.260  13.550  1.00  0.00           C  
ATOM   4035  HA  LEU   258      -7.740   6.570  13.780  1.00  0.00           H  
ATOM   4036  CB  LEU   258      -6.150   5.230  14.520  1.00  0.00           C  
ATOM   4037  HB2 LEU   258      -6.890   4.420  14.500  1.00  0.00           H  
ATOM   4038  HB3 LEU   258      -5.190   4.850  14.180  1.00  0.00           H  
ATOM   4039  CG  LEU   258      -5.840   5.670  15.940  1.00  0.00           C  
ATOM   4040  HG  LEU   258      -6.580   6.410  16.250  1.00  0.00           H  
ATOM   4041  CD1 LEU   258      -5.930   4.470  16.900  1.00  0.00           C  
ATOM   4042 HD11 LEU   258      -5.190   3.730  16.610  1.00  0.00           H  
ATOM   4043 HD12 LEU   258      -5.640   4.770  17.910  1.00  0.00           H  
ATOM   4044 HD13 LEU   258      -6.960   4.120  16.890  1.00  0.00           H  
ATOM   4045  CD2 LEU   258      -4.440   6.260  16.140  1.00  0.00           C  
ATOM   4046 HD21 LEU   258      -3.750   5.420  16.060  1.00  0.00           H  
ATOM   4047 HD22 LEU   258      -4.440   7.030  15.370  1.00  0.00           H  
ATOM   4048 HD23 LEU   258      -4.330   6.690  17.140  1.00  0.00           H  
ATOM   4049  C   LEU   258      -5.910   7.580  13.570  1.00  0.00           C  
ATOM   4050  O   LEU   258      -6.160   8.400  14.450  1.00  0.00           O  
ATOM   4051  N   GLY   259      -4.870   7.730  12.770  1.00  0.00           N  
ATOM   4052  H   GLY   259      -4.660   6.930  12.190  1.00  0.00           H  
ATOM   4053  CA  GLY   259      -4.120   8.940  12.580  1.00  0.00           C  
ATOM   4054  HA2 GLY   259      -4.080   9.430  13.550  1.00  0.00           H  
ATOM   4055  HA3 GLY   259      -3.150   8.720  12.130  1.00  0.00           H  
ATOM   4056  C   GLY   259      -4.870   9.960  11.720  1.00  0.00           C  
ATOM   4057  O   GLY   259      -4.340  11.060  11.480  1.00  0.00           O  
ATOM   4058  N   GLY   260      -6.140   9.700  11.320  1.00  0.00           N  
ATOM   4059  H   GLY   260      -6.620   8.890  11.690  1.00  0.00           H  
ATOM   4060  CA  GLY   260      -6.990  10.310  10.340  1.00  0.00           C  
ATOM   4061  HA2 GLY   260      -6.500  10.800   9.500  1.00  0.00           H  
ATOM   4062  HA3 GLY   260      -7.730   9.720   9.810  1.00  0.00           H  
ATOM   4063  C   GLY   260      -7.730  11.400  11.080  1.00  0.00           C  
ATOM   4064  O   GLY   260      -7.120  12.160  11.760  1.00  0.00           O  
ATOM   4065  N   LYS   261      -9.030  11.660  10.770  1.00  0.00           N  
ATOM   4066  H   LYS   261      -9.450  10.850  10.340  1.00  0.00           H  
ATOM   4067  CA  LYS   261      -9.900  12.620  11.400  1.00  0.00           C  
ATOM   4068  HA  LYS   261      -9.680  13.660  11.180  1.00  0.00           H  
ATOM   4069  CB  LYS   261     -11.320  12.370  10.830  1.00  0.00           C  
ATOM   4070  HB2 LYS   261     -11.250  12.390   9.740  1.00  0.00           H  
ATOM   4071  HB3 LYS   261     -11.600  11.350  11.110  1.00  0.00           H  
ATOM   4072  CG  LYS   261     -12.390  13.440  11.340  1.00  0.00           C  
ATOM   4073  HG2 LYS   261     -12.570  13.510  12.410  1.00  0.00           H  
ATOM   4074  HG3 LYS   261     -12.100  14.430  10.980  1.00  0.00           H  
ATOM   4075  CD  LYS   261     -13.770  13.120  10.720  1.00  0.00           C  
ATOM   4076  HD2 LYS   261     -13.620  12.820   9.680  1.00  0.00           H  
ATOM   4077  HD3 LYS   261     -13.940  12.140  11.160  1.00  0.00           H  
ATOM   4078  CE  LYS   261     -14.990  13.940  11.040  1.00  0.00           C  
ATOM   4079  HE2 LYS   261     -15.040  14.030  12.120  1.00  0.00           H  
ATOM   4080  HE3 LYS   261     -15.030  14.930  10.580  1.00  0.00           H  
ATOM   4081  NZ  LYS   261     -16.200  13.160  10.520  1.00  0.00           N  
ATOM   4082  HZ1 LYS   261     -17.040  13.540  10.920  1.00  0.00           H  
ATOM   4083  HZ2 LYS   261     -16.190  13.160   9.510  1.00  0.00           H  
ATOM   4084  HZ3 LYS   261     -16.170  12.240  10.940  1.00  0.00           H  
ATOM   4085  C   LYS   261      -9.880  12.570  12.940  1.00  0.00           C  
ATOM   4086  O   LYS   261      -9.830  13.580  13.630  1.00  0.00           O  
ATOM   4087  N   LEU   262      -9.860  11.310  13.480  1.00  0.00           N  
ATOM   4088  H   LEU   262     -10.190  10.590  12.860  1.00  0.00           H  
ATOM   4089  CA  LEU   262      -9.520  11.090  14.900  1.00  0.00           C  
ATOM   4090  HA  LEU   262     -10.200  11.730  15.470  1.00  0.00           H  
ATOM   4091  CB  LEU   262      -9.720   9.570  15.190  1.00  0.00           C  
ATOM   4092  HB2 LEU   262     -10.730   9.370  14.830  1.00  0.00           H  
ATOM   4093  HB3 LEU   262      -9.100   8.930  14.550  1.00  0.00           H  
ATOM   4094  CG  LEU   262      -9.570   9.040  16.650  1.00  0.00           C  
ATOM   4095  HG  LEU   262      -8.600   9.270  17.080  1.00  0.00           H  
ATOM   4096  CD1 LEU   262     -10.580   9.660  17.640  1.00  0.00           C  
ATOM   4097 HD11 LEU   262     -10.350  10.640  18.060  1.00  0.00           H  
ATOM   4098 HD12 LEU   262     -11.500   9.660  17.060  1.00  0.00           H  
ATOM   4099 HD13 LEU   262     -10.590   8.970  18.480  1.00  0.00           H  
ATOM   4100  CD2 LEU   262      -9.740   7.470  16.590  1.00  0.00           C  
ATOM   4101 HD21 LEU   262      -9.380   7.110  17.550  1.00  0.00           H  
ATOM   4102 HD22 LEU   262     -10.710   7.110  16.260  1.00  0.00           H  
ATOM   4103 HD23 LEU   262      -9.090   7.100  15.790  1.00  0.00           H  
ATOM   4104  C   LEU   262      -8.050  11.560  15.290  1.00  0.00           C  
ATOM   4105  O   LEU   262      -7.960  12.230  16.330  1.00  0.00           O  
ATOM   4106  N   GLY   263      -6.980  11.370  14.530  1.00  0.00           N  
ATOM   4107  H   GLY   263      -7.000  10.860  13.660  1.00  0.00           H  
ATOM   4108  CA  GLY   263      -5.660  11.870  14.910  1.00  0.00           C  
ATOM   4109  HA2 GLY   263      -5.330  11.410  15.840  1.00  0.00           H  
ATOM   4110  HA3 GLY   263      -4.940  11.620  14.130  1.00  0.00           H  
ATOM   4111  C   GLY   263      -5.550  13.370  14.910  1.00  0.00           C  
ATOM   4112  O   GLY   263      -4.920  13.970  15.870  1.00  0.00           O  
ATOM   4113  N   ALA   264      -6.390  13.930  14.080  1.00  0.00           N  
ATOM   4114  H   ALA   264      -6.810  13.220  13.490  1.00  0.00           H  
ATOM   4115  CA  ALA   264      -6.750  15.420  14.010  1.00  0.00           C  
ATOM   4116  HA  ALA   264      -5.780  15.930  13.980  1.00  0.00           H  
ATOM   4117  CB  ALA   264      -7.490  15.680  12.680  1.00  0.00           C  
ATOM   4118  HB1 ALA   264      -8.510  15.320  12.650  1.00  0.00           H  
ATOM   4119  HB2 ALA   264      -7.510  16.770  12.580  1.00  0.00           H  
ATOM   4120  HB3 ALA   264      -6.930  15.210  11.870  1.00  0.00           H  
ATOM   4121  C   ALA   264      -7.580  15.950  15.220  1.00  0.00           C  
ATOM   4122  O   ALA   264      -7.530  17.190  15.390  1.00  0.00           O  
ATOM   4123  N   SER   265      -8.340  15.150  15.980  1.00  0.00           N  
ATOM   4124  H   SER   265      -8.230  14.150  15.900  1.00  0.00           H  
ATOM   4125  CA  SER   265      -8.950  15.570  17.200  1.00  0.00           C  
ATOM   4126  HA  SER   265      -9.180  16.630  17.130  1.00  0.00           H  
ATOM   4127  CB  SER   265     -10.280  14.860  17.260  1.00  0.00           C  
ATOM   4128  HB2 SER   265     -10.830  15.380  18.050  1.00  0.00           H  
ATOM   4129  HB3 SER   265     -11.000  15.010  16.450  1.00  0.00           H  
ATOM   4130  OG  SER   265     -10.160  13.470  17.720  1.00  0.00           O  
ATOM   4131  HG  SER   265      -9.760  12.910  17.050  1.00  0.00           H  
ATOM   4132  C   SER   265      -8.150  15.250  18.460  1.00  0.00           C  
ATOM   4133  O   SER   265      -8.150  16.060  19.390  1.00  0.00           O  
ATOM   4134  N   VAL   266      -7.290  14.250  18.420  1.00  0.00           N  
ATOM   4135  H   VAL   266      -7.290  13.620  17.640  1.00  0.00           H  
ATOM   4136  CA  VAL   266      -6.460  13.890  19.620  1.00  0.00           C  
ATOM   4137  HA  VAL   266      -7.140  13.930  20.480  1.00  0.00           H  
ATOM   4138  CB  VAL   266      -5.670  12.530  19.370  1.00  0.00           C  
ATOM   4139  HB  VAL   266      -5.080  12.560  18.450  1.00  0.00           H  
ATOM   4140  CG1 VAL   266      -4.710  12.300  20.580  1.00  0.00           C  
ATOM   4141 HG11 VAL   266      -5.190  12.720  21.470  1.00  0.00           H  
ATOM   4142 HG12 VAL   266      -4.540  11.230  20.660  1.00  0.00           H  
ATOM   4143 HG13 VAL   266      -3.780  12.850  20.460  1.00  0.00           H  
ATOM   4144  CG2 VAL   266      -6.750  11.420  19.330  1.00  0.00           C  
ATOM   4145 HG21 VAL   266      -6.350  10.440  19.080  1.00  0.00           H  
ATOM   4146 HG22 VAL   266      -7.290  11.420  20.270  1.00  0.00           H  
ATOM   4147 HG23 VAL   266      -7.500  11.660  18.580  1.00  0.00           H  
ATOM   4148  C   VAL   266      -5.450  15.000  19.980  1.00  0.00           C  
ATOM   4149  O   VAL   266      -5.470  15.560  21.060  1.00  0.00           O  
ATOM   4150  N   ILE   267      -4.820  15.490  18.920  1.00  0.00           N  
ATOM   4151  H   ILE   267      -4.920  15.080  18.000  1.00  0.00           H  
ATOM   4152  CA  ILE   267      -3.930  16.670  19.070  1.00  0.00           C  
ATOM   4153  HA  ILE   267      -3.190  16.370  19.810  1.00  0.00           H  
ATOM   4154  CB  ILE   267      -3.300  17.010  17.760  1.00  0.00           C  
ATOM   4155  HB  ILE   267      -2.600  16.250  17.400  1.00  0.00           H  
ATOM   4156  CG2 ILE   267      -4.270  17.210  16.530  1.00  0.00           C  
ATOM   4157 HG21 ILE   267      -5.030  16.430  16.580  1.00  0.00           H  
ATOM   4158 HG22 ILE   267      -4.770  18.170  16.640  1.00  0.00           H  
ATOM   4159 HG23 ILE   267      -3.730  17.180  15.570  1.00  0.00           H  
ATOM   4160  CG1 ILE   267      -2.380  18.310  17.740  1.00  0.00           C  
ATOM   4161 HG12 ILE   267      -2.000  18.480  16.740  1.00  0.00           H  
ATOM   4162 HG13 ILE   267      -2.950  19.200  18.020  1.00  0.00           H  
ATOM   4163  CD1 ILE   267      -1.210  18.220  18.730  1.00  0.00           C  
ATOM   4164 HD11 ILE   267      -1.490  18.070  19.770  1.00  0.00           H  
ATOM   4165 HD12 ILE   267      -0.580  17.360  18.490  1.00  0.00           H  
ATOM   4166 HD13 ILE   267      -0.580  19.120  18.720  1.00  0.00           H  
ATOM   4167  C   ILE   267      -4.670  17.890  19.640  1.00  0.00           C  
ATOM   4168  O   ILE   267      -4.110  18.620  20.450  1.00  0.00           O  
ATOM   4169  N   GLU   268      -5.970  18.020  19.320  1.00  0.00           N  
ATOM   4170  H   GLU   268      -6.420  17.270  18.820  1.00  0.00           H  
ATOM   4171  CA  GLU   268      -6.680  19.250  19.510  1.00  0.00           C  
ATOM   4172  HA  GLU   268      -6.050  20.130  19.650  1.00  0.00           H  
ATOM   4173  CB  GLU   268      -7.570  19.440  18.280  1.00  0.00           C  
ATOM   4174  HB2 GLU   268      -6.820  19.710  17.540  1.00  0.00           H  
ATOM   4175  HB3 GLU   268      -8.120  18.550  17.980  1.00  0.00           H  
ATOM   4176  CG  GLU   268      -8.580  20.630  18.460  1.00  0.00           C  
ATOM   4177  HG2 GLU   268      -9.510  20.370  18.950  1.00  0.00           H  
ATOM   4178  HG3 GLU   268      -8.110  21.350  19.140  1.00  0.00           H  
ATOM   4179  CD  GLU   268      -8.870  21.360  17.170  1.00  0.00           C  
ATOM   4180  OE1 GLU   268      -9.890  21.050  16.500  1.00  0.00           O  
ATOM   4181  OE2 GLU   268      -8.130  22.290  16.860  1.00  0.00           O  
ATOM   4182  C   GLU   268      -7.370  19.230  20.850  1.00  0.00           C  
ATOM   4183  O   GLU   268      -7.270  20.140  21.610  1.00  0.00           O  
ATOM   4184  N   ILE   269      -8.000  18.140  21.290  1.00  0.00           N  
ATOM   4185  H   ILE   269      -8.160  17.360  20.670  1.00  0.00           H  
ATOM   4186  CA  ILE   269      -8.720  17.970  22.590  1.00  0.00           C  
ATOM   4187  HA  ILE   269      -9.200  18.940  22.730  1.00  0.00           H  
ATOM   4188  CB  ILE   269      -9.790  16.870  22.450  1.00  0.00           C  
ATOM   4189  HB  ILE   269      -9.410  15.920  22.070  1.00  0.00           H  
ATOM   4190  CG2 ILE   269     -10.380  16.450  23.820  1.00  0.00           C  
ATOM   4191 HG21 ILE   269     -10.940  17.320  24.170  1.00  0.00           H  
ATOM   4192 HG22 ILE   269     -11.050  15.630  23.590  1.00  0.00           H  
ATOM   4193 HG23 ILE   269      -9.590  16.200  24.520  1.00  0.00           H  
ATOM   4194  CG1 ILE   269     -10.930  17.350  21.460  1.00  0.00           C  
ATOM   4195 HG12 ILE   269     -11.650  17.870  22.100  1.00  0.00           H  
ATOM   4196 HG13 ILE   269     -10.430  18.100  20.850  1.00  0.00           H  
ATOM   4197  CD1 ILE   269     -11.550  16.160  20.710  1.00  0.00           C  
ATOM   4198 HD11 ILE   269     -12.110  15.580  21.430  1.00  0.00           H  
ATOM   4199 HD12 ILE   269     -12.300  16.480  19.990  1.00  0.00           H  
ATOM   4200 HD13 ILE   269     -10.840  15.520  20.180  1.00  0.00           H  
ATOM   4201  C   ILE   269      -7.670  17.700  23.690  1.00  0.00           C  
ATOM   4202  O   ILE   269      -7.830  18.180  24.770  1.00  0.00           O  
ATOM   4203  N   LEU   270      -6.590  17.040  23.360  1.00  0.00           N  
ATOM   4204  H   LEU   270      -6.560  16.810  22.370  1.00  0.00           H  
ATOM   4205  CA  LEU   270      -5.710  16.410  24.350  1.00  0.00           C  
ATOM   4206  HA  LEU   270      -6.100  16.670  25.340  1.00  0.00           H  
ATOM   4207  CB  LEU   270      -5.980  14.860  24.290  1.00  0.00           C  
ATOM   4208  HB2 LEU   270      -7.060  14.690  24.290  1.00  0.00           H  
ATOM   4209  HB3 LEU   270      -5.620  14.540  23.310  1.00  0.00           H  
ATOM   4210  CG  LEU   270      -5.440  13.940  25.380  1.00  0.00           C  
ATOM   4211  HG  LEU   270      -4.360  14.080  25.450  1.00  0.00           H  
ATOM   4212  CD1 LEU   270      -6.070  14.300  26.750  1.00  0.00           C  
ATOM   4213 HD11 LEU   270      -5.810  15.330  27.020  1.00  0.00           H  
ATOM   4214 HD12 LEU   270      -7.120  14.030  26.840  1.00  0.00           H  
ATOM   4215 HD13 LEU   270      -5.560  13.680  27.490  1.00  0.00           H  
ATOM   4216  CD2 LEU   270      -5.530  12.480  25.010  1.00  0.00           C  
ATOM   4217 HD21 LEU   270      -4.970  12.270  24.100  1.00  0.00           H  
ATOM   4218 HD22 LEU   270      -4.990  11.770  25.640  1.00  0.00           H  
ATOM   4219 HD23 LEU   270      -6.580  12.190  25.100  1.00  0.00           H  
ATOM   4220  C   LEU   270      -4.230  16.800  24.360  1.00  0.00           C  
ATOM   4221  O   LEU   270      -3.480  16.580  25.310  1.00  0.00           O  
ATOM   4222  N   GLY   271      -3.730  17.480  23.270  1.00  0.00           N  
ATOM   4223  H   GLY   271      -4.350  17.600  22.490  1.00  0.00           H  
ATOM   4224  CA  GLY   271      -2.470  18.150  23.190  1.00  0.00           C  
ATOM   4225  HA2 GLY   271      -2.670  18.810  22.340  1.00  0.00           H  
ATOM   4226  HA3 GLY   271      -2.210  18.740  24.070  1.00  0.00           H  
ATOM   4227  C   GLY   271      -1.300  17.220  22.990  1.00  0.00           C  
ATOM   4228  O   GLY   271      -0.220  17.690  22.650  1.00  0.00           O  
ATOM   4229  N   ILE   272      -1.410  15.930  23.250  1.00  0.00           N  
ATOM   4230  H   ILE   272      -2.290  15.560  23.580  1.00  0.00           H  
ATOM   4231  CA  ILE   272      -0.320  14.920  23.040  1.00  0.00           C  
ATOM   4232  HA  ILE   272       0.540  15.320  23.570  1.00  0.00           H  
ATOM   4233  CB  ILE   272      -0.810  13.570  23.600  1.00  0.00           C  
ATOM   4234  HB  ILE   272      -1.650  13.230  23.010  1.00  0.00           H  
ATOM   4235  CG2 ILE   272       0.280  12.460  23.370  1.00  0.00           C  
ATOM   4236 HG21 ILE   272       1.150  12.670  24.000  1.00  0.00           H  
ATOM   4237 HG22 ILE   272      -0.230  11.510  23.490  1.00  0.00           H  
ATOM   4238 HG23 ILE   272       0.600  12.520  22.330  1.00  0.00           H  
ATOM   4239  CG1 ILE   272      -1.170  13.600  25.080  1.00  0.00           C  
ATOM   4240 HG12 ILE   272      -2.110  14.110  25.270  1.00  0.00           H  
ATOM   4241 HG13 ILE   272      -1.390  12.600  25.480  1.00  0.00           H  
ATOM   4242  CD1 ILE   272      -0.100  14.150  26.070  1.00  0.00           C  
ATOM   4243 HD11 ILE   272       0.710  13.430  26.190  1.00  0.00           H  
ATOM   4244 HD12 ILE   272       0.270  15.120  25.750  1.00  0.00           H  
ATOM   4245 HD13 ILE   272      -0.610  14.340  27.020  1.00  0.00           H  
ATOM   4246  C   ILE   272       0.050  14.870  21.500  1.00  0.00           C  
ATOM   4247  O   ILE   272      -0.850  14.780  20.690  1.00  0.00           O  
ATOM   4248  N   GLU   273       1.320  14.780  21.260  1.00  0.00           N  
ATOM   4249  H   GLU   273       2.010  14.990  21.970  1.00  0.00           H  
ATOM   4250  CA  GLU   273       1.810  14.490  19.950  1.00  0.00           C  
ATOM   4251  HA  GLU   273       1.050  14.560  19.170  1.00  0.00           H  
ATOM   4252  CB  GLU   273       3.020  15.390  19.630  1.00  0.00           C  
ATOM   4253  HB2 GLU   273       2.710  16.410  19.870  1.00  0.00           H  
ATOM   4254  HB3 GLU   273       3.860  15.060  20.240  1.00  0.00           H  
ATOM   4255  CG  GLU   273       3.490  15.490  18.160  1.00  0.00           C  
ATOM   4256  HG2 GLU   273       4.380  16.100  18.320  1.00  0.00           H  
ATOM   4257  HG3 GLU   273       3.660  14.470  17.800  1.00  0.00           H  
ATOM   4258  CD  GLU   273       2.560  16.210  17.270  1.00  0.00           C  
ATOM   4259  OE1 GLU   273       1.820  15.560  16.490  1.00  0.00           O  
ATOM   4260  OE2 GLU   273       2.430  17.430  17.400  1.00  0.00           O  
ATOM   4261  C   GLU   273       2.250  13.050  19.780  1.00  0.00           C  
ATOM   4262  O   GLU   273       1.840  12.310  18.920  1.00  0.00           O  
ATOM   4263  N   TYR   274       3.060  12.560  20.740  1.00  0.00           N  
ATOM   4264  H   TYR   274       3.390  13.180  21.470  1.00  0.00           H  
ATOM   4265  CA  TYR   274       3.770  11.290  20.590  1.00  0.00           C  
ATOM   4266  HA  TYR   274       4.030  11.160  19.540  1.00  0.00           H  
ATOM   4267  CB  TYR   274       5.080  11.350  21.350  1.00  0.00           C  
ATOM   4268  HB2 TYR   274       4.900  11.260  22.420  1.00  0.00           H  
ATOM   4269  HB3 TYR   274       5.800  10.540  21.170  1.00  0.00           H  
ATOM   4270  CG  TYR   274       5.900  12.610  21.050  1.00  0.00           C  
ATOM   4271  CD1 TYR   274       6.490  12.760  19.780  1.00  0.00           C  
ATOM   4272  HD1 TYR   274       6.690  11.850  19.230  1.00  0.00           H  
ATOM   4273  CE1 TYR   274       7.080  13.950  19.380  1.00  0.00           C  
ATOM   4274  HE1 TYR   274       7.560  14.020  18.420  1.00  0.00           H  
ATOM   4275  CZ  TYR   274       7.100  15.010  20.320  1.00  0.00           C  
ATOM   4276  OH  TYR   274       7.690  16.130  19.940  1.00  0.00           O  
ATOM   4277  HH  TYR   274       7.400  16.370  19.050  1.00  0.00           H  
ATOM   4278  CE2 TYR   274       6.600  14.840  21.660  1.00  0.00           C  
ATOM   4279  HE2 TYR   274       6.710  15.680  22.330  1.00  0.00           H  
ATOM   4280  CD2 TYR   274       5.860  13.640  21.970  1.00  0.00           C  
ATOM   4281  HD2 TYR   274       5.250  13.500  22.860  1.00  0.00           H  
ATOM   4282  C   TYR   274       2.990  10.100  21.130  1.00  0.00           C  
ATOM   4283  O   TYR   274       2.380  10.240  22.170  1.00  0.00           O  
ATOM   4284  N   MET   275       3.050   8.990  20.470  1.00  0.00           N  
ATOM   4285  H   MET   275       3.550   9.010  19.590  1.00  0.00           H  
ATOM   4286  CA  MET   275       1.970   8.080  20.570  1.00  0.00           C  
ATOM   4287  HA  MET   275       1.010   8.560  20.750  1.00  0.00           H  
ATOM   4288  CB  MET   275       1.850   7.300  19.210  1.00  0.00           C  
ATOM   4289  HB2 MET   275       1.420   7.880  18.390  1.00  0.00           H  
ATOM   4290  HB3 MET   275       2.860   7.160  18.800  1.00  0.00           H  
ATOM   4291  CG  MET   275       1.140   5.890  19.170  1.00  0.00           C  
ATOM   4292  HG2 MET   275       1.110   5.410  18.190  1.00  0.00           H  
ATOM   4293  HG3 MET   275       1.750   5.190  19.750  1.00  0.00           H  
ATOM   4294  SD  MET   275      -0.570   5.750  19.750  1.00  0.00           S  
ATOM   4295  CE  MET   275      -1.510   6.460  18.380  1.00  0.00           C  
ATOM   4296  HE1 MET   275      -1.190   6.020  17.440  1.00  0.00           H  
ATOM   4297  HE2 MET   275      -2.480   6.030  18.630  1.00  0.00           H  
ATOM   4298  HE3 MET   275      -1.560   7.550  18.350  1.00  0.00           H  
ATOM   4299  C   MET   275       2.160   7.110  21.700  1.00  0.00           C  
ATOM   4300  O   MET   275       1.180   6.660  22.270  1.00  0.00           O  
ATOM   4301  N   GLY   276       3.340   6.830  22.170  1.00  0.00           N  
ATOM   4302  H   GLY   276       4.030   7.210  21.540  1.00  0.00           H  
ATOM   4303  CA  GLY   276       3.740   6.070  23.390  1.00  0.00           C  
ATOM   4304  HA2 GLY   276       3.160   5.150  23.480  1.00  0.00           H  
ATOM   4305  HA3 GLY   276       4.810   5.880  23.390  1.00  0.00           H  
ATOM   4306  C   GLY   276       3.350   6.740  24.760  1.00  0.00           C  
ATOM   4307  O   GLY   276       3.360   5.970  25.780  1.00  0.00           O  
ATOM   4308  N   GLU   277       3.040   8.040  24.740  1.00  0.00           N  
ATOM   4309  H   GLU   277       3.100   8.480  23.830  1.00  0.00           H  
ATOM   4310  CA  GLU   277       2.630   8.800  25.900  1.00  0.00           C  
ATOM   4311  HA  GLU   277       3.170   8.300  26.710  1.00  0.00           H  
ATOM   4312  CB  GLU   277       3.020  10.310  25.740  1.00  0.00           C  
ATOM   4313  HB2 GLU   277       2.670  10.630  24.760  1.00  0.00           H  
ATOM   4314  HB3 GLU   277       2.660  10.910  26.570  1.00  0.00           H  
ATOM   4315  CG  GLU   277       4.530  10.380  25.720  1.00  0.00           C  
ATOM   4316  HG2 GLU   277       5.010   9.500  25.300  1.00  0.00           H  
ATOM   4317  HG3 GLU   277       4.790  11.260  25.120  1.00  0.00           H  
ATOM   4318  CD  GLU   277       5.180  10.670  27.070  1.00  0.00           C  
ATOM   4319  OE1 GLU   277       5.150  11.880  27.510  1.00  0.00           O  
ATOM   4320  OE2 GLU   277       5.340   9.660  27.800  1.00  0.00           O  
ATOM   4321  C   GLU   277       1.110   8.810  26.310  1.00  0.00           C  
ATOM   4322  O   GLU   277       0.760   8.920  27.430  1.00  0.00           O  
ATOM   4323  N   LEU   278       0.150   8.400  25.390  1.00  0.00           N  
ATOM   4324  H   LEU   278       0.410   8.240  24.420  1.00  0.00           H  
ATOM   4325  CA  LEU   278      -1.240   8.330  25.790  1.00  0.00           C  
ATOM   4326  HA  LEU   278      -1.650   9.310  26.080  1.00  0.00           H  
ATOM   4327  CB  LEU   278      -1.910   7.850  24.490  1.00  0.00           C  
ATOM   4328  HB2 LEU   278      -1.430   6.970  24.070  1.00  0.00           H  
ATOM   4329  HB3 LEU   278      -2.950   7.600  24.660  1.00  0.00           H  
ATOM   4330  CG  LEU   278      -1.930   8.870  23.310  1.00  0.00           C  
ATOM   4331  HG  LEU   278      -0.930   9.220  23.050  1.00  0.00           H  
ATOM   4332  CD1 LEU   278      -2.340   8.160  22.010  1.00  0.00           C  
ATOM   4333 HD11 LEU   278      -2.490   8.930  21.260  1.00  0.00           H  
ATOM   4334 HD12 LEU   278      -1.460   7.560  21.750  1.00  0.00           H  
ATOM   4335 HD13 LEU   278      -3.160   7.470  22.230  1.00  0.00           H  
ATOM   4336  CD2 LEU   278      -2.830  10.040  23.510  1.00  0.00           C  
ATOM   4337 HD21 LEU   278      -2.560  10.810  22.790  1.00  0.00           H  
ATOM   4338 HD22 LEU   278      -3.860   9.770  23.270  1.00  0.00           H  
ATOM   4339 HD23 LEU   278      -2.730  10.530  24.480  1.00  0.00           H  
ATOM   4340  C   LEU   278      -1.410   7.210  26.950  1.00  0.00           C  
ATOM   4341  O   LEU   278      -2.420   7.290  27.670  1.00  0.00           O  
ATOM   4342  N   THR   279      -0.450   6.260  27.140  1.00  0.00           N  
ATOM   4343  H   THR   279       0.360   6.300  26.540  1.00  0.00           H  
ATOM   4344  CA  THR   279      -0.510   5.310  28.220  1.00  0.00           C  
ATOM   4345  HA  THR   279      -1.240   4.520  28.030  1.00  0.00           H  
ATOM   4346  CB  THR   279       0.770   4.440  28.170  1.00  0.00           C  
ATOM   4347  HB  THR   279       0.720   3.560  28.810  1.00  0.00           H  
ATOM   4348  CG2 THR   279       1.010   3.730  26.840  1.00  0.00           C  
ATOM   4349 HG21 THR   279       1.150   4.470  26.050  1.00  0.00           H  
ATOM   4350 HG22 THR   279       2.010   3.320  26.750  1.00  0.00           H  
ATOM   4351 HG23 THR   279       0.170   3.050  26.670  1.00  0.00           H  
ATOM   4352  OG1 THR   279       1.940   5.230  28.390  1.00  0.00           O  
ATOM   4353  HG1 THR   279       2.210   5.660  27.570  1.00  0.00           H  
ATOM   4354  C   THR   279      -0.560   5.870  29.720  1.00  0.00           C  
ATOM   4355  O   THR   279      -1.100   5.140  30.550  1.00  0.00           O  
ATOM   4356  N   GLN   280      -0.340   7.170  29.920  1.00  0.00           N  
ATOM   4357  H   GLN   280      -0.160   7.750  29.110  1.00  0.00           H  
ATOM   4358  CA  GLN   280      -0.690   7.760  31.180  1.00  0.00           C  
ATOM   4359  HA  GLN   280      -0.400   7.020  31.930  1.00  0.00           H  
ATOM   4360  CB  GLN   280       0.180   9.020  31.500  1.00  0.00           C  
ATOM   4361  HB2 GLN   280      -0.060   9.270  32.530  1.00  0.00           H  
ATOM   4362  HB3 GLN   280       1.210   8.700  31.340  1.00  0.00           H  
ATOM   4363  CG  GLN   280       0.010  10.210  30.620  1.00  0.00           C  
ATOM   4364  HG2 GLN   280       0.190   9.990  29.570  1.00  0.00           H  
ATOM   4365  HG3 GLN   280      -0.980  10.670  30.710  1.00  0.00           H  
ATOM   4366  CD  GLN   280       1.080  11.330  30.720  1.00  0.00           C  
ATOM   4367  OE1 GLN   280       2.160  11.190  30.180  1.00  0.00           O  
ATOM   4368  NE2 GLN   280       0.990  12.380  31.410  1.00  0.00           N  
ATOM   4369 HE21 GLN   280       1.840  12.910  31.550  1.00  0.00           H  
ATOM   4370 HE22 GLN   280       0.140  12.670  31.860  1.00  0.00           H  
ATOM   4371  C   GLN   280      -2.170   8.070  31.570  1.00  0.00           C  
ATOM   4372  O   GLN   280      -2.530   8.100  32.770  1.00  0.00           O  
ATOM   4373  N   PHE   281      -3.030   8.220  30.550  1.00  0.00           N  
ATOM   4374  H   PHE   281      -2.620   8.330  29.640  1.00  0.00           H  
ATOM   4375  CA  PHE   281      -4.560   8.230  30.780  1.00  0.00           C  
ATOM   4376  HA  PHE   281      -4.770   8.820  31.670  1.00  0.00           H  
ATOM   4377  CB  PHE   281      -5.020   8.880  29.470  1.00  0.00           C  
ATOM   4378  HB2 PHE   281      -4.830   8.200  28.640  1.00  0.00           H  
ATOM   4379  HB3 PHE   281      -6.100   8.800  29.610  1.00  0.00           H  
ATOM   4380  CG  PHE   281      -4.530  10.270  29.240  1.00  0.00           C  
ATOM   4381  CD1 PHE   281      -3.310  10.560  28.510  1.00  0.00           C  
ATOM   4382  HD1 PHE   281      -2.870   9.800  27.880  1.00  0.00           H  
ATOM   4383  CE1 PHE   281      -2.760  11.910  28.470  1.00  0.00           C  
ATOM   4384  HE1 PHE   281      -1.840  12.030  27.920  1.00  0.00           H  
ATOM   4385  CZ  PHE   281      -3.310  12.930  29.200  1.00  0.00           C  
ATOM   4386  HZ  PHE   281      -2.900  13.930  29.190  1.00  0.00           H  
ATOM   4387  CE2 PHE   281      -4.480  12.600  29.990  1.00  0.00           C  
ATOM   4388  HE2 PHE   281      -4.850  13.330  30.700  1.00  0.00           H  
ATOM   4389  CD2 PHE   281      -5.080  11.320  29.990  1.00  0.00           C  
ATOM   4390  HD2 PHE   281      -5.880  11.120  30.690  1.00  0.00           H  
ATOM   4391  C   PHE   281      -5.030   6.760  31.000  1.00  0.00           C  
ATOM   4392  O   PHE   281      -4.520   5.940  30.260  1.00  0.00           O  
ATOM   4393  N   THR   282      -6.120   6.560  31.740  1.00  0.00           N  
ATOM   4394  H   THR   282      -6.420   7.390  32.230  1.00  0.00           H  
ATOM   4395  CA  THR   282      -6.840   5.270  31.820  1.00  0.00           C  
ATOM   4396  HA  THR   282      -6.070   4.500  31.850  1.00  0.00           H  
ATOM   4397  CB  THR   282      -7.780   5.290  33.030  1.00  0.00           C  
ATOM   4398  HB  THR   282      -8.370   4.380  33.140  1.00  0.00           H  
ATOM   4399  CG2 THR   282      -6.930   5.540  34.270  1.00  0.00           C  
ATOM   4400 HG21 THR   282      -6.410   6.490  34.190  1.00  0.00           H  
ATOM   4401 HG22 THR   282      -7.550   5.480  35.170  1.00  0.00           H  
ATOM   4402 HG23 THR   282      -6.170   4.760  34.330  1.00  0.00           H  
ATOM   4403  OG1 THR   282      -8.570   6.430  32.950  1.00  0.00           O  
ATOM   4404  HG1 THR   282      -9.120   6.480  33.740  1.00  0.00           H  
ATOM   4405  C   THR   282      -7.700   4.990  30.550  1.00  0.00           C  
ATOM   4406  O   THR   282      -8.080   5.880  29.780  1.00  0.00           O  
ATOM   4407  N   GLU   283      -8.150   3.690  30.350  1.00  0.00           N  
ATOM   4408  H   GLU   283      -7.630   2.990  30.870  1.00  0.00           H  
ATOM   4409  CA  GLU   283      -9.030   3.300  29.260  1.00  0.00           C  
ATOM   4410  HA  GLU   283      -8.670   3.660  28.290  1.00  0.00           H  
ATOM   4411  CB  GLU   283      -9.190   1.790  29.210  1.00  0.00           C  
ATOM   4412  HB2 GLU   283      -9.510   1.490  28.210  1.00  0.00           H  
ATOM   4413  HB3 GLU   283      -8.230   1.290  29.270  1.00  0.00           H  
ATOM   4414  CG  GLU   283     -10.130   1.110  30.200  1.00  0.00           C  
ATOM   4415  HG2 GLU   283     -11.080   1.640  30.170  1.00  0.00           H  
ATOM   4416  HG3 GLU   283     -10.030   0.090  29.820  1.00  0.00           H  
ATOM   4417  CD  GLU   283      -9.500   1.060  31.630  1.00  0.00           C  
ATOM   4418  OE1 GLU   283      -9.170  -0.050  32.110  1.00  0.00           O  
ATOM   4419  OE2 GLU   283      -9.500   2.160  32.270  1.00  0.00           O  
ATOM   4420  C   GLU   283     -10.420   4.120  29.370  1.00  0.00           C  
ATOM   4421  O   GLU   283     -10.900   4.550  28.340  1.00  0.00           O  
ATOM   4422  N   SER   284     -10.910   4.350  30.570  1.00  0.00           N  
ATOM   4423  H   SER   284     -10.510   3.960  31.410  1.00  0.00           H  
ATOM   4424  CA  SER   284     -12.120   5.130  30.820  1.00  0.00           C  
ATOM   4425  HA  SER   284     -12.910   4.690  30.220  1.00  0.00           H  
ATOM   4426  CB  SER   284     -12.580   4.930  32.320  1.00  0.00           C  
ATOM   4427  HB2 SER   284     -12.830   3.890  32.530  1.00  0.00           H  
ATOM   4428  HB3 SER   284     -11.850   5.150  33.100  1.00  0.00           H  
ATOM   4429  OG  SER   284     -13.830   5.600  32.620  1.00  0.00           O  
ATOM   4430  HG  SER   284     -13.720   6.060  33.460  1.00  0.00           H  
ATOM   4431  C   SER   284     -11.880   6.600  30.520  1.00  0.00           C  
ATOM   4432  O   SER   284     -12.790   7.340  30.050  1.00  0.00           O  
ATOM   4433  N   GLN   285     -10.680   7.190  30.700  1.00  0.00           N  
ATOM   4434  H   GLN   285      -9.950   6.580  31.040  1.00  0.00           H  
ATOM   4435  CA  GLN   285     -10.460   8.640  30.540  1.00  0.00           C  
ATOM   4436  HA  GLN   285     -11.180   9.240  31.090  1.00  0.00           H  
ATOM   4437  CB  GLN   285      -9.120   9.010  31.190  1.00  0.00           C  
ATOM   4438  HB2 GLN   285      -8.410   8.220  30.930  1.00  0.00           H  
ATOM   4439  HB3 GLN   285      -8.780   9.920  30.710  1.00  0.00           H  
ATOM   4440  CG  GLN   285      -9.160   9.320  32.700  1.00  0.00           C  
ATOM   4441  HG2 GLN   285      -9.590  10.320  32.790  1.00  0.00           H  
ATOM   4442  HG3 GLN   285      -9.820   8.610  33.200  1.00  0.00           H  
ATOM   4443  CD  GLN   285      -7.760   9.470  33.320  1.00  0.00           C  
ATOM   4444  OE1 GLN   285      -6.820   9.430  32.600  1.00  0.00           O  
ATOM   4445  NE2 GLN   285      -7.620   9.440  34.620  1.00  0.00           N  
ATOM   4446 HE21 GLN   285      -6.660   9.570  34.910  1.00  0.00           H  
ATOM   4447 HE22 GLN   285      -8.410   9.380  35.240  1.00  0.00           H  
ATOM   4448  C   GLN   285     -10.450   8.910  29.010  1.00  0.00           C  
ATOM   4449  O   GLN   285     -11.010   9.910  28.620  1.00  0.00           O  
ATOM   4450  N   LEU   286      -9.760   8.110  28.230  1.00  0.00           N  
ATOM   4451  H   LEU   286      -9.470   7.290  28.740  1.00  0.00           H  
ATOM   4452  CA  LEU   286      -9.820   8.170  26.790  1.00  0.00           C  
ATOM   4453  HA  LEU   286      -9.470   9.170  26.520  1.00  0.00           H  
ATOM   4454  CB  LEU   286      -8.780   7.210  26.190  1.00  0.00           C  
ATOM   4455  HB2 LEU   286      -8.880   6.240  26.680  1.00  0.00           H  
ATOM   4456  HB3 LEU   286      -9.070   7.130  25.140  1.00  0.00           H  
ATOM   4457  CG  LEU   286      -7.280   7.530  26.400  1.00  0.00           C  
ATOM   4458  HG  LEU   286      -7.250   7.650  27.480  1.00  0.00           H  
ATOM   4459  CD1 LEU   286      -6.480   6.300  25.880  1.00  0.00           C  
ATOM   4460 HD11 LEU   286      -5.460   6.220  26.250  1.00  0.00           H  
ATOM   4461 HD12 LEU   286      -7.040   5.400  26.130  1.00  0.00           H  
ATOM   4462 HD13 LEU   286      -6.570   6.310  24.790  1.00  0.00           H  
ATOM   4463  CD2 LEU   286      -6.810   8.830  25.700  1.00  0.00           C  
ATOM   4464 HD21 LEU   286      -7.460   9.670  25.930  1.00  0.00           H  
ATOM   4465 HD22 LEU   286      -5.830   9.140  26.070  1.00  0.00           H  
ATOM   4466 HD23 LEU   286      -6.670   8.670  24.630  1.00  0.00           H  
ATOM   4467  C   LEU   286     -11.270   8.050  26.280  1.00  0.00           C  
ATOM   4468  O   LEU   286     -11.700   8.980  25.620  1.00  0.00           O  
ATOM   4469  N   GLN   287     -12.010   6.930  26.620  1.00  0.00           N  
ATOM   4470  H   GLN   287     -11.490   6.170  27.040  1.00  0.00           H  
ATOM   4471  CA  GLN   287     -13.340   6.730  26.040  1.00  0.00           C  
ATOM   4472  HA  GLN   287     -13.360   6.790  24.950  1.00  0.00           H  
ATOM   4473  CB  GLN   287     -13.920   5.290  26.420  1.00  0.00           C  
ATOM   4474  HB2 GLN   287     -13.870   5.250  27.510  1.00  0.00           H  
ATOM   4475  HB3 GLN   287     -14.990   5.290  26.190  1.00  0.00           H  
ATOM   4476  CG  GLN   287     -13.110   4.080  25.830  1.00  0.00           C  
ATOM   4477  HG2 GLN   287     -13.390   3.970  24.780  1.00  0.00           H  
ATOM   4478  HG3 GLN   287     -12.030   4.160  25.880  1.00  0.00           H  
ATOM   4479  CD  GLN   287     -13.400   2.830  26.600  1.00  0.00           C  
ATOM   4480  OE1 GLN   287     -14.360   2.130  26.390  1.00  0.00           O  
ATOM   4481  NE2 GLN   287     -12.690   2.570  27.710  1.00  0.00           N  
ATOM   4482 HE21 GLN   287     -12.880   1.700  28.190  1.00  0.00           H  
ATOM   4483 HE22 GLN   287     -11.910   3.130  28.030  1.00  0.00           H  
ATOM   4484  C   GLN   287     -14.350   7.890  26.400  1.00  0.00           C  
ATOM   4485  O   GLN   287     -15.040   8.340  25.500  1.00  0.00           O  
ATOM   4486  N   SER   288     -14.330   8.560  27.580  1.00  0.00           N  
ATOM   4487  H   SER   288     -13.790   8.150  28.330  1.00  0.00           H  
ATOM   4488  CA  SER   288     -15.120   9.830  27.940  1.00  0.00           C  
ATOM   4489  HA  SER   288     -16.170   9.690  27.690  1.00  0.00           H  
ATOM   4490  CB  SER   288     -15.010  10.150  29.360  1.00  0.00           C  
ATOM   4491  HB2 SER   288     -15.660  11.000  29.570  1.00  0.00           H  
ATOM   4492  HB3 SER   288     -15.240   9.300  30.010  1.00  0.00           H  
ATOM   4493  OG  SER   288     -13.690  10.760  29.670  1.00  0.00           O  
ATOM   4494  HG  SER   288     -13.100  10.000  29.680  1.00  0.00           H  
ATOM   4495  C   SER   288     -14.620  11.040  27.110  1.00  0.00           C  
ATOM   4496  O   SER   288     -15.220  12.120  27.170  1.00  0.00           O  
ATOM   4497  N   HID   289     -13.640  10.860  26.240  1.00  0.00           N  
ATOM   4498  H   HID   289     -13.170   9.970  26.180  1.00  0.00           H  
ATOM   4499  CA  HID   289     -13.260  11.880  25.290  1.00  0.00           C  
ATOM   4500  HA  HID   289     -13.960  12.680  25.500  1.00  0.00           H  
ATOM   4501  CB  HID   289     -11.760  12.450  25.390  1.00  0.00           C  
ATOM   4502  HB2 HID   289     -11.100  11.590  25.300  1.00  0.00           H  
ATOM   4503  HB3 HID   289     -11.610  13.100  24.520  1.00  0.00           H  
ATOM   4504  CG  HID   289     -11.540  13.150  26.740  1.00  0.00           C  
ATOM   4505  ND1 HID   289     -11.570  12.550  28.000  1.00  0.00           N  
ATOM   4506  HD1 HID   289     -11.740  11.580  28.240  1.00  0.00           H  
ATOM   4507  CE1 HID   289     -11.340  13.510  28.860  1.00  0.00           C  
ATOM   4508  HE1 HID   289     -11.210  13.370  29.920  1.00  0.00           H  
ATOM   4509  NE2 HID   289     -11.180  14.770  28.310  1.00  0.00           N  
ATOM   4510  CD2 HID   289     -11.360  14.490  26.920  1.00  0.00           C  
ATOM   4511  HD2 HID   289     -11.290  15.180  26.090  1.00  0.00           H  
ATOM   4512  C   HID   289     -13.540  11.520  23.790  1.00  0.00           C  
ATOM   4513  O   HID   289     -13.900  12.360  22.990  1.00  0.00           O  
ATOM   4514  N   PHE   290     -13.530  10.220  23.430  1.00  0.00           N  
ATOM   4515  H   PHE   290     -13.200   9.490  24.040  1.00  0.00           H  
ATOM   4516  CA  PHE   290     -13.390   9.590  22.110  1.00  0.00           C  
ATOM   4517  HA  PHE   290     -13.660  10.340  21.370  1.00  0.00           H  
ATOM   4518  CB  PHE   290     -11.980   9.170  21.850  1.00  0.00           C  
ATOM   4519  HB2 PHE   290     -11.800   8.300  22.480  1.00  0.00           H  
ATOM   4520  HB3 PHE   290     -11.840   8.820  20.820  1.00  0.00           H  
ATOM   4521  CG  PHE   290     -10.890  10.250  21.940  1.00  0.00           C  
ATOM   4522  CD1 PHE   290     -10.950  11.400  21.240  1.00  0.00           C  
ATOM   4523  HD1 PHE   290     -11.780  11.650  20.610  1.00  0.00           H  
ATOM   4524  CE1 PHE   290     -10.020  12.420  21.440  1.00  0.00           C  
ATOM   4525  HE1 PHE   290     -10.070  13.310  20.830  1.00  0.00           H  
ATOM   4526  CZ  PHE   290      -8.890  12.320  22.410  1.00  0.00           C  
ATOM   4527  HZ  PHE   290      -8.280  13.180  22.600  1.00  0.00           H  
ATOM   4528  CE2 PHE   290      -8.910  11.060  23.120  1.00  0.00           C  
ATOM   4529  HE2 PHE   290      -8.170  10.930  23.900  1.00  0.00           H  
ATOM   4530  CD2 PHE   290      -9.890  10.060  22.910  1.00  0.00           C  
ATOM   4531  HD2 PHE   290      -9.970   9.150  23.480  1.00  0.00           H  
ATOM   4532  C   PHE   290     -14.380   8.490  21.750  1.00  0.00           C  
ATOM   4533  O   PHE   290     -14.170   7.900  20.660  1.00  0.00           O  
ATOM   4534  N   GLY   291     -15.340   8.240  22.690  1.00  0.00           N  
ATOM   4535  H   GLY   291     -15.460   8.800  23.520  1.00  0.00           H  
ATOM   4536  CA  GLY   291     -16.320   7.170  22.570  1.00  0.00           C  
ATOM   4537  HA2 GLY   291     -17.030   7.440  23.360  1.00  0.00           H  
ATOM   4538  HA3 GLY   291     -16.800   7.240  21.590  1.00  0.00           H  
ATOM   4539  C   GLY   291     -15.780   5.770  22.870  1.00  0.00           C  
ATOM   4540  O   GLY   291     -14.610   5.600  23.110  1.00  0.00           O  
ATOM   4541  N   GLU   292     -16.690   4.850  22.960  1.00  0.00           N  
ATOM   4542  H   GLU   292     -17.660   5.080  22.790  1.00  0.00           H  
ATOM   4543  CA  GLU   292     -16.430   3.480  23.390  1.00  0.00           C  
ATOM   4544  HA  GLU   292     -15.830   3.470  24.300  1.00  0.00           H  
ATOM   4545  CB  GLU   292     -17.760   2.730  23.530  1.00  0.00           C  
ATOM   4546  HB2 GLU   292     -18.230   2.470  22.580  1.00  0.00           H  
ATOM   4547  HB3 GLU   292     -17.650   1.810  24.110  1.00  0.00           H  
ATOM   4548  CG  GLU   292     -18.730   3.500  24.410  1.00  0.00           C  
ATOM   4549  HG2 GLU   292     -18.250   4.090  25.190  1.00  0.00           H  
ATOM   4550  HG3 GLU   292     -19.330   4.160  23.790  1.00  0.00           H  
ATOM   4551  CD  GLU   292     -19.720   2.660  25.220  1.00  0.00           C  
ATOM   4552  OE1 GLU   292     -20.240   1.640  24.730  1.00  0.00           O  
ATOM   4553  OE2 GLU   292     -20.000   3.000  26.340  1.00  0.00           O  
ATOM   4554  C   GLU   292     -15.610   2.600  22.470  1.00  0.00           C  
ATOM   4555  O   GLU   292     -14.660   1.800  22.830  1.00  0.00           O  
ATOM   4556  N   LYS   293     -15.750   2.820  21.160  1.00  0.00           N  
ATOM   4557  H   LYS   293     -16.510   3.420  20.890  1.00  0.00           H  
ATOM   4558  CA  LYS   293     -14.940   2.060  20.090  1.00  0.00           C  
ATOM   4559  HA  LYS   293     -14.830   1.020  20.390  1.00  0.00           H  
ATOM   4560  CB  LYS   293     -15.860   2.090  18.840  1.00  0.00           C  
ATOM   4561  HB2 LYS   293     -16.870   1.700  19.010  1.00  0.00           H  
ATOM   4562  HB3 LYS   293     -15.890   3.110  18.460  1.00  0.00           H  
ATOM   4563  CG  LYS   293     -15.260   1.200  17.740  1.00  0.00           C  
ATOM   4564  HG2 LYS   293     -14.320   1.630  17.410  1.00  0.00           H  
ATOM   4565  HG3 LYS   293     -15.120   0.190  18.110  1.00  0.00           H  
ATOM   4566  CD  LYS   293     -16.200   1.190  16.530  1.00  0.00           C  
ATOM   4567  HD2 LYS   293     -17.150   0.780  16.860  1.00  0.00           H  
ATOM   4568  HD3 LYS   293     -16.420   2.200  16.170  1.00  0.00           H  
ATOM   4569  CE  LYS   293     -15.590   0.480  15.360  1.00  0.00           C  
ATOM   4570  HE2 LYS   293     -14.530   0.710  15.350  1.00  0.00           H  
ATOM   4571  HE3 LYS   293     -15.550  -0.560  15.670  1.00  0.00           H  
ATOM   4572  NZ  LYS   293     -16.480   0.570  14.130  1.00  0.00           N  
ATOM   4573  HZ1 LYS   293     -16.080   0.350  13.220  1.00  0.00           H  
ATOM   4574  HZ2 LYS   293     -17.330   0.020  14.200  1.00  0.00           H  
ATOM   4575  HZ3 LYS   293     -16.810   1.520  14.010  1.00  0.00           H  
ATOM   4576  C   LYS   293     -13.520   2.720  19.840  1.00  0.00           C  
ATOM   4577  O   LYS   293     -12.490   2.140  20.170  1.00  0.00           O  
ATOM   4578  N   ASN   294     -13.480   4.030  19.490  1.00  0.00           N  
ATOM   4579  H   ASN   294     -14.370   4.510  19.510  1.00  0.00           H  
ATOM   4580  CA  ASN   294     -12.260   4.730  19.130  1.00  0.00           C  
ATOM   4581  HA  ASN   294     -11.740   3.960  18.560  1.00  0.00           H  
ATOM   4582  CB  ASN   294     -12.570   5.930  18.390  1.00  0.00           C  
ATOM   4583  HB2 ASN   294     -13.300   6.560  18.890  1.00  0.00           H  
ATOM   4584  HB3 ASN   294     -11.650   6.520  18.280  1.00  0.00           H  
ATOM   4585  CG  ASN   294     -13.050   5.630  17.040  1.00  0.00           C  
ATOM   4586  OD1 ASN   294     -12.740   4.610  16.440  1.00  0.00           O  
ATOM   4587  ND2 ASN   294     -13.790   6.510  16.420  1.00  0.00           N  
ATOM   4588 HD21 ASN   294     -14.220   6.350  15.520  1.00  0.00           H  
ATOM   4589 HD22 ASN   294     -13.970   7.390  16.870  1.00  0.00           H  
ATOM   4590  C   ASN   294     -11.360   4.890  20.390  1.00  0.00           C  
ATOM   4591  O   ASN   294     -10.130   4.890  20.310  1.00  0.00           O  
ATOM   4592  N   GLY   295     -12.000   5.230  21.540  1.00  0.00           N  
ATOM   4593  H   GLY   295     -13.010   5.260  21.610  1.00  0.00           H  
ATOM   4594  CA  GLY   295     -11.260   5.500  22.770  1.00  0.00           C  
ATOM   4595  HA2 GLY   295     -10.610   6.330  22.510  1.00  0.00           H  
ATOM   4596  HA3 GLY   295     -11.960   5.800  23.550  1.00  0.00           H  
ATOM   4597  C   GLY   295     -10.490   4.240  23.290  1.00  0.00           C  
ATOM   4598  O   GLY   295      -9.300   4.310  23.610  1.00  0.00           O  
ATOM   4599  N   SER   296     -11.150   3.070  23.200  1.00  0.00           N  
ATOM   4600  H   SER   296     -12.130   3.030  22.940  1.00  0.00           H  
ATOM   4601  CA  SER   296     -10.560   1.790  23.400  1.00  0.00           C  
ATOM   4602  HA  SER   296      -9.960   1.800  24.310  1.00  0.00           H  
ATOM   4603  CB  SER   296     -11.770   0.830  23.780  1.00  0.00           C  
ATOM   4604  HB2 SER   296     -12.410   1.240  24.550  1.00  0.00           H  
ATOM   4605  HB3 SER   296     -12.250   0.510  22.850  1.00  0.00           H  
ATOM   4606  OG  SER   296     -11.260  -0.300  24.390  1.00  0.00           O  
ATOM   4607  HG  SER   296     -12.080  -0.700  24.680  1.00  0.00           H  
ATOM   4608  C   SER   296      -9.550   1.350  22.310  1.00  0.00           C  
ATOM   4609  O   SER   296      -8.660   0.680  22.730  1.00  0.00           O  
ATOM   4610  N   TRP   297      -9.700   1.900  21.110  1.00  0.00           N  
ATOM   4611  H   TRP   297     -10.510   2.460  20.860  1.00  0.00           H  
ATOM   4612  CA  TRP   297      -8.720   1.610  20.080  1.00  0.00           C  
ATOM   4613  HA  TRP   297      -8.390   0.570  20.090  1.00  0.00           H  
ATOM   4614  CB  TRP   297      -9.340   1.790  18.620  1.00  0.00           C  
ATOM   4615  HB2 TRP   297     -10.290   1.250  18.510  1.00  0.00           H  
ATOM   4616  HB3 TRP   297      -9.500   2.860  18.490  1.00  0.00           H  
ATOM   4617  CG  TRP   297      -8.550   1.410  17.350  1.00  0.00           C  
ATOM   4618  CD1 TRP   297      -7.590   0.480  17.240  1.00  0.00           C  
ATOM   4619  HD1 TRP   297      -7.190  -0.160  18.020  1.00  0.00           H  
ATOM   4620  NE1 TRP   297      -7.260   0.370  15.920  1.00  0.00           N  
ATOM   4621  HE1 TRP   297      -6.670  -0.340  15.510  1.00  0.00           H  
ATOM   4622  CE2 TRP   297      -7.880   1.320  15.180  1.00  0.00           C  
ATOM   4623  CZ2 TRP   297      -7.880   1.590  13.790  1.00  0.00           C  
ATOM   4624  HZ2 TRP   297      -7.150   1.060  13.190  1.00  0.00           H  
ATOM   4625  CH2 TRP   297      -8.760   2.520  13.250  1.00  0.00           C  
ATOM   4626  HH2 TRP   297      -8.790   2.630  12.180  1.00  0.00           H  
ATOM   4627  CZ3 TRP   297      -9.670   3.150  14.110  1.00  0.00           C  
ATOM   4628  HZ3 TRP   297     -10.420   3.800  13.680  1.00  0.00           H  
ATOM   4629  CE3 TRP   297      -9.670   2.840  15.480  1.00  0.00           C  
ATOM   4630  HE3 TRP   297     -10.380   3.330  16.130  1.00  0.00           H  
ATOM   4631  CD2 TRP   297      -8.760   1.940  16.020  1.00  0.00           C  
ATOM   4632  C   TRP   297      -7.450   2.470  20.210  1.00  0.00           C  
ATOM   4633  O   TRP   297      -6.370   1.990  19.870  1.00  0.00           O  
ATOM   4634  N   LEU   298      -7.560   3.670  20.650  1.00  0.00           N  
ATOM   4635  H   LEU   298      -8.530   3.960  20.650  1.00  0.00           H  
ATOM   4636  CA  LEU   298      -6.390   4.480  21.100  1.00  0.00           C  
ATOM   4637  HA  LEU   298      -5.550   4.510  20.410  1.00  0.00           H  
ATOM   4638  CB  LEU   298      -6.860   5.920  21.530  1.00  0.00           C  
ATOM   4639  HB2 LEU   298      -7.820   5.700  22.000  1.00  0.00           H  
ATOM   4640  HB3 LEU   298      -6.180   6.530  22.130  1.00  0.00           H  
ATOM   4641  CG  LEU   298      -7.120   6.710  20.200  1.00  0.00           C  
ATOM   4642  HG  LEU   298      -7.580   6.090  19.430  1.00  0.00           H  
ATOM   4643  CD1 LEU   298      -8.000   7.890  20.520  1.00  0.00           C  
ATOM   4644 HD11 LEU   298      -7.570   8.560  21.260  1.00  0.00           H  
ATOM   4645 HD12 LEU   298      -8.030   8.440  19.580  1.00  0.00           H  
ATOM   4646 HD13 LEU   298      -8.940   7.460  20.870  1.00  0.00           H  
ATOM   4647  CD2 LEU   298      -5.710   7.110  19.620  1.00  0.00           C  
ATOM   4648 HD21 LEU   298      -5.050   6.240  19.600  1.00  0.00           H  
ATOM   4649 HD22 LEU   298      -5.910   7.510  18.620  1.00  0.00           H  
ATOM   4650 HD23 LEU   298      -5.260   7.820  20.310  1.00  0.00           H  
ATOM   4651  C   LEU   298      -5.610   3.930  22.300  1.00  0.00           C  
ATOM   4652  O   LEU   298      -4.400   3.910  22.330  1.00  0.00           O  
ATOM   4653  N   TYR   299      -6.320   3.540  23.390  1.00  0.00           N  
ATOM   4654  H   TYR   299      -7.310   3.700  23.470  1.00  0.00           H  
ATOM   4655  CA  TYR   299      -5.770   2.660  24.520  1.00  0.00           C  
ATOM   4656  HA  TYR   299      -5.070   3.300  25.060  1.00  0.00           H  
ATOM   4657  CB  TYR   299      -6.870   2.400  25.460  1.00  0.00           C  
ATOM   4658  HB2 TYR   299      -7.460   3.310  25.530  1.00  0.00           H  
ATOM   4659  HB3 TYR   299      -7.630   1.770  25.010  1.00  0.00           H  
ATOM   4660  CG  TYR   299      -6.440   1.900  26.840  1.00  0.00           C  
ATOM   4661  CD1 TYR   299      -5.960   2.890  27.760  1.00  0.00           C  
ATOM   4662  HD1 TYR   299      -5.970   3.960  27.590  1.00  0.00           H  
ATOM   4663  CE1 TYR   299      -5.630   2.420  29.080  1.00  0.00           C  
ATOM   4664  HE1 TYR   299      -5.240   3.160  29.760  1.00  0.00           H  
ATOM   4665  CZ  TYR   299      -5.510   1.040  29.410  1.00  0.00           C  
ATOM   4666  OH  TYR   299      -5.100   0.620  30.630  1.00  0.00           O  
ATOM   4667  HH  TYR   299      -5.610  -0.160  30.820  1.00  0.00           H  
ATOM   4668  CE2 TYR   299      -5.950   0.080  28.480  1.00  0.00           C  
ATOM   4669  HE2 TYR   299      -5.740  -0.970  28.640  1.00  0.00           H  
ATOM   4670  CD2 TYR   299      -6.440   0.560  27.220  1.00  0.00           C  
ATOM   4671  HD2 TYR   299      -6.650  -0.180  26.470  1.00  0.00           H  
ATOM   4672  C   TYR   299      -5.060   1.360  24.150  1.00  0.00           C  
ATOM   4673  O   TYR   299      -3.910   1.090  24.530  1.00  0.00           O  
ATOM   4674  N   ALA   300      -5.650   0.700  23.110  1.00  0.00           N  
ATOM   4675  H   ALA   300      -6.530   1.080  22.810  1.00  0.00           H  
ATOM   4676  CA  ALA   300      -4.950  -0.450  22.450  1.00  0.00           C  
ATOM   4677  HA  ALA   300      -4.570  -1.220  23.120  1.00  0.00           H  
ATOM   4678  CB  ALA   300      -5.970  -1.120  21.510  1.00  0.00           C  
ATOM   4679  HB1 ALA   300      -5.440  -1.760  20.800  1.00  0.00           H  
ATOM   4680  HB2 ALA   300      -6.730  -1.690  22.030  1.00  0.00           H  
ATOM   4681  HB3 ALA   300      -6.520  -0.410  20.890  1.00  0.00           H  
ATOM   4682  C   ALA   300      -3.670   0.100  21.700  1.00  0.00           C  
ATOM   4683  O   ALA   300      -2.560  -0.510  21.700  1.00  0.00           O  
ATOM   4684  N   MET   301      -3.940   1.090  20.880  1.00  0.00           N  
ATOM   4685  H   MET   301      -4.840   1.420  20.580  1.00  0.00           H  
ATOM   4686  CA  MET   301      -2.890   1.340  19.820  1.00  0.00           C  
ATOM   4687  HA  MET   301      -2.690   0.370  19.370  1.00  0.00           H  
ATOM   4688  CB  MET   301      -3.420   2.360  18.850  1.00  0.00           C  
ATOM   4689  HB2 MET   301      -4.340   2.010  18.380  1.00  0.00           H  
ATOM   4690  HB3 MET   301      -3.720   3.190  19.480  1.00  0.00           H  
ATOM   4691  CG  MET   301      -2.490   2.810  17.710  1.00  0.00           C  
ATOM   4692  HG2 MET   301      -2.930   3.590  17.080  1.00  0.00           H  
ATOM   4693  HG3 MET   301      -1.730   3.300  18.320  1.00  0.00           H  
ATOM   4694  SD  MET   301      -1.750   1.510  16.640  1.00  0.00           S  
ATOM   4695  CE  MET   301      -3.240   1.050  15.720  1.00  0.00           C  
ATOM   4696  HE1 MET   301      -3.380   1.520  14.750  1.00  0.00           H  
ATOM   4697  HE2 MET   301      -3.190  -0.010  15.460  1.00  0.00           H  
ATOM   4698  HE3 MET   301      -4.110   1.230  16.350  1.00  0.00           H  
ATOM   4699  C   MET   301      -1.550   1.910  20.480  1.00  0.00           C  
ATOM   4700  O   MET   301      -0.520   1.450  20.080  1.00  0.00           O  
ATOM   4701  N   CYS   302      -1.640   2.820  21.470  1.00  0.00           N  
ATOM   4702  H   CYS   302      -2.530   3.150  21.830  1.00  0.00           H  
ATOM   4703  CA  CYS   302      -0.430   3.260  22.150  1.00  0.00           C  
ATOM   4704  HA  CYS   302       0.270   3.650  21.400  1.00  0.00           H  
ATOM   4705  CB  CYS   302      -0.810   4.370  23.090  1.00  0.00           C  
ATOM   4706  HB2 CYS   302       0.090   4.730  23.580  1.00  0.00           H  
ATOM   4707  HB3 CYS   302      -1.240   5.200  22.530  1.00  0.00           H  
ATOM   4708  SG  CYS   302      -1.950   3.880  24.410  1.00  0.00           S  
ATOM   4709  HG  CYS   302      -2.950   3.840  23.520  1.00  0.00           H  
ATOM   4710  C   CYS   302       0.270   2.180  23.010  1.00  0.00           C  
ATOM   4711  O   CYS   302       1.300   2.500  23.550  1.00  0.00           O  
ATOM   4712  N   ARG   303      -0.320   0.970  23.030  1.00  0.00           N  
ATOM   4713  H   ARG   303      -1.280   0.960  22.720  1.00  0.00           H  
ATOM   4714  CA  ARG   303       0.170  -0.310  23.620  1.00  0.00           C  
ATOM   4715  HA  ARG   303       1.130  -0.060  24.070  1.00  0.00           H  
ATOM   4716  CB  ARG   303      -0.880  -0.890  24.620  1.00  0.00           C  
ATOM   4717  HB2 ARG   303      -1.900  -0.940  24.230  1.00  0.00           H  
ATOM   4718  HB3 ARG   303      -0.740  -1.950  24.800  1.00  0.00           H  
ATOM   4719  CG  ARG   303      -0.960  -0.210  25.990  1.00  0.00           C  
ATOM   4720  HG2 ARG   303      -0.110  -0.500  26.620  1.00  0.00           H  
ATOM   4721  HG3 ARG   303      -0.790   0.850  25.810  1.00  0.00           H  
ATOM   4722  CD  ARG   303      -2.260  -0.460  26.830  1.00  0.00           C  
ATOM   4723  HD2 ARG   303      -3.140  -0.270  26.210  1.00  0.00           H  
ATOM   4724  HD3 ARG   303      -2.300  -1.520  27.100  1.00  0.00           H  
ATOM   4725  NE  ARG   303      -2.350   0.220  28.030  1.00  0.00           N  
ATOM   4726  HE  ARG   303      -2.030  -0.200  28.890  1.00  0.00           H  
ATOM   4727  CZ  ARG   303      -2.580   1.580  28.110  1.00  0.00           C  
ATOM   4728  NH1 ARG   303      -2.980   2.190  27.020  1.00  0.00           N  
ATOM   4729 HH11 ARG   303      -3.170   1.710  26.160  1.00  0.00           H  
ATOM   4730 HH12 ARG   303      -2.980   3.190  27.160  1.00  0.00           H  
ATOM   4731  NH2 ARG   303      -2.340   2.320  29.190  1.00  0.00           N  
ATOM   4732 HH21 ARG   303      -2.220   1.810  30.050  1.00  0.00           H  
ATOM   4733 HH22 ARG   303      -2.590   3.300  29.170  1.00  0.00           H  
ATOM   4734  C   ARG   303       0.630  -1.370  22.570  1.00  0.00           C  
ATOM   4735  O   ARG   303       1.430  -2.230  22.900  1.00  0.00           O  
ATOM   4736  N   GLY   304       0.310  -1.220  21.250  1.00  0.00           N  
ATOM   4737  H   GLY   304      -0.350  -0.500  21.010  1.00  0.00           H  
ATOM   4738  CA  GLY   304       0.900  -1.970  20.150  1.00  0.00           C  
ATOM   4739  HA2 GLY   304       1.100  -1.250  19.360  1.00  0.00           H  
ATOM   4740  HA3 GLY   304       1.870  -2.370  20.480  1.00  0.00           H  
ATOM   4741  C   GLY   304       0.100  -3.220  19.880  1.00  0.00           C  
ATOM   4742  O   GLY   304       0.560  -4.310  19.520  1.00  0.00           O  
ATOM   4743  N   ILE   305      -1.250  -3.140  20.080  1.00  0.00           N  
ATOM   4744  H   ILE   305      -1.600  -2.200  20.240  1.00  0.00           H  
ATOM   4745  CA  ILE   305      -2.160  -4.250  19.930  1.00  0.00           C  
ATOM   4746  HA  ILE   305      -1.620  -5.190  20.020  1.00  0.00           H  
ATOM   4747  CB  ILE   305      -3.350  -4.180  20.970  1.00  0.00           C  
ATOM   4748  HB  ILE   305      -3.740  -3.170  21.060  1.00  0.00           H  
ATOM   4749  CG2 ILE   305      -4.510  -5.060  20.420  1.00  0.00           C  
ATOM   4750 HG21 ILE   305      -5.250  -5.170  21.210  1.00  0.00           H  
ATOM   4751 HG22 ILE   305      -4.940  -4.700  19.480  1.00  0.00           H  
ATOM   4752 HG23 ILE   305      -4.100  -6.030  20.120  1.00  0.00           H  
ATOM   4753  CG1 ILE   305      -2.870  -4.700  22.340  1.00  0.00           C  
ATOM   4754 HG12 ILE   305      -3.740  -4.700  23.000  1.00  0.00           H  
ATOM   4755 HG13 ILE   305      -2.620  -5.760  22.230  1.00  0.00           H  
ATOM   4756  CD1 ILE   305      -1.770  -4.020  23.100  1.00  0.00           C  
ATOM   4757 HD11 ILE   305      -1.890  -4.350  24.130  1.00  0.00           H  
ATOM   4758 HD12 ILE   305      -0.820  -4.310  22.640  1.00  0.00           H  
ATOM   4759 HD13 ILE   305      -2.010  -2.960  23.190  1.00  0.00           H  
ATOM   4760  C   ILE   305      -2.570  -4.110  18.430  1.00  0.00           C  
ATOM   4761  O   ILE   305      -2.780  -3.020  17.940  1.00  0.00           O  
ATOM   4762  N   GLU   306      -2.760  -5.270  17.790  1.00  0.00           N  
ATOM   4763  H   GLU   306      -2.520  -6.120  18.270  1.00  0.00           H  
ATOM   4764  CA  GLU   306      -3.590  -5.460  16.620  1.00  0.00           C  
ATOM   4765  HA  GLU   306      -4.360  -4.700  16.720  1.00  0.00           H  
ATOM   4766  CB  GLU   306      -2.790  -5.150  15.320  1.00  0.00           C  
ATOM   4767  HB2 GLU   306      -2.360  -4.150  15.340  1.00  0.00           H  
ATOM   4768  HB3 GLU   306      -2.000  -5.900  15.360  1.00  0.00           H  
ATOM   4769  CG  GLU   306      -3.550  -5.390  14.070  1.00  0.00           C  
ATOM   4770  HG2 GLU   306      -2.790  -5.330  13.290  1.00  0.00           H  
ATOM   4771  HG3 GLU   306      -3.990  -6.390  14.120  1.00  0.00           H  
ATOM   4772  CD  GLU   306      -4.630  -4.320  13.720  1.00  0.00           C  
ATOM   4773  OE1 GLU   306      -5.370  -3.850  14.630  1.00  0.00           O  
ATOM   4774  OE2 GLU   306      -4.730  -4.010  12.490  1.00  0.00           O  
ATOM   4775  C   GLU   306      -4.230  -6.860  16.660  1.00  0.00           C  
ATOM   4776  O   GLU   306      -3.540  -7.870  16.610  1.00  0.00           O  
ATOM   4777  N   HIE   307      -5.530  -6.870  16.860  1.00  0.00           N  
ATOM   4778  H   HIE   307      -6.010  -5.980  16.790  1.00  0.00           H  
ATOM   4779  CA  HIE   307      -6.290  -8.090  16.960  1.00  0.00           C  
ATOM   4780  HA  HIE   307      -5.590  -8.830  17.350  1.00  0.00           H  
ATOM   4781  CB  HIE   307      -7.590  -7.930  17.830  1.00  0.00           C  
ATOM   4782  HB2 HIE   307      -7.910  -8.970  17.960  1.00  0.00           H  
ATOM   4783  HB3 HIE   307      -7.350  -7.610  18.840  1.00  0.00           H  
ATOM   4784  CG  HIE   307      -8.780  -7.070  17.280  1.00  0.00           C  
ATOM   4785  ND1 HIE   307      -9.560  -6.240  18.190  1.00  0.00           N  
ATOM   4786  CE1 HIE   307     -10.550  -5.670  17.510  1.00  0.00           C  
ATOM   4787  HE1 HIE   307     -11.290  -5.000  17.920  1.00  0.00           H  
ATOM   4788  NE2 HIE   307     -10.530  -6.150  16.250  1.00  0.00           N  
ATOM   4789  HE2 HIE   307     -11.250  -5.830  15.620  1.00  0.00           H  
ATOM   4790  CD2 HIE   307      -9.430  -6.960  16.070  1.00  0.00           C  
ATOM   4791  HD2 HIE   307      -9.120  -7.530  15.210  1.00  0.00           H  
ATOM   4792  C   HIE   307      -6.600  -8.630  15.560  1.00  0.00           C  
ATOM   4793  O   HIE   307      -7.070  -9.730  15.410  1.00  0.00           O  
ATOM   4794  N   ASP   308      -6.340  -7.830  14.480  1.00  0.00           N  
ATOM   4795  H   ASP   308      -5.920  -6.920  14.630  1.00  0.00           H  
ATOM   4796  CA  ASP   308      -6.750  -8.300  13.190  1.00  0.00           C  
ATOM   4797  HA  ASP   308      -7.770  -8.660  13.270  1.00  0.00           H  
ATOM   4798  CB  ASP   308      -6.710  -7.070  12.240  1.00  0.00           C  
ATOM   4799  HB2 ASP   308      -7.370  -6.270  12.600  1.00  0.00           H  
ATOM   4800  HB3 ASP   308      -5.730  -6.580  12.270  1.00  0.00           H  
ATOM   4801  CG  ASP   308      -7.060  -7.460  10.850  1.00  0.00           C  
ATOM   4802  OD1 ASP   308      -7.880  -8.390  10.620  1.00  0.00           O  
ATOM   4803  OD2 ASP   308      -6.530  -6.820   9.850  1.00  0.00           O  
ATOM   4804  C   ASP   308      -5.760  -9.400  12.790  1.00  0.00           C  
ATOM   4805  O   ASP   308      -4.560  -9.090  12.700  1.00  0.00           O  
ATOM   4806  N   PRO   309      -6.140 -10.650  12.460  1.00  0.00           N  
ATOM   4807  CD  PRO   309      -7.530 -11.140  12.580  1.00  0.00           C  
ATOM   4808  HD2 PRO   309      -8.230 -10.450  12.100  1.00  0.00           H  
ATOM   4809  HD3 PRO   309      -7.750 -11.290  13.630  1.00  0.00           H  
ATOM   4810  CG  PRO   309      -7.490 -12.540  11.950  1.00  0.00           C  
ATOM   4811  HG2 PRO   309      -7.750 -12.400  10.900  1.00  0.00           H  
ATOM   4812  HG3 PRO   309      -8.090 -13.240  12.520  1.00  0.00           H  
ATOM   4813  CB  PRO   309      -6.040 -12.840  12.150  1.00  0.00           C  
ATOM   4814  HB2 PRO   309      -5.780 -13.570  11.380  1.00  0.00           H  
ATOM   4815  HB3 PRO   309      -5.800 -13.410  13.050  1.00  0.00           H  
ATOM   4816  CA  PRO   309      -5.240 -11.640  11.950  1.00  0.00           C  
ATOM   4817  HA  PRO   309      -4.410 -11.670  12.660  1.00  0.00           H  
ATOM   4818  C   PRO   309      -4.880 -11.460  10.460  1.00  0.00           C  
ATOM   4819  O   PRO   309      -5.490 -10.760   9.790  1.00  0.00           O  
ATOM   4820  N   VAL   310      -3.980 -12.320   9.910  1.00  0.00           N  
ATOM   4821  H   VAL   310      -3.410 -12.820  10.580  1.00  0.00           H  
ATOM   4822  CA  VAL   310      -3.690 -12.390   8.450  1.00  0.00           C  
ATOM   4823  HA  VAL   310      -3.910 -11.400   8.040  1.00  0.00           H  
ATOM   4824  CB  VAL   310      -2.150 -12.730   8.250  1.00  0.00           C  
ATOM   4825  HB  VAL   310      -2.000 -13.640   8.830  1.00  0.00           H  
ATOM   4826  CG1 VAL   310      -1.870 -12.790   6.750  1.00  0.00           C  
ATOM   4827 HG11 VAL   310      -0.810 -12.760   6.470  1.00  0.00           H  
ATOM   4828 HG12 VAL   310      -2.370 -13.660   6.330  1.00  0.00           H  
ATOM   4829 HG13 VAL   310      -2.260 -11.900   6.250  1.00  0.00           H  
ATOM   4830  CG2 VAL   310      -1.200 -11.760   8.940  1.00  0.00           C  
ATOM   4831 HG21 VAL   310      -1.140 -10.760   8.510  1.00  0.00           H  
ATOM   4832 HG22 VAL   310      -1.420 -11.610  10.000  1.00  0.00           H  
ATOM   4833 HG23 VAL   310      -0.210 -12.200   8.840  1.00  0.00           H  
ATOM   4834  C   VAL   310      -4.650 -13.420   7.840  1.00  0.00           C  
ATOM   4835  O   VAL   310      -4.580 -14.650   8.200  1.00  0.00           O  
ATOM   4836  N   LYS   311      -5.640 -12.970   7.100  1.00  0.00           N  
ATOM   4837  H   LYS   311      -5.570 -11.990   6.860  1.00  0.00           H  
ATOM   4838  CA  LYS   311      -6.760 -13.710   6.460  1.00  0.00           C  
ATOM   4839  HA  LYS   311      -6.720 -14.690   6.940  1.00  0.00           H  
ATOM   4840  CB  LYS   311      -8.170 -13.170   6.810  1.00  0.00           C  
ATOM   4841  HB2 LYS   311      -8.890 -13.940   6.540  1.00  0.00           H  
ATOM   4842  HB3 LYS   311      -8.190 -12.980   7.880  1.00  0.00           H  
ATOM   4843  CG  LYS   311      -8.430 -11.830   6.110  1.00  0.00           C  
ATOM   4844  HG2 LYS   311      -7.540 -11.220   6.010  1.00  0.00           H  
ATOM   4845  HG3 LYS   311      -8.800 -11.990   5.090  1.00  0.00           H  
ATOM   4846  CD  LYS   311      -9.420 -11.080   6.930  1.00  0.00           C  
ATOM   4847  HD2 LYS   311      -9.630 -10.210   6.300  1.00  0.00           H  
ATOM   4848  HD3 LYS   311     -10.300 -11.720   6.950  1.00  0.00           H  
ATOM   4849  CE  LYS   311      -8.960 -10.580   8.360  1.00  0.00           C  
ATOM   4850  HE2 LYS   311      -9.810 -10.030   8.780  1.00  0.00           H  
ATOM   4851  HE3 LYS   311      -8.810 -11.460   8.990  1.00  0.00           H  
ATOM   4852  NZ  LYS   311      -7.810  -9.630   8.290  1.00  0.00           N  
ATOM   4853  HZ1 LYS   311      -7.900  -9.100   9.140  1.00  0.00           H  
ATOM   4854  HZ2 LYS   311      -6.880 -10.030   8.320  1.00  0.00           H  
ATOM   4855  HZ3 LYS   311      -7.990  -8.900   7.610  1.00  0.00           H  
ATOM   4856  C   LYS   311      -6.570 -13.800   4.990  1.00  0.00           C  
ATOM   4857  O   LYS   311      -6.120 -12.810   4.390  1.00  0.00           O  
ATOM   4858  N   PRO   312      -6.840 -14.990   4.270  1.00  0.00           N  
ATOM   4859  CD  PRO   312      -7.510 -16.120   4.820  1.00  0.00           C  
ATOM   4860  HD2 PRO   312      -8.380 -15.770   5.380  1.00  0.00           H  
ATOM   4861  HD3 PRO   312      -6.890 -16.640   5.540  1.00  0.00           H  
ATOM   4862  CG  PRO   312      -7.840 -17.050   3.640  1.00  0.00           C  
ATOM   4863  HG2 PRO   312      -8.840 -16.700   3.370  1.00  0.00           H  
ATOM   4864  HG3 PRO   312      -7.840 -18.100   3.930  1.00  0.00           H  
ATOM   4865  CB  PRO   312      -6.710 -16.630   2.650  1.00  0.00           C  
ATOM   4866  HB2 PRO   312      -7.070 -16.840   1.640  1.00  0.00           H  
ATOM   4867  HB3 PRO   312      -5.780 -17.190   2.720  1.00  0.00           H  
ATOM   4868  CA  PRO   312      -6.470 -15.160   2.860  1.00  0.00           C  
ATOM   4869  HA  PRO   312      -5.420 -14.870   2.810  1.00  0.00           H  
ATOM   4870  C   PRO   312      -7.270 -14.260   1.910  1.00  0.00           C  
ATOM   4871  O   PRO   312      -8.480 -14.410   1.770  1.00  0.00           O  
ATOM   4872  N   ARG   313      -6.560 -13.350   1.270  1.00  0.00           N  
ATOM   4873  H   ARG   313      -5.570 -13.360   1.450  1.00  0.00           H  
ATOM   4874  CA  ARG   313      -7.060 -12.420   0.270  1.00  0.00           C  
ATOM   4875  HA  ARG   313      -7.670 -12.990  -0.440  1.00  0.00           H  
ATOM   4876  CB  ARG   313      -8.060 -11.390   0.780  1.00  0.00           C  
ATOM   4877  HB2 ARG   313      -8.150 -10.640   0.000  1.00  0.00           H  
ATOM   4878  HB3 ARG   313      -9.020 -11.870   0.980  1.00  0.00           H  
ATOM   4879  CG  ARG   313      -7.760 -10.760   2.130  1.00  0.00           C  
ATOM   4880  HG2 ARG   313      -7.520 -11.430   2.950  1.00  0.00           H  
ATOM   4881  HG3 ARG   313      -7.000 -10.000   1.950  1.00  0.00           H  
ATOM   4882  CD  ARG   313      -9.000 -10.000   2.670  1.00  0.00           C  
ATOM   4883  HD2 ARG   313      -9.420  -9.350   1.900  1.00  0.00           H  
ATOM   4884  HD3 ARG   313      -9.810 -10.690   2.920  1.00  0.00           H  
ATOM   4885  NE  ARG   313      -8.760  -9.140   3.860  1.00  0.00           N  
ATOM   4886  HE  ARG   313      -7.890  -9.210   4.370  1.00  0.00           H  
ATOM   4887  CZ  ARG   313      -9.460  -8.080   4.140  1.00  0.00           C  
ATOM   4888  NH1 ARG   313     -10.640  -7.910   3.620  1.00  0.00           N  
ATOM   4889 HH11 ARG   313     -11.170  -8.720   3.330  1.00  0.00           H  
ATOM   4890 HH12 ARG   313     -11.060  -7.010   3.780  1.00  0.00           H  
ATOM   4891  NH2 ARG   313      -8.910  -7.190   4.820  1.00  0.00           N  
ATOM   4892 HH21 ARG   313      -7.990  -7.370   5.200  1.00  0.00           H  
ATOM   4893 HH22 ARG   313      -9.400  -6.320   4.970  1.00  0.00           H  
ATOM   4894  C   ARG   313      -5.940 -11.830  -0.590  1.00  0.00           C  
ATOM   4895  O   ARG   313      -5.650 -10.590  -0.660  1.00  0.00           O  
ATOM   4896  N   GLN   314      -5.310 -12.800  -1.310  1.00  0.00           N  
ATOM   4897  H   GLN   314      -5.470 -13.770  -1.060  1.00  0.00           H  
ATOM   4898  CA  GLN   314      -4.280 -12.460  -2.330  1.00  0.00           C  
ATOM   4899  HA  GLN   314      -3.420 -11.980  -1.860  1.00  0.00           H  
ATOM   4900  CB  GLN   314      -3.680 -13.780  -2.860  1.00  0.00           C  
ATOM   4901  HB2 GLN   314      -3.430 -14.480  -2.060  1.00  0.00           H  
ATOM   4902  HB3 GLN   314      -4.430 -14.260  -3.480  1.00  0.00           H  
ATOM   4903  CG  GLN   314      -2.360 -13.620  -3.650  1.00  0.00           C  
ATOM   4904  HG2 GLN   314      -2.470 -13.050  -4.560  1.00  0.00           H  
ATOM   4905  HG3 GLN   314      -1.700 -13.070  -2.990  1.00  0.00           H  
ATOM   4906  CD  GLN   314      -1.640 -14.940  -3.900  1.00  0.00           C  
ATOM   4907  OE1 GLN   314      -1.720 -15.970  -3.230  1.00  0.00           O  
ATOM   4908  NE2 GLN   314      -0.790 -14.940  -4.890  1.00  0.00           N  
ATOM   4909 HE21 GLN   314      -0.350 -15.830  -5.060  1.00  0.00           H  
ATOM   4910 HE22 GLN   314      -0.560 -14.130  -5.460  1.00  0.00           H  
ATOM   4911  C   GLN   314      -4.930 -11.620  -3.480  1.00  0.00           C  
ATOM   4912  O   GLN   314      -4.200 -10.800  -4.050  1.00  0.00           O  
ATOM   4913  N   LEU   315      -6.200 -11.800  -3.760  1.00  0.00           N  
ATOM   4914  H   LEU   315      -6.660 -12.550  -3.260  1.00  0.00           H  
ATOM   4915  CA  LEU   315      -6.920 -11.180  -4.910  1.00  0.00           C  
ATOM   4916  HA  LEU   315      -6.130 -10.800  -5.550  1.00  0.00           H  
ATOM   4917  CB  LEU   315      -7.640 -12.280  -5.770  1.00  0.00           C  
ATOM   4918  HB2 LEU   315      -8.460 -12.730  -5.210  1.00  0.00           H  
ATOM   4919  HB3 LEU   315      -7.950 -11.830  -6.720  1.00  0.00           H  
ATOM   4920  CG  LEU   315      -6.640 -13.390  -6.330  1.00  0.00           C  
ATOM   4921  HG  LEU   315      -6.230 -13.950  -5.490  1.00  0.00           H  
ATOM   4922  CD1 LEU   315      -7.330 -14.400  -7.220  1.00  0.00           C  
ATOM   4923 HD11 LEU   315      -7.880 -15.150  -6.660  1.00  0.00           H  
ATOM   4924 HD12 LEU   315      -7.880 -13.920  -8.030  1.00  0.00           H  
ATOM   4925 HD13 LEU   315      -6.540 -14.970  -7.720  1.00  0.00           H  
ATOM   4926  CD2 LEU   315      -5.410 -12.840  -7.070  1.00  0.00           C  
ATOM   4927 HD21 LEU   315      -5.780 -12.320  -7.950  1.00  0.00           H  
ATOM   4928 HD22 LEU   315      -4.860 -12.150  -6.440  1.00  0.00           H  
ATOM   4929 HD23 LEU   315      -4.700 -13.610  -7.390  1.00  0.00           H  
ATOM   4930  C   LEU   315      -7.920 -10.160  -4.350  1.00  0.00           C  
ATOM   4931  O   LEU   315      -8.630 -10.360  -3.310  1.00  0.00           O  
ATOM   4932  N   PRO   316      -7.980  -9.010  -4.990  1.00  0.00           N  
ATOM   4933  CD  PRO   316      -7.320  -8.610  -6.260  1.00  0.00           C  
ATOM   4934  HD2 PRO   316      -7.330  -9.340  -7.070  1.00  0.00           H  
ATOM   4935  HD3 PRO   316      -6.250  -8.510  -6.080  1.00  0.00           H  
ATOM   4936  CG  PRO   316      -7.900  -7.270  -6.660  1.00  0.00           C  
ATOM   4937  HG2 PRO   316      -8.730  -7.390  -7.350  1.00  0.00           H
[truncated: 204,941 more chars]
