# Supplementary material for: Coordinated Residue Motions at the Enzyme–Substrate Interface Promote DNA Translocation in Polymerases
Source: J Am Chem Soc. 2025 Jun 17;147(26):22972–85. doi: 10.1021/jacs.5c05888 (PMC12232177; doi:10.1021/jacs.5c05888)
Supplement: Supplementary file 5 [file ja5c05888_si_005.zip › Post_translocation.pdb]

CRYST1  100.464  100.464  100.464 109.47 109.47 109.47               1
ATOM      1  N   MET     1      24.253 -11.650  18.272  1.00  0.00           N  
ATOM      2  H1  MET     1      24.705 -12.439  18.717  1.00  0.00           H  
ATOM      3  H2  MET     1      23.273 -11.804  18.107  1.00  0.00           H  
ATOM      4  H3  MET     1      24.322 -10.841  18.871  1.00  0.00           H  
ATOM      5  CA  MET     1      24.875 -11.246  17.023  1.00  0.00           C  
ATOM      6  HA  MET     1      24.514 -10.240  16.837  1.00  0.00           H  
ATOM      7  CB  MET     1      26.389 -11.162  17.201  1.00  0.00           C  
ATOM      8  HB2 MET     1      26.820 -12.170  17.287  1.00  0.00           H  
ATOM      9  HB3 MET     1      26.760 -10.732  16.272  1.00  0.00           H  
ATOM     10  CG  MET     1      26.999 -10.201  18.198  1.00  0.00           C  
ATOM     11  HG2 MET     1      26.608  -9.197  18.042  1.00  0.00           H  
ATOM     12  HG3 MET     1      26.772 -10.491  19.226  1.00  0.00           H  
ATOM     13  SD  MET     1      28.883 -10.067  18.038  1.00  0.00           S  
ATOM     14  CE  MET     1      29.286 -11.171  19.417  1.00  0.00           C  
ATOM     15  HE1 MET     1      29.179 -10.674  20.390  1.00  0.00           H  
ATOM     16  HE2 MET     1      28.727 -12.096  19.323  1.00  0.00           H  
ATOM     17  HE3 MET     1      30.329 -11.469  19.282  1.00  0.00           H  
ATOM     18  C   MET     1      24.448 -12.215  15.946  1.00  0.00           C  
ATOM     19  O   MET     1      25.337 -12.969  15.535  1.00  0.00           O  
ATOM     20  N   ALA     2      23.218 -12.165  15.460  1.00  0.00           N  
ATOM     21  H   ALA     2      22.653 -11.387  15.744  1.00  0.00           H  
ATOM     22  CA  ALA     2      22.746 -12.969  14.409  1.00  0.00           C  
ATOM     23  HA  ALA     2      23.003 -14.026  14.470  1.00  0.00           H  
ATOM     24  CB  ALA     2      21.202 -12.882  14.428  1.00  0.00           C  
ATOM     25  HB1 ALA     2      20.857 -11.878  14.664  1.00  0.00           H  
ATOM     26  HB2 ALA     2      20.814 -13.202  13.467  1.00  0.00           H  
ATOM     27  HB3 ALA     2      20.807 -13.474  15.256  1.00  0.00           H  
ATOM     28  C   ALA     2      23.336 -12.583  13.088  1.00  0.00           C  
ATOM     29  O   ALA     2      24.108 -11.669  13.004  1.00  0.00           O  
ATOM     30  N   THR     3      22.898 -13.344  12.012  1.00  0.00           N  
ATOM     31  H   THR     3      22.191 -14.002  12.303  1.00  0.00           H  
ATOM     32  CA  THR     3      23.107 -13.098  10.579  1.00  0.00           C  
ATOM     33  HA  THR     3      24.138 -12.756  10.567  1.00  0.00           H  
ATOM     34  CB  THR     3      23.019 -14.369   9.718  1.00  0.00           C  
ATOM     35  HB  THR     3      23.402 -14.158   8.728  1.00  0.00           H  
ATOM     36  CG2 THR     3      23.760 -15.555  10.423  1.00  0.00           C  
ATOM     37 HG21 THR     3      23.864 -16.378   9.725  1.00  0.00           H  
ATOM     38 HG22 THR     3      24.765 -15.239  10.690  1.00  0.00           H  
ATOM     39 HG23 THR     3      23.240 -15.900  11.320  1.00  0.00           H  
ATOM     40  OG1 THR     3      21.689 -14.755   9.593  1.00  0.00           O  
ATOM     41  HG1 THR     3      21.224 -14.750  10.435  1.00  0.00           H  
ATOM     42  C   THR     3      22.363 -11.891  10.080  1.00  0.00           C  
ATOM     43  O   THR     3      21.257 -11.708  10.483  1.00  0.00           O  
ATOM     44  N   GLY     4      22.877 -11.146   9.100  1.00  0.00           N  
ATOM     45  H   GLY     4      23.798 -11.298   8.705  1.00  0.00           H  
ATOM     46  CA  GLY     4      22.092 -10.096   8.423  1.00  0.00           C  
ATOM     47  HA2 GLY     4      21.240 -10.605   7.968  1.00  0.00           H  
ATOM     48  HA3 GLY     4      21.722  -9.374   9.152  1.00  0.00           H  
ATOM     49  C   GLY     4      22.839  -9.275   7.261  1.00  0.00           C  
ATOM     50  O   GLY     4      24.033  -9.403   7.134  1.00  0.00           O  
ATOM     51  N   GLN     5      22.152  -8.485   6.536  1.00  0.00           N  
ATOM     52  H   GLN     5      21.153  -8.404   6.683  1.00  0.00           H  
ATOM     53  CA  GLN     5      22.715  -7.518   5.519  1.00  0.00           C  
ATOM     54  HA  GLN     5      23.687  -7.928   5.258  1.00  0.00           H  
ATOM     55  CB  GLN     5      21.824  -7.585   4.308  1.00  0.00           C  
ATOM     56  HB2 GLN     5      21.324  -8.547   4.250  1.00  0.00           H  
ATOM     57  HB3 GLN     5      21.129  -6.767   4.518  1.00  0.00           H  
ATOM     58  CG  GLN     5      22.523  -7.187   2.956  1.00  0.00           C  
ATOM     59  HG2 GLN     5      21.751  -6.904   2.238  1.00  0.00           H  
ATOM     60  HG3 GLN     5      23.200  -6.355   3.121  1.00  0.00           H  
ATOM     61  CD  GLN     5      23.334  -8.239   2.254  1.00  0.00           C  
ATOM     62  OE1 GLN     5      23.678  -9.213   2.841  1.00  0.00           O  
ATOM     63  NE2 GLN     5      23.698  -8.125   0.983  1.00  0.00           N  
ATOM     64 HE21 GLN     5      24.306  -8.743   0.473  1.00  0.00           H  
ATOM     65 HE22 GLN     5      23.434  -7.297   0.456  1.00  0.00           H  
ATOM     66  C   GLN     5      22.917  -6.077   6.076  1.00  0.00           C  
ATOM     67  O   GLN     5      22.360  -5.737   7.124  1.00  0.00           O  
ATOM     68  N   ASP     6      23.729  -5.216   5.504  1.00  0.00           N  
ATOM     69  H   ASP     6      24.029  -5.541   4.601  1.00  0.00           H  
ATOM     70  CA  ASP     6      24.408  -4.040   6.017  1.00  0.00           C  
ATOM     71  HA  ASP     6      24.725  -4.226   7.039  1.00  0.00           H  
ATOM     72  CB  ASP     6      25.695  -3.869   5.157  1.00  0.00           C  
ATOM     73  HB2 ASP     6      26.372  -3.242   5.726  1.00  0.00           H  
ATOM     74  HB3 ASP     6      26.230  -4.800   4.993  1.00  0.00           H  
ATOM     75  CG  ASP     6      25.536  -3.203   3.794  1.00  0.00           C  
ATOM     76  OD1 ASP     6      26.448  -2.465   3.430  1.00  0.00           O  
ATOM     77  OD2 ASP     6      24.527  -3.424   3.101  1.00  0.00           O  
ATOM     78  C   ASP     6      23.532  -2.772   5.966  1.00  0.00           C  
ATOM     79  O   ASP     6      23.972  -1.610   5.819  1.00  0.00           O  
ATOM     80  N   ARG     7      22.241  -2.939   6.130  1.00  0.00           N  
ATOM     81  H   ARG     7      21.988  -3.911   6.054  1.00  0.00           H  
ATOM     82  CA  ARG     7      21.181  -1.855   6.116  1.00  0.00           C  
ATOM     83  HA  ARG     7      21.586  -0.993   6.650  1.00  0.00           H  
ATOM     84  CB  ARG     7      20.889  -1.438   4.638  1.00  0.00           C  
ATOM     85  HB2 ARG     7      20.315  -0.520   4.733  1.00  0.00           H  
ATOM     86  HB3 ARG     7      21.786  -1.283   4.049  1.00  0.00           H  
ATOM     87  CG  ARG     7      20.009  -2.345   3.775  1.00  0.00           C  
ATOM     88  HG2 ARG     7      19.043  -2.289   4.280  1.00  0.00           H  
ATOM     89  HG3 ARG     7      19.787  -1.917   2.791  1.00  0.00           H  
ATOM     90  CD  ARG     7      20.602  -3.759   3.680  1.00  0.00           C  
ATOM     91  HD2 ARG     7      20.876  -4.208   4.634  1.00  0.00           H  
ATOM     92  HD3 ARG     7      19.804  -4.323   3.195  1.00  0.00           H  
ATOM     93  NE  ARG     7      21.765  -3.652   2.744  1.00  0.00           N  
ATOM     94  HE  ARG     7      22.635  -3.309   3.130  1.00  0.00           H  
ATOM     95  CZ  ARG     7      21.782  -3.857   1.463  1.00  0.00           C  
ATOM     96  NH1 ARG     7      20.730  -4.010   0.723  1.00  0.00           N  
ATOM     97 HH11 ARG     7      19.818  -3.800   1.101  1.00  0.00           H  
ATOM     98 HH12 ARG     7      20.872  -3.829  -0.265  1.00  0.00           H  
ATOM     99  NH2 ARG     7      22.974  -3.872   0.925  1.00  0.00           N  
ATOM    100 HH21 ARG     7      23.795  -3.874   1.510  1.00  0.00           H  
ATOM    101 HH22 ARG     7      22.959  -4.185  -0.038  1.00  0.00           H  
ATOM    102  C   ARG     7      19.901  -2.273   6.830  1.00  0.00           C  
ATOM    103  O   ARG     7      19.455  -3.412   6.853  1.00  0.00           O  
ATOM    104  N   VAL     8      19.039  -1.366   7.247  1.00  0.00           N  
ATOM    105  H   VAL     8      19.435  -0.432   7.173  1.00  0.00           H  
ATOM    106  CA  VAL     8      17.682  -1.561   7.731  1.00  0.00           C  
ATOM    107  HA  VAL     8      17.471  -2.620   7.879  1.00  0.00           H  
ATOM    108  CB  VAL     8      17.576  -1.120   9.196  1.00  0.00           C  
ATOM    109  HB  VAL     8      17.875  -0.088   9.339  1.00  0.00           H  
ATOM    110  CG1 VAL     8      16.185  -1.311   9.726  1.00  0.00           C  
ATOM    111 HG11 VAL     8      15.759  -2.233   9.346  1.00  0.00           H  
ATOM    112 HG12 VAL     8      16.108  -1.247  10.812  1.00  0.00           H  
ATOM    113 HG13 VAL     8      15.480  -0.588   9.315  1.00  0.00           H  
ATOM    114  CG2 VAL     8      18.582  -1.998   9.950  1.00  0.00           C  
ATOM    115 HG21 VAL     8      18.339  -1.855  11.008  1.00  0.00           H  
ATOM    116 HG22 VAL     8      18.534  -3.027   9.597  1.00  0.00           H  
ATOM    117 HG23 VAL     8      19.576  -1.627   9.735  1.00  0.00           H  
ATOM    118  C   VAL     8      16.657  -0.805   6.881  1.00  0.00           C  
ATOM    119  O   VAL     8      16.651   0.426   6.917  1.00  0.00           O  
ATOM    120  N   VAL     9      15.664  -1.425   6.311  1.00  0.00           N  
ATOM    121  H   VAL     9      15.604  -2.407   6.512  1.00  0.00           H  
ATOM    122  CA  VAL     9      14.495  -0.874   5.606  1.00  0.00           C  
ATOM    123  HA  VAL     9      14.513   0.213   5.666  1.00  0.00           H  
ATOM    124  CB  VAL     9      14.567  -1.266   4.120  1.00  0.00           C  
ATOM    125  HB  VAL     9      14.571  -2.351   4.003  1.00  0.00           H  
ATOM    126  CG1 VAL     9      13.333  -0.712   3.352  1.00  0.00           C  
ATOM    127 HG11 VAL     9      13.422   0.368   3.422  1.00  0.00           H  
ATOM    128 HG12 VAL     9      13.476  -1.033   2.316  1.00  0.00           H  
ATOM    129 HG13 VAL     9      12.411  -1.190   3.680  1.00  0.00           H  
ATOM    130  CG2 VAL     9      15.839  -0.877   3.446  1.00  0.00           C  
ATOM    131 HG21 VAL     9      15.865   0.184   3.196  1.00  0.00           H  
ATOM    132 HG22 VAL     9      16.688  -1.219   4.049  1.00  0.00           H  
ATOM    133 HG23 VAL     9      15.900  -1.370   2.478  1.00  0.00           H  
ATOM    134  C   VAL     9      13.237  -1.418   6.256  1.00  0.00           C  
ATOM    135  O   VAL     9      12.870  -2.593   6.206  1.00  0.00           O  
ATOM    136  N   ALA    10      12.400  -0.539   6.695  1.00  0.00           N  
ATOM    137  H   ALA    10      12.614   0.442   6.782  1.00  0.00           H  
ATOM    138  CA  ALA    10      11.101  -0.900   7.245  1.00  0.00           C  
ATOM    139  HA  ALA    10      10.987  -1.986   7.190  1.00  0.00           H  
ATOM    140  CB  ALA    10      11.186  -0.547   8.724  1.00  0.00           C  
ATOM    141  HB1 ALA    10      10.293  -0.949   9.204  1.00  0.00           H  
ATOM    142  HB2 ALA    10      12.071  -0.995   9.177  1.00  0.00           H  
ATOM    143  HB3 ALA    10      11.270   0.538   8.809  1.00  0.00           H  
ATOM    144  C   ALA    10       9.882  -0.368   6.451  1.00  0.00           C  
ATOM    145  O   ALA    10      10.061   0.221   5.383  1.00  0.00           O  
ATOM    146  N   LEU    11       8.699  -0.704   6.968  1.00  0.00           N  
ATOM    147  H   LEU    11       8.733  -1.367   7.735  1.00  0.00           H  
ATOM    148  CA  LEU    11       7.367  -0.342   6.390  1.00  0.00           C  
ATOM    149  HA  LEU    11       7.502   0.645   5.955  1.00  0.00           H  
ATOM    150  CB  LEU    11       6.923  -1.382   5.421  1.00  0.00           C  
ATOM    151  HB2 LEU    11       7.677  -1.476   4.638  1.00  0.00           H  
ATOM    152  HB3 LEU    11       6.954  -2.395   5.809  1.00  0.00           H  
ATOM    153  CG  LEU    11       5.585  -0.990   4.661  1.00  0.00           C  
ATOM    154  HG  LEU    11       5.483   0.091   4.791  1.00  0.00           H  
ATOM    155  CD1 LEU    11       5.600  -1.303   3.184  1.00  0.00           C  
ATOM    156 HD11 LEU    11       6.347  -0.677   2.713  1.00  0.00           H  
ATOM    157 HD12 LEU    11       5.858  -2.358   3.068  1.00  0.00           H  
ATOM    158 HD13 LEU    11       4.582  -1.151   2.821  1.00  0.00           H  
ATOM    159  CD2 LEU    11       4.377  -1.745   5.328  1.00  0.00           C  
ATOM    160 HD21 LEU    11       4.272  -1.399   6.353  1.00  0.00           H  
ATOM    161 HD22 LEU    11       3.492  -1.619   4.708  1.00  0.00           H  
ATOM    162 HD23 LEU    11       4.643  -2.801   5.467  1.00  0.00           H  
ATOM    163  C   LEU    11       6.328  -0.091   7.457  1.00  0.00           C  
ATOM    164  O   LEU    11       6.191  -0.936   8.353  1.00  0.00           O  
ATOM    165  N   VAL    12       5.651   1.030   7.454  1.00  0.00           N  
ATOM    166  H   VAL    12       5.852   1.710   6.739  1.00  0.00           H  
ATOM    167  CA  VAL    12       4.420   1.314   8.236  1.00  0.00           C  
ATOM    168  HA  VAL    12       4.169   0.550   8.966  1.00  0.00           H  
ATOM    169  CB  VAL    12       4.687   2.670   9.010  1.00  0.00           C  
ATOM    170  HB  VAL    12       4.779   3.512   8.317  1.00  0.00           H  
ATOM    171  CG1 VAL    12       3.446   3.016   9.875  1.00  0.00           C  
ATOM    172 HG11 VAL    12       2.465   2.991   9.401  1.00  0.00           H  
ATOM    173 HG12 VAL    12       3.516   2.608  10.880  1.00  0.00           H  
ATOM    174 HG13 VAL    12       3.609   4.075  10.086  1.00  0.00           H  
ATOM    175  CG2 VAL    12       5.960   2.851   9.908  1.00  0.00           C  
ATOM    176 HG21 VAL    12       5.900   3.822  10.409  1.00  0.00           H  
ATOM    177 HG22 VAL    12       6.047   2.007  10.588  1.00  0.00           H  
ATOM    178 HG23 VAL    12       6.843   2.780   9.273  1.00  0.00           H  
ATOM    179  C   VAL    12       3.178   1.331   7.291  1.00  0.00           C  
ATOM    180  O   VAL    12       3.141   1.816   6.174  1.00  0.00           O  
ATOM    181  N   ASP    13       2.101   0.797   7.860  1.00  0.00           N  
ATOM    182  H   ASP    13       2.303   0.282   8.711  1.00  0.00           H  
ATOM    183  CA  ASP    13       0.734   0.660   7.318  1.00  0.00           C  
ATOM    184  HA  ASP    13       0.611   1.388   6.517  1.00  0.00           H  
ATOM    185  CB  ASP    13       0.707  -0.672   6.602  1.00  0.00           C  
ATOM    186  HB2 ASP    13       1.318  -0.675   5.705  1.00  0.00           H  
ATOM    187  HB3 ASP    13       1.253  -1.410   7.182  1.00  0.00           H  
ATOM    188  CG  ASP    13      -0.668  -1.296   6.301  1.00  0.00           C  
ATOM    189  OD1 ASP    13      -1.565  -0.623   5.849  1.00  0.00           O  
ATOM    190  OD2 ASP    13      -0.764  -2.568   6.441  1.00  0.00           O  
ATOM    191  C   ASP    13      -0.373   0.909   8.279  1.00  0.00           C  
ATOM    192  O   ASP    13      -0.318   0.465   9.405  1.00  0.00           O  
ATOM    193  N   MET    14      -1.374   1.594   7.775  1.00  0.00           N  
ATOM    194  H   MET    14      -1.301   1.888   6.805  1.00  0.00           H  
ATOM    195  CA  MET    14      -2.752   1.825   8.372  1.00  0.00           C  
ATOM    196  HA  MET    14      -2.711   1.462   9.391  1.00  0.00           H  
ATOM    197  CB  MET    14      -2.962   3.392   8.514  1.00  0.00           C  
ATOM    198  HB2 MET    14      -2.788   3.904   7.565  1.00  0.00           H  
ATOM    199  HB3 MET    14      -3.961   3.621   8.886  1.00  0.00           H  
ATOM    200  CG  MET    14      -1.869   3.968   9.466  1.00  0.00           C  
ATOM    201  HG2 MET    14      -2.311   4.118  10.448  1.00  0.00           H  
ATOM    202  HG3 MET    14      -1.019   3.312   9.616  1.00  0.00           H  
ATOM    203  SD  MET    14      -1.293   5.609   8.896  1.00  0.00           S  
ATOM    204  CE  MET    14      -0.397   5.354   7.363  1.00  0.00           C  
ATOM    205  HE1 MET    14      -1.042   5.008   6.554  1.00  0.00           H  
ATOM    206  HE2 MET    14      -0.002   6.279   6.951  1.00  0.00           H  
ATOM    207  HE3 MET    14       0.348   4.565   7.491  1.00  0.00           H  
ATOM    208  C   MET    14      -3.834   1.075   7.608  1.00  0.00           C  
ATOM    209  O   MET    14      -4.019   1.304   6.432  1.00  0.00           O  
ATOM    210  N   ASP    15      -4.477   0.112   8.280  1.00  0.00           N  
ATOM    211  H   ASP    15      -4.201  -0.140   9.218  1.00  0.00           H  
ATOM    212  CA  ASP    15      -5.728  -0.499   7.775  1.00  0.00           C  
ATOM    213  HA  ASP    15      -5.716  -0.312   6.699  1.00  0.00           H  
ATOM    214  CB  ASP    15      -5.811  -1.973   7.906  1.00  0.00           C  
ATOM    215  HB2 ASP    15      -5.971  -2.104   8.979  1.00  0.00           H  
ATOM    216  HB3 ASP    15      -6.728  -2.283   7.408  1.00  0.00           H  
ATOM    217  CG  ASP    15      -4.756  -2.892   7.420  1.00  0.00           C  
ATOM    218  OD1 ASP    15      -4.659  -2.856   6.210  1.00  0.00           O  
ATOM    219  OD2 ASP    15      -4.051  -3.635   8.234  1.00  0.00           O  
ATOM    220  C   ASP    15      -6.926   0.291   8.361  1.00  0.00           C  
ATOM    221  O   ASP    15      -6.784   1.159   9.262  1.00  0.00           O  
ATOM    222  N   CYS    16      -8.065   0.056   7.720  1.00  0.00           N  
ATOM    223  H   CYS    16      -7.978  -0.721   7.077  1.00  0.00           H  
ATOM    224  CA  CYS    16      -9.342   0.647   8.050  1.00  0.00           C  
ATOM    225  HA  CYS    16     -10.082   0.214   7.371  1.00  0.00           H  
ATOM    226  CB  CYS    16      -9.747   0.160   9.437  1.00  0.00           C  
ATOM    227  HB2 CYS    16      -9.098   0.559  10.222  1.00  0.00           H  
ATOM    228  HB3 CYS    16     -10.770   0.470   9.662  1.00  0.00           H  
ATOM    229  SG  CYS    16      -9.851  -1.628   9.708  1.00  0.00           S  
ATOM    230  HG  CYS    16     -10.409  -1.387  10.897  1.00  0.00           H  
ATOM    231  C   CYS    16      -9.454   2.191   7.929  1.00  0.00           C  
ATOM    232  O   CYS    16     -10.345   2.911   8.466  1.00  0.00           O  
ATOM    233  N   PHE    17      -8.459   2.705   7.199  1.00  0.00           N  
ATOM    234  H   PHE    17      -7.867   2.091   6.664  1.00  0.00           H  
ATOM    235  CA  PHE    17      -7.952   4.124   7.223  1.00  0.00           C  
ATOM    236  HA  PHE    17      -7.554   4.312   8.226  1.00  0.00           H  
ATOM    237  CB  PHE    17      -6.830   4.357   6.195  1.00  0.00           C  
ATOM    238  HB2 PHE    17      -6.024   3.651   6.438  1.00  0.00           H  
ATOM    239  HB3 PHE    17      -7.271   4.167   5.218  1.00  0.00           H  
ATOM    240  CG  PHE    17      -6.243   5.786   6.218  1.00  0.00           C  
ATOM    241  CD1 PHE    17      -5.533   6.191   7.389  1.00  0.00           C  
ATOM    242  HD1 PHE    17      -5.349   5.599   8.267  1.00  0.00           H  
ATOM    243  CE1 PHE    17      -4.834   7.454   7.323  1.00  0.00           C  
ATOM    244  HE1 PHE    17      -4.309   7.833   8.194  1.00  0.00           H  
ATOM    245  CZ  PHE    17      -4.875   8.251   6.161  1.00  0.00           C  
ATOM    246  HZ  PHE    17      -4.422   9.222   6.254  1.00  0.00           H  
ATOM    247  CE2 PHE    17      -5.717   7.948   5.114  1.00  0.00           C  
ATOM    248  HE2 PHE    17      -5.969   8.657   4.334  1.00  0.00           H  
ATOM    249  CD2 PHE    17      -6.199   6.612   5.031  1.00  0.00           C  
ATOM    250  HD2 PHE    17      -6.648   6.253   4.117  1.00  0.00           H  
ATOM    251  C   PHE    17      -9.061   5.201   7.091  1.00  0.00           C  
ATOM    252  O   PHE    17      -9.176   6.108   7.901  1.00  0.00           O  
ATOM    253  N   PHE    18     -10.006   5.100   6.122  1.00  0.00           N  
ATOM    254  H   PHE    18     -10.008   4.225   5.616  1.00  0.00           H  
ATOM    255  CA  PHE    18     -11.029   6.123   6.033  1.00  0.00           C  
ATOM    256  HA  PHE    18     -10.449   7.049   6.069  1.00  0.00           H  
ATOM    257  CB  PHE    18     -11.669   5.937   4.635  1.00  0.00           C  
ATOM    258  HB2 PHE    18     -12.246   5.011   4.701  1.00  0.00           H  
ATOM    259  HB3 PHE    18     -12.431   6.714   4.519  1.00  0.00           H  
ATOM    260  CG  PHE    18     -10.860   5.959   3.329  1.00  0.00           C  
ATOM    261  CD1 PHE    18      -9.504   6.255   3.227  1.00  0.00           C  
ATOM    262  HD1 PHE    18      -8.926   6.691   4.024  1.00  0.00           H  
ATOM    263  CE1 PHE    18      -8.821   6.056   2.032  1.00  0.00           C  
ATOM    264  HE1 PHE    18      -7.758   6.239   1.983  1.00  0.00           H  
ATOM    265  CZ  PHE    18      -9.531   5.697   0.882  1.00  0.00           C  
ATOM    266  HZ  PHE    18      -8.894   5.672  -0.001  1.00  0.00           H  
ATOM    267  CE2 PHE    18     -10.911   5.434   0.954  1.00  0.00           C  
ATOM    268  HE2 PHE    18     -11.484   5.110   0.089  1.00  0.00           H  
ATOM    269  CD2 PHE    18     -11.604   5.569   2.174  1.00  0.00           C  
ATOM    270  HD2 PHE    18     -12.639   5.261   2.224  1.00  0.00           H  
ATOM    271  C   PHE    18     -12.000   6.146   7.222  1.00  0.00           C  
ATOM    272  O   PHE    18     -12.551   7.202   7.566  1.00  0.00           O  
ATOM    273  N   VAL    19     -12.213   5.020   7.929  1.00  0.00           N  
ATOM    274  H   VAL    19     -11.622   4.231   7.719  1.00  0.00           H  
ATOM    275  CA  VAL    19     -13.076   4.927   9.118  1.00  0.00           C  
ATOM    276  HA  VAL    19     -13.945   5.576   9.099  1.00  0.00           H  
ATOM    277  CB  VAL    19     -13.549   3.490   9.306  1.00  0.00           C  
ATOM    278  HB  VAL    19     -12.715   2.806   9.152  1.00  0.00           H  
ATOM    279  CG1 VAL    19     -14.124   3.145  10.674  1.00  0.00           C  
ATOM    280 HG11 VAL    19     -14.145   2.056  10.739  1.00  0.00           H  
ATOM    281 HG12 VAL    19     -13.552   3.470  11.539  1.00  0.00           H  
ATOM    282 HG13 VAL    19     -15.084   3.661  10.725  1.00  0.00           H  
ATOM    283  CG2 VAL    19     -14.481   3.045   8.182  1.00  0.00           C  
ATOM    284 HG21 VAL    19     -14.676   1.976   8.238  1.00  0.00           H  
ATOM    285 HG22 VAL    19     -15.464   3.490   8.365  1.00  0.00           H  
ATOM    286 HG23 VAL    19     -14.000   3.209   7.217  1.00  0.00           H  
ATOM    287  C   VAL    19     -12.312   5.473  10.332  1.00  0.00           C  
ATOM    288  O   VAL    19     -12.896   6.101  11.262  1.00  0.00           O  
ATOM    289  N   GLN    20     -10.971   5.323  10.348  1.00  0.00           N  
ATOM    290  H   GLN    20     -10.453   4.723   9.731  1.00  0.00           H  
ATOM    291  CA  GLN    20     -10.153   6.070  11.318  1.00  0.00           C  
ATOM    292  HA  GLN    20     -10.577   5.856  12.297  1.00  0.00           H  
ATOM    293  CB  GLN    20      -8.660   5.616  11.227  1.00  0.00           C  
ATOM    294  HB2 GLN    20      -8.302   5.884  10.236  1.00  0.00           H  
ATOM    295  HB3 GLN    20      -8.045   6.164  11.939  1.00  0.00           H  
ATOM    296  CG  GLN    20      -8.315   4.159  11.362  1.00  0.00           C  
ATOM    297  HG2 GLN    20      -9.153   3.621  11.828  1.00  0.00           H  
ATOM    298  HG3 GLN    20      -8.350   3.718  10.362  1.00  0.00           H  
ATOM    299  CD  GLN    20      -6.988   3.796  12.014  1.00  0.00           C  
ATOM    300  OE1 GLN    20      -6.601   4.202  13.078  1.00  0.00           O  
ATOM    301  NE2 GLN    20      -6.124   3.053  11.302  1.00  0.00           N  
ATOM    302 HE21 GLN    20      -5.290   2.787  11.805  1.00  0.00           H  
ATOM    303 HE22 GLN    20      -6.457   2.689  10.421  1.00  0.00           H  
ATOM    304  C   GLN    20     -10.269   7.574  11.103  1.00  0.00           C  
ATOM    305  O   GLN    20     -10.447   8.316  12.079  1.00  0.00           O  
ATOM    306  N   VAL    21     -10.151   8.033   9.899  1.00  0.00           N  
ATOM    307  H   VAL    21     -10.005   7.340   9.181  1.00  0.00           H  
ATOM    308  CA  VAL    21     -10.350   9.505   9.591  1.00  0.00           C  
ATOM    309  HA  VAL    21      -9.607  10.072  10.142  1.00  0.00           H  
ATOM    310  CB  VAL    21     -10.128   9.763   8.131  1.00  0.00           C  
ATOM    311  HB  VAL    21     -10.791   9.050   7.640  1.00  0.00           H  
ATOM    312  CG1 VAL    21     -10.710  11.061   7.557  1.00  0.00           C  
ATOM    313 HG11 VAL    21     -11.791  10.983   7.427  1.00  0.00           H  
ATOM    314 HG12 VAL    21     -10.467  11.908   8.209  1.00  0.00           H  
ATOM    315 HG13 VAL    21     -10.290  11.216   6.572  1.00  0.00           H  
ATOM    316  CG2 VAL    21      -8.717   9.487   7.673  1.00  0.00           C  
ATOM    317 HG21 VAL    21      -7.964  10.165   8.081  1.00  0.00           H  
ATOM    318 HG22 VAL    21      -8.341   8.539   8.045  1.00  0.00           H  
ATOM    319 HG23 VAL    21      -8.651   9.521   6.582  1.00  0.00           H  
ATOM    320  C   VAL    21     -11.706  10.016  10.046  1.00  0.00           C  
ATOM    321  O   VAL    21     -11.830  11.186  10.468  1.00  0.00           O  
ATOM    322  N   GLU    22     -12.690   9.166  10.145  1.00  0.00           N  
ATOM    323  H   GLU    22     -12.544   8.180   9.994  1.00  0.00           H  
ATOM    324  CA  GLU    22     -14.010   9.487  10.694  1.00  0.00           C  
ATOM    325  HA  GLU    22     -14.267  10.516  10.472  1.00  0.00           H  
ATOM    326  CB  GLU    22     -15.038   8.594  10.064  1.00  0.00           C  
ATOM    327  HB2 GLU    22     -14.683   7.582  10.244  1.00  0.00           H  
ATOM    328  HB3 GLU    22     -15.861   8.558  10.771  1.00  0.00           H  
ATOM    329  CG  GLU    22     -15.425   8.867   8.584  1.00  0.00           C  
ATOM    330  HG2 GLU    22     -14.569   8.551   7.987  1.00  0.00           H  
ATOM    331  HG3 GLU    22     -16.185   8.106   8.391  1.00  0.00           H  
ATOM    332  CD  GLU    22     -15.735  10.304   8.314  1.00  0.00           C  
ATOM    333  OE1 GLU    22     -15.385  10.757   7.207  1.00  0.00           O  
ATOM    334  OE2 GLU    22     -16.221  11.059   9.208  1.00  0.00           O  
ATOM    335  C   GLU    22     -14.055   9.434  12.220  1.00  0.00           C  
ATOM    336  O   GLU    22     -14.548  10.394  12.783  1.00  0.00           O  
ATOM    337  N   GLN    23     -13.500   8.354  12.888  1.00  0.00           N  
ATOM    338  H   GLN    23     -13.090   7.628  12.317  1.00  0.00           H  
ATOM    339  CA  GLN    23     -13.438   8.181  14.245  1.00  0.00           C  
ATOM    340  HA  GLN    23     -14.446   8.363  14.606  1.00  0.00           H  
ATOM    341  CB  GLN    23     -12.853   6.753  14.468  1.00  0.00           C  
ATOM    342  HB2 GLN    23     -12.105   6.548  13.702  1.00  0.00           H  
ATOM    343  HB3 GLN    23     -12.469   6.766  15.476  1.00  0.00           H  
ATOM    344  CG  GLN    23     -13.926   5.628  14.453  1.00  0.00           C  
ATOM    345  HG2 GLN    23     -14.632   5.742  15.274  1.00  0.00           H  
ATOM    346  HG3 GLN    23     -14.493   5.766  13.531  1.00  0.00           H  
ATOM    347  CD  GLN    23     -13.318   4.185  14.390  1.00  0.00           C  
ATOM    348  OE1 GLN    23     -12.124   3.902  14.235  1.00  0.00           O  
ATOM    349  NE2 GLN    23     -14.232   3.203  14.213  1.00  0.00           N  
ATOM    350 HE21 GLN    23     -13.837   2.276  14.110  1.00  0.00           H  
ATOM    351 HE22 GLN    23     -15.210   3.440  14.330  1.00  0.00           H  
ATOM    352  C   GLN    23     -12.615   9.358  14.880  1.00  0.00           C  
ATOM    353  O   GLN    23     -12.628   9.494  16.072  1.00  0.00           O  
ATOM    354  N   ARG    24     -11.871  10.171  14.129  1.00  0.00           N  
ATOM    355  H   ARG    24     -11.785  10.084  13.130  1.00  0.00           H  
ATOM    356  CA  ARG    24     -11.172  11.342  14.681  1.00  0.00           C  
ATOM    357  HA  ARG    24     -10.799  10.951  15.637  1.00  0.00           H  
ATOM    358  CB  ARG    24     -10.055  11.753  13.837  1.00  0.00           C  
ATOM    359  HB2 ARG    24      -9.431  10.885  13.625  1.00  0.00           H  
ATOM    360  HB3 ARG    24     -10.361  12.160  12.869  1.00  0.00           H  
ATOM    361  CG  ARG    24      -9.138  12.866  14.431  1.00  0.00           C  
ATOM    362  HG2 ARG    24      -9.651  13.823  14.390  1.00  0.00           H  
ATOM    363  HG3 ARG    24      -8.931  12.598  15.469  1.00  0.00           H  
ATOM    364  CD  ARG    24      -7.784  12.826  13.693  1.00  0.00           C  
ATOM    365  HD2 ARG    24      -7.231  11.928  13.964  1.00  0.00           H  
ATOM    366  HD3 ARG    24      -7.999  12.666  12.624  1.00  0.00           H  
ATOM    367  NE  ARG    24      -6.910  14.008  14.012  1.00  0.00           N  
ATOM    368  HE  ARG    24      -6.585  14.030  14.964  1.00  0.00           H  
ATOM    369  CZ  ARG    24      -5.958  14.572  13.183  1.00  0.00           C  
ATOM    370  NH1 ARG    24      -6.005  14.369  11.928  1.00  0.00           N  
ATOM    371 HH11 ARG    24      -6.815  14.007  11.453  1.00  0.00           H  
ATOM    372 HH12 ARG    24      -5.232  14.558  11.299  1.00  0.00           H  
ATOM    373  NH2 ARG    24      -4.967  15.320  13.620  1.00  0.00           N  
ATOM    374 HH21 ARG    24      -4.833  15.569  14.587  1.00  0.00           H  
ATOM    375 HH22 ARG    24      -4.371  15.708  12.900  1.00  0.00           H  
ATOM    376  C   ARG    24     -12.107  12.506  14.933  1.00  0.00           C  
ATOM    377  O   ARG    24     -12.020  13.122  16.013  1.00  0.00           O  
ATOM    378  N   GLN    25     -13.045  12.787  14.062  1.00  0.00           N  
ATOM    379  H   GLN    25     -13.080  12.294  13.188  1.00  0.00           H  
ATOM    380  CA  GLN    25     -14.108  13.813  14.131  1.00  0.00           C  
ATOM    381  HA  GLN    25     -13.632  14.737  14.461  1.00  0.00           H  
ATOM    382  CB  GLN    25     -14.688  14.098  12.720  1.00  0.00           C  
ATOM    383  HB2 GLN    25     -13.941  13.778  12.007  1.00  0.00           H  
ATOM    384  HB3 GLN    25     -15.480  13.376  12.499  1.00  0.00           H  
ATOM    385  CG  GLN    25     -15.181  15.525  12.567  1.00  0.00           C  
ATOM    386  HG2 GLN    25     -15.933  15.747  13.319  1.00  0.00           H  
ATOM    387  HG3 GLN    25     -14.293  16.137  12.689  1.00  0.00           H  
ATOM    388  CD  GLN    25     -15.611  15.848  11.077  1.00  0.00           C  
ATOM    389  OE1 GLN    25     -15.242  15.220  10.076  1.00  0.00           O  
ATOM    390  NE2 GLN    25     -16.407  16.843  10.851  1.00  0.00           N  
ATOM    391 HE21 GLN    25     -16.772  16.940   9.917  1.00  0.00           H  
ATOM    392 HE22 GLN    25     -16.713  17.475  11.578  1.00  0.00           H  
ATOM    393  C   GLN    25     -15.199  13.472  15.173  1.00  0.00           C  
ATOM    394  O   GLN    25     -15.581  14.320  15.956  1.00  0.00           O  
ATOM    395  N   ASN    26     -15.718  12.230  15.218  1.00  0.00           N  
ATOM    396  H   ASN    26     -15.224  11.624  14.578  1.00  0.00           H  
ATOM    397  CA  ASN    26     -16.954  11.901  15.970  1.00  0.00           C  
ATOM    398  HA  ASN    26     -17.256  12.678  16.680  1.00  0.00           H  
ATOM    399  CB  ASN    26     -18.060  11.672  14.856  1.00  0.00           C  
ATOM    400  HB2 ASN    26     -17.753  11.075  14.004  1.00  0.00           H  
ATOM    401  HB3 ASN    26     -18.931  11.161  15.273  1.00  0.00           H  
ATOM    402  CG  ASN    26     -18.658  12.951  14.316  1.00  0.00           C  
ATOM    403  OD1 ASN    26     -19.083  13.832  15.000  1.00  0.00           O  
ATOM    404  ND2 ASN    26     -18.503  12.979  13.024  1.00  0.00           N  
ATOM    405 HD21 ASN    26     -19.008  13.667  12.492  1.00  0.00           H  
ATOM    406 HD22 ASN    26     -18.181  12.132  12.559  1.00  0.00           H  
ATOM    407  C   ASN    26     -16.792  10.575  16.735  1.00  0.00           C  
ATOM    408  O   ASN    26     -17.052   9.501  16.163  1.00  0.00           O  
ATOM    409  N   PRO    27     -16.498  10.529  18.049  1.00  0.00           N  
ATOM    410  CD  PRO    27     -16.031  11.728  18.812  1.00  0.00           C  
ATOM    411  HD2 PRO    27     -16.832  12.168  19.399  1.00  0.00           H  
ATOM    412  HD3 PRO    27     -15.622  12.407  18.053  1.00  0.00           H  
ATOM    413  CG  PRO    27     -14.889  11.186  19.708  1.00  0.00           C  
ATOM    414  HG2 PRO    27     -14.746  11.800  20.596  1.00  0.00           H  
ATOM    415  HG3 PRO    27     -14.001  11.138  19.079  1.00  0.00           H  
ATOM    416  CB  PRO    27     -15.573   9.852  20.130  1.00  0.00           C  
ATOM    417  HB2 PRO    27     -16.398  10.117  20.785  1.00  0.00           H  
ATOM    418  HB3 PRO    27     -14.840   9.251  20.664  1.00  0.00           H  
ATOM    419  CA  PRO    27     -16.215   9.301  18.838  1.00  0.00           C  
ATOM    420  HA  PRO    27     -15.537   8.693  18.250  1.00  0.00           H  
ATOM    421  C   PRO    27     -17.339   8.287  19.087  1.00  0.00           C  
ATOM    422  O   PRO    27     -17.131   7.214  19.595  1.00  0.00           O  
ATOM    423  N   HID    28     -18.574   8.539  18.637  1.00  0.00           N  
ATOM    424  H   HID    28     -18.746   9.395  18.113  1.00  0.00           H  
ATOM    425  CA  HID    28     -19.620   7.473  18.622  1.00  0.00           C  
ATOM    426  HA  HID    28     -19.717   7.056  19.622  1.00  0.00           H  
ATOM    427  CB  HID    28     -21.028   8.021  18.218  1.00  0.00           C  
ATOM    428  HB2 HID    28     -21.793   7.308  18.519  1.00  0.00           H  
ATOM    429  HB3 HID    28     -21.107   8.903  18.865  1.00  0.00           H  
ATOM    430  CG  HID    28     -21.164   8.393  16.741  1.00  0.00           C  
ATOM    431  ND1 HID    28     -20.756   9.517  16.126  1.00  0.00           N  
ATOM    432  HD1 HID    28     -20.332  10.381  16.412  1.00  0.00           H  
ATOM    433  CE1 HID    28     -21.247   9.500  14.824  1.00  0.00           C  
ATOM    434  HE1 HID    28     -21.176  10.301  14.108  1.00  0.00           H  
ATOM    435  NE2 HID    28     -21.724   8.246  14.564  1.00  0.00           N  
ATOM    436  CD2 HID    28     -21.649   7.554  15.774  1.00  0.00           C  
ATOM    437  HD2 HID    28     -22.290   6.704  15.960  1.00  0.00           H  
ATOM    438  C   HID    28     -19.271   6.253  17.756  1.00  0.00           C  
ATOM    439  O   HID    28     -19.764   5.122  17.991  1.00  0.00           O  
ATOM    440  N   LEU    29     -18.381   6.329  16.750  1.00  0.00           N  
ATOM    441  H   LEU    29     -17.972   7.253  16.658  1.00  0.00           H  
ATOM    442  CA  LEU    29     -18.044   5.423  15.760  1.00  0.00           C  
ATOM    443  HA  LEU    29     -18.929   4.893  15.410  1.00  0.00           H  
ATOM    444  CB  LEU    29     -17.506   6.176  14.539  1.00  0.00           C  
ATOM    445  HB2 LEU    29     -16.717   6.850  14.864  1.00  0.00           H  
ATOM    446  HB3 LEU    29     -17.157   5.528  13.735  1.00  0.00           H  
ATOM    447  CG  LEU    29     -18.543   7.057  13.794  1.00  0.00           C  
ATOM    448  HG  LEU    29     -18.960   7.748  14.515  1.00  0.00           H  
ATOM    449  CD1 LEU    29     -17.808   7.768  12.673  1.00  0.00           C  
ATOM    450 HD11 LEU    29     -17.391   7.124  11.886  1.00  0.00           H  
ATOM    451 HD12 LEU    29     -18.388   8.510  12.139  1.00  0.00           H  
ATOM    452 HD13 LEU    29     -16.969   8.288  13.146  1.00  0.00           H  
ATOM    453  CD2 LEU    29     -19.649   6.258  13.192  1.00  0.00           C  
ATOM    454 HD21 LEU    29     -19.262   5.392  12.650  1.00  0.00           H  
ATOM    455 HD22 LEU    29     -20.235   5.939  14.056  1.00  0.00           H  
ATOM    456 HD23 LEU    29     -20.278   6.808  12.490  1.00  0.00           H  
ATOM    457  C   LEU    29     -17.043   4.304  16.180  1.00  0.00           C  
ATOM    458  O   LEU    29     -16.783   3.334  15.468  1.00  0.00           O  
ATOM    459  N   ARG    30     -16.373   4.481  17.349  1.00  0.00           N  
ATOM    460  H   ARG    30     -16.759   5.291  17.810  1.00  0.00           H  
ATOM    461  CA  ARG    30     -15.269   3.725  17.949  1.00  0.00           C  
ATOM    462  HA  ARG    30     -14.530   3.746  17.148  1.00  0.00           H  
ATOM    463  CB  ARG    30     -14.565   4.553  19.031  1.00  0.00           C  
ATOM    464  HB2 ARG    30     -15.211   4.762  19.886  1.00  0.00           H  
ATOM    465  HB3 ARG    30     -13.686   3.995  19.363  1.00  0.00           H  
ATOM    466  CG  ARG    30     -14.076   5.935  18.450  1.00  0.00           C  
ATOM    467  HG2 ARG    30     -13.467   5.694  17.577  1.00  0.00           H  
ATOM    468  HG3 ARG    30     -14.889   6.571  18.078  1.00  0.00           H  
ATOM    469  CD  ARG    30     -13.381   6.767  19.483  1.00  0.00           C  
ATOM    470  HD2 ARG    30     -14.192   6.981  20.178  1.00  0.00           H  
ATOM    471  HD3 ARG    30     -12.606   6.174  19.969  1.00  0.00           H  
ATOM    472  NE  ARG    30     -12.760   7.960  18.852  1.00  0.00           N  
ATOM    473  HE  ARG    30     -12.857   8.025  17.851  1.00  0.00           H  
ATOM    474  CZ  ARG    30     -11.991   8.788  19.453  1.00  0.00           C  
ATOM    475  NH1 ARG    30     -11.791   8.807  20.719  1.00  0.00           N  
ATOM    476 HH11 ARG    30     -12.027   8.005  21.283  1.00  0.00           H  
ATOM    477 HH12 ARG    30     -11.036   9.341  21.120  1.00  0.00           H  
ATOM    478  NH2 ARG    30     -11.528   9.696  18.751  1.00  0.00           N  
ATOM    479 HH21 ARG    30     -11.748   9.679  17.763  1.00  0.00           H  
ATOM    480 HH22 ARG    30     -11.104  10.495  19.192  1.00  0.00           H  
ATOM    481  C   ARG    30     -15.616   2.276  18.447  1.00  0.00           C  
ATOM    482  O   ARG    30     -16.689   2.205  18.997  1.00  0.00           O  
ATOM    483  N   ASN    31     -14.728   1.340  18.331  1.00  0.00           N  
ATOM    484  H   ASN    31     -13.821   1.557  17.944  1.00  0.00           H  
ATOM    485  CA  ASN    31     -14.833  -0.028  18.892  1.00  0.00           C  
ATOM    486  HA  ASN    31     -14.120  -0.606  18.309  1.00  0.00           H  
ATOM    487  CB  ASN    31     -14.437   0.012  20.419  1.00  0.00           C  
ATOM    488  HB2 ASN    31     -15.064   0.733  20.926  1.00  0.00           H  
ATOM    489  HB3 ASN    31     -14.525  -1.007  20.789  1.00  0.00           H  
ATOM    490  CG  ASN    31     -13.050   0.498  20.644  1.00  0.00           C  
ATOM    491  OD1 ASN    31     -12.751   1.657  20.845  1.00  0.00           O  
ATOM    492  ND2 ASN    31     -12.103  -0.430  20.725  1.00  0.00           N  
ATOM    493 HD21 ASN    31     -11.194  -0.025  20.834  1.00  0.00           H  
ATOM    494 HD22 ASN    31     -12.232  -1.401  20.474  1.00  0.00           H  
ATOM    495  C   ASN    31     -16.201  -0.675  18.627  1.00  0.00           C  
ATOM    496  O   ASN    31     -16.784  -1.416  19.478  1.00  0.00           O  
ATOM    497  N   LYS    32     -16.795  -0.432  17.447  1.00  0.00           N  
ATOM    498  H   LYS    32     -16.307   0.118  16.748  1.00  0.00           H  
ATOM    499  CA  LYS    32     -18.157  -0.899  17.039  1.00  0.00           C  
ATOM    500  HA  LYS    32     -18.299  -1.852  17.548  1.00  0.00           H  
ATOM    501  CB  LYS    32     -19.312   0.137  17.375  1.00  0.00           C  
ATOM    502  HB2 LYS    32     -18.912   1.114  17.080  1.00  0.00           H  
ATOM    503  HB3 LYS    32     -20.253  -0.128  16.906  1.00  0.00           H  
ATOM    504  CG  LYS    32     -19.494   0.337  18.871  1.00  0.00           C  
ATOM    505  HG2 LYS    32     -19.768  -0.599  19.351  1.00  0.00           H  
ATOM    506  HG3 LYS    32     -18.530   0.738  19.193  1.00  0.00           H  
ATOM    507  CD  LYS    32     -20.649   1.281  19.201  1.00  0.00           C  
ATOM    508  HD2 LYS    32     -20.849   1.936  18.341  1.00  0.00           H  
ATOM    509  HD3 LYS    32     -21.461   0.636  19.529  1.00  0.00           H  
ATOM    510  CE  LYS    32     -20.233   2.157  20.370  1.00  0.00           C  
ATOM    511  HE2 LYS    32     -21.096   2.775  20.621  1.00  0.00           H  
ATOM    512  HE3 LYS    32     -19.925   1.589  21.243  1.00  0.00           H  
ATOM    513  NZ  LYS    32     -19.176   3.098  20.052  1.00  0.00           N  
ATOM    514  HZ1 LYS    32     -18.297   2.665  19.818  1.00  0.00           H  
ATOM    515  HZ2 LYS    32     -19.604   3.665  19.331  1.00  0.00           H  
ATOM    516  HZ3 LYS    32     -18.998   3.715  20.835  1.00  0.00           H  
ATOM    517  C   LYS    32     -18.179  -1.139  15.519  1.00  0.00           C  
ATOM    518  O   LYS    32     -17.444  -0.397  14.816  1.00  0.00           O  
ATOM    519  N   PRO    33     -18.804  -2.191  14.997  1.00  0.00           N  
ATOM    520  CD  PRO    33     -19.666  -3.142  15.694  1.00  0.00           C  
ATOM    521  HD2 PRO    33     -20.168  -2.648  16.528  1.00  0.00           H  
ATOM    522  HD3 PRO    33     -19.088  -3.976  16.082  1.00  0.00           H  
ATOM    523  CG  PRO    33     -20.639  -3.597  14.707  1.00  0.00           C  
ATOM    524  HG2 PRO    33     -21.487  -2.940  14.520  1.00  0.00           H  
ATOM    525  HG3 PRO    33     -20.957  -4.621  14.921  1.00  0.00           H  
ATOM    526  CB  PRO    33     -19.806  -3.695  13.417  1.00  0.00           C  
ATOM    527  HB2 PRO    33     -20.351  -3.608  12.475  1.00  0.00           H  
ATOM    528  HB3 PRO    33     -19.262  -4.628  13.559  1.00  0.00           H  
ATOM    529  CA  PRO    33     -18.779  -2.539  13.547  1.00  0.00           C  
ATOM    530  HA  PRO    33     -17.765  -2.854  13.303  1.00  0.00           H  
ATOM    531  C   PRO    33     -19.241  -1.417  12.536  1.00  0.00           C  
ATOM    532  O   PRO    33     -20.323  -0.919  12.636  1.00  0.00           O  
ATOM    533  N   CYS    34     -18.286  -0.894  11.817  1.00  0.00           N  
ATOM    534  H   CYS    34     -17.389  -1.351  11.886  1.00  0.00           H  
ATOM    535  CA  CYS    34     -18.384   0.389  11.123  1.00  0.00           C  
ATOM    536  HA  CYS    34     -19.434   0.710  11.134  1.00  0.00           H  
ATOM    537  CB  CYS    34     -17.642   1.404  12.074  1.00  0.00           C  
ATOM    538  HB2 CYS    34     -18.035   1.388  13.095  1.00  0.00           H  
ATOM    539  HB3 CYS    34     -16.621   1.023  12.100  1.00  0.00           H  
ATOM    540  SG  CYS    34     -17.717   3.075  11.473  1.00  0.00           S  
ATOM    541  HG  CYS    34     -18.761   3.107  10.634  1.00  0.00           H  
ATOM    542  C   CYS    34     -17.820   0.196   9.704  1.00  0.00           C  
ATOM    543  O   CYS    34     -16.942  -0.595   9.428  1.00  0.00           O  
ATOM    544  N   ALA    35     -18.446   1.020   8.763  1.00  0.00           N  
ATOM    545  H   ALA    35     -19.293   1.471   9.070  1.00  0.00           H  
ATOM    546  CA  ALA    35     -17.988   1.226   7.393  1.00  0.00           C  
ATOM    547  HA  ALA    35     -16.915   1.131   7.417  1.00  0.00           H  
ATOM    548  CB  ALA    35     -18.654   0.058   6.546  1.00  0.00           C  
ATOM    549  HB1 ALA    35     -19.721   0.240   6.424  1.00  0.00           H  
ATOM    550  HB2 ALA    35     -18.295   0.026   5.520  1.00  0.00           H  
ATOM    551  HB3 ALA    35     -18.412  -0.841   7.116  1.00  0.00           H  
ATOM    552  C   ALA    35     -18.246   2.656   6.837  1.00  0.00           C  
ATOM    553  O   ALA    35     -19.081   3.419   7.292  1.00  0.00           O  
ATOM    554  N   VAL    36     -17.398   3.018   5.885  1.00  0.00           N  
ATOM    555  H   VAL    36     -16.716   2.333   5.582  1.00  0.00           H  
ATOM    556  CA  VAL    36     -17.492   4.251   5.013  1.00  0.00           C  
ATOM    557  HA  VAL    36     -18.180   4.952   5.479  1.00  0.00           H  
ATOM    558  CB  VAL    36     -16.218   5.069   4.929  1.00  0.00           C  
ATOM    559  HB  VAL    36     -15.418   4.354   4.770  1.00  0.00           H  
ATOM    560  CG1 VAL    36     -16.409   6.187   3.887  1.00  0.00           C  
ATOM    561 HG11 VAL    36     -17.198   6.896   4.146  1.00  0.00           H  
ATOM    562 HG12 VAL    36     -15.489   6.756   3.780  1.00  0.00           H  
ATOM    563 HG13 VAL    36     -16.618   5.773   2.906  1.00  0.00           H  
ATOM    564  CG2 VAL    36     -15.786   5.852   6.197  1.00  0.00           C  
ATOM    565 HG21 VAL    36     -15.758   5.165   7.047  1.00  0.00           H  
ATOM    566 HG22 VAL    36     -14.794   6.292   6.034  1.00  0.00           H  
ATOM    567 HG23 VAL    36     -16.560   6.579   6.423  1.00  0.00           H  
ATOM    568  C   VAL    36     -18.137   3.914   3.691  1.00  0.00           C  
ATOM    569  O   VAL    36     -17.717   2.969   3.008  1.00  0.00           O  
ATOM    570  N   VAL    37     -18.990   4.775   3.173  1.00  0.00           N  
ATOM    571  H   VAL    37     -19.195   5.564   3.761  1.00  0.00           H  
ATOM    572  CA  VAL    37     -19.878   4.546   2.006  1.00  0.00           C  
ATOM    573  HA  VAL    37     -19.485   3.650   1.507  1.00  0.00           H  
ATOM    574  CB  VAL    37     -21.317   4.214   2.382  1.00  0.00           C  
ATOM    575  HB  VAL    37     -21.843   4.129   1.428  1.00  0.00           H  
ATOM    576  CG1 VAL    37     -21.393   2.811   3.178  1.00  0.00           C  
ATOM    577 HG11 VAL    37     -22.462   2.726   3.374  1.00  0.00           H  
ATOM    578 HG12 VAL    37     -21.024   1.973   2.589  1.00  0.00           H  
ATOM    579 HG13 VAL    37     -20.723   2.817   4.040  1.00  0.00           H  
ATOM    580  CG2 VAL    37     -21.968   5.435   3.171  1.00  0.00           C  
ATOM    581 HG21 VAL    37     -21.864   6.386   2.664  1.00  0.00           H  
ATOM    582 HG22 VAL    37     -23.043   5.247   3.150  1.00  0.00           H  
ATOM    583 HG23 VAL    37     -21.490   5.436   4.153  1.00  0.00           H  
ATOM    584  C   VAL    37     -19.722   5.642   0.985  1.00  0.00           C  
ATOM    585  O   VAL    37     -19.682   6.780   1.405  1.00  0.00           O  
ATOM    586  N   GLN    38     -19.795   5.259  -0.335  1.00  0.00           N  
ATOM    587  H   GLN    38     -19.823   4.270  -0.489  1.00  0.00           H  
ATOM    588  CA  GLN    38     -19.987   6.090  -1.544  1.00  0.00           C  
ATOM    589  HA  GLN    38     -20.076   7.094  -1.138  1.00  0.00           H  
ATOM    590  CB  GLN    38     -18.834   6.035  -2.578  1.00  0.00           C  
ATOM    591  HB2 GLN    38     -19.053   6.688  -3.417  1.00  0.00           H  
ATOM    592  HB3 GLN    38     -17.959   6.250  -1.958  1.00  0.00           H  
ATOM    593  CG  GLN    38     -18.598   4.710  -3.155  1.00  0.00           C  
ATOM    594  HG2 GLN    38     -18.630   3.986  -2.347  1.00  0.00           H  
ATOM    595  HG3 GLN    38     -19.444   4.474  -3.797  1.00  0.00           H  
ATOM    596  CD  GLN    38     -17.197   4.556  -3.853  1.00  0.00           C  
ATOM    597  OE1 GLN    38     -16.327   5.428  -3.883  1.00  0.00           O  
ATOM    598  NE2 GLN    38     -16.978   3.520  -4.560  1.00  0.00           N  
ATOM    599 HE21 GLN    38     -16.032   3.357  -4.882  1.00  0.00           H  
ATOM    600 HE22 GLN    38     -17.690   2.806  -4.465  1.00  0.00           H  
ATOM    601  C   GLN    38     -21.381   5.814  -2.209  1.00  0.00           C  
ATOM    602  O   GLN    38     -21.787   4.614  -2.387  1.00  0.00           O  
ATOM    603  N   TYR    39     -21.956   6.886  -2.799  1.00  0.00           N  
ATOM    604  H   TYR    39     -21.508   7.758  -2.578  1.00  0.00           H  
ATOM    605  CA  TYR    39     -23.270   7.002  -3.482  1.00  0.00           C  
ATOM    606  HA  TYR    39     -23.445   8.058  -3.691  1.00  0.00           H  
ATOM    607  CB  TYR    39     -23.121   6.319  -4.840  1.00  0.00           C  
ATOM    608  HB2 TYR    39     -22.939   5.258  -4.684  1.00  0.00           H  
ATOM    609  HB3 TYR    39     -24.058   6.343  -5.408  1.00  0.00           H  
ATOM    610  CG  TYR    39     -22.054   6.981  -5.709  1.00  0.00           C  
ATOM    611  CD1 TYR    39     -22.278   8.217  -6.302  1.00  0.00           C  
ATOM    612  HD1 TYR    39     -23.194   8.763  -6.117  1.00  0.00           H  
ATOM    613  CE1 TYR    39     -21.266   8.858  -7.008  1.00  0.00           C  
ATOM    614  HE1 TYR    39     -21.439   9.806  -7.489  1.00  0.00           H  
ATOM    615  CZ  TYR    39     -20.073   8.146  -7.219  1.00  0.00           C  
ATOM    616  OH  TYR    39     -19.134   8.818  -7.905  1.00  0.00           O  
ATOM    617  HH  TYR    39     -18.364   8.276  -8.094  1.00  0.00           H  
ATOM    618  CE2 TYR    39     -19.844   6.837  -6.744  1.00  0.00           C  
ATOM    619  HE2 TYR    39     -18.916   6.314  -6.896  1.00  0.00           H  
ATOM    620  CD2 TYR    39     -20.865   6.287  -5.933  1.00  0.00           C  
ATOM    621  HD2 TYR    39     -20.685   5.265  -5.608  1.00  0.00           H  
ATOM    622  C   TYR    39     -24.419   6.410  -2.591  1.00  0.00           C  
ATOM    623  O   TYR    39     -25.033   5.362  -2.815  1.00  0.00           O  
ATOM    624  N   LYS    40     -24.819   7.180  -1.553  1.00  0.00           N  
ATOM    625  H   LYS    40     -24.360   8.058  -1.350  1.00  0.00           H  
ATOM    626  CA  LYS    40     -25.873   6.859  -0.602  1.00  0.00           C  
ATOM    627  HA  LYS    40     -25.582   5.883  -0.206  1.00  0.00           H  
ATOM    628  CB  LYS    40     -25.929   7.767   0.691  1.00  0.00           C  
ATOM    629  HB2 LYS    40     -26.147   7.131   1.550  1.00  0.00           H  
ATOM    630  HB3 LYS    40     -24.931   8.083   0.982  1.00  0.00           H  
ATOM    631  CG  LYS    40     -26.871   9.018   0.754  1.00  0.00           C  
ATOM    632  HG2 LYS    40     -27.935   8.854   0.575  1.00  0.00           H  
ATOM    633  HG3 LYS    40     -26.880   9.422   1.767  1.00  0.00           H  
ATOM    634  CD  LYS    40     -26.558  10.030  -0.347  1.00  0.00           C  
ATOM    635  HD2 LYS    40     -25.583  10.479  -0.190  1.00  0.00           H  
ATOM    636  HD3 LYS    40     -26.579   9.573  -1.344  1.00  0.00           H  
ATOM    637  CE  LYS    40     -27.638  11.089  -0.105  1.00  0.00           C  
ATOM    638  HE2 LYS    40     -28.628  10.644  -0.148  1.00  0.00           H  
ATOM    639  HE3 LYS    40     -27.548  11.451   0.924  1.00  0.00           H  
ATOM    640  NZ  LYS    40     -27.465  12.167  -1.021  1.00  0.00           N  
ATOM    641  HZ1 LYS    40     -27.193  11.841  -1.932  1.00  0.00           H  
ATOM    642  HZ2 LYS    40     -28.282  12.761  -1.084  1.00  0.00           H  
ATOM    643  HZ3 LYS    40     -26.667  12.774  -0.860  1.00  0.00           H  
ATOM    644  C   LYS    40     -27.264   6.623  -1.173  1.00  0.00           C  
ATOM    645  O   LYS    40     -28.125   5.967  -0.597  1.00  0.00           O  
ATOM    646  N   SER    41     -27.425   7.120  -2.410  1.00  0.00           N  
ATOM    647  H   SER    41     -26.741   7.713  -2.855  1.00  0.00           H  
ATOM    648  CA  SER    41     -28.751   6.952  -3.132  1.00  0.00           C  
ATOM    649  HA  SER    41     -29.487   7.488  -2.534  1.00  0.00           H  
ATOM    650  CB  SER    41     -28.702   7.726  -4.444  1.00  0.00           C  
ATOM    651  HB2 SER    41     -29.686   7.568  -4.880  1.00  0.00           H  
ATOM    652  HB3 SER    41     -28.572   8.790  -4.276  1.00  0.00           H  
ATOM    653  OG  SER    41     -27.535   7.324  -5.266  1.00  0.00           O  
ATOM    654  HG  SER    41     -27.571   7.709  -6.140  1.00  0.00           H  
ATOM    655  C   SER    41     -29.259   5.529  -3.551  1.00  0.00           C  
ATOM    656  O   SER    41     -30.453   5.317  -3.642  1.00  0.00           O  
ATOM    657  N   TRP    42     -28.362   4.559  -3.640  1.00  0.00           N  
ATOM    658  H   TRP    42     -27.364   4.662  -3.560  1.00  0.00           H  
ATOM    659  CA  TRP    42     -28.878   3.164  -3.977  1.00  0.00           C  
ATOM    660  HA  TRP    42     -29.967   3.107  -3.966  1.00  0.00           H  
ATOM    661  CB  TRP    42     -28.489   2.714  -5.374  1.00  0.00           C  
ATOM    662  HB2 TRP    42     -28.812   3.448  -6.112  1.00  0.00           H  
ATOM    663  HB3 TRP    42     -27.399   2.828  -5.342  1.00  0.00           H  
ATOM    664  CG  TRP    42     -28.839   1.311  -5.846  1.00  0.00           C  
ATOM    665  CD1 TRP    42     -30.108   0.847  -5.964  1.00  0.00           C  
ATOM    666  HD1 TRP    42     -30.930   1.461  -5.644  1.00  0.00           H  
ATOM    667  NE1 TRP    42     -29.982  -0.368  -6.585  1.00  0.00           N  
ATOM    668  HE1 TRP    42     -30.752  -1.009  -6.651  1.00  0.00           H  
ATOM    669  CE2 TRP    42     -28.678  -0.802  -6.740  1.00  0.00           C  
ATOM    670  CZ2 TRP    42     -28.047  -1.881  -7.363  1.00  0.00           C  
ATOM    671  HZ2 TRP    42     -28.623  -2.624  -7.909  1.00  0.00           H  
ATOM    672  CH2 TRP    42     -26.651  -1.953  -7.378  1.00  0.00           C  
ATOM    673  HH2 TRP    42     -26.159  -2.827  -7.788  1.00  0.00           H  
ATOM    674  CZ3 TRP    42     -25.870  -0.922  -6.863  1.00  0.00           C  
ATOM    675  HZ3 TRP    42     -24.810  -1.109  -6.887  1.00  0.00           H  
ATOM    676  CE3 TRP    42     -26.496   0.222  -6.330  1.00  0.00           C  
ATOM    677  HE3 TRP    42     -25.887   1.031  -5.956  1.00  0.00           H  
ATOM    678  CD2 TRP    42     -27.933   0.314  -6.245  1.00  0.00           C  
ATOM    679  C   TRP    42     -28.311   2.198  -2.865  1.00  0.00           C  
ATOM    680  O   TRP    42     -27.082   2.201  -2.555  1.00  0.00           O  
ATOM    681  N   LYS    43     -29.139   1.307  -2.370  1.00  0.00           N  
ATOM    682  H   LYS    43     -30.109   1.432  -2.628  1.00  0.00           H  
ATOM    683  CA  LYS    43     -28.821   0.345  -1.283  1.00  0.00           C  
ATOM    684  HA  LYS    43     -29.814   0.256  -0.844  1.00  0.00           H  
ATOM    685  CB  LYS    43     -28.345  -1.066  -1.809  1.00  0.00           C  
ATOM    686  HB2 LYS    43     -27.392  -0.880  -2.312  1.00  0.00           H  
ATOM    687  HB3 LYS    43     -28.388  -1.831  -1.035  1.00  0.00           H  
ATOM    688  CG  LYS    43     -29.261  -1.546  -2.930  1.00  0.00           C  
ATOM    689  HG2 LYS    43     -30.283  -1.694  -2.591  1.00  0.00           H  
ATOM    690  HG3 LYS    43     -29.345  -0.914  -3.807  1.00  0.00           H  
ATOM    691  CD  LYS    43     -28.928  -2.965  -3.378  1.00  0.00           C  
ATOM    692  HD2 LYS    43     -29.103  -3.696  -2.582  1.00  0.00           H  
ATOM    693  HD3 LYS    43     -29.654  -3.246  -4.143  1.00  0.00           H  
ATOM    694  CE  LYS    43     -27.517  -3.178  -3.852  1.00  0.00           C  
ATOM    695  HE2 LYS    43     -27.375  -2.511  -4.705  1.00  0.00           H  
ATOM    696  HE3 LYS    43     -26.876  -2.675  -3.118  1.00  0.00           H  
ATOM    697  NZ  LYS    43     -27.177  -4.511  -4.120  1.00  0.00           N  
ATOM    698  HZ1 LYS    43     -27.235  -4.925  -3.212  1.00  0.00           H  
ATOM    699  HZ2 LYS    43     -27.807  -5.014  -4.726  1.00  0.00           H  
ATOM    700  HZ3 LYS    43     -26.254  -4.628  -4.502  1.00  0.00           H  
ATOM    701  C   LYS    43     -28.031   0.892  -0.025  1.00  0.00           C  
ATOM    702  O   LYS    43     -27.146   0.259   0.467  1.00  0.00           O  
ATOM    703  N   GLY    44     -28.204   2.165   0.285  1.00  0.00           N  
ATOM    704  H   GLY    44     -28.992   2.658  -0.101  1.00  0.00           H  
ATOM    705  CA  GLY    44     -27.513   2.911   1.290  1.00  0.00           C  
ATOM    706  HA2 GLY    44     -27.908   3.913   1.436  1.00  0.00           H  
ATOM    707  HA3 GLY    44     -27.525   2.309   2.194  1.00  0.00           H  
ATOM    708  C   GLY    44     -26.020   3.250   1.046  1.00  0.00           C  
ATOM    709  O   GLY    44     -25.334   3.650   1.967  1.00  0.00           O  
ATOM    710  N   GLY    45     -25.589   3.067  -0.255  1.00  0.00           N  
ATOM    711  H   GLY    45     -26.243   2.714  -0.943  1.00  0.00           H  
ATOM    712  CA  GLY    45     -24.211   3.298  -0.657  1.00  0.00           C  
ATOM    713  HA2 GLY    45     -24.273   3.602  -1.699  1.00  0.00           H  
ATOM    714  HA3 GLY    45     -23.736   4.169  -0.202  1.00  0.00           H  
ATOM    715  C   GLY    45     -23.179   2.172  -0.643  1.00  0.00           C  
ATOM    716  O   GLY    45     -23.124   1.405   0.317  1.00  0.00           O  
ATOM    717  N   GLY    46     -22.231   2.089  -1.641  1.00  0.00           N  
ATOM    718  H   GLY    46     -22.277   2.854  -2.295  1.00  0.00           H  
ATOM    719  CA  GLY    46     -21.143   1.105  -1.673  1.00  0.00           C  
ATOM    720  HA2 GLY    46     -21.518   0.090  -1.553  1.00  0.00           H  
ATOM    721  HA3 GLY    46     -20.726   0.983  -2.677  1.00  0.00           H  
ATOM    722  C   GLY    46     -20.056   1.270  -0.701  1.00  0.00           C  
ATOM    723  O   GLY    46     -19.410   2.309  -0.603  1.00  0.00           O  
ATOM    724  N   ILE    47     -19.747   0.189   0.014  1.00  0.00           N  
ATOM    725  H   ILE    47     -20.406  -0.549  -0.177  1.00  0.00           H  
ATOM    726  CA  ILE    47     -18.724   0.062   1.095  1.00  0.00           C  
ATOM    727  HA  ILE    47     -18.938   0.931   1.728  1.00  0.00           H  
ATOM    728  CB  ILE    47     -18.900  -1.322   1.794  1.00  0.00           C  
ATOM    729  HB  ILE    47     -18.761  -2.015   0.960  1.00  0.00           H  
ATOM    730  CG2 ILE    47     -17.806  -1.504   2.863  1.00  0.00           C  
ATOM    731 HG21 ILE    47     -16.859  -1.729   2.379  1.00  0.00           H  
ATOM    732 HG22 ILE    47     -17.692  -0.670   3.566  1.00  0.00           H  
ATOM    733 HG23 ILE    47     -18.182  -2.331   3.466  1.00  0.00           H  
ATOM    734  CG1 ILE    47     -20.312  -1.423   2.388  1.00  0.00           C  
ATOM    735 HG12 ILE    47     -21.163  -1.087   1.793  1.00  0.00           H  
ATOM    736 HG13 ILE    47     -20.439  -2.483   2.578  1.00  0.00           H  
ATOM    737  CD1 ILE    47     -20.650  -0.843   3.792  1.00  0.00           C  
ATOM    738 HD11 ILE    47     -20.193   0.147   3.722  1.00  0.00           H  
ATOM    739 HD12 ILE    47     -21.725  -0.871   3.968  1.00  0.00           H  
ATOM    740 HD13 ILE    47     -20.183  -1.390   4.613  1.00  0.00           H  
ATOM    741  C   ILE    47     -17.333   0.323   0.491  1.00  0.00           C  
ATOM    742  O   ILE    47     -16.898  -0.418  -0.403  1.00  0.00           O  
ATOM    743  N   ILE    48     -16.593   1.318   0.945  1.00  0.00           N  
ATOM    744  H   ILE    48     -17.072   1.896   1.617  1.00  0.00           H  
ATOM    745  CA  ILE    48     -15.251   1.650   0.523  1.00  0.00           C  
ATOM    746  HA  ILE    48     -15.071   0.960  -0.300  1.00  0.00           H  
ATOM    747  CB  ILE    48     -15.202   3.039  -0.111  1.00  0.00           C  
ATOM    748  HB  ILE    48     -15.913   3.106  -0.941  1.00  0.00           H  
ATOM    749  CG2 ILE    48     -15.671   4.066   0.915  1.00  0.00           C  
ATOM    750 HG21 ILE    48     -16.737   4.009   1.096  1.00  0.00           H  
ATOM    751 HG22 ILE    48     -15.146   3.908   1.863  1.00  0.00           H  
ATOM    752 HG23 ILE    48     -15.403   5.088   0.612  1.00  0.00           H  
ATOM    753  CG1 ILE    48     -13.761   3.348  -0.516  1.00  0.00           C  
ATOM    754 HG12 ILE    48     -13.144   3.698   0.314  1.00  0.00           H  
ATOM    755 HG13 ILE    48     -13.384   2.492  -1.078  1.00  0.00           H  
ATOM    756  CD1 ILE    48     -13.583   4.566  -1.479  1.00  0.00           C  
ATOM    757 HD11 ILE    48     -14.074   4.385  -2.434  1.00  0.00           H  
ATOM    758 HD12 ILE    48     -14.124   5.437  -1.107  1.00  0.00           H  
ATOM    759 HD13 ILE    48     -12.536   4.766  -1.722  1.00  0.00           H  
ATOM    760  C   ILE    48     -14.163   1.284   1.565  1.00  0.00           C  
ATOM    761  O   ILE    48     -13.026   0.848   1.207  1.00  0.00           O  
ATOM    762  N   ALA    49     -14.512   1.437   2.836  1.00  0.00           N  
ATOM    763  H   ALA    49     -15.420   1.798   3.087  1.00  0.00           H  
ATOM    764  CA  ALA    49     -13.764   0.947   4.004  1.00  0.00           C  
ATOM    765  HA  ALA    49     -13.258   0.045   3.664  1.00  0.00           H  
ATOM    766  CB  ALA    49     -12.800   2.076   4.328  1.00  0.00           C  
ATOM    767  HB1 ALA    49     -12.266   2.422   3.434  1.00  0.00           H  
ATOM    768  HB2 ALA    49     -13.440   2.897   4.640  1.00  0.00           H  
ATOM    769  HB3 ALA    49     -12.124   1.765   5.118  1.00  0.00           H  
ATOM    770  C   ALA    49     -14.608   0.422   5.177  1.00  0.00           C  
ATOM    771  O   ALA    49     -15.753   0.841   5.369  1.00  0.00           O  
ATOM    772  N   VAL    50     -14.060  -0.405   6.021  1.00  0.00           N  
ATOM    773  H   VAL    50     -13.149  -0.726   5.725  1.00  0.00           H  
ATOM    774  CA  VAL    50     -14.747  -1.286   6.962  1.00  0.00           C  
ATOM    775  HA  VAL    50     -15.654  -0.832   7.359  1.00  0.00           H  
ATOM    776  CB  VAL    50     -15.277  -2.487   6.158  1.00  0.00           C  
ATOM    777  HB  VAL    50     -16.068  -2.021   5.560  1.00  0.00           H  
ATOM    778  CG1 VAL    50     -14.278  -3.251   5.319  1.00  0.00           C  
ATOM    779 HG11 VAL    50     -13.535  -2.636   4.813  1.00  0.00           H  
ATOM    780 HG12 VAL    50     -13.735  -3.972   5.937  1.00  0.00           H  
ATOM    781 HG13 VAL    50     -14.829  -3.737   4.515  1.00  0.00           H  
ATOM    782  CG2 VAL    50     -16.079  -3.442   6.991  1.00  0.00           C  
ATOM    783 HG21 VAL    50     -15.431  -3.893   7.746  1.00  0.00           H  
ATOM    784 HG22 VAL    50     -16.940  -2.923   7.397  1.00  0.00           H  
ATOM    785 HG23 VAL    50     -16.275  -4.345   6.422  1.00  0.00           H  
ATOM    786  C   VAL    50     -13.812  -1.673   8.121  1.00  0.00           C  
ATOM    787  O   VAL    50     -12.646  -1.870   7.833  1.00  0.00           O  
ATOM    788  N   SER    51     -14.318  -1.690   9.356  1.00  0.00           N  
ATOM    789  H   SER    51     -15.270  -1.381   9.444  1.00  0.00           H  
ATOM    790  CA  SER    51     -13.748  -1.877  10.674  1.00  0.00           C  
ATOM    791  HA  SER    51     -12.730  -1.484  10.761  1.00  0.00           H  
ATOM    792  CB  SER    51     -14.592  -1.241  11.845  1.00  0.00           C  
ATOM    793  HB2 SER    51     -14.090  -1.198  12.813  1.00  0.00           H  
ATOM    794  HB3 SER    51     -14.878  -0.208  11.645  1.00  0.00           H  
ATOM    795  OG  SER    51     -15.678  -2.063  12.221  1.00  0.00           O  
ATOM    796  HG  SER    51     -15.696  -2.324  13.139  1.00  0.00           H  
ATOM    797  C   SER    51     -13.472  -3.357  11.057  1.00  0.00           C  
ATOM    798  O   SER    51     -14.098  -4.357  10.586  1.00  0.00           O  
ATOM    799  N   TYR    52     -12.669  -3.536  12.089  1.00  0.00           N  
ATOM    800  H   TYR    52     -12.290  -2.774  12.631  1.00  0.00           H  
ATOM    801  CA  TYR    52     -12.296  -4.827  12.685  1.00  0.00           C  
ATOM    802  HA  TYR    52     -11.940  -5.515  11.916  1.00  0.00           H  
ATOM    803  CB  TYR    52     -11.121  -4.697  13.663  1.00  0.00           C  
ATOM    804  HB2 TYR    52     -11.511  -4.104  14.494  1.00  0.00           H  
ATOM    805  HB3 TYR    52     -10.912  -5.632  14.199  1.00  0.00           H  
ATOM    806  CG  TYR    52      -9.878  -4.103  13.061  1.00  0.00           C  
ATOM    807  CD1 TYR    52      -9.257  -2.999  13.672  1.00  0.00           C  
ATOM    808  HD1 TYR    52      -9.676  -2.570  14.564  1.00  0.00           H  
ATOM    809  CE1 TYR    52      -8.042  -2.528  13.174  1.00  0.00           C  
ATOM    810  HE1 TYR    52      -7.530  -1.742  13.700  1.00  0.00           H  
ATOM    811  CZ  TYR    52      -7.508  -3.134  12.009  1.00  0.00           C  
ATOM    812  OH  TYR    52      -6.317  -2.561  11.583  1.00  0.00           O  
ATOM    813  HH  TYR    52      -6.188  -1.619  11.723  1.00  0.00           H  
ATOM    814  CE2 TYR    52      -8.185  -4.200  11.326  1.00  0.00           C  
ATOM    815  HE2 TYR    52      -7.856  -4.570  10.370  1.00  0.00           H  
ATOM    816  CD2 TYR    52      -9.349  -4.727  11.919  1.00  0.00           C  
ATOM    817  HD2 TYR    52      -9.803  -5.545  11.370  1.00  0.00           H  
ATOM    818  C   TYR    52     -13.524  -5.606  13.292  1.00  0.00           C  
ATOM    819  O   TYR    52     -13.558  -6.856  13.157  1.00  0.00           O  
ATOM    820  N   GLU    53     -14.602  -5.012  13.845  1.00  0.00           N  
ATOM    821  H   GLU    53     -14.637  -4.003  13.898  1.00  0.00           H  
ATOM    822  CA  GLU    53     -15.719  -5.762  14.383  1.00  0.00           C  
ATOM    823  HA  GLU    53     -15.403  -6.691  14.846  1.00  0.00           H  
ATOM    824  CB  GLU    53     -16.514  -4.983  15.393  1.00  0.00           C  
ATOM    825  HB2 GLU    53     -17.114  -4.224  14.879  1.00  0.00           H  
ATOM    826  HB3 GLU    53     -17.292  -5.581  15.864  1.00  0.00           H  
ATOM    827  CG  GLU    53     -15.620  -4.168  16.392  1.00  0.00           C  
ATOM    828  HG2 GLU    53     -16.246  -3.865  17.232  1.00  0.00           H  
ATOM    829  HG3 GLU    53     -14.853  -4.905  16.653  1.00  0.00           H  
ATOM    830  CD  GLU    53     -15.087  -2.895  15.917  1.00  0.00           C  
ATOM    831  OE1 GLU    53     -14.422  -2.247  16.703  1.00  0.00           O  
ATOM    832  OE2 GLU    53     -15.358  -2.398  14.770  1.00  0.00           O  
ATOM    833  C   GLU    53     -16.633  -6.189  13.189  1.00  0.00           C  
ATOM    834  O   GLU    53     -17.369  -7.193  13.263  1.00  0.00           O  
ATOM    835  N   ALA    54     -16.588  -5.427  12.069  1.00  0.00           N  
ATOM    836  H   ALA    54     -15.799  -4.824  11.895  1.00  0.00           H  
ATOM    837  CA  ALA    54     -17.552  -5.569  11.040  1.00  0.00           C  
ATOM    838  HA  ALA    54     -18.495  -5.841  11.518  1.00  0.00           H  
ATOM    839  CB  ALA    54     -17.769  -4.280  10.209  1.00  0.00           C  
ATOM    840  HB1 ALA    54     -17.924  -3.495  10.944  1.00  0.00           H  
ATOM    841  HB2 ALA    54     -16.917  -4.023   9.572  1.00  0.00           H  
ATOM    842  HB3 ALA    54     -18.725  -4.488   9.729  1.00  0.00           H  
ATOM    843  C   ALA    54     -17.046  -6.733  10.122  1.00  0.00           C  
ATOM    844  O   ALA    54     -17.871  -7.524   9.588  1.00  0.00           O  
ATOM    845  N   ARG    55     -15.746  -6.768   9.847  1.00  0.00           N  
ATOM    846  H   ARG    55     -15.201  -5.949  10.099  1.00  0.00           H  
ATOM    847  CA  ARG    55     -14.937  -7.902   9.336  1.00  0.00           C  
ATOM    848  HA  ARG    55     -15.270  -8.155   8.322  1.00  0.00           H  
ATOM    849  CB  ARG    55     -13.402  -7.470   9.425  1.00  0.00           C  
ATOM    850  HB2 ARG    55     -13.211  -7.074  10.426  1.00  0.00           H  
ATOM    851  HB3 ARG    55     -12.718  -8.301   9.255  1.00  0.00           H  
ATOM    852  CG  ARG    55     -12.985  -6.465   8.456  1.00  0.00           C  
ATOM    853  HG2 ARG    55     -12.981  -6.793   7.422  1.00  0.00           H  
ATOM    854  HG3 ARG    55     -13.617  -5.585   8.611  1.00  0.00           H  
ATOM    855  CD  ARG    55     -11.535  -6.050   8.591  1.00  0.00           C  
ATOM    856  HD2 ARG    55     -11.333  -5.907   9.656  1.00  0.00           H  
ATOM    857  HD3 ARG    55     -10.881  -6.869   8.282  1.00  0.00           H  
ATOM    858  NE  ARG    55     -11.346  -4.747   7.999  1.00  0.00           N  
ATOM    859  HE  ARG    55     -11.589  -3.889   8.464  1.00  0.00           H  
ATOM    860  CZ  ARG    55     -10.827  -4.584   6.773  1.00  0.00           C  
ATOM    861  NH1 ARG    55     -10.465  -5.538   6.034  1.00  0.00           N  
ATOM    862 HH11 ARG    55     -10.652  -6.486   6.321  1.00  0.00           H  
ATOM    863 HH12 ARG    55     -10.030  -5.376   5.132  1.00  0.00           H  
ATOM    864  NH2 ARG    55     -10.807  -3.349   6.310  1.00  0.00           N  
ATOM    865 HH21 ARG    55     -11.231  -2.611   6.848  1.00  0.00           H  
ATOM    866 HH22 ARG    55     -10.739  -3.200   5.306  1.00  0.00           H  
ATOM    867  C   ARG    55     -15.043  -9.139  10.249  1.00  0.00           C  
ATOM    868  O   ARG    55     -14.872 -10.225   9.711  1.00  0.00           O  
ATOM    869  N   ALA    56     -15.269  -8.975  11.581  1.00  0.00           N  
ATOM    870  H   ALA    56     -15.523  -8.071  11.939  1.00  0.00           H  
ATOM    871  CA  ALA    56     -15.461 -10.089  12.517  1.00  0.00           C  
ATOM    872  HA  ALA    56     -14.743 -10.871  12.264  1.00  0.00           H  
ATOM    873  CB  ALA    56     -14.970  -9.744  13.927  1.00  0.00           C  
ATOM    874  HB1 ALA    56     -14.041  -9.181  13.956  1.00  0.00           H  
ATOM    875  HB2 ALA    56     -15.811  -9.206  14.363  1.00  0.00           H  
ATOM    876  HB3 ALA    56     -14.751 -10.678  14.453  1.00  0.00           H  
ATOM    877  C   ALA    56     -16.943 -10.669  12.481  1.00  0.00           C  
ATOM    878  O   ALA    56     -17.046 -11.833  12.827  1.00  0.00           O  
ATOM    879  N   PHE    57     -17.983  -9.969  12.069  1.00  0.00           N  
ATOM    880  H   PHE    57     -18.023  -8.965  12.028  1.00  0.00           H  
ATOM    881  CA  PHE    57     -19.135 -10.637  11.390  1.00  0.00           C  
ATOM    882  HA  PHE    57     -19.419 -11.471  12.034  1.00  0.00           H  
ATOM    883  CB  PHE    57     -20.359  -9.670  11.189  1.00  0.00           C  
ATOM    884  HB2 PHE    57     -20.010  -8.730  10.753  1.00  0.00           H  
ATOM    885  HB3 PHE    57     -21.042 -10.181  10.502  1.00  0.00           H  
ATOM    886  CG  PHE    57     -20.948  -9.369  12.570  1.00  0.00           C  
ATOM    887  CD1 PHE    57     -20.593  -8.158  13.254  1.00  0.00           C  
ATOM    888  HD1 PHE    57     -19.940  -7.410  12.816  1.00  0.00           H  
ATOM    889  CE1 PHE    57     -21.027  -7.918  14.585  1.00  0.00           C  
ATOM    890  HE1 PHE    57     -20.721  -7.009  15.094  1.00  0.00           H  
ATOM    891  CZ  PHE    57     -22.031  -8.736  15.070  1.00  0.00           C  
ATOM    892  HZ  PHE    57     -22.479  -8.592  16.046  1.00  0.00           H  
ATOM    893  CE2 PHE    57     -22.477  -9.864  14.352  1.00  0.00           C  
ATOM    894  HE2 PHE    57     -23.251 -10.503  14.757  1.00  0.00           H  
ATOM    895  CD2 PHE    57     -21.943 -10.204  13.133  1.00  0.00           C  
ATOM    896  HD2 PHE    57     -22.250 -11.142  12.690  1.00  0.00           H  
ATOM    897  C   PHE    57     -18.765 -11.256  10.014  1.00  0.00           C  
ATOM    898  O   PHE    57     -19.004 -12.441   9.782  1.00  0.00           O  
ATOM    899  N   GLY    58     -18.067 -10.480   9.137  1.00  0.00           N  
ATOM    900  H   GLY    58     -17.927  -9.526   9.428  1.00  0.00           H  
ATOM    901  CA  GLY    58     -17.570 -10.873   7.819  1.00  0.00           C  
ATOM    902  HA2 GLY    58     -16.497 -10.998   7.961  1.00  0.00           H  
ATOM    903  HA3 GLY    58     -18.074 -11.799   7.571  1.00  0.00           H  
ATOM    904  C   GLY    58     -17.797  -9.842   6.678  1.00  0.00           C  
ATOM    905  O   GLY    58     -17.739 -10.317   5.520  1.00  0.00           O  
ATOM    906  N   VAL    59     -18.027  -8.572   6.872  1.00  0.00           N  
ATOM    907  H   VAL    59     -18.005  -8.288   7.840  1.00  0.00           H  
ATOM    908  CA  VAL    59     -18.397  -7.556   5.866  1.00  0.00           C  
ATOM    909  HA  VAL    59     -18.922  -8.028   5.039  1.00  0.00           H  
ATOM    910  CB  VAL    59     -19.285  -6.485   6.553  1.00  0.00           C  
ATOM    911  HB  VAL    59     -18.789  -6.101   7.447  1.00  0.00           H  
ATOM    912  CG1 VAL    59     -19.347  -5.291   5.621  1.00  0.00           C  
ATOM    913 HG11 VAL    59     -19.925  -5.436   4.712  1.00  0.00           H  
ATOM    914 HG12 VAL    59     -20.064  -4.614   6.088  1.00  0.00           H  
ATOM    915 HG13 VAL    59     -18.448  -4.672   5.585  1.00  0.00           H  
ATOM    916  CG2 VAL    59     -20.754  -7.048   6.748  1.00  0.00           C  
ATOM    917 HG21 VAL    59     -21.086  -7.429   5.779  1.00  0.00           H  
ATOM    918 HG22 VAL    59     -20.709  -7.923   7.396  1.00  0.00           H  
ATOM    919 HG23 VAL    59     -21.498  -6.308   7.053  1.00  0.00           H  
ATOM    920  C   VAL    59     -17.133  -6.948   5.177  1.00  0.00           C  
ATOM    921  O   VAL    59     -16.117  -6.807   5.861  1.00  0.00           O  
ATOM    922  N   THR    60     -17.169  -6.588   3.826  1.00  0.00           N  
ATOM    923  H   THR    60     -18.019  -6.744   3.294  1.00  0.00           H  
ATOM    924  CA  THR    60     -15.966  -6.237   3.083  1.00  0.00           C  
ATOM    925  HA  THR    60     -15.125  -5.926   3.705  1.00  0.00           H  
ATOM    926  CB  THR    60     -15.356  -7.455   2.313  1.00  0.00           C  
ATOM    927  HB  THR    60     -14.683  -6.959   1.614  1.00  0.00           H  
ATOM    928  CG2 THR    60     -14.644  -8.470   3.128  1.00  0.00           C  
ATOM    929 HG21 THR    60     -15.367  -9.032   3.716  1.00  0.00           H  
ATOM    930 HG22 THR    60     -14.019  -9.069   2.458  1.00  0.00           H  
ATOM    931 HG23 THR    60     -14.077  -7.995   3.927  1.00  0.00           H  
ATOM    932  OG1 THR    60     -16.410  -8.200   1.725  1.00  0.00           O  
ATOM    933  HG1 THR    60     -16.994  -7.580   1.289  1.00  0.00           H  
ATOM    934  C   THR    60     -16.226  -5.152   2.090  1.00  0.00           C  
ATOM    935  O   THR    60     -17.417  -4.957   1.709  1.00  0.00           O  
ATOM    936  N   ARG    61     -15.119  -4.478   1.606  1.00  0.00           N  
ATOM    937  H   ARG    61     -14.202  -4.831   1.859  1.00  0.00           H  
ATOM    938  CA  ARG    61     -15.168  -3.508   0.496  1.00  0.00           C  
ATOM    939  HA  ARG    61     -15.884  -2.755   0.830  1.00  0.00           H  
ATOM    940  CB  ARG    61     -13.782  -2.828   0.346  1.00  0.00           C  
ATOM    941  HB2 ARG    61     -13.822  -1.901  -0.223  1.00  0.00           H  
ATOM    942  HB3 ARG    61     -13.508  -2.531   1.353  1.00  0.00           H  
ATOM    943  CG  ARG    61     -12.716  -3.693  -0.364  1.00  0.00           C  
ATOM    944  HG2 ARG    61     -12.664  -4.665   0.136  1.00  0.00           H  
ATOM    945  HG3 ARG    61     -12.982  -3.850  -1.404  1.00  0.00           H  
ATOM    946  CD  ARG    61     -11.297  -3.012  -0.303  1.00  0.00           C  
ATOM    947  HD2 ARG    61     -11.481  -1.941  -0.224  1.00  0.00           H  
ATOM    948  HD3 ARG    61     -10.814  -3.352   0.614  1.00  0.00           H  
ATOM    949  NE  ARG    61     -10.381  -3.258  -1.431  1.00  0.00           N  
ATOM    950  HE  ARG    61     -10.132  -2.432  -1.962  1.00  0.00           H  
ATOM    951  CZ  ARG    61      -9.984  -4.443  -1.893  1.00  0.00           C  
ATOM    952  NH1 ARG    61     -10.024  -5.571  -1.175  1.00  0.00           N  
ATOM    953 HH11 ARG    61     -10.524  -5.447  -0.302  1.00  0.00           H  
ATOM    954 HH12 ARG    61      -9.377  -6.341  -1.181  1.00  0.00           H  
ATOM    955  NH2 ARG    61      -9.410  -4.602  -3.043  1.00  0.00           N  
ATOM    956 HH21 ARG    61      -9.478  -3.832  -3.698  1.00  0.00           H  
ATOM    957 HH22 ARG    61      -9.027  -5.500  -3.304  1.00  0.00           H  
ATOM    958  C   ARG    61     -15.691  -4.197  -0.747  1.00  0.00           C  
ATOM    959  O   ARG    61     -15.455  -5.351  -1.017  1.00  0.00           O  
ATOM    960  N   SER    62     -16.496  -3.407  -1.498  1.00  0.00           N  
ATOM    961  H   SER    62     -16.689  -2.466  -1.187  1.00  0.00           H  
ATOM    962  CA  SER    62     -17.371  -3.914  -2.629  1.00  0.00           C  
ATOM    963  HA  SER    62     -17.685  -3.013  -3.151  1.00  0.00           H  
ATOM    964  CB  SER    62     -16.523  -4.684  -3.646  1.00  0.00           C  
ATOM    965  HB2 SER    62     -16.969  -4.614  -4.631  1.00  0.00           H  
ATOM    966  HB3 SER    62     -15.485  -4.352  -3.740  1.00  0.00           H  
ATOM    967  OG  SER    62     -16.577  -6.031  -3.260  1.00  0.00           O  
ATOM    968  HG  SER    62     -16.238  -6.111  -2.371  1.00  0.00           H  
ATOM    969  C   SER    62     -18.838  -4.529  -2.346  1.00  0.00           C  
ATOM    970  O   SER    62     -19.517  -4.789  -3.351  1.00  0.00           O  
ATOM    971  N   MET    63     -19.250  -4.710  -1.048  1.00  0.00           N  
ATOM    972  H   MET    63     -18.590  -4.368  -0.354  1.00  0.00           H  
ATOM    973  CA  MET    63     -20.665  -4.866  -0.688  1.00  0.00           C  
ATOM    974  HA  MET    63     -21.175  -5.571  -1.355  1.00  0.00           H  
ATOM    975  CB  MET    63     -20.738  -5.394   0.754  1.00  0.00           C  
ATOM    976  HB2 MET    63     -20.344  -4.714   1.505  1.00  0.00           H  
ATOM    977  HB3 MET    63     -21.789  -5.520   1.026  1.00  0.00           H  
ATOM    978  CG  MET    63     -20.109  -6.762   0.905  1.00  0.00           C  
ATOM    979  HG2 MET    63     -20.557  -7.445   0.191  1.00  0.00           H  
ATOM    980  HG3 MET    63     -19.029  -6.734   0.793  1.00  0.00           H  
ATOM    981  SD  MET    63     -20.211  -7.483   2.525  1.00  0.00           S  
ATOM    982  CE  MET    63     -21.970  -7.909   2.454  1.00  0.00           C  
ATOM    983  HE1 MET    63     -22.189  -8.303   3.444  1.00  0.00           H  
ATOM    984  HE2 MET    63     -22.509  -6.960   2.377  1.00  0.00           H  
ATOM    985  HE3 MET    63     -22.224  -8.727   1.783  1.00  0.00           H  
ATOM    986  C   MET    63     -21.362  -3.550  -0.650  1.00  0.00           C  
ATOM    987  O   MET    63     -20.688  -2.515  -0.575  1.00  0.00           O  
ATOM    988  N   TRP    64     -22.726  -3.528  -0.666  1.00  0.00           N  
ATOM    989  H   TRP    64     -23.242  -4.387  -0.764  1.00  0.00           H  
ATOM    990  CA  TRP    64     -23.517  -2.328  -0.380  1.00  0.00           C  
ATOM    991  HA  TRP    64     -22.920  -1.424  -0.408  1.00  0.00           H  
ATOM    992  CB  TRP    64     -24.551  -2.248  -1.436  1.00  0.00           C  
ATOM    993  HB2 TRP    64     -24.961  -3.192  -1.791  1.00  0.00           H  
ATOM    994  HB3 TRP    64     -25.437  -1.794  -1.008  1.00  0.00           H  
ATOM    995  CG  TRP    64     -24.094  -1.447  -2.664  1.00  0.00           C  
ATOM    996  CD1 TRP    64     -24.528  -0.172  -2.956  1.00  0.00           C  
ATOM    997  HD1 TRP    64     -25.212   0.378  -2.336  1.00  0.00           H  
ATOM    998  NE1 TRP    64     -23.917   0.346  -4.071  1.00  0.00           N  
ATOM    999  HE1 TRP    64     -24.054   1.273  -4.459  1.00  0.00           H  
ATOM   1000  CE2 TRP    64     -23.067  -0.630  -4.543  1.00  0.00           C  
ATOM   1001  CZ2 TRP    64     -22.161  -0.558  -5.612  1.00  0.00           C  
ATOM   1002  HZ2 TRP    64     -22.025   0.309  -6.252  1.00  0.00           H  
ATOM   1003  CH2 TRP    64     -21.360  -1.717  -5.915  1.00  0.00           C  
ATOM   1004  HH2 TRP    64     -20.624  -1.876  -6.699  1.00  0.00           H  
ATOM   1005  CZ3 TRP    64     -21.628  -2.904  -5.177  1.00  0.00           C  
ATOM   1006  HZ3 TRP    64     -21.200  -3.821  -5.583  1.00  0.00           H  
ATOM   1007  CE3 TRP    64     -22.524  -2.963  -4.097  1.00  0.00           C  
ATOM   1008  HE3 TRP    64     -22.850  -3.851  -3.565  1.00  0.00           H  
ATOM   1009  CD2 TRP    64     -23.213  -1.851  -3.766  1.00  0.00           C  
ATOM   1010  C   TRP    64     -24.186  -2.302   0.966  1.00  0.00           C  
ATOM   1011  O   TRP    64     -24.523  -3.375   1.407  1.00  0.00           O  
ATOM   1012  N   ALA    65     -24.536  -1.121   1.473  1.00  0.00           N  
ATOM   1013  H   ALA    65     -24.328  -0.252   1.005  1.00  0.00           H  
ATOM   1014  CA  ALA    65     -24.795  -1.063   2.896  1.00  0.00           C  
ATOM   1015  HA  ALA    65     -24.019  -1.536   3.498  1.00  0.00           H  
ATOM   1016  CB  ALA    65     -24.915   0.373   3.366  1.00  0.00           C  
ATOM   1017  HB1 ALA    65     -25.836   0.824   2.996  1.00  0.00           H  
ATOM   1018  HB2 ALA    65     -25.055   0.439   4.440  1.00  0.00           H  
ATOM   1019  HB3 ALA    65     -23.959   0.823   3.088  1.00  0.00           H  
ATOM   1020  C   ALA    65     -26.033  -1.766   3.329  1.00  0.00           C  
ATOM   1021  O   ALA    65     -26.087  -2.401   4.377  1.00  0.00           O  
ATOM   1022  N   ASP    66     -27.102  -1.846   2.527  1.00  0.00           N  
ATOM   1023  H   ASP    66     -26.999  -1.372   1.635  1.00  0.00           H  
ATOM   1024  CA  ASP    66     -28.328  -2.524   2.853  1.00  0.00           C  
ATOM   1025  HA  ASP    66     -28.650  -2.235   3.851  1.00  0.00           H  
ATOM   1026  CB  ASP    66     -29.432  -2.061   1.880  1.00  0.00           C  
ATOM   1027  HB2 ASP    66     -29.600  -0.999   1.728  1.00  0.00           H  
ATOM   1028  HB3 ASP    66     -29.083  -2.307   0.881  1.00  0.00           H  
ATOM   1029  CG  ASP    66     -30.805  -2.781   2.130  1.00  0.00           C  
ATOM   1030  OD1 ASP    66     -31.442  -3.218   1.166  1.00  0.00           O  
ATOM   1031  OD2 ASP    66     -31.342  -2.799   3.257  1.00  0.00           O  
ATOM   1032  C   ASP    66     -28.111  -4.027   2.811  1.00  0.00           C  
ATOM   1033  O   ASP    66     -28.815  -4.750   3.447  1.00  0.00           O  
ATOM   1034  N   ASP    67     -27.260  -4.573   1.939  1.00  0.00           N  
ATOM   1035  H   ASP    67     -26.917  -3.955   1.221  1.00  0.00           H  
ATOM   1036  CA  ASP    67     -26.824  -6.019   1.975  1.00  0.00           C  
ATOM   1037  HA  ASP    67     -27.667  -6.677   2.172  1.00  0.00           H  
ATOM   1038  CB  ASP    67     -26.282  -6.352   0.586  1.00  0.00           C  
ATOM   1039  HB2 ASP    67     -25.357  -5.799   0.403  1.00  0.00           H  
ATOM   1040  HB3 ASP    67     -26.038  -7.408   0.467  1.00  0.00           H  
ATOM   1041  CG  ASP    67     -27.368  -6.152  -0.493  1.00  0.00           C  
ATOM   1042  OD1 ASP    67     -27.056  -5.845  -1.655  1.00  0.00           O  
ATOM   1043  OD2 ASP    67     -28.595  -6.166  -0.150  1.00  0.00           O  
ATOM   1044  C   ASP    67     -25.750  -6.294   3.058  1.00  0.00           C  
ATOM   1045  O   ASP    67     -25.676  -7.386   3.523  1.00  0.00           O  
ATOM   1046  N   ALA    68     -24.967  -5.325   3.463  1.00  0.00           N  
ATOM   1047  H   ALA    68     -24.906  -4.486   2.888  1.00  0.00           H  
ATOM   1048  CA  ALA    68     -24.061  -5.413   4.561  1.00  0.00           C  
ATOM   1049  HA  ALA    68     -23.572  -6.375   4.439  1.00  0.00           H  
ATOM   1050  CB  ALA    68     -23.071  -4.298   4.613  1.00  0.00           C  
ATOM   1051  HB1 ALA    68     -22.290  -4.661   5.286  1.00  0.00           H  
ATOM   1052  HB2 ALA    68     -22.612  -4.112   3.647  1.00  0.00           H  
ATOM   1053  HB3 ALA    68     -23.380  -3.310   4.971  1.00  0.00           H  
ATOM   1054  C   ALA    68     -24.847  -5.474   5.868  1.00  0.00           C  
ATOM   1055  O   ALA    68     -24.545  -6.319   6.708  1.00  0.00           O  
ATOM   1056  N   LYS    69     -25.952  -4.706   6.039  1.00  0.00           N  
ATOM   1057  H   LYS    69     -26.349  -4.034   5.403  1.00  0.00           H  
ATOM   1058  CA  LYS    69     -26.782  -5.028   7.228  1.00  0.00           C  
ATOM   1059  HA  LYS    69     -26.182  -5.124   8.125  1.00  0.00           H  
ATOM   1060  CB  LYS    69     -27.724  -3.854   7.562  1.00  0.00           C  
ATOM   1061  HB2 LYS    69     -28.053  -3.448   6.601  1.00  0.00           H  
ATOM   1062  HB3 LYS    69     -28.664  -4.137   8.033  1.00  0.00           H  
ATOM   1063  CG  LYS    69     -27.006  -2.833   8.411  1.00  0.00           C  
ATOM   1064  HG2 LYS    69     -26.734  -3.271   9.374  1.00  0.00           H  
ATOM   1065  HG3 LYS    69     -26.120  -2.552   7.838  1.00  0.00           H  
ATOM   1066  CD  LYS    69     -27.697  -1.443   8.696  1.00  0.00           C  
ATOM   1067  HD2 LYS    69     -27.724  -1.028   7.694  1.00  0.00           H  
ATOM   1068  HD3 LYS    69     -28.715  -1.712   8.983  1.00  0.00           H  
ATOM   1069  CE  LYS    69     -27.008  -0.419   9.655  1.00  0.00           C  
ATOM   1070  HE2 LYS    69     -25.934  -0.548   9.540  1.00  0.00           H  
ATOM   1071  HE3 LYS    69     -27.339   0.577   9.380  1.00  0.00           H  
ATOM   1072  NZ  LYS    69     -27.402  -0.715  11.075  1.00  0.00           N  
ATOM   1073  HZ1 LYS    69     -26.793  -0.155  11.642  1.00  0.00           H  
ATOM   1074  HZ2 LYS    69     -28.371  -0.588  11.352  1.00  0.00           H  
ATOM   1075  HZ3 LYS    69     -27.256  -1.675  11.350  1.00  0.00           H  
ATOM   1076  C   LYS    69     -27.625  -6.332   7.180  1.00  0.00           C  
ATOM   1077  O   LYS    69     -28.159  -6.673   8.242  1.00  0.00           O  
ATOM   1078  N   LYS    70     -27.727  -7.035   6.032  1.00  0.00           N  
ATOM   1079  H   LYS    70     -27.448  -6.558   5.194  1.00  0.00           H  
ATOM   1080  CA  LYS    70     -28.376  -8.404   6.040  1.00  0.00           C  
ATOM   1081  HA  LYS    70     -29.243  -8.315   6.693  1.00  0.00           H  
ATOM   1082  CB  LYS    70     -28.746  -8.813   4.598  1.00  0.00           C  
ATOM   1083  HB2 LYS    70     -27.856  -8.716   3.988  1.00  0.00           H  
ATOM   1084  HB3 LYS    70     -29.076  -9.847   4.522  1.00  0.00           H  
ATOM   1085  CG  LYS    70     -29.805  -8.031   3.874  1.00  0.00           C  
ATOM   1086  HG2 LYS    70     -30.769  -8.049   4.386  1.00  0.00           H  
ATOM   1087  HG3 LYS    70     -29.478  -6.996   3.848  1.00  0.00           H  
ATOM   1088  CD  LYS    70     -30.217  -8.615   2.518  1.00  0.00           C  
ATOM   1089  HD2 LYS    70     -29.330  -8.727   1.904  1.00  0.00           H  
ATOM   1090  HD3 LYS    70     -30.696  -9.583   2.638  1.00  0.00           H  
ATOM   1091  CE  LYS    70     -31.244  -7.537   1.923  1.00  0.00           C  
ATOM   1092  HE2 LYS    70     -31.533  -7.898   0.927  1.00  0.00           H  
ATOM   1093  HE3 LYS    70     -32.146  -7.629   2.521  1.00  0.00           H  
ATOM   1094  NZ  LYS    70     -30.742  -6.122   1.713  1.00  0.00           N  
ATOM   1095  HZ1 LYS    70     -31.470  -5.665   1.186  1.00  0.00           H  
ATOM   1096  HZ2 LYS    70     -30.509  -5.613   2.554  1.00  0.00           H  
ATOM   1097  HZ3 LYS    70     -29.878  -6.161   1.200  1.00  0.00           H  
ATOM   1098  C   LYS    70     -27.463  -9.454   6.645  1.00  0.00           C  
ATOM   1099  O   LYS    70     -27.834 -10.613   6.809  1.00  0.00           O  
ATOM   1100  N   LEU    71     -26.254  -9.069   6.958  1.00  0.00           N  
ATOM   1101  H   LEU    71     -26.007  -8.204   6.507  1.00  0.00           H  
ATOM   1102  CA  LEU    71     -25.272  -9.920   7.740  1.00  0.00           C  
ATOM   1103  HA  LEU    71     -25.629 -10.900   8.067  1.00  0.00           H  
ATOM   1104  CB  LEU    71     -24.120 -10.050   6.751  1.00  0.00           C  
ATOM   1105  HB2 LEU    71     -24.489 -10.189   5.739  1.00  0.00           H  
ATOM   1106  HB3 LEU    71     -23.609  -9.092   6.681  1.00  0.00           H  
ATOM   1107  CG  LEU    71     -23.136 -11.140   7.174  1.00  0.00           C  
ATOM   1108  HG  LEU    71     -22.655 -11.000   8.147  1.00  0.00           H  
ATOM   1109  CD1 LEU    71     -23.676 -12.591   7.197  1.00  0.00           C  
ATOM   1110 HD11 LEU    71     -24.077 -12.809   8.178  1.00  0.00           H  
ATOM   1111 HD12 LEU    71     -24.423 -12.902   6.469  1.00  0.00           H  
ATOM   1112 HD13 LEU    71     -22.881 -13.323   7.061  1.00  0.00           H  
ATOM   1113  CD2 LEU    71     -22.012 -10.988   6.125  1.00  0.00           C  
ATOM   1114 HD21 LEU    71     -21.146 -11.530   6.504  1.00  0.00           H  
ATOM   1115 HD22 LEU    71     -22.297 -11.349   5.143  1.00  0.00           H  
ATOM   1116 HD23 LEU    71     -21.596  -9.984   6.133  1.00  0.00           H  
ATOM   1117  C   LEU    71     -24.694  -9.343   9.050  1.00  0.00           C  
ATOM   1118  O   LEU    71     -24.279 -10.119   9.916  1.00  0.00           O  
ATOM   1119  N   CYS    72     -24.765  -7.960   9.198  1.00  0.00           N  
ATOM   1120  H   CYS    72     -25.062  -7.450   8.374  1.00  0.00           H  
ATOM   1121  CA  CYS    72     -24.557  -7.235  10.463  1.00  0.00           C  
ATOM   1122  HA  CYS    72     -24.591  -7.948  11.279  1.00  0.00           H  
ATOM   1123  CB  CYS    72     -23.131  -6.802  10.377  1.00  0.00           C  
ATOM   1124  HB2 CYS    72     -22.475  -7.676  10.384  1.00  0.00           H  
ATOM   1125  HB3 CYS    72     -22.970  -6.262   9.447  1.00  0.00           H  
ATOM   1126  SG  CYS    72     -22.626  -5.820  11.748  1.00  0.00           S  
ATOM   1127  HG  CYS    72     -23.302  -4.753  11.297  1.00  0.00           H  
ATOM   1128  C   CYS    72     -25.514  -5.997  10.677  1.00  0.00           C  
ATOM   1129  O   CYS    72     -25.160  -4.884  10.334  1.00  0.00           O  
ATOM   1130  N   PRO    73     -26.635  -6.355  11.382  1.00  0.00           N  
ATOM   1131  CD  PRO    73     -27.057  -7.616  11.738  1.00  0.00           C  
ATOM   1132  HD2 PRO    73     -26.399  -7.842  12.576  1.00  0.00           H  
ATOM   1133  HD3 PRO    73     -26.961  -8.352  10.938  1.00  0.00           H  
ATOM   1134  CG  PRO    73     -28.561  -7.500  12.106  1.00  0.00           C  
ATOM   1135  HG2 PRO    73     -28.854  -8.295  12.803  1.00  0.00           H  
ATOM   1136  HG3 PRO    73     -29.006  -7.499  11.107  1.00  0.00           H  
ATOM   1137  CB  PRO    73     -28.591  -6.078  12.712  1.00  0.00           C  
ATOM   1138  HB2 PRO    73     -28.281  -6.080  13.756  1.00  0.00           H  
ATOM   1139  HB3 PRO    73     -29.590  -5.712  12.489  1.00  0.00           H  
ATOM   1140  CA  PRO    73     -27.594  -5.355  11.848  1.00  0.00           C  
ATOM   1141  HA  PRO    73     -28.126  -4.978  10.973  1.00  0.00           H  
ATOM   1142  C   PRO    73     -27.001  -4.179  12.583  1.00  0.00           C  
ATOM   1143  O   PRO    73     -27.403  -3.100  12.342  1.00  0.00           O  
ATOM   1144  N   ASP    74     -26.057  -4.356  13.496  1.00  0.00           N  
ATOM   1145  H   ASP    74     -25.739  -5.317  13.554  1.00  0.00           H  
ATOM   1146  CA  ASP    74     -25.463  -3.295  14.246  1.00  0.00           C  
ATOM   1147  HA  ASP    74     -26.307  -2.769  14.698  1.00  0.00           H  
ATOM   1148  CB  ASP    74     -24.636  -3.890  15.415  1.00  0.00           C  
ATOM   1149  HB2 ASP    74     -23.840  -4.487  14.962  1.00  0.00           H  
ATOM   1150  HB3 ASP    74     -24.105  -3.144  16.017  1.00  0.00           H  
ATOM   1151  CG  ASP    74     -25.393  -4.866  16.332  1.00  0.00           C  
ATOM   1152  OD1 ASP    74     -26.578  -4.629  16.632  1.00  0.00           O  
ATOM   1153  OD2 ASP    74     -24.909  -5.959  16.682  1.00  0.00           O  
ATOM   1154  C   ASP    74     -24.646  -2.247  13.422  1.00  0.00           C  
ATOM   1155  O   ASP    74     -24.299  -1.203  13.890  1.00  0.00           O  
ATOM   1156  N   LEU    75     -24.392  -2.427  12.097  1.00  0.00           N  
ATOM   1157  H   LEU    75     -24.663  -3.288  11.644  1.00  0.00           H  
ATOM   1158  CA  LEU    75     -23.360  -1.703  11.267  1.00  0.00           C  
ATOM   1159  HA  LEU    75     -22.401  -1.940  11.705  1.00  0.00           H  
ATOM   1160  CB  LEU    75     -23.345  -2.242   9.835  1.00  0.00           C  
ATOM   1161  HB2 LEU    75     -23.363  -3.336   9.834  1.00  0.00           H  
ATOM   1162  HB3 LEU    75     -24.275  -1.946   9.359  1.00  0.00           H  
ATOM   1163  CG  LEU    75     -22.308  -1.661   8.784  1.00  0.00           C  
ATOM   1164  HG  LEU    75     -22.392  -0.579   8.844  1.00  0.00           H  
ATOM   1165  CD1 LEU    75     -20.876  -2.012   9.253  1.00  0.00           C  
ATOM   1166 HD11 LEU    75     -20.244  -1.933   8.371  1.00  0.00           H  
ATOM   1167 HD12 LEU    75     -20.472  -1.401  10.068  1.00  0.00           H  
ATOM   1168 HD13 LEU    75     -20.879  -3.061   9.556  1.00  0.00           H  
ATOM   1169  CD2 LEU    75     -22.561  -2.110   7.324  1.00  0.00           C  
ATOM   1170 HD21 LEU    75     -23.522  -1.730   6.981  1.00  0.00           H  
ATOM   1171 HD22 LEU    75     -21.878  -1.636   6.623  1.00  0.00           H  
ATOM   1172 HD23 LEU    75     -22.600  -3.192   7.175  1.00  0.00           H  
ATOM   1173  C   LEU    75     -23.471  -0.166  11.345  1.00  0.00           C  
ATOM   1174  O   LEU    75     -24.399   0.425  10.799  1.00  0.00           O  
ATOM   1175  N   LEU    76     -22.531   0.578  11.920  1.00  0.00           N  
ATOM   1176  H   LEU    76     -21.749   0.113  12.351  1.00  0.00           H  
ATOM   1177  CA  LEU    76     -22.552   2.018  11.805  1.00  0.00           C  
ATOM   1178  HA  LEU    76     -23.580   2.362  11.928  1.00  0.00           H  
ATOM   1179  CB  LEU    76     -21.751   2.647  12.949  1.00  0.00           C  
ATOM   1180  HB2 LEU    76     -20.677   2.466  12.870  1.00  0.00           H  
ATOM   1181  HB3 LEU    76     -21.718   3.680  12.616  1.00  0.00           H  
ATOM   1182  CG  LEU    76     -22.255   2.484  14.457  1.00  0.00           C  
ATOM   1183  HG  LEU    76     -22.710   1.489  14.459  1.00  0.00           H  
ATOM   1184  CD1 LEU    76     -20.960   2.447  15.284  1.00  0.00           C  
ATOM   1185 HD11 LEU    76     -20.334   1.579  15.124  1.00  0.00           H  
ATOM   1186 HD12 LEU    76     -20.446   3.411  15.258  1.00  0.00           H  
ATOM   1187 HD13 LEU    76     -21.329   2.369  16.314  1.00  0.00           H  
ATOM   1188  CD2 LEU    76     -23.081   3.658  14.943  1.00  0.00           C  
ATOM   1189 HD21 LEU    76     -23.431   3.482  15.967  1.00  0.00           H  
ATOM   1190 HD22 LEU    76     -22.562   4.603  15.069  1.00  0.00           H  
ATOM   1191 HD23 LEU    76     -23.840   3.895  14.206  1.00  0.00           H  
ATOM   1192  C   LEU    76     -21.972   2.502  10.479  1.00  0.00           C  
ATOM   1193  O   LEU    76     -21.004   1.977   9.941  1.00  0.00           O  
ATOM   1194  N   LEU    77     -22.585   3.549   9.900  1.00  0.00           N  
ATOM   1195  H   LEU    77     -23.152   4.111  10.517  1.00  0.00           H  
ATOM   1196  CA  LEU    77     -22.337   4.091   8.571  1.00  0.00           C  
ATOM   1197  HA  LEU    77     -21.469   3.549   8.201  1.00  0.00           H  
ATOM   1198  CB  LEU    77     -23.494   3.714   7.627  1.00  0.00           C  
ATOM   1199  HB2 LEU    77     -24.464   4.071   7.976  1.00  0.00           H  
ATOM   1200  HB3 LEU    77     -23.403   4.170   6.644  1.00  0.00           H  
ATOM   1201  CG  LEU    77     -23.499   2.182   7.465  1.00  0.00           C  
ATOM   1202  HG  LEU    77     -23.307   1.718   8.428  1.00  0.00           H  
ATOM   1203  CD1 LEU    77     -24.852   1.688   6.936  1.00  0.00           C  
ATOM   1204 HD11 LEU    77     -25.631   1.850   7.688  1.00  0.00           H  
ATOM   1205 HD12 LEU    77     -25.092   2.023   5.929  1.00  0.00           H  
ATOM   1206 HD13 LEU    77     -24.635   0.624   6.869  1.00  0.00           H  
ATOM   1207  CD2 LEU    77     -22.446   1.573   6.500  1.00  0.00           C  
ATOM   1208 HD21 LEU    77     -22.325   0.514   6.746  1.00  0.00           H  
ATOM   1209 HD22 LEU    77     -22.814   1.630   5.471  1.00  0.00           H  
ATOM   1210 HD23 LEU    77     -21.471   2.051   6.451  1.00  0.00           H  
ATOM   1211  C   LEU    77     -22.095   5.619   8.440  1.00  0.00           C  
ATOM   1212  O   LEU    77     -22.884   6.390   9.000  1.00  0.00           O  
ATOM   1213  N   ALA    78     -21.086   5.990   7.568  1.00  0.00           N  
ATOM   1214  H   ALA    78     -20.395   5.269   7.380  1.00  0.00           H  
ATOM   1215  CA  ALA    78     -20.909   7.406   7.199  1.00  0.00           C  
ATOM   1216  HA  ALA    78     -21.824   7.994   7.288  1.00  0.00           H  
ATOM   1217  CB  ALA    78     -19.854   7.998   8.154  1.00  0.00           C  
ATOM   1218  HB1 ALA    78     -20.111   7.787   9.197  1.00  0.00           H  
ATOM   1219  HB2 ALA    78     -18.903   7.493   7.996  1.00  0.00           H  
ATOM   1220  HB3 ALA    78     -19.701   9.076   8.147  1.00  0.00           H  
ATOM   1221  C   ALA    78     -20.592   7.525   5.743  1.00  0.00           C  
ATOM   1222  O   ALA    78     -19.645   6.860   5.286  1.00  0.00           O  
ATOM   1223  N   GLN    79     -21.178   8.482   4.989  1.00  0.00           N  
ATOM   1224  H   GLN    79     -22.029   8.904   5.349  1.00  0.00           H  
ATOM   1225  CA  GLN    79     -20.861   8.785   3.584  1.00  0.00           C  
ATOM   1226  HA  GLN    79     -20.530   7.787   3.286  1.00  0.00           H  
ATOM   1227  CB  GLN    79     -22.048   9.238   2.737  1.00  0.00           C  
ATOM   1228  HB2 GLN    79     -21.712   9.395   1.710  1.00  0.00           H  
ATOM   1229  HB3 GLN    79     -22.772   8.442   2.895  1.00  0.00           H  
ATOM   1230  CG  GLN    79     -22.716  10.542   3.178  1.00  0.00           C  
ATOM   1231  HG2 GLN    79     -23.386  10.473   4.034  1.00  0.00           H  
ATOM   1232  HG3 GLN    79     -21.891  11.213   3.420  1.00  0.00           H  
ATOM   1233  CD  GLN    79     -23.491  11.301   2.119  1.00  0.00           C  
ATOM   1234  OE1 GLN    79     -24.679  11.442   2.104  1.00  0.00           O  
ATOM   1235  NE2 GLN    79     -22.762  11.831   1.140  1.00  0.00           N  
ATOM   1236 HE21 GLN    79     -23.326  12.481   0.617  1.00  0.00           H  
ATOM   1237 HE22 GLN    79     -21.762  11.835   1.286  1.00  0.00           H  
ATOM   1238  C   GLN    79     -19.681   9.733   3.386  1.00  0.00           C  
ATOM   1239  O   GLN    79     -19.611  10.766   4.078  1.00  0.00           O  
ATOM   1240  N   VAL    80     -18.827   9.396   2.431  1.00  0.00           N  
ATOM   1241  H   VAL    80     -18.905   8.469   2.034  1.00  0.00           H  
ATOM   1242  CA  VAL    80     -17.785  10.332   1.890  1.00  0.00           C  
ATOM   1243  HA  VAL    80     -17.115  10.605   2.699  1.00  0.00           H  
ATOM   1244  CB  VAL    80     -16.965   9.584   0.807  1.00  0.00           C  
ATOM   1245  HB  VAL    80     -16.109  10.197   0.541  1.00  0.00           H  
ATOM   1246  CG1 VAL    80     -16.312   8.273   1.450  1.00  0.00           C  
ATOM   1247 HG11 VAL    80     -15.553   7.923   0.756  1.00  0.00           H  
ATOM   1248 HG12 VAL    80     -15.829   8.500   2.400  1.00  0.00           H  
ATOM   1249 HG13 VAL    80     -17.048   7.487   1.625  1.00  0.00           H  
ATOM   1250  CG2 VAL    80     -17.638   9.130  -0.470  1.00  0.00           C  
ATOM   1251 HG21 VAL    80     -18.425   8.440  -0.171  1.00  0.00           H  
ATOM   1252 HG22 VAL    80     -18.156   9.962  -0.948  1.00  0.00           H  
ATOM   1253 HG23 VAL    80     -16.972   8.591  -1.136  1.00  0.00           H  
ATOM   1254  C   VAL    80     -18.473  11.607   1.301  1.00  0.00           C  
ATOM   1255  O   VAL    80     -19.704  11.694   1.211  1.00  0.00           O  
ATOM   1256  N   ARG    81     -17.614  12.637   0.942  1.00  0.00           N  
ATOM   1257  H   ARG    81     -16.720  12.721   1.404  1.00  0.00           H  
ATOM   1258  CA  ARG    81     -18.168  13.782   0.031  1.00  0.00           C  
ATOM   1259  HA  ARG    81     -19.039  14.213   0.521  1.00  0.00           H  
ATOM   1260  CB  ARG    81     -17.043  14.852   0.053  1.00  0.00           C  
ATOM   1261  HB2 ARG    81     -16.626  15.041   1.036  1.00  0.00           H  
ATOM   1262  HB3 ARG    81     -16.132  14.416  -0.367  1.00  0.00           H  
ATOM   1263  CG  ARG    81     -17.361  16.130  -0.668  1.00  0.00           C  
ATOM   1264  HG2 ARG    81     -17.753  15.890  -1.658  1.00  0.00           H  
ATOM   1265  HG3 ARG    81     -18.204  16.626  -0.187  1.00  0.00           H  
ATOM   1266  CD  ARG    81     -16.068  17.007  -0.780  1.00  0.00           C  
ATOM   1267  HD2 ARG    81     -15.788  17.228   0.249  1.00  0.00           H  
ATOM   1268  HD3 ARG    81     -15.181  16.471  -1.141  1.00  0.00           H  
ATOM   1269  NE  ARG    81     -16.289  18.227  -1.638  1.00  0.00           N  
ATOM   1270  HE  ARG    81     -17.222  18.600  -1.549  1.00  0.00           H  
ATOM   1271  CZ  ARG    81     -15.347  18.887  -2.332  1.00  0.00           C  
ATOM   1272  NH1 ARG    81     -14.191  18.353  -2.519  1.00  0.00           N  
ATOM   1273 HH11 ARG    81     -13.929  17.451  -2.137  1.00  0.00           H  
ATOM   1274 HH12 ARG    81     -13.700  18.644  -3.349  1.00  0.00           H  
ATOM   1275  NH2 ARG    81     -15.597  20.052  -2.896  1.00  0.00           N  
ATOM   1276 HH21 ARG    81     -16.556  20.343  -2.975  1.00  0.00           H  
ATOM   1277 HH22 ARG    81     -14.988  20.389  -3.627  1.00  0.00           H  
ATOM   1278  C   ARG    81     -18.616  13.473  -1.354  1.00  0.00           C  
ATOM   1279  O   ARG    81     -17.948  12.668  -2.004  1.00  0.00           O  
ATOM   1280  N   GLU    82     -19.691  14.103  -1.815  1.00  0.00           N  
ATOM   1281  H   GLU    82     -20.078  14.848  -1.250  1.00  0.00           H  
ATOM   1282  CA  GLU    82     -20.210  13.876  -3.166  1.00  0.00           C  
ATOM   1283  HA  GLU    82     -19.419  13.424  -3.765  1.00  0.00           H  
ATOM   1284  CB  GLU    82     -21.500  13.034  -3.129  1.00  0.00           C  
ATOM   1285  HB2 GLU    82     -21.212  12.127  -2.593  1.00  0.00           H  
ATOM   1286  HB3 GLU    82     -22.303  13.638  -2.711  1.00  0.00           H  
ATOM   1287  CG  GLU    82     -21.947  12.442  -4.460  1.00  0.00           C  
ATOM   1288  HG2 GLU    82     -21.998  13.248  -5.186  1.00  0.00           H  
ATOM   1289  HG3 GLU    82     -21.209  11.755  -4.867  1.00  0.00           H  
ATOM   1290  CD  GLU    82     -23.337  11.814  -4.360  1.00  0.00           C  
ATOM   1291  OE1 GLU    82     -24.055  11.813  -5.408  1.00  0.00           O  
ATOM   1292  OE2 GLU    82     -23.753  11.254  -3.285  1.00  0.00           O  
ATOM   1293  C   GLU    82     -20.626  15.160  -3.815  1.00  0.00           C  
ATOM   1294  O   GLU    82     -21.564  15.894  -3.354  1.00  0.00           O  
ATOM   1295  N   SER    83     -19.988  15.530  -4.922  1.00  0.00           N  
ATOM   1296  H   SER    83     -19.363  14.866  -5.348  1.00  0.00           H  
ATOM   1297  CA  SER    83     -20.073  16.860  -5.592  1.00  0.00           C  
ATOM   1298  HA  SER    83     -21.062  17.323  -5.561  1.00  0.00           H  
ATOM   1299  CB  SER    83     -19.086  17.814  -4.899  1.00  0.00           C  
ATOM   1300  HB2 SER    83     -19.353  17.920  -3.848  1.00  0.00           H  
ATOM   1301  HB3 SER    83     -18.065  17.457  -5.020  1.00  0.00           H  
ATOM   1302  OG  SER    83     -19.337  19.117  -5.485  1.00  0.00           O  
ATOM   1303  HG  SER    83     -18.658  19.664  -5.077  1.00  0.00           H  
ATOM   1304  C   SER    83     -19.745  16.731  -7.129  1.00  0.00           C  
ATOM   1305  O   SER    83     -19.063  15.809  -7.584  1.00  0.00           O  
ATOM   1306  N   ARG    84     -20.160  17.726  -7.843  1.00  0.00           N  
ATOM   1307  H   ARG    84     -20.570  18.557  -7.434  1.00  0.00           H  
ATOM   1308  CA  ARG    84     -19.951  17.729  -9.370  1.00  0.00           C  
ATOM   1309  HA  ARG    84     -20.637  18.523  -9.698  1.00  0.00           H  
ATOM   1310  CB  ARG    84     -18.565  18.313  -9.784  1.00  0.00           C  
ATOM   1311  HB2 ARG    84     -17.775  17.721  -9.332  1.00  0.00           H  
ATOM   1312  HB3 ARG    84     -18.586  18.284 -10.864  1.00  0.00           H  
ATOM   1313  CG  ARG    84     -18.457  19.778  -9.356  1.00  0.00           C  
ATOM   1314  HG2 ARG    84     -18.618  20.360 -10.262  1.00  0.00           H  
ATOM   1315  HG3 ARG    84     -19.193  19.955  -8.571  1.00  0.00           H  
ATOM   1316  CD  ARG    84     -17.173  20.350  -8.860  1.00  0.00           C  
ATOM   1317  HD2 ARG    84     -16.623  20.576  -9.764  1.00  0.00           H  
ATOM   1318  HD3 ARG    84     -17.395  21.202  -8.217  1.00  0.00           H  
ATOM   1319  NE  ARG    84     -16.519  19.372  -7.941  1.00  0.00           N  
ATOM   1320  HE  ARG    84     -16.855  18.418  -7.869  1.00  0.00           H  
ATOM   1321  CZ  ARG    84     -15.540  19.649  -7.137  1.00  0.00           C  
ATOM   1322  NH1 ARG    84     -14.941  20.819  -7.167  1.00  0.00           N  
ATOM   1323 HH11 ARG    84     -15.268  21.575  -7.750  1.00  0.00           H  
ATOM   1324 HH12 ARG    84     -14.335  20.978  -6.369  1.00  0.00           H  
ATOM   1325  NH2 ARG    84     -15.147  18.768  -6.279  1.00  0.00           N  
ATOM   1326 HH21 ARG    84     -15.554  17.845  -6.363  1.00  0.00           H  
ATOM   1327 HH22 ARG    84     -14.414  18.952  -5.611  1.00  0.00           H  
ATOM   1328  C   ARG    84     -20.291  16.375 -10.057  1.00  0.00           C  
ATOM   1329  O   ARG    84     -19.606  15.960 -10.994  1.00  0.00           O  
ATOM   1330  N   GLY    85     -21.301  15.683  -9.490  1.00  0.00           N  
ATOM   1331  H   GLY    85     -21.887  16.075  -8.764  1.00  0.00           H  
ATOM   1332  CA  GLY    85     -21.741  14.392 -10.113  1.00  0.00           C  
ATOM   1333  HA2 GLY    85     -22.783  14.249  -9.814  1.00  0.00           H  
ATOM   1334  HA3 GLY    85     -21.690  14.419 -11.200  1.00  0.00           H  
ATOM   1335  C   GLY    85     -20.962  13.158  -9.690  1.00  0.00           C  
ATOM   1336  O   GLY    85     -21.309  12.109 -10.238  1.00  0.00           O  
ATOM   1337  N   LYS    86     -20.016  13.218  -8.802  1.00  0.00           N  
ATOM   1338  H   LYS    86     -20.052  14.092  -8.292  1.00  0.00           H  
ATOM   1339  CA  LYS    86     -19.197  12.136  -8.281  1.00  0.00           C  
ATOM   1340  HA  LYS    86     -19.730  11.202  -8.440  1.00  0.00           H  
ATOM   1341  CB  LYS    86     -17.934  12.133  -9.214  1.00  0.00           C  
ATOM   1342  HB2 LYS    86     -17.317  11.239  -9.078  1.00  0.00           H  
ATOM   1343  HB3 LYS    86     -18.227  12.124 -10.263  1.00  0.00           H  
ATOM   1344  CG  LYS    86     -17.046  13.391  -8.987  1.00  0.00           C  
ATOM   1345  HG2 LYS    86     -17.631  14.287  -9.191  1.00  0.00           H  
ATOM   1346  HG3 LYS    86     -16.719  13.384  -7.955  1.00  0.00           H  
ATOM   1347  CD  LYS    86     -15.875  13.349  -9.983  1.00  0.00           C  
ATOM   1348  HD2 LYS    86     -16.240  13.395 -11.019  1.00  0.00           H  
ATOM   1349  HD3 LYS    86     -15.315  14.279  -9.897  1.00  0.00           H  
ATOM   1350  CE  LYS    86     -15.009  12.075  -9.862  1.00  0.00           C  
ATOM   1351  HE2 LYS    86     -15.620  11.294 -10.317  1.00  0.00           H  
ATOM   1352  HE3 LYS    86     -14.124  12.258 -10.471  1.00  0.00           H  
ATOM   1353  NZ  LYS    86     -14.591  11.809  -8.420  1.00  0.00           N  
ATOM   1354  HZ1 LYS    86     -15.346  11.575  -7.796  1.00  0.00           H  
ATOM   1355  HZ2 LYS    86     -13.914  11.070  -8.435  1.00  0.00           H  
ATOM   1356  HZ3 LYS    86     -14.131  12.670  -8.130  1.00  0.00           H  
ATOM   1357  C   LYS    86     -18.830  12.215  -6.820  1.00  0.00           C  
ATOM   1358  O   LYS    86     -18.757  13.278  -6.232  1.00  0.00           O  
ATOM   1359  N   ALA    87     -18.537  11.052  -6.195  1.00  0.00           N  
ATOM   1360  H   ALA    87     -18.751  10.212  -6.709  1.00  0.00           H  
ATOM   1361  CA  ALA    87     -17.815  10.885  -4.905  1.00  0.00           C  
ATOM   1362  HA  ALA    87     -18.350  11.511  -4.195  1.00  0.00           H  
ATOM   1363  CB  ALA    87     -18.003   9.489  -4.357  1.00  0.00           C  
ATOM   1364  HB1 ALA    87     -17.658   9.454  -3.330  1.00  0.00           H  
ATOM   1365  HB2 ALA    87     -18.977   9.035  -4.544  1.00  0.00           H  
ATOM   1366  HB3 ALA    87     -17.372   8.838  -4.976  1.00  0.00           H  
ATOM   1367  C   ALA    87     -16.378  11.422  -4.885  1.00  0.00           C  
ATOM   1368  O   ALA    87     -15.668  11.297  -5.891  1.00  0.00           O  
ATOM   1369  N   ASN    88     -15.982  12.082  -3.768  1.00  0.00           N  
ATOM   1370  H   ASN    88     -16.700  12.214  -3.076  1.00  0.00           H  
ATOM   1371  CA  ASN    88     -14.747  12.897  -3.583  1.00  0.00           C  
ATOM   1372  HA  ASN    88     -14.108  12.797  -4.459  1.00  0.00           H  
ATOM   1373  CB  ASN    88     -15.128  14.392  -3.672  1.00  0.00           C  
ATOM   1374  HB2 ASN    88     -15.545  14.597  -4.651  1.00  0.00           H  
ATOM   1375  HB3 ASN    88     -15.872  14.713  -2.946  1.00  0.00           H  
ATOM   1376  CG  ASN    88     -13.877  15.301  -3.655  1.00  0.00           C  
ATOM   1377  OD1 ASN    88     -13.443  15.495  -2.537  1.00  0.00           O  
ATOM   1378  ND2 ASN    88     -13.379  15.820  -4.731  1.00  0.00           N  
ATOM   1379 HD21 ASN    88     -12.475  16.247  -4.605  1.00  0.00           H  
ATOM   1380 HD22 ASN    88     -13.780  15.562  -5.622  1.00  0.00           H  
ATOM   1381  C   ASN    88     -14.074  12.588  -2.271  1.00  0.00           C  
ATOM   1382  O   ASN    88     -14.651  12.654  -1.178  1.00  0.00           O  
ATOM   1383  N   LEU    89     -12.764  12.430  -2.306  1.00  0.00           N  
ATOM   1384  H   LEU    89     -12.408  12.316  -3.241  1.00  0.00           H  
ATOM   1385  CA  LEU    89     -11.917  11.785  -1.209  1.00  0.00           C  
ATOM   1386  HA  LEU    89     -12.570  11.480  -0.400  1.00  0.00           H  
ATOM   1387  CB  LEU    89     -11.191  10.473  -1.643  1.00  0.00           C  
ATOM   1388  HB2 LEU    89     -10.748  10.745  -2.599  1.00  0.00           H  
ATOM   1389  HB3 LEU    89     -10.298  10.267  -1.069  1.00  0.00           H  
ATOM   1390  CG  LEU    89     -11.989   9.201  -1.873  1.00  0.00           C  
ATOM   1391  HG  LEU    89     -12.472   9.356  -2.840  1.00  0.00           H  
ATOM   1392  CD1 LEU    89     -11.086   7.959  -1.961  1.00  0.00           C  
ATOM   1393 HD11 LEU    89     -11.575   7.181  -2.553  1.00  0.00           H  
ATOM   1394 HD12 LEU    89     -10.105   8.273  -2.311  1.00  0.00           H  
ATOM   1395 HD13 LEU    89     -10.929   7.574  -0.960  1.00  0.00           H  
ATOM   1396  CD2 LEU    89     -13.116   8.870  -0.895  1.00  0.00           C  
ATOM   1397 HD21 LEU    89     -13.600   7.886  -0.979  1.00  0.00           H  
ATOM   1398 HD22 LEU    89     -12.720   8.919   0.118  1.00  0.00           H  
ATOM   1399 HD23 LEU    89     -13.913   9.610  -1.008  1.00  0.00           H  
ATOM   1400  C   LEU    89     -10.970  12.760  -0.446  1.00  0.00           C  
ATOM   1401  O   LEU    89     -10.116  12.296   0.333  1.00  0.00           O  
ATOM   1402  N   THR    90     -11.238  14.071  -0.572  1.00  0.00           N  
ATOM   1403  H   THR    90     -11.846  14.270  -1.343  1.00  0.00           H  
ATOM   1404  CA  THR    90     -10.575  15.175   0.188  1.00  0.00           C  
ATOM   1405  HA  THR    90      -9.658  15.492  -0.313  1.00  0.00           H  
ATOM   1406  CB  THR    90     -11.490  16.457   0.229  1.00  0.00           C  
ATOM   1407  HB  THR    90     -12.445  16.249   0.688  1.00  0.00           H  
ATOM   1408  CG2 THR    90     -10.829  17.584   1.107  1.00  0.00           C  
ATOM   1409 HG21 THR    90     -10.759  17.413   2.175  1.00  0.00           H  
ATOM   1410 HG22 THR    90      -9.877  17.862   0.648  1.00  0.00           H  
ATOM   1411 HG23 THR    90     -11.559  18.385   1.004  1.00  0.00           H  
ATOM   1412  OG1 THR    90     -11.826  16.940  -1.121  1.00  0.00           O  
ATOM   1413  HG1 THR    90     -12.315  16.259  -1.588  1.00  0.00           H  
ATOM   1414  C   THR    90     -10.211  14.832   1.573  1.00  0.00           C  
ATOM   1415  O   THR    90      -9.086  14.738   1.964  1.00  0.00           O  
ATOM   1416  N   LYS    91     -11.133  14.565   2.427  1.00  0.00           N  
ATOM   1417  H   LYS    91     -12.055  14.369   2.040  1.00  0.00           H  
ATOM   1418  CA  LYS    91     -10.948  14.380   3.904  1.00  0.00           C  
ATOM   1419  HA  LYS    91     -10.668  15.310   4.399  1.00  0.00           H  
ATOM   1420  CB  LYS    91     -12.281  13.833   4.421  1.00  0.00           C  
ATOM   1421  HB2 LYS    91     -13.147  14.283   3.947  1.00  0.00           H  
ATOM   1422  HB3 LYS    91     -12.355  12.761   4.207  1.00  0.00           H  
ATOM   1423  CG  LYS    91     -12.574  14.132   5.902  1.00  0.00           C  
ATOM   1424  HG2 LYS    91     -11.953  13.449   6.490  1.00  0.00           H  
ATOM   1425  HG3 LYS    91     -12.331  15.184   6.061  1.00  0.00           H  
ATOM   1426  CD  LYS    91     -13.978  13.889   6.238  1.00  0.00           C  
ATOM   1427  HD2 LYS    91     -14.527  14.639   5.666  1.00  0.00           H  
ATOM   1428  HD3 LYS    91     -14.223  12.920   5.785  1.00  0.00           H  
ATOM   1429  CE  LYS    91     -14.180  13.926   7.785  1.00  0.00           C  
ATOM   1430  HE2 LYS    91     -13.506  13.195   8.233  1.00  0.00           H  
ATOM   1431  HE3 LYS    91     -13.918  14.914   8.166  1.00  0.00           H  
ATOM   1432  NZ  LYS    91     -15.544  13.530   8.052  1.00  0.00           N  
ATOM   1433  HZ1 LYS    91     -16.085  13.640   7.203  1.00  0.00           H  
ATOM   1434  HZ2 LYS    91     -15.544  12.545   8.302  1.00  0.00           H  
ATOM   1435  HZ3 LYS    91     -15.954  14.122   8.764  1.00  0.00           H  
ATOM   1436  C   LYS    91      -9.868  13.306   4.235  1.00  0.00           C  
ATOM   1437  O   LYS    91      -9.133  13.442   5.247  1.00  0.00           O  
ATOM   1438  N   TYR    92      -9.772  12.329   3.342  1.00  0.00           N  
ATOM   1439  H   TYR    92     -10.462  12.263   2.595  1.00  0.00           H  
ATOM   1440  CA  TYR    92      -8.828  11.186   3.476  1.00  0.00           C  
ATOM   1441  HA  TYR    92      -8.712  10.925   4.525  1.00  0.00           H  
ATOM   1442  CB  TYR    92      -9.584   9.988   2.867  1.00  0.00           C  
ATOM   1443  HB2 TYR    92      -9.536   9.917   1.782  1.00  0.00           H  
ATOM   1444  HB3 TYR    92      -9.083   9.064   3.146  1.00  0.00           H  
ATOM   1445  CG  TYR    92     -11.076   9.914   3.285  1.00  0.00           C  
ATOM   1446  CD1 TYR    92     -11.314   9.338   4.553  1.00  0.00           C  
ATOM   1447  HD1 TYR    92     -10.512   9.052   5.212  1.00  0.00           H  
ATOM   1448  CE1 TYR    92     -12.717   9.320   4.982  1.00  0.00           C  
ATOM   1449  HE1 TYR    92     -13.011   9.102   5.998  1.00  0.00           H  
ATOM   1450  CZ  TYR    92     -13.755   9.775   4.182  1.00  0.00           C  
ATOM   1451  OH  TYR    92     -14.985   9.880   4.767  1.00  0.00           O  
ATOM   1452  HH  TYR    92     -15.038  10.022   5.713  1.00  0.00           H  
ATOM   1453  CE2 TYR    92     -13.451  10.290   2.896  1.00  0.00           C  
ATOM   1454  HE2 TYR    92     -14.211  10.695   2.246  1.00  0.00           H  
ATOM   1455  CD2 TYR    92     -12.108  10.300   2.447  1.00  0.00           C  
ATOM   1456  HD2 TYR    92     -11.934  10.697   1.463  1.00  0.00           H  
ATOM   1457  C   TYR    92      -7.450  11.423   2.928  1.00  0.00           C  
ATOM   1458  O   TYR    92      -6.521  10.826   3.356  1.00  0.00           O  
ATOM   1459  N   ARG    93      -7.325  12.326   1.983  1.00  0.00           N  
ATOM   1460  H   ARG    93      -8.200  12.705   1.644  1.00  0.00           H  
ATOM   1461  CA  ARG    93      -6.077  12.858   1.284  1.00  0.00           C  
ATOM   1462  HA  ARG    93      -5.428  11.978   1.235  1.00  0.00           H  
ATOM   1463  CB  ARG    93      -6.465  13.310  -0.138  1.00  0.00           C  
ATOM   1464  HB2 ARG    93      -7.334  13.952  -0.010  1.00  0.00           H  
ATOM   1465  HB3 ARG    93      -5.687  13.908  -0.610  1.00  0.00           H  
ATOM   1466  CG  ARG    93      -6.837  12.187  -1.090  1.00  0.00           C  
ATOM   1467  HG2 ARG    93      -5.909  11.623  -1.235  1.00  0.00           H  
ATOM   1468  HG3 ARG    93      -7.584  11.526  -0.670  1.00  0.00           H  
ATOM   1469  CD  ARG    93      -7.266  12.803  -2.384  1.00  0.00           C  
ATOM   1470  HD2 ARG    93      -8.126  13.457  -2.208  1.00  0.00           H  
ATOM   1471  HD3 ARG    93      -6.406  13.359  -2.769  1.00  0.00           H  
ATOM   1472  NE  ARG    93      -7.641  11.825  -3.381  1.00  0.00           N  
ATOM   1473  HE  ARG    93      -7.059  10.994  -3.434  1.00  0.00           H  
ATOM   1474  CZ  ARG    93      -8.594  11.880  -4.348  1.00  0.00           C  
ATOM   1475  NH1 ARG    93      -9.378  12.817  -4.526  1.00  0.00           N  
ATOM   1476 HH11 ARG    93      -9.507  13.488  -3.783  1.00  0.00           H  
ATOM   1477 HH12 ARG    93     -10.011  12.853  -5.311  1.00  0.00           H  
ATOM   1478  NH2 ARG    93      -8.669  10.869  -5.112  1.00  0.00           N  
ATOM   1479 HH21 ARG    93      -7.925  10.185  -5.058  1.00  0.00           H  
ATOM   1480 HH22 ARG    93      -9.371  10.774  -5.833  1.00  0.00           H  
ATOM   1481  C   ARG    93      -5.352  13.942   2.094  1.00  0.00           C  
ATOM   1482  O   ARG    93      -4.151  13.900   2.236  1.00  0.00           O  
ATOM   1483  N   GLU    94      -6.203  14.714   2.781  1.00  0.00           N  
ATOM   1484  H   GLU    94      -7.180  14.660   2.526  1.00  0.00           H  
ATOM   1485  CA  GLU    94      -5.714  15.641   3.826  1.00  0.00           C  
ATOM   1486  HA  GLU    94      -4.920  16.200   3.328  1.00  0.00           H  
ATOM   1487  CB  GLU    94      -6.922  16.598   4.244  1.00  0.00           C  
ATOM   1488  HB2 GLU    94      -7.285  17.077   3.344  1.00  0.00           H  
ATOM   1489  HB3 GLU    94      -7.812  16.127   4.673  1.00  0.00           H  
ATOM   1490  CG  GLU    94      -6.544  17.762   5.165  1.00  0.00           C  
ATOM   1491  HG2 GLU    94      -7.453  18.315   5.407  1.00  0.00           H  
ATOM   1492  HG3 GLU    94      -6.049  17.412   6.064  1.00  0.00           H  
ATOM   1493  CD  GLU    94      -5.691  18.771   4.434  1.00  0.00           C  
ATOM   1494  OE1 GLU    94      -4.465  18.685   4.371  1.00  0.00           O  
ATOM   1495  OE2 GLU    94      -6.257  19.556   3.668  1.00  0.00           O  
ATOM   1496  C   GLU    94      -5.129  14.964   4.982  1.00  0.00           C  
ATOM   1497  O   GLU    94      -3.923  15.175   5.253  1.00  0.00           O  
ATOM   1498  N   ALA    95      -5.800  13.914   5.494  1.00  0.00           N  
ATOM   1499  H   ALA    95      -6.735  13.792   5.147  1.00  0.00           H  
ATOM   1500  CA  ALA    95      -5.276  12.946   6.405  1.00  0.00           C  
ATOM   1501  HA  ALA    95      -4.947  13.373   7.345  1.00  0.00           H  
ATOM   1502  CB  ALA    95      -6.414  11.948   6.790  1.00  0.00           C  
ATOM   1503  HB1 ALA    95      -7.195  12.587   7.201  1.00  0.00           H  
ATOM   1504  HB2 ALA    95      -6.732  11.324   5.958  1.00  0.00           H  
ATOM   1505  HB3 ALA    95      -6.037  11.321   7.607  1.00  0.00           H  
ATOM   1506  C   ALA    95      -4.046  12.147   5.869  1.00  0.00           C  
ATOM   1507  O   ALA    95      -3.173  11.880   6.648  1.00  0.00           O  
ATOM   1508  N   SER    96      -3.995  11.805   4.544  1.00  0.00           N  
ATOM   1509  H   SER    96      -4.830  11.928   3.983  1.00  0.00           H  
ATOM   1510  CA  SER    96      -2.847  11.123   3.964  1.00  0.00           C  
ATOM   1511  HA  SER    96      -2.804  10.225   4.568  1.00  0.00           H  
ATOM   1512  CB  SER    96      -3.079  10.629   2.512  1.00  0.00           C  
ATOM   1513  HB2 SER    96      -3.968   9.993   2.487  1.00  0.00           H  
ATOM   1514  HB3 SER    96      -3.276  11.513   1.915  1.00  0.00           H  
ATOM   1515  OG  SER    96      -1.886  10.030   1.941  1.00  0.00           O  
ATOM   1516  HG  SER    96      -1.835   9.197   2.418  1.00  0.00           H  
ATOM   1517  C   SER    96      -1.510  11.844   4.164  1.00  0.00           C  
ATOM   1518  O   SER    96      -0.510  11.337   4.726  1.00  0.00           O  
ATOM   1519  N   VAL    97      -1.504  13.131   3.660  1.00  0.00           N  
ATOM   1520  H   VAL    97      -2.371  13.522   3.320  1.00  0.00           H  
ATOM   1521  CA  VAL    97      -0.294  13.980   3.763  1.00  0.00           C  
ATOM   1522  HA  VAL    97       0.555  13.338   3.517  1.00  0.00           H  
ATOM   1523  CB  VAL    97      -0.229  15.157   2.796  1.00  0.00           C  
ATOM   1524  HB  VAL    97       0.716  15.662   2.976  1.00  0.00           H  
ATOM   1525  CG1 VAL    97      -0.338  14.618   1.362  1.00  0.00           C  
ATOM   1526 HG11 VAL    97       0.433  13.891   1.123  1.00  0.00           H  
ATOM   1527 HG12 VAL    97      -1.320  14.151   1.266  1.00  0.00           H  
ATOM   1528 HG13 VAL    97      -0.332  15.461   0.664  1.00  0.00           H  
ATOM   1529  CG2 VAL    97      -1.265  16.188   3.129  1.00  0.00           C  
ATOM   1530 HG21 VAL    97      -1.153  17.048   2.467  1.00  0.00           H  
ATOM   1531 HG22 VAL    97      -2.303  15.869   3.106  1.00  0.00           H  
ATOM   1532 HG23 VAL    97      -1.053  16.516   4.146  1.00  0.00           H  
ATOM   1533  C   VAL    97       0.053  14.289   5.228  1.00  0.00           C  
ATOM   1534  O   VAL    97       1.221  14.469   5.568  1.00  0.00           O  
ATOM   1535  N   GLU    98      -0.909  14.406   6.135  1.00  0.00           N  
ATOM   1536  H   GLU    98      -1.819  14.223   5.759  1.00  0.00           H  
ATOM   1537  CA  GLU    98      -0.723  14.753   7.593  1.00  0.00           C  
ATOM   1538  HA  GLU    98      -0.078  15.624   7.729  1.00  0.00           H  
ATOM   1539  CB  GLU    98      -2.097  14.926   8.298  1.00  0.00           C  
ATOM   1540  HB2 GLU    98      -2.809  15.396   7.620  1.00  0.00           H  
ATOM   1541  HB3 GLU    98      -2.502  13.927   8.449  1.00  0.00           H  
ATOM   1542  CG  GLU    98      -2.070  15.705   9.577  1.00  0.00           C  
ATOM   1543  HG2 GLU    98      -1.239  15.414  10.213  1.00  0.00           H  
ATOM   1544  HG3 GLU    98      -2.049  16.749   9.262  1.00  0.00           H  
ATOM   1545  CD  GLU    98      -3.265  15.470  10.434  1.00  0.00           C  
ATOM   1546  OE1 GLU    98      -4.194  14.777  10.001  1.00  0.00           O  
ATOM   1547  OE2 GLU    98      -3.255  16.029  11.594  1.00  0.00           O  
ATOM   1548  C   GLU    98       0.094  13.641   8.269  1.00  0.00           C  
ATOM   1549  O   GLU    98       1.140  13.968   8.972  1.00  0.00           O  
ATOM   1550  N   VAL    99      -0.242  12.364   8.035  1.00  0.00           N  
ATOM   1551  H   VAL    99      -1.052  12.129   7.477  1.00  0.00           H  
ATOM   1552  CA  VAL    99       0.447  11.223   8.622  1.00  0.00           C  
ATOM   1553  HA  VAL    99       0.698  11.518   9.637  1.00  0.00           H  
ATOM   1554  CB  VAL    99      -0.528  10.049   8.860  1.00  0.00           C  
ATOM   1555  HB  VAL    99      -1.533  10.441   8.998  1.00  0.00           H  
ATOM   1556  CG1 VAL    99      -0.643   9.259   7.643  1.00  0.00           C  
ATOM   1557 HG11 VAL    99      -0.739   9.821   6.711  1.00  0.00           H  
ATOM   1558 HG12 VAL    99       0.088   8.453   7.628  1.00  0.00           H  
ATOM   1559 HG13 VAL    99      -1.592   8.729   7.685  1.00  0.00           H  
ATOM   1560  CG2 VAL    99      -0.023   9.125  10.092  1.00  0.00           C  
ATOM   1561 HG21 VAL    99      -0.790   8.509  10.553  1.00  0.00           H  
ATOM   1562 HG22 VAL    99       0.779   8.457   9.778  1.00  0.00           H  
ATOM   1563 HG23 VAL    99       0.413   9.766  10.861  1.00  0.00           H  
ATOM   1564  C   VAL    99       1.713  10.848   7.919  1.00  0.00           C  
ATOM   1565  O   VAL    99       2.606  10.358   8.635  1.00  0.00           O  
ATOM   1566  N   MET   100       1.818  10.978   6.604  1.00  0.00           N  
ATOM   1567  H   MET   100       0.997  11.314   6.118  1.00  0.00           H  
ATOM   1568  CA  MET   100       3.129  10.778   6.004  1.00  0.00           C  
ATOM   1569  HA  MET   100       3.595   9.846   6.307  1.00  0.00           H  
ATOM   1570  CB  MET   100       2.912  10.719   4.413  1.00  0.00           C  
ATOM   1571  HB2 MET   100       2.450  11.629   4.043  1.00  0.00           H  
ATOM   1572  HB3 MET   100       3.908  10.514   4.019  1.00  0.00           H  
ATOM   1573  CG  MET   100       1.956   9.615   3.969  1.00  0.00           C  
ATOM   1574  HG2 MET   100       1.299   9.315   4.794  1.00  0.00           H  
ATOM   1575  HG3 MET   100       1.297   9.985   3.189  1.00  0.00           H  
ATOM   1576  SD  MET   100       2.766   8.053   3.454  1.00  0.00           S  
ATOM   1577  CE  MET   100       1.316   7.019   3.324  1.00  0.00           C  
ATOM   1578  HE1 MET   100       0.907   6.719   4.293  1.00  0.00           H  
ATOM   1579  HE2 MET   100       0.554   7.509   2.726  1.00  0.00           H  
ATOM   1580  HE3 MET   100       1.669   6.127   2.807  1.00  0.00           H  
ATOM   1581  C   MET   100       4.069  11.946   6.415  1.00  0.00           C  
ATOM   1582  O   MET   100       5.218  11.699   6.455  1.00  0.00           O  
ATOM   1583  N   GLU   101       3.628  13.152   6.756  1.00  0.00           N  
ATOM   1584  H   GLU   101       2.650  13.362   6.624  1.00  0.00           H  
ATOM   1585  CA  GLU   101       4.418  14.224   7.342  1.00  0.00           C  
ATOM   1586  HA  GLU   101       5.299  14.297   6.713  1.00  0.00           H  
ATOM   1587  CB  GLU   101       3.746  15.594   7.298  1.00  0.00           C  
ATOM   1588  HB2 GLU   101       3.442  15.643   6.252  1.00  0.00           H  
ATOM   1589  HB3 GLU   101       2.877  15.695   7.959  1.00  0.00           H  
ATOM   1590  CG  GLU   101       4.766  16.709   7.636  1.00  0.00           C  
ATOM   1591  HG2 GLU   101       5.780  16.440   7.325  1.00  0.00           H  
ATOM   1592  HG3 GLU   101       4.508  17.635   7.121  1.00  0.00           H  
ATOM   1593  CD  GLU   101       4.923  17.025   9.154  1.00  0.00           C  
ATOM   1594  OE1 GLU   101       3.883  17.157   9.876  1.00  0.00           O  
ATOM   1595  OE2 GLU   101       6.055  17.121   9.651  1.00  0.00           O  
ATOM   1596  C   GLU   101       5.064  13.809   8.721  1.00  0.00           C  
ATOM   1597  O   GLU   101       6.284  13.963   8.952  1.00  0.00           O  
ATOM   1598  N   ILE   102       4.232  13.199   9.604  1.00  0.00           N  
ATOM   1599  H   ILE   102       3.280  13.175   9.276  1.00  0.00           H  
ATOM   1600  CA  ILE   102       4.679  12.659  10.871  1.00  0.00           C  
ATOM   1601  HA  ILE   102       5.246  13.436  11.390  1.00  0.00           H  
ATOM   1602  CB  ILE   102       3.540  12.218  11.751  1.00  0.00           C  
ATOM   1603  HB  ILE   102       2.813  11.641  11.196  1.00  0.00           H  
ATOM   1604  CG2 ILE   102       3.923  11.270  12.951  1.00  0.00           C  
ATOM   1605 HG21 ILE   102       4.344  10.388  12.481  1.00  0.00           H  
ATOM   1606 HG22 ILE   102       4.608  11.717  13.667  1.00  0.00           H  
ATOM   1607 HG23 ILE   102       3.037  10.914  13.481  1.00  0.00           H  
ATOM   1608  CG1 ILE   102       2.836  13.525  12.276  1.00  0.00           C  
ATOM   1609 HG12 ILE   102       3.264  13.900  13.210  1.00  0.00           H  
ATOM   1610 HG13 ILE   102       3.002  14.359  11.606  1.00  0.00           H  
ATOM   1611  CD1 ILE   102       1.363  13.326  12.527  1.00  0.00           C  
ATOM   1612 HD11 ILE   102       1.048  12.370  12.946  1.00  0.00           H  
ATOM   1613 HD12 ILE   102       0.998  14.223  13.034  1.00  0.00           H  
ATOM   1614 HD13 ILE   102       0.862  13.375  11.566  1.00  0.00           H  
ATOM   1615  C   ILE   102       5.694  11.516  10.729  1.00  0.00           C  
ATOM   1616  O   ILE   102       6.702  11.604  11.372  1.00  0.00           O  
ATOM   1617  N   MET   103       5.519  10.611   9.794  1.00  0.00           N  
ATOM   1618  H   MET   103       4.730  10.644   9.162  1.00  0.00           H  
ATOM   1619  CA  MET   103       6.451   9.551   9.505  1.00  0.00           C  
ATOM   1620  HA  MET   103       6.679   8.979  10.408  1.00  0.00           H  
ATOM   1621  CB  MET   103       5.878   8.609   8.505  1.00  0.00           C  
ATOM   1622  HB2 MET   103       5.541   9.256   7.699  1.00  0.00           H  
ATOM   1623  HB3 MET   103       6.668   7.918   8.209  1.00  0.00           H  
ATOM   1624  CG  MET   103       4.707   7.764   9.074  1.00  0.00           C  
ATOM   1625  HG2 MET   103       5.016   7.398  10.048  1.00  0.00           H  
ATOM   1626  HG3 MET   103       3.865   8.430   9.289  1.00  0.00           H  
ATOM   1627  SD  MET   103       4.247   6.371   7.951  1.00  0.00           S  
ATOM   1628  CE  MET   103       2.930   7.119   6.955  1.00  0.00           C  
ATOM   1629  HE1 MET   103       2.314   7.806   7.540  1.00  0.00           H  
ATOM   1630  HE2 MET   103       3.350   7.753   6.164  1.00  0.00           H  
ATOM   1631  HE3 MET   103       2.346   6.381   6.411  1.00  0.00           H  
ATOM   1632  C   MET   103       7.734  10.182   8.965  1.00  0.00           C  
ATOM   1633  O   MET   103       8.781   9.708   9.396  1.00  0.00           O  
ATOM   1634  N   SER   104       7.819  11.313   8.272  1.00  0.00           N  
ATOM   1635  H   SER   104       7.014  11.845   8.000  1.00  0.00           H  
ATOM   1636  CA  SER   104       9.117  11.996   7.837  1.00  0.00           C  
ATOM   1637  HA  SER   104       9.727  11.210   7.379  1.00  0.00           H  
ATOM   1638  CB  SER   104       8.789  12.946   6.651  1.00  0.00           C  
ATOM   1639  HB2 SER   104       9.628  13.272   6.025  1.00  0.00           H  
ATOM   1640  HB3 SER   104       8.019  12.477   6.041  1.00  0.00           H  
ATOM   1641  OG  SER   104       8.159  14.113   7.112  1.00  0.00           O  
ATOM   1642  HG  SER   104       7.580  13.830   7.827  1.00  0.00           H  
ATOM   1643  C   SER   104      10.015  12.648   8.881  1.00  0.00           C  
ATOM   1644  O   SER   104      11.176  13.000   8.561  1.00  0.00           O  
ATOM   1645  N   ARG   105       9.497  12.740  10.170  1.00  0.00           N  
ATOM   1646  H   ARG   105       8.549  12.470  10.357  1.00  0.00           H  
ATOM   1647  CA  ARG   105      10.314  13.272  11.296  1.00  0.00           C  
ATOM   1648  HA  ARG   105      10.966  14.055  10.909  1.00  0.00           H  
ATOM   1649  CB  ARG   105       9.337  13.886  12.306  1.00  0.00           C  
ATOM   1650  HB2 ARG   105       8.677  13.154  12.768  1.00  0.00           H  
ATOM   1651  HB3 ARG   105       9.942  14.282  13.118  1.00  0.00           H  
ATOM   1652  CG  ARG   105       8.408  14.957  11.727  1.00  0.00           C  
ATOM   1653  HG2 ARG   105       8.914  15.842  11.322  1.00  0.00           H  
ATOM   1654  HG3 ARG   105       7.745  14.540  10.976  1.00  0.00           H  
ATOM   1655  CD  ARG   105       7.400  15.383  12.894  1.00  0.00           C  
ATOM   1656  HD2 ARG   105       7.025  14.447  13.315  1.00  0.00           H  
ATOM   1657  HD3 ARG   105       7.972  15.928  13.633  1.00  0.00           H  
ATOM   1658  NE  ARG   105       6.142  16.008  12.404  1.00  0.00           N  
ATOM   1659  HE  ARG   105       6.062  16.357  11.454  1.00  0.00           H  
ATOM   1660  CZ  ARG   105       5.187  16.468  13.189  1.00  0.00           C  
ATOM   1661  NH1 ARG   105       5.191  16.628  14.478  1.00  0.00           N  
ATOM   1662 HH11 ARG   105       5.873  16.185  15.070  1.00  0.00           H  
ATOM   1663 HH12 ARG   105       4.391  17.075  14.919  1.00  0.00           H  
ATOM   1664  NH2 ARG   105       4.112  16.873  12.597  1.00  0.00           N  
ATOM   1665 HH21 ARG   105       4.165  16.888  11.591  1.00  0.00           H  
ATOM   1666 HH22 ARG   105       3.244  17.114  13.058  1.00  0.00           H  
ATOM   1667  C   ARG   105      11.357  12.293  11.893  1.00  0.00           C  
ATOM   1668  O   ARG   105      12.179  12.677  12.718  1.00  0.00           O  
ATOM   1669  N   PHE   106      11.338  11.058  11.468  1.00  0.00           N  
ATOM   1670  H   PHE   106      10.742  10.836  10.674  1.00  0.00           H  
ATOM   1671  CA  PHE   106      12.038   9.893  12.104  1.00  0.00           C  
ATOM   1672  HA  PHE   106      12.696  10.292  12.879  1.00  0.00           H  
ATOM   1673  CB  PHE   106      10.818   9.040  12.694  1.00  0.00           C  
ATOM   1674  HB2 PHE   106      10.158   8.751  11.874  1.00  0.00           H  
ATOM   1675  HB3 PHE   106      11.180   8.096  13.092  1.00  0.00           H  
ATOM   1676  CG  PHE   106      10.002   9.557  13.806  1.00  0.00           C  
ATOM   1677  CD1 PHE   106      10.325   9.403  15.171  1.00  0.00           C  
ATOM   1678  HD1 PHE   106      11.148   8.807  15.526  1.00  0.00           H  
ATOM   1679  CE1 PHE   106       9.564   9.998  16.164  1.00  0.00           C  
ATOM   1680  HE1 PHE   106       9.937   9.918  17.177  1.00  0.00           H  
ATOM   1681  CZ  PHE   106       8.423  10.745  15.854  1.00  0.00           C  
ATOM   1682  HZ  PHE   106       7.860  11.126  16.691  1.00  0.00           H  
ATOM   1683  CE2 PHE   106       7.990  10.795  14.513  1.00  0.00           C  
ATOM   1684  HE2 PHE   106       7.208  11.479  14.234  1.00  0.00           H  
ATOM   1685  CD2 PHE   106       8.797  10.265  13.579  1.00  0.00           C  
ATOM   1686  HD2 PHE   106       8.636  10.356  12.508  1.00  0.00           H  
ATOM   1687  C   PHE   106      12.986   9.087  11.272  1.00  0.00           C  
ATOM   1688  O   PHE   106      13.918   8.363  11.796  1.00  0.00           O  
ATOM   1689  N   ALA   107      12.763   9.084   9.976  1.00  0.00           N  
ATOM   1690  H   ALA   107      12.151   9.777   9.577  1.00  0.00           H  
ATOM   1691  CA  ALA   107      13.538   8.350   9.009  1.00  0.00           C  
ATOM   1692  HA  ALA   107      14.596   8.537   9.153  1.00  0.00           H  
ATOM   1693  CB  ALA   107      12.995   6.922   9.099  1.00  0.00           C  
ATOM   1694  HB1 ALA   107      11.933   6.828   8.897  1.00  0.00           H  
ATOM   1695  HB2 ALA   107      13.551   6.209   8.494  1.00  0.00           H  
ATOM   1696  HB3 ALA   107      13.185   6.613  10.128  1.00  0.00           H  
ATOM   1697  C   ALA   107      13.340   8.852   7.578  1.00  0.00           C  
ATOM   1698  O   ALA   107      12.579   9.849   7.386  1.00  0.00           O  
ATOM   1699  N   VAL   108      14.088   8.284   6.653  1.00  0.00           N  
ATOM   1700  H   VAL   108      14.698   7.505   6.849  1.00  0.00           H  
ATOM   1701  CA  VAL   108      13.973   8.634   5.266  1.00  0.00           C  
ATOM   1702  HA  VAL   108      13.664   9.671   5.102  1.00  0.00           H  
ATOM   1703  CB  VAL   108      15.381   8.481   4.594  1.00  0.00           C  
ATOM   1704  HB  VAL   108      15.832   7.520   4.821  1.00  0.00           H  
ATOM   1705  CG1 VAL   108      15.242   8.541   3.047  1.00  0.00           C  
ATOM   1706 HG11 VAL   108      14.562   9.301   2.644  1.00  0.00           H  
ATOM   1707 HG12 VAL   108      16.201   8.537   2.529  1.00  0.00           H  
ATOM   1708 HG13 VAL   108      14.938   7.580   2.625  1.00  0.00           H  
ATOM   1709  CG2 VAL   108      16.355   9.563   4.974  1.00  0.00           C  
ATOM   1710 HG21 VAL   108      16.602   9.355   6.016  1.00  0.00           H  
ATOM   1711 HG22 VAL   108      17.208   9.618   4.288  1.00  0.00           H  
ATOM   1712 HG23 VAL   108      15.746  10.462   5.035  1.00  0.00           H  
ATOM   1713  C   VAL   108      12.809   7.832   4.636  1.00  0.00           C  
ATOM   1714  O   VAL   108      12.938   6.591   4.543  1.00  0.00           O  
ATOM   1715  N   ILE   109      11.734   8.520   4.130  1.00  0.00           N  
ATOM   1716  H   ILE   109      11.773   9.528   4.097  1.00  0.00           H  
ATOM   1717  CA  ILE   109      10.422   7.969   3.657  1.00  0.00           C  
ATOM   1718  HA  ILE   109      10.315   6.944   4.018  1.00  0.00           H  
ATOM   1719  CB  ILE   109       9.306   8.605   4.463  1.00  0.00           C  
ATOM   1720  HB  ILE   109       9.483   8.503   5.531  1.00  0.00           H  
ATOM   1721  CG2 ILE   109       9.331  10.135   4.209  1.00  0.00           C  
ATOM   1722 HG21 ILE   109      10.183  10.540   4.739  1.00  0.00           H  
ATOM   1723 HG22 ILE   109       9.229  10.448   3.178  1.00  0.00           H  
ATOM   1724 HG23 ILE   109       8.447  10.548   4.695  1.00  0.00           H  
ATOM   1725  CG1 ILE   109       7.904   8.125   4.036  1.00  0.00           C  
ATOM   1726 HG12 ILE   109       7.637   8.303   2.994  1.00  0.00           H  
ATOM   1727 HG13 ILE   109       7.896   7.054   4.194  1.00  0.00           H  
ATOM   1728  CD1 ILE   109       6.709   8.659   4.888  1.00  0.00           C  
ATOM   1729 HD11 ILE   109       6.511   9.713   4.685  1.00  0.00           H  
ATOM   1730 HD12 ILE   109       5.794   8.121   4.626  1.00  0.00           H  
ATOM   1731 HD13 ILE   109       6.891   8.493   5.947  1.00  0.00           H  
ATOM   1732  C   ILE   109      10.180   7.978   2.175  1.00  0.00           C  
ATOM   1733  O   ILE   109      10.373   8.923   1.468  1.00  0.00           O  
ATOM   1734  N   GLU   110       9.556   6.914   1.683  1.00  0.00           N  
ATOM   1735  H   GLU   110       9.431   6.129   2.297  1.00  0.00           H  
ATOM   1736  CA  GLU   110       8.864   6.719   0.431  1.00  0.00           C  
ATOM   1737  HA  GLU   110       8.731   7.669  -0.090  1.00  0.00           H  
ATOM   1738  CB  GLU   110       9.654   5.841  -0.539  1.00  0.00           C  
ATOM   1739  HB2 GLU   110      10.452   6.469  -0.921  1.00  0.00           H  
ATOM   1740  HB3 GLU   110      10.018   4.960  -0.017  1.00  0.00           H  
ATOM   1741  CG  GLU   110       8.932   5.268  -1.713  1.00  0.00           C  
ATOM   1742  HG2 GLU   110       8.423   4.361  -1.402  1.00  0.00           H  
ATOM   1743  HG3 GLU   110       8.099   5.897  -2.006  1.00  0.00           H  
ATOM   1744  CD  GLU   110       9.927   5.067  -2.929  1.00  0.00           C  
ATOM   1745  OE1 GLU   110       9.589   5.335  -4.085  1.00  0.00           O  
ATOM   1746  OE2 GLU   110      11.015   4.504  -2.759  1.00  0.00           O  
ATOM   1747  C   GLU   110       7.418   6.164   0.421  1.00  0.00           C  
ATOM   1748  O   GLU   110       7.172   5.021   0.778  1.00  0.00           O  
ATOM   1749  N   ARG   111       6.427   6.993   0.104  1.00  0.00           N  
ATOM   1750  H   ARG   111       6.627   7.976  -0.040  1.00  0.00           H  
ATOM   1751  CA  ARG   111       4.971   6.653  -0.051  1.00  0.00           C  
ATOM   1752  HA  ARG   111       4.549   6.353   0.913  1.00  0.00           H  
ATOM   1753  CB  ARG   111       4.382   7.983  -0.462  1.00  0.00           C  
ATOM   1754  HB2 ARG   111       4.613   8.824   0.208  1.00  0.00           H  
ATOM   1755  HB3 ARG   111       4.561   8.173  -1.513  1.00  0.00           H  
ATOM   1756  CG  ARG   111       2.869   7.835  -0.435  1.00  0.00           C  
ATOM   1757  HG2 ARG   111       2.639   7.053  -1.150  1.00  0.00           H  
ATOM   1758  HG3 ARG   111       2.599   7.508   0.568  1.00  0.00           H  
ATOM   1759  CD  ARG   111       2.077   9.103  -0.760  1.00  0.00           C  
ATOM   1760  HD2 ARG   111       1.724   9.471   0.203  1.00  0.00           H  
ATOM   1761  HD3 ARG   111       2.706   9.793  -1.323  1.00  0.00           H  
ATOM   1762  NE  ARG   111       0.972   8.681  -1.637  1.00  0.00           N  
ATOM   1763  HE  ARG   111       1.237   8.134  -2.448  1.00  0.00           H  
ATOM   1764  CZ  ARG   111      -0.245   9.144  -1.543  1.00  0.00           C  
ATOM   1765  NH1 ARG   111      -0.747   9.997  -0.668  1.00  0.00           N  
ATOM   1766 HH11 ARG   111      -0.224  10.400   0.094  1.00  0.00           H  
ATOM   1767 HH12 ARG   111      -1.666  10.395  -0.810  1.00  0.00           H  
ATOM   1768  NH2 ARG   111      -0.977   8.841  -2.591  1.00  0.00           N  
ATOM   1769 HH21 ARG   111      -0.660   8.232  -3.336  1.00  0.00           H  
ATOM   1770 HH22 ARG   111      -1.922   9.173  -2.447  1.00  0.00           H  
ATOM   1771  C   ARG   111       4.706   5.495  -1.070  1.00  0.00           C  
ATOM   1772  O   ARG   111       4.790   5.606  -2.327  1.00  0.00           O  
ATOM   1773  N   ALA   112       4.144   4.399  -0.544  1.00  0.00           N  
ATOM   1774  H   ALA   112       4.099   4.378   0.460  1.00  0.00           H  
ATOM   1775  CA  ALA   112       3.725   3.255  -1.306  1.00  0.00           C  
ATOM   1776  HA  ALA   112       4.295   3.204  -2.236  1.00  0.00           H  
ATOM   1777  CB  ALA   112       4.053   1.954  -0.536  1.00  0.00           C  
ATOM   1778  HB1 ALA   112       3.227   1.705   0.137  1.00  0.00           H  
ATOM   1779  HB2 ALA   112       4.263   1.061  -1.124  1.00  0.00           H  
ATOM   1780  HB3 ALA   112       4.988   2.202  -0.043  1.00  0.00           H  
ATOM   1781  C   ALA   112       2.275   3.320  -1.650  1.00  0.00           C  
ATOM   1782  O   ALA   112       1.876   2.850  -2.739  1.00  0.00           O  
ATOM   1783  N   SER   113       1.441   3.953  -0.747  1.00  0.00           N  
ATOM   1784  H   SER   113       1.854   4.450   0.022  1.00  0.00           H  
ATOM   1785  CA  SER   113       0.053   4.219  -1.029  1.00  0.00           C  
ATOM   1786  HA  SER   113       0.037   4.364  -2.105  1.00  0.00           H  
ATOM   1787  CB  SER   113      -0.722   2.951  -0.780  1.00  0.00           C  
ATOM   1788  HB2 SER   113      -0.284   2.081  -1.263  1.00  0.00           H  
ATOM   1789  HB3 SER   113      -0.727   2.793   0.294  1.00  0.00           H  
ATOM   1790  OG  SER   113      -2.073   2.954  -1.328  1.00  0.00           O  
ATOM   1791  HG  SER   113      -2.261   2.038  -1.525  1.00  0.00           H  
ATOM   1792  C   SER   113      -0.394   5.393  -0.231  1.00  0.00           C  
ATOM   1793  O   SER   113       0.387   5.913   0.612  1.00  0.00           O  
ATOM   1794  N   ILE   114      -1.606   5.857  -0.439  1.00  0.00           N  
ATOM   1795  H   ILE   114      -2.039   5.470  -1.269  1.00  0.00           H  
ATOM   1796  CA  ILE   114      -2.423   6.786   0.399  1.00  0.00           C  
ATOM   1797  HA  ILE   114      -2.001   7.792   0.295  1.00  0.00           H  
ATOM   1798  CB  ILE   114      -3.897   6.725  -0.084  1.00  0.00           C  
ATOM   1799  HB  ILE   114      -3.845   6.844  -1.164  1.00  0.00           H  
ATOM   1800  CG2 ILE   114      -4.577   5.358   0.212  1.00  0.00           C  
ATOM   1801 HG21 ILE   114      -5.603   5.295  -0.161  1.00  0.00           H  
ATOM   1802 HG22 ILE   114      -4.102   4.507  -0.274  1.00  0.00           H  
ATOM   1803 HG23 ILE   114      -4.668   5.201   1.281  1.00  0.00           H  
ATOM   1804  CG1 ILE   114      -4.830   7.858   0.425  1.00  0.00           C  
ATOM   1805 HG12 ILE   114      -4.890   7.813   1.521  1.00  0.00           H  
ATOM   1806 HG13 ILE   114      -4.530   8.864   0.142  1.00  0.00           H  
ATOM   1807  CD1 ILE   114      -6.264   7.920  -0.122  1.00  0.00           C  
ATOM   1808 HD11 ILE   114      -6.733   8.842   0.215  1.00  0.00           H  
ATOM   1809 HD12 ILE   114      -6.259   7.991  -1.211  1.00  0.00           H  
ATOM   1810 HD13 ILE   114      -6.801   7.063   0.284  1.00  0.00           H  
ATOM   1811  C   ILE   114      -2.327   6.492   1.902  1.00  0.00           C  
ATOM   1812  O   ILE   114      -2.387   7.455   2.689  1.00  0.00           O  
ATOM   1813  N   ASP   115      -2.281   5.266   2.361  1.00  0.00           N  
ATOM   1814  H   ASP   115      -2.215   4.650   1.569  1.00  0.00           H  
ATOM   1815  CA  ASP   115      -2.345   4.733   3.712  1.00  0.00           C  
ATOM   1816  HA  ASP   115      -2.259   5.531   4.445  1.00  0.00           H  
ATOM   1817  CB  ASP   115      -3.663   3.947   3.874  1.00  0.00           C  
ATOM   1818  HB2 ASP   115      -3.865   3.779   4.923  1.00  0.00           H  
ATOM   1819  HB3 ASP   115      -4.432   4.644   3.518  1.00  0.00           H  
ATOM   1820  CG  ASP   115      -3.906   2.662   3.107  1.00  0.00           C  
ATOM   1821  OD1 ASP   115      -5.002   2.124   3.213  1.00  0.00           O  
ATOM   1822  OD2 ASP   115      -2.966   2.131   2.482  1.00  0.00           O  
ATOM   1823  C   ASP   115      -1.148   3.782   4.046  1.00  0.00           C  
ATOM   1824  O   ASP   115      -1.305   2.964   4.933  1.00  0.00           O  
ATOM   1825  N   GLU   116       0.034   3.824   3.422  1.00  0.00           N  
ATOM   1826  H   GLU   116       0.195   4.605   2.812  1.00  0.00           H  
ATOM   1827  CA  GLU   116       1.191   2.934   3.729  1.00  0.00           C  
ATOM   1828  HA  GLU   116       1.179   2.833   4.820  1.00  0.00           H  
ATOM   1829  CB  GLU   116       0.846   1.603   2.970  1.00  0.00           C  
ATOM   1830  HB2 GLU   116       0.036   1.020   3.421  1.00  0.00           H  
ATOM   1831  HB3 GLU   116       0.701   1.908   1.936  1.00  0.00           H  
ATOM   1832  CG  GLU   116       2.085   0.673   2.910  1.00  0.00           C  
ATOM   1833  HG2 GLU   116       2.895   1.164   2.364  1.00  0.00           H  
ATOM   1834  HG3 GLU   116       2.436   0.332   3.886  1.00  0.00           H  
ATOM   1835  CD  GLU   116       1.613  -0.735   2.319  1.00  0.00           C  
ATOM   1836  OE1 GLU   116       1.991  -1.055   1.195  1.00  0.00           O  
ATOM   1837  OE2 GLU   116       0.898  -1.528   2.950  1.00  0.00           O  
ATOM   1838  C   GLU   116       2.525   3.567   3.190  1.00  0.00           C  
ATOM   1839  O   GLU   116       2.511   3.961   2.060  1.00  0.00           O  
ATOM   1840  N   ALA   117       3.663   3.471   3.900  1.00  0.00           N  
ATOM   1841  H   ALA   117       3.596   2.936   4.753  1.00  0.00           H  
ATOM   1842  CA  ALA   117       5.020   3.967   3.414  1.00  0.00           C  
ATOM   1843  HA  ALA   117       5.110   3.938   2.332  1.00  0.00           H  
ATOM   1844  CB  ALA   117       5.347   5.345   3.951  1.00  0.00           C  
ATOM   1845  HB1 ALA   117       4.405   5.891   4.041  1.00  0.00           H  
ATOM   1846  HB2 ALA   117       5.811   5.212   4.931  1.00  0.00           H  
ATOM   1847  HB3 ALA   117       5.982   5.897   3.248  1.00  0.00           H  
ATOM   1848  C   ALA   117       6.169   3.001   3.828  1.00  0.00           C  
ATOM   1849  O   ALA   117       6.104   2.470   4.951  1.00  0.00           O  
ATOM   1850  N   TYR   118       7.238   2.934   3.008  1.00  0.00           N  
ATOM   1851  H   TYR   118       7.190   3.539   2.195  1.00  0.00           H  
ATOM   1852  CA  TYR   118       8.599   2.459   3.380  1.00  0.00           C  
ATOM   1853  HA  TYR   118       8.477   1.627   4.075  1.00  0.00           H  
ATOM   1854  CB  TYR   118       9.441   2.077   2.223  1.00  0.00           C  
ATOM   1855  HB2 TYR   118       9.507   2.929   1.544  1.00  0.00           H  
ATOM   1856  HB3 TYR   118      10.454   1.907   2.609  1.00  0.00           H  
ATOM   1857  CG  TYR   118       8.940   0.760   1.529  1.00  0.00           C  
ATOM   1858  CD1 TYR   118       9.114  -0.523   2.012  1.00  0.00           C  
ATOM   1859  HD1 TYR   118       9.691  -0.620   2.916  1.00  0.00           H  
ATOM   1860  CE1 TYR   118       8.462  -1.622   1.410  1.00  0.00           C  
ATOM   1861  HE1 TYR   118       8.525  -2.645   1.760  1.00  0.00           H  
ATOM   1862  CZ  TYR   118       7.556  -1.437   0.347  1.00  0.00           C  
ATOM   1863  OH  TYR   118       6.825  -2.524  -0.123  1.00  0.00           O  
ATOM   1864  HH  TYR   118       5.962  -2.335  -0.500  1.00  0.00           H  
ATOM   1865  CE2 TYR   118       7.415  -0.082  -0.138  1.00  0.00           C  
ATOM   1866  HE2 TYR   118       6.783   0.047  -1.005  1.00  0.00           H  
ATOM   1867  CD2 TYR   118       8.166   0.988   0.400  1.00  0.00           C  
ATOM   1868  HD2 TYR   118       7.988   1.981   0.016  1.00  0.00           H  
ATOM   1869  C   TYR   118       9.369   3.610   4.110  1.00  0.00           C  
ATOM   1870  O   TYR   118       9.196   4.805   3.841  1.00  0.00           O  
ATOM   1871  N   VAL   119      10.285   3.236   4.944  1.00  0.00           N  
ATOM   1872  H   VAL   119      10.420   2.242   5.039  1.00  0.00           H  
ATOM   1873  CA  VAL   119      11.112   4.083   5.800  1.00  0.00           C  
ATOM   1874  HA  VAL   119      11.232   5.006   5.238  1.00  0.00           H  
ATOM   1875  CB  VAL   119      10.436   4.466   7.161  1.00  0.00           C  
ATOM   1876  HB  VAL   119      11.181   4.841   7.860  1.00  0.00           H  
ATOM   1877  CG1 VAL   119       9.442   5.619   6.820  1.00  0.00           C  
ATOM   1878 HG11 VAL   119       8.628   5.310   6.155  1.00  0.00           H  
ATOM   1879 HG12 VAL   119       9.077   6.034   7.763  1.00  0.00           H  
ATOM   1880 HG13 VAL   119      10.012   6.352   6.251  1.00  0.00           H  
ATOM   1881  CG2 VAL   119       9.650   3.254   7.728  1.00  0.00           C  
ATOM   1882 HG21 VAL   119       9.003   3.620   8.523  1.00  0.00           H  
ATOM   1883 HG22 VAL   119       9.062   2.830   6.912  1.00  0.00           H  
ATOM   1884 HG23 VAL   119      10.340   2.433   7.960  1.00  0.00           H  
ATOM   1885  C   VAL   119      12.461   3.383   5.950  1.00  0.00           C  
ATOM   1886  O   VAL   119      12.615   2.317   6.554  1.00  0.00           O  
ATOM   1887  N   ASP   120      13.497   4.007   5.376  1.00  0.00           N  
ATOM   1888  H   ASP   120      13.404   4.867   4.860  1.00  0.00           H  
ATOM   1889  CA  ASP   120      14.884   3.535   5.477  1.00  0.00           C  
ATOM   1890  HA  ASP   120      14.893   2.464   5.652  1.00  0.00           H  
ATOM   1891  CB  ASP   120      15.714   3.904   4.222  1.00  0.00           C  
ATOM   1892  HB2 ASP   120      15.313   3.322   3.391  1.00  0.00           H  
ATOM   1893  HB3 ASP   120      15.676   4.956   3.938  1.00  0.00           H  
ATOM   1894  CG  ASP   120      17.247   3.485   4.369  1.00  0.00           C  
ATOM   1895  OD1 ASP   120      17.793   3.044   5.402  1.00  0.00           O  
ATOM   1896  OD2 ASP   120      17.923   3.423   3.314  1.00  0.00           O  
ATOM   1897  C   ASP   120      15.574   4.146   6.711  1.00  0.00           C  
ATOM   1898  O   ASP   120      15.563   5.353   6.918  1.00  0.00           O  
ATOM   1899  N   LEU   121      16.050   3.269   7.591  1.00  0.00           N  
ATOM   1900  H   LEU   121      15.899   2.279   7.435  1.00  0.00           H  
ATOM   1901  CA  LEU   121      16.615   3.620   8.855  1.00  0.00           C  
ATOM   1902  HA  LEU   121      16.248   4.634   9.030  1.00  0.00           H  
ATOM   1903  CB  LEU   121      16.103   2.626   9.901  1.00  0.00           C  
ATOM   1904  HB2 LEU   121      16.269   1.632   9.481  1.00  0.00           H  
ATOM   1905  HB3 LEU   121      16.711   2.652  10.803  1.00  0.00           H  
ATOM   1906  CG  LEU   121      14.588   2.841  10.125  1.00  0.00           C  
ATOM   1907  HG  LEU   121      14.070   2.988   9.182  1.00  0.00           H  
ATOM   1908  CD1 LEU   121      14.014   1.530  10.626  1.00  0.00           C  
ATOM   1909 HD11 LEU   121      12.997   1.637  11.005  1.00  0.00           H  
ATOM   1910 HD12 LEU   121      13.941   0.832   9.793  1.00  0.00           H  
ATOM   1911 HD13 LEU   121      14.592   1.069  11.423  1.00  0.00           H  
ATOM   1912  CD2 LEU   121      14.262   3.910  11.213  1.00  0.00           C  
ATOM   1913 HD21 LEU   121      14.454   3.364  12.141  1.00  0.00           H  
ATOM   1914 HD22 LEU   121      14.784   4.857  11.075  1.00  0.00           H  
ATOM   1915 HD23 LEU   121      13.198   4.132  11.186  1.00  0.00           H  
ATOM   1916  C   LEU   121      18.105   3.719   8.951  1.00  0.00           C  
ATOM   1917  O   LEU   121      18.603   4.288   9.946  1.00  0.00           O  
ATOM   1918  N   THR   122      18.847   3.216   7.896  1.00  0.00           N  
ATOM   1919  H   THR   122      18.311   2.852   7.124  1.00  0.00           H  
ATOM   1920  CA  THR   122      20.251   2.797   7.977  1.00  0.00           C  
ATOM   1921  HA  THR   122      20.367   1.931   8.634  1.00  0.00           H  
ATOM   1922  CB  THR   122      20.652   2.335   6.562  1.00  0.00           C  
ATOM   1923  HB  THR   122      20.558   3.162   5.854  1.00  0.00           H  
ATOM   1924  CG2 THR   122      22.124   1.903   6.521  1.00  0.00           C  
ATOM   1925 HG21 THR   122      22.766   2.793   6.467  1.00  0.00           H  
ATOM   1926 HG22 THR   122      22.351   1.245   7.358  1.00  0.00           H  
ATOM   1927 HG23 THR   122      22.181   1.299   5.621  1.00  0.00           H  
ATOM   1928  OG1 THR   122      19.807   1.289   6.072  1.00  0.00           O  
ATOM   1929  HG1 THR   122      18.885   1.548   6.027  1.00  0.00           H  
ATOM   1930  C   THR   122      21.228   3.756   8.621  1.00  0.00           C  
ATOM   1931  O   THR   122      22.025   3.364   9.466  1.00  0.00           O  
ATOM   1932  N   SER   123      21.022   5.038   8.206  1.00  0.00           N  
ATOM   1933  H   SER   123      20.394   5.276   7.448  1.00  0.00           H  
ATOM   1934  CA  SER   123      21.814   6.197   8.769  1.00  0.00           C  
ATOM   1935  HA  SER   123      22.873   5.962   8.900  1.00  0.00           H  
ATOM   1936  CB  SER   123      21.638   7.460   7.839  1.00  0.00           C  
ATOM   1937  HB2 SER   123      21.817   7.256   6.785  1.00  0.00           H  
ATOM   1938  HB3 SER   123      20.578   7.694   7.796  1.00  0.00           H  
ATOM   1939  OG  SER   123      22.386   8.670   8.164  1.00  0.00           O  
ATOM   1940  HG  SER   123      22.092   9.393   7.601  1.00  0.00           H  
ATOM   1941  C   SER   123      21.272   6.604  10.202  1.00  0.00           C  
ATOM   1942  O   SER   123      22.017   6.839  11.152  1.00  0.00           O  
ATOM   1943  N   ALA   124      19.973   6.756  10.248  1.00  0.00           N  
ATOM   1944  H   ALA   124      19.335   6.728   9.465  1.00  0.00           H  
ATOM   1945  CA  ALA   124      19.315   7.194  11.501  1.00  0.00           C  
ATOM   1946  HA  ALA   124      19.803   8.113  11.842  1.00  0.00           H  
ATOM   1947  CB  ALA   124      17.874   7.572  11.203  1.00  0.00           C  
ATOM   1948  HB1 ALA   124      17.190   6.763  10.953  1.00  0.00           H  
ATOM   1949  HB2 ALA   124      17.436   8.180  11.996  1.00  0.00           H  
ATOM   1950  HB3 ALA   124      17.959   8.247  10.344  1.00  0.00           H  
ATOM   1951  C   ALA   124      19.474   6.124  12.713  1.00  0.00           C  
ATOM   1952  O   ALA   124      19.446   6.589  13.870  1.00  0.00           O  
ATOM   1953  N   VAL   125      19.810   4.849  12.423  1.00  0.00           N  
ATOM   1954  H   VAL   125      19.683   4.548  11.470  1.00  0.00           H  
ATOM   1955  CA  VAL   125      20.355   3.951  13.468  1.00  0.00           C  
ATOM   1956  HA  VAL   125      19.766   3.978  14.388  1.00  0.00           H  
ATOM   1957  CB  VAL   125      20.567   2.561  12.913  1.00  0.00           C  
ATOM   1958  HB  VAL   125      21.185   2.570  12.013  1.00  0.00           H  
ATOM   1959  CG1 VAL   125      21.219   1.547  13.957  1.00  0.00           C  
ATOM   1960 HG11 VAL   125      20.771   1.667  14.941  1.00  0.00           H  
ATOM   1961 HG12 VAL   125      20.908   0.568  13.597  1.00  0.00           H  
ATOM   1962 HG13 VAL   125      22.296   1.480  14.105  1.00  0.00           H  
ATOM   1963  CG2 VAL   125      19.220   1.914  12.678  1.00  0.00           C  
ATOM   1964 HG21 VAL   125      19.358   1.006  12.088  1.00  0.00           H  
ATOM   1965 HG22 VAL   125      18.676   1.833  13.616  1.00  0.00           H  
ATOM   1966 HG23 VAL   125      18.612   2.569  12.071  1.00  0.00           H  
ATOM   1967  C   VAL   125      21.698   4.381  14.073  1.00  0.00           C  
ATOM   1968  O   VAL   125      21.833   4.299  15.298  1.00  0.00           O  
ATOM   1969  N   GLN   126      22.723   4.752  13.255  1.00  0.00           N  
ATOM   1970  H   GLN   126      22.514   4.770  12.270  1.00  0.00           H  
ATOM   1971  CA  GLN   126      24.108   4.918  13.747  1.00  0.00           C  
ATOM   1972  HA  GLN   126      24.404   3.988  14.230  1.00  0.00           H  
ATOM   1973  CB  GLN   126      25.054   5.149  12.578  1.00  0.00           C  
ATOM   1974  HB2 GLN   126      25.031   6.134  12.107  1.00  0.00           H  
ATOM   1975  HB3 GLN   126      26.070   5.124  12.984  1.00  0.00           H  
ATOM   1976  CG  GLN   126      24.967   4.087  11.531  1.00  0.00           C  
ATOM   1977  HG2 GLN   126      24.289   4.381  10.727  1.00  0.00           H  
ATOM   1978  HG3 GLN   126      25.953   4.228  11.078  1.00  0.00           H  
ATOM   1979  CD  GLN   126      24.742   2.668  12.002  1.00  0.00           C  
ATOM   1980  OE1 GLN   126      25.329   2.275  13.067  1.00  0.00           O  
ATOM   1981  NE2 GLN   126      23.887   1.928  11.322  1.00  0.00           N  
ATOM   1982 HE21 GLN   126      24.042   0.936  11.396  1.00  0.00           H  
ATOM   1983 HE22 GLN   126      23.556   2.281  10.435  1.00  0.00           H  
ATOM   1984  C   GLN   126      24.301   5.997  14.779  1.00  0.00           C  
ATOM   1985  O   GLN   126      24.965   5.741  15.799  1.00  0.00           O  
ATOM   1986  N   GLU   127      23.640   7.154  14.705  1.00  0.00           N  
ATOM   1987  H   GLU   127      22.820   7.231  14.126  1.00  0.00           H  
ATOM   1988  CA  GLU   127      23.707   8.185  15.838  1.00  0.00           C  
ATOM   1989  HA  GLU   127      24.769   8.389  16.046  1.00  0.00           H  
ATOM   1990  CB  GLU   127      23.050   9.473  15.241  1.00  0.00           C  
ATOM   1991  HB2 GLU   127      22.037   9.168  15.005  1.00  0.00           H  
ATOM   1992  HB3 GLU   127      22.996  10.158  16.087  1.00  0.00           H  
ATOM   1993  CG  GLU   127      23.794  10.115  14.095  1.00  0.00           C  
ATOM   1994  HG2 GLU   127      23.806   9.497  13.201  1.00  0.00           H  
ATOM   1995  HG3 GLU   127      23.298  11.005  13.691  1.00  0.00           H  
ATOM   1996  CD  GLU   127      25.195  10.520  14.567  1.00  0.00           C  
ATOM   1997  OE1 GLU   127      26.150  10.134  13.914  1.00  0.00           O  
ATOM   1998  OE2 GLU   127      25.293  11.183  15.621  1.00  0.00           O  
ATOM   1999  C   GLU   127      22.981   7.815  17.116  1.00  0.00           C  
ATOM   2000  O   GLU   127      23.537   8.039  18.207  1.00  0.00           O  
ATOM   2001  N   ARG   128      21.836   7.068  17.053  1.00  0.00           N  
ATOM   2002  H   ARG   128      21.461   6.881  16.131  1.00  0.00           H  
ATOM   2003  CA  ARG   128      21.120   6.583  18.285  1.00  0.00           C  
ATOM   2004  HA  ARG   128      21.307   7.410  18.960  1.00  0.00           H  
ATOM   2005  CB  ARG   128      19.654   6.498  17.975  1.00  0.00           C  
ATOM   2006  HB2 ARG   128      19.377   7.475  17.583  1.00  0.00           H  
ATOM   2007  HB3 ARG   128      19.524   5.774  17.173  1.00  0.00           H  
ATOM   2008  CG  ARG   128      18.698   6.220  19.221  1.00  0.00           C  
ATOM   2009  HG2 ARG   128      18.910   5.263  19.691  1.00  0.00           H  
ATOM   2010  HG3 ARG   128      18.885   7.035  19.926  1.00  0.00           H  
ATOM   2011  CD  ARG   128      17.259   6.201  18.765  1.00  0.00           C  
ATOM   2012  HD2 ARG   128      17.118   7.025  18.071  1.00  0.00           H  
ATOM   2013  HD3 ARG   128      17.031   5.255  18.270  1.00  0.00           H  
ATOM   2014  NE  ARG   128      16.319   6.352  19.893  1.00  0.00           N  
ATOM   2015  HE  ARG   128      16.682   6.093  20.807  1.00  0.00           H  
ATOM   2016  CZ  ARG   128      15.047   6.801  19.863  1.00  0.00           C  
ATOM   2017  NH1 ARG   128      14.447   7.308  18.881  1.00  0.00           N  
ATOM   2018 HH11 ARG   128      15.084   7.578  18.143  1.00  0.00           H  
ATOM   2019 HH12 ARG   128      13.485   7.599  19.016  1.00  0.00           H  
ATOM   2020  NH2 ARG   128      14.386   6.742  20.995  1.00  0.00           N  
ATOM   2021 HH21 ARG   128      14.817   6.296  21.796  1.00  0.00           H  
ATOM   2022 HH22 ARG   128      13.532   7.270  21.002  1.00  0.00           H  
ATOM   2023  C   ARG   128      21.606   5.263  18.871  1.00  0.00           C  
ATOM   2024  O   ARG   128      21.419   4.997  20.078  1.00  0.00           O  
ATOM   2025  N   LEU   129      22.342   4.498  18.062  1.00  0.00           N  
ATOM   2026  H   LEU   129      22.407   4.641  17.066  1.00  0.00           H  
ATOM   2027  CA  LEU   129      23.349   3.563  18.647  1.00  0.00           C  
ATOM   2028  HA  LEU   129      22.771   2.755  19.094  1.00  0.00           H  
ATOM   2029  CB  LEU   129      24.170   3.116  17.474  1.00  0.00           C  
ATOM   2030  HB2 LEU   129      23.489   3.006  16.645  1.00  0.00           H  
ATOM   2031  HB3 LEU   129      24.871   3.940  17.345  1.00  0.00           H  
ATOM   2032  CG  LEU   129      24.947   1.790  17.752  1.00  0.00           C  
ATOM   2033  HG  LEU   129      25.554   1.833  18.654  1.00  0.00           H  
ATOM   2034  CD1 LEU   129      24.034   0.529  17.797  1.00  0.00           C  
ATOM   2035 HD11 LEU   129      24.745  -0.263  18.030  1.00  0.00           H  
ATOM   2036 HD12 LEU   129      23.324   0.619  18.611  1.00  0.00           H  
ATOM   2037 HD13 LEU   129      23.665   0.267  16.808  1.00  0.00           H  
ATOM   2038  CD2 LEU   129      25.849   1.545  16.481  1.00  0.00           C  
ATOM   2039 HD21 LEU   129      26.116   0.502  16.327  1.00  0.00           H  
ATOM   2040 HD22 LEU   129      25.382   1.972  15.595  1.00  0.00           H  
ATOM   2041 HD23 LEU   129      26.844   1.931  16.685  1.00  0.00           H  
ATOM   2042  C   LEU   129      24.234   4.168  19.753  1.00  0.00           C  
ATOM   2043  O   LEU   129      24.387   3.499  20.795  1.00  0.00           O  
ATOM   2044  N   GLN   130      24.722   5.403  19.659  1.00  0.00           N  
ATOM   2045  H   GLN   130      24.474   6.031  18.908  1.00  0.00           H  
ATOM   2046  CA  GLN   130      25.493   6.083  20.708  1.00  0.00           C  
ATOM   2047  HA  GLN   130      26.160   5.261  20.946  1.00  0.00           H  
ATOM   2048  CB  GLN   130      26.195   7.366  20.201  1.00  0.00           C  
ATOM   2049  HB2 GLN   130      25.417   8.113  20.097  1.00  0.00           H  
ATOM   2050  HB3 GLN   130      26.848   7.707  21.007  1.00  0.00           H  
ATOM   2051  CG  GLN   130      26.882   7.110  18.799  1.00  0.00           C  
ATOM   2052  HG2 GLN   130      27.804   6.539  18.876  1.00  0.00           H  
ATOM   2053  HG3 GLN   130      26.235   6.590  18.088  1.00  0.00           H  
ATOM   2054  CD  GLN   130      27.319   8.473  18.167  1.00  0.00           C  
ATOM   2055  OE1 GLN   130      27.767   9.347  18.872  1.00  0.00           O  
ATOM   2056  NE2 GLN   130      27.065   8.653  16.900  1.00  0.00           N  
ATOM   2057 HE21 GLN   130      27.164   9.603  16.557  1.00  0.00           H  
ATOM   2058 HE22 GLN   130      26.996   7.797  16.368  1.00  0.00           H  
ATOM   2059  C   GLN   130      24.629   6.302  21.954  1.00  0.00           C  
ATOM   2060  O   GLN   130      25.005   5.944  23.063  1.00  0.00           O  
ATOM   2061  N   LYS   131      23.431   6.894  21.807  1.00  0.00           N  
ATOM   2062  H   LYS   131      23.093   6.964  20.858  1.00  0.00           H  
ATOM   2063  CA  LYS   131      22.384   7.174  22.868  1.00  0.00           C  
ATOM   2064  HA  LYS   131      22.742   8.009  23.473  1.00  0.00           H  
ATOM   2065  CB  LYS   131      21.093   7.678  22.190  1.00  0.00           C  
ATOM   2066  HB2 LYS   131      20.760   6.861  21.540  1.00  0.00           H  
ATOM   2067  HB3 LYS   131      20.334   7.807  22.959  1.00  0.00           H  
ATOM   2068  CG  LYS   131      21.248   8.986  21.416  1.00  0.00           C  
ATOM   2069  HG2 LYS   131      22.081   9.011  20.728  1.00  0.00           H  
ATOM   2070  HG3 LYS   131      20.351   9.221  20.850  1.00  0.00           H  
ATOM   2071  CD  LYS   131      21.470  10.188  22.395  1.00  0.00           C  
ATOM   2072  HD2 LYS   131      20.787  10.158  23.240  1.00  0.00           H  
ATOM   2073  HD3 LYS   131      22.449  10.056  22.879  1.00  0.00           H  
ATOM   2074  CE  LYS   131      21.491  11.558  21.703  1.00  0.00           C  
ATOM   2075  HE2 LYS   131      20.565  11.819  21.189  1.00  0.00           H  
ATOM   2076  HE3 LYS   131      21.663  12.267  22.515  1.00  0.00           H  
ATOM   2077  NZ  LYS   131      22.687  11.701  20.802  1.00  0.00           N  
ATOM   2078  HZ1 LYS   131      23.371  10.984  20.983  1.00  0.00           H  
ATOM   2079  HZ2 LYS   131      22.418  11.786  19.841  1.00  0.00           H  
ATOM   2080  HZ3 LYS   131      23.185  12.552  21.030  1.00  0.00           H  
ATOM   2081  C   LYS   131      22.128   5.963  23.845  1.00  0.00           C  
ATOM   2082  O   LYS   131      21.611   6.062  24.899  1.00  0.00           O  
ATOM   2083  N   LEU   132      22.421   4.750  23.339  1.00  0.00           N  
ATOM   2084  H   LEU   132      22.813   4.724  22.415  1.00  0.00           H  
ATOM   2085  CA  LEU   132      22.070   3.502  24.013  1.00  0.00           C  
ATOM   2086  HA  LEU   132      21.467   3.667  24.907  1.00  0.00           H  
ATOM   2087  CB  LEU   132      21.223   2.701  22.971  1.00  0.00           C  
ATOM   2088  HB2 LEU   132      21.752   2.799  22.029  1.00  0.00           H  
ATOM   2089  HB3 LEU   132      21.167   1.622  23.112  1.00  0.00           H  
ATOM   2090  CG  LEU   132      19.812   3.301  22.656  1.00  0.00           C  
ATOM   2091  HG  LEU   132      19.799   4.387  22.607  1.00  0.00           H  
ATOM   2092  CD1 LEU   132      19.354   2.801  21.290  1.00  0.00           C  
ATOM   2093 HD11 LEU   132      19.177   1.733  21.362  1.00  0.00           H  
ATOM   2094 HD12 LEU   132      18.485   3.376  20.948  1.00  0.00           H  
ATOM   2095 HD13 LEU   132      20.125   2.875  20.523  1.00  0.00           H  
ATOM   2096  CD2 LEU   132      18.844   2.787  23.709  1.00  0.00           C  
ATOM   2097 HD21 LEU   132      18.937   1.716  23.838  1.00  0.00           H  
ATOM   2098 HD22 LEU   132      19.015   3.310  24.648  1.00  0.00           H  
ATOM   2099 HD23 LEU   132      17.855   3.085  23.373  1.00  0.00           H  
ATOM   2100  C   LEU   132      23.335   2.703  24.451  1.00  0.00           C  
ATOM   2101  O   LEU   132      23.218   1.476  24.633  1.00  0.00           O  
ATOM   2102  N   GLN   133      24.506   3.290  24.501  1.00  0.00           N  
ATOM   2103  H   GLN   133      24.558   4.282  24.332  1.00  0.00           H  
ATOM   2104  CA  GLN   133      25.693   2.482  24.763  1.00  0.00           C  
ATOM   2105  HA  GLN   133      25.631   1.564  24.185  1.00  0.00           H  
ATOM   2106  CB  GLN   133      26.982   3.252  24.316  1.00  0.00           C  
ATOM   2107  HB2 GLN   133      26.862   4.325  24.488  1.00  0.00           H  
ATOM   2108  HB3 GLN   133      27.814   3.042  24.988  1.00  0.00           H  
ATOM   2109  CG  GLN   133      27.409   2.914  22.833  1.00  0.00           C  
ATOM   2110  HG2 GLN   133      27.521   1.851  22.605  1.00  0.00           H  
ATOM   2111  HG3 GLN   133      26.574   3.279  22.227  1.00  0.00           H  
ATOM   2112  CD  GLN   133      28.728   3.690  22.524  1.00  0.00           C  
ATOM   2113  OE1 GLN   133      28.693   4.716  21.777  1.00  0.00           O  
ATOM   2114  NE2 GLN   133      29.895   3.227  22.965  1.00  0.00           N  
ATOM   2115 HE21 GLN   133      30.698   3.750  22.671  1.00  0.00           H  
ATOM   2116 HE22 GLN   133      29.961   2.468  23.629  1.00  0.00           H  
ATOM   2117  C   GLN   133      25.787   1.900  26.187  1.00  0.00           C  
ATOM   2118  O   GLN   133      25.365   2.623  27.122  1.00  0.00           O  
ATOM   2119  N   GLY   134      26.491   0.802  26.367  1.00  0.00           N  
ATOM   2120  H   GLY   134      26.799   0.251  25.587  1.00  0.00           H  
ATOM   2121  CA  GLY   134      26.944   0.366  27.675  1.00  0.00           C  
ATOM   2122  HA2 GLY   134      27.524  -0.510  27.410  1.00  0.00           H  
ATOM   2123  HA3 GLY   134      27.594   1.084  28.193  1.00  0.00           H  
ATOM   2124  C   GLY   134      25.888  -0.147  28.672  1.00  0.00           C  
ATOM   2125  O   GLY   134      26.238  -0.379  29.831  1.00  0.00           O  
ATOM   2126  N   GLN   135      24.631  -0.267  28.268  1.00  0.00           N  
ATOM   2127  H   GLN   135      24.412  -0.012  27.306  1.00  0.00           H  
ATOM   2128  CA  GLN   135      23.571  -0.658  29.228  1.00  0.00           C  
ATOM   2129  HA  GLN   135      24.077  -1.198  30.038  1.00  0.00           H  
ATOM   2130  CB  GLN   135      22.959   0.519  30.043  1.00  0.00           C  
ATOM   2131  HB2 GLN   135      22.645   1.276  29.325  1.00  0.00           H  
ATOM   2132  HB3 GLN   135      22.039   0.156  30.509  1.00  0.00           H  
ATOM   2133  CG  GLN   135      23.872   1.149  31.061  1.00  0.00           C  
ATOM   2134  HG2 GLN   135      24.674   1.645  30.517  1.00  0.00           H  
ATOM   2135  HG3 GLN   135      23.382   2.017  31.492  1.00  0.00           H  
ATOM   2136  CD  GLN   135      24.235   0.391  32.272  1.00  0.00           C  
ATOM   2137  OE1 GLN   135      23.834  -0.729  32.459  1.00  0.00           O  
ATOM   2138  NE2 GLN   135      25.039   0.994  33.092  1.00  0.00           N  
ATOM   2139 HE21 GLN   135      25.215   0.679  34.037  1.00  0.00           H  
ATOM   2140 HE22 GLN   135      25.343   1.925  32.868  1.00  0.00           H  
ATOM   2141  C   GLN   135      22.494  -1.507  28.493  1.00  0.00           C  
ATOM   2142  O   GLN   135      22.192  -1.249  27.313  1.00  0.00           O  
ATOM   2143  N   PRO   136      21.939  -2.563  29.127  1.00  0.00           N  
ATOM   2144  CD  PRO   136      22.426  -3.182  30.368  1.00  0.00           C  
ATOM   2145  HD2 PRO   136      22.033  -2.694  31.260  1.00  0.00           H  
ATOM   2146  HD3 PRO   136      23.490  -3.059  30.555  1.00  0.00           H  
ATOM   2147  CG  PRO   136      22.046  -4.698  30.237  1.00  0.00           C  
ATOM   2148  HG2 PRO   136      21.976  -5.113  31.243  1.00  0.00           H  
ATOM   2149  HG3 PRO   136      22.831  -5.291  29.773  1.00  0.00           H  
ATOM   2150  CB  PRO   136      20.825  -4.779  29.287  1.00  0.00           C  
ATOM   2151  HB2 PRO   136      19.870  -4.751  29.810  1.00  0.00           H  
ATOM   2152  HB3 PRO   136      20.992  -5.679  28.696  1.00  0.00           H  
ATOM   2153  CA  PRO   136      21.043  -3.495  28.356  1.00  0.00           C  
ATOM   2154  HA  PRO   136      21.620  -3.760  27.470  1.00  0.00           H  
ATOM   2155  C   PRO   136      19.725  -2.815  27.919  1.00  0.00           C  
ATOM   2156  O   PRO   136      19.062  -2.085  28.679  1.00  0.00           O  
ATOM   2157  N   ILE   137      19.361  -3.091  26.628  1.00  0.00           N  
ATOM   2158  H   ILE   137      19.876  -3.859  26.226  1.00  0.00           H  
ATOM   2159  CA  ILE   137      18.096  -2.684  26.009  1.00  0.00           C  
ATOM   2160  HA  ILE   137      18.008  -1.639  26.319  1.00  0.00           H  
ATOM   2161  CB  ILE   137      18.094  -2.796  24.476  1.00  0.00           C  
ATOM   2162  HB  ILE   137      18.197  -3.853  24.250  1.00  0.00           H  
ATOM   2163  CG2 ILE   137      16.787  -2.309  23.692  1.00  0.00           C  
ATOM   2164 HG21 ILE   137      16.630  -1.225  23.750  1.00  0.00           H  
ATOM   2165 HG22 ILE   137      16.914  -2.660  22.668  1.00  0.00           H  
ATOM   2166 HG23 ILE   137      15.885  -2.717  24.153  1.00  0.00           H  
ATOM   2167  CG1 ILE   137      19.330  -2.114  23.824  1.00  0.00           C  
ATOM   2168 HG12 ILE   137      19.297  -1.048  24.060  1.00  0.00           H  
ATOM   2169 HG13 ILE   137      20.278  -2.501  24.223  1.00  0.00           H  
ATOM   2170  CD1 ILE   137      19.526  -2.308  22.361  1.00  0.00           C  
ATOM   2171 HD11 ILE   137      20.595  -2.304  22.180  1.00  0.00           H  
ATOM   2172 HD12 ILE   137      19.022  -3.247  22.142  1.00  0.00           H  
ATOM   2173 HD13 ILE   137      19.121  -1.458  21.807  1.00  0.00           H  
ATOM   2174  C   ILE   137      16.877  -3.462  26.554  1.00  0.00           C  
ATOM   2175  O   ILE   137      16.843  -4.667  26.581  1.00  0.00           O  
ATOM   2176  N   SER   138      15.813  -2.752  27.059  1.00  0.00           N  
ATOM   2177  H   SER   138      15.896  -1.748  27.109  1.00  0.00           H  
ATOM   2178  CA  SER   138      14.615  -3.275  27.699  1.00  0.00           C  
ATOM   2179  HA  SER   138      14.765  -4.316  28.003  1.00  0.00           H  
ATOM   2180  CB  SER   138      14.259  -2.492  28.960  1.00  0.00           C  
ATOM   2181  HB2 SER   138      13.363  -2.895  29.426  1.00  0.00           H  
ATOM   2182  HB3 SER   138      15.045  -2.688  29.696  1.00  0.00           H  
ATOM   2183  OG  SER   138      14.080  -1.107  28.705  1.00  0.00           O  
ATOM   2184  HG  SER   138      14.975  -0.753  28.621  1.00  0.00           H  
ATOM   2185  C   SER   138      13.455  -3.352  26.739  1.00  0.00           C  
ATOM   2186  O   SER   138      13.249  -2.570  25.821  1.00  0.00           O  
ATOM   2187  N   ALA   139      12.561  -4.274  27.070  1.00  0.00           N  
ATOM   2188  H   ALA   139      12.739  -4.819  27.905  1.00  0.00           H  
ATOM   2189  CA  ALA   139      11.256  -4.522  26.394  1.00  0.00           C  
ATOM   2190  HA  ALA   139      11.449  -4.620  25.320  1.00  0.00           H  
ATOM   2191  CB  ALA   139      10.817  -5.866  26.887  1.00  0.00           C  
ATOM   2192  HB1 ALA   139      11.641  -6.545  26.684  1.00  0.00           H  
ATOM   2193  HB2 ALA   139      10.514  -5.773  27.932  1.00  0.00           H  
ATOM   2194  HB3 ALA   139       9.950  -6.220  26.317  1.00  0.00           H  
ATOM   2195  C   ALA   139      10.152  -3.447  26.554  1.00  0.00           C  
ATOM   2196  O   ALA   139       9.162  -3.424  25.796  1.00  0.00           O  
ATOM   2197  N   ASP   140      10.440  -2.438  27.428  1.00  0.00           N  
ATOM   2198  H   ASP   140      11.231  -2.603  28.023  1.00  0.00           H  
ATOM   2199  CA  ASP   140       9.643  -1.196  27.501  1.00  0.00           C  
ATOM   2200  HA  ASP   140       8.573  -1.396  27.435  1.00  0.00           H  
ATOM   2201  CB  ASP   140       9.797  -0.584  28.885  1.00  0.00           C  
ATOM   2202  HB2 ASP   140      10.842  -0.294  29.002  1.00  0.00           H  
ATOM   2203  HB3 ASP   140       9.269   0.365  28.937  1.00  0.00           H  
ATOM   2204  CG  ASP   140       9.549  -1.582  29.961  1.00  0.00           C  
ATOM   2205  OD1 ASP   140       8.726  -2.548  29.714  1.00  0.00           O  
ATOM   2206  OD2 ASP   140      10.087  -1.370  31.101  1.00  0.00           O  
ATOM   2207  C   ASP   140      10.048  -0.202  26.382  1.00  0.00           C  
ATOM   2208  O   ASP   140       9.252   0.730  26.083  1.00  0.00           O  
ATOM   2209  N   LEU   141      11.181  -0.330  25.809  1.00  0.00           N  
ATOM   2210  H   LEU   141      11.834  -1.067  26.058  1.00  0.00           H  
ATOM   2211  CA  LEU   141      11.566   0.368  24.602  1.00  0.00           C  
ATOM   2212  HA  LEU   141      11.200   1.395  24.659  1.00  0.00           H  
ATOM   2213  CB  LEU   141      13.102   0.420  24.444  1.00  0.00           C  
ATOM   2214  HB2 LEU   141      13.545  -0.553  24.673  1.00  0.00           H  
ATOM   2215  HB3 LEU   141      13.408   0.674  23.431  1.00  0.00           H  
ATOM   2216  CG  LEU   141      13.730   1.487  25.346  1.00  0.00           C  
ATOM   2217  HG  LEU   141      13.342   1.247  26.338  1.00  0.00           H  
ATOM   2218  CD1 LEU   141      15.216   1.205  25.535  1.00  0.00           C  
ATOM   2219 HD11 LEU   141      15.489   0.285  26.046  1.00  0.00           H  
ATOM   2220 HD12 LEU   141      15.720   1.220  24.565  1.00  0.00           H  
ATOM   2221 HD13 LEU   141      15.652   2.027  26.097  1.00  0.00           H  
ATOM   2222  CD2 LEU   141      13.394   2.901  24.901  1.00  0.00           C  
ATOM   2223 HD21 LEU   141      14.047   3.532  25.506  1.00  0.00           H  
ATOM   2224 HD22 LEU   141      13.660   2.962  23.849  1.00  0.00           H  
ATOM   2225 HD23 LEU   141      12.354   3.152  25.116  1.00  0.00           H  
ATOM   2226  C   LEU   141      10.806  -0.160  23.365  1.00  0.00           C  
ATOM   2227  O   LEU   141      10.744   0.594  22.407  1.00  0.00           O  
ATOM   2228  N   LEU   142      10.291  -1.373  23.445  1.00  0.00           N  
ATOM   2229  H   LEU   142      10.166  -1.796  24.357  1.00  0.00           H  
ATOM   2230  CA  LEU   142       9.714  -2.159  22.371  1.00  0.00           C  
ATOM   2231  HA  LEU   142       9.648  -1.561  21.460  1.00  0.00           H  
ATOM   2232  CB  LEU   142      10.699  -3.338  22.296  1.00  0.00           C  
ATOM   2233  HB2 LEU   142      10.872  -3.689  23.315  1.00  0.00           H  
ATOM   2234  HB3 LEU   142      10.356  -4.156  21.657  1.00  0.00           H  
ATOM   2235  CG  LEU   142      12.112  -2.903  21.663  1.00  0.00           C  
ATOM   2236  HG  LEU   142      12.542  -2.243  22.418  1.00  0.00           H  
ATOM   2237  CD1 LEU   142      12.991  -4.181  21.618  1.00  0.00           C  
ATOM   2238 HD11 LEU   142      12.537  -4.987  21.039  1.00  0.00           H  
ATOM   2239 HD12 LEU   142      13.944  -3.891  21.181  1.00  0.00           H  
ATOM   2240 HD13 LEU   142      13.309  -4.552  22.590  1.00  0.00           H  
ATOM   2241  CD2 LEU   142      11.910  -2.447  20.196  1.00  0.00           C  
ATOM   2242 HD21 LEU   142      12.830  -2.603  19.632  1.00  0.00           H  
ATOM   2243 HD22 LEU   142      11.052  -2.945  19.735  1.00  0.00           H  
ATOM   2244 HD23 LEU   142      11.716  -1.381  20.117  1.00  0.00           H  
ATOM   2245  C   LEU   142       8.280  -2.610  22.607  1.00  0.00           C  
ATOM   2246  O   LEU   142       8.030  -3.787  22.759  1.00  0.00           O  
ATOM   2247  N   PRO   143       7.273  -1.727  22.771  1.00  0.00           N  
ATOM   2248  CD  PRO   143       7.471  -0.318  22.808  1.00  0.00           C  
ATOM   2249  HD2 PRO   143       7.880   0.079  21.875  1.00  0.00           H  
ATOM   2250  HD3 PRO   143       8.075  -0.038  23.672  1.00  0.00           H  
ATOM   2251  CG  PRO   143       6.029   0.265  22.956  1.00  0.00           C  
ATOM   2252  HG2 PRO   143       5.571   0.641  22.046  1.00  0.00           H  
ATOM   2253  HG3 PRO   143       6.019   1.052  23.724  1.00  0.00           H  
ATOM   2254  CB  PRO   143       5.228  -0.908  23.601  1.00  0.00           C  
ATOM   2255  HB2 PRO   143       4.207  -1.045  23.248  1.00  0.00           H  
ATOM   2256  HB3 PRO   143       5.044  -0.670  24.641  1.00  0.00           H  
ATOM   2257  CA  PRO   143       6.004  -2.190  23.365  1.00  0.00           C  
ATOM   2258  HA  PRO   143       6.205  -2.867  24.195  1.00  0.00           H  
ATOM   2259  C   PRO   143       5.118  -3.126  22.416  1.00  0.00           C  
ATOM   2260  O   PRO   143       4.206  -3.807  22.911  1.00  0.00           O  
ATOM   2261  N   SER   144       5.509  -3.242  21.169  1.00  0.00           N  
ATOM   2262  H   SER   144       6.282  -2.657  20.889  1.00  0.00           H  
ATOM   2263  CA  SER   144       4.636  -3.969  20.215  1.00  0.00           C  
ATOM   2264  HA  SER   144       3.952  -4.587  20.807  1.00  0.00           H  
ATOM   2265  CB  SER   144       3.731  -2.959  19.557  1.00  0.00           C  
ATOM   2266  HB2 SER   144       2.800  -3.492  19.358  1.00  0.00           H  
ATOM   2267  HB3 SER   144       3.321  -2.269  20.304  1.00  0.00           H  
ATOM   2268  OG  SER   144       4.206  -2.245  18.419  1.00  0.00           O  
ATOM   2269  HG  SER   144       5.066  -1.890  18.646  1.00  0.00           H  
ATOM   2270  C   SER   144       5.379  -4.965  19.310  1.00  0.00           C  
ATOM   2271  O   SER   144       4.695  -5.771  18.656  1.00  0.00           O  
ATOM   2272  N   THR   145       6.647  -4.933  19.205  1.00  0.00           N  
ATOM   2273  H   THR   145       7.168  -4.134  19.552  1.00  0.00           H  
ATOM   2274  CA  THR   145       7.379  -5.826  18.376  1.00  0.00           C  
ATOM   2275  HA  THR   145       7.056  -5.738  17.342  1.00  0.00           H  
ATOM   2276  CB  THR   145       8.881  -5.385  18.503  1.00  0.00           C  
ATOM   2277  HB  THR   145       9.156  -5.372  19.564  1.00  0.00           H  
ATOM   2278  CG2 THR   145       9.807  -6.251  17.686  1.00  0.00           C  
ATOM   2279 HG21 THR   145       9.386  -6.347  16.696  1.00  0.00           H  
ATOM   2280 HG22 THR   145      10.749  -5.715  17.558  1.00  0.00           H  
ATOM   2281 HG23 THR   145      10.014  -7.214  18.150  1.00  0.00           H  
ATOM   2282  OG1 THR   145       9.145  -4.079  18.045  1.00  0.00           O  
ATOM   2283  HG1 THR   145       8.807  -3.500  18.737  1.00  0.00           H  
ATOM   2284  C   THR   145       7.322  -7.300  18.690  1.00  0.00           C  
ATOM   2285  O   THR   145       7.470  -7.739  19.878  1.00  0.00           O  
ATOM   2286  N   TYR   146       6.956  -8.110  17.683  1.00  0.00           N  
ATOM   2287  H   TYR   146       6.699  -7.609  16.847  1.00  0.00           H  
ATOM   2288  CA  TYR   146       7.183  -9.567  17.653  1.00  0.00           C  
ATOM   2289  HA  TYR   146       7.329 -10.080  18.607  1.00  0.00           H  
ATOM   2290  CB  TYR   146       5.973 -10.227  17.056  1.00  0.00           C  
ATOM   2291  HB2 TYR   146       5.078  -9.691  17.390  1.00  0.00           H  
ATOM   2292  HB3 TYR   146       5.877 -10.092  15.981  1.00  0.00           H  
ATOM   2293  CG  TYR   146       5.758 -11.646  17.517  1.00  0.00           C  
ATOM   2294  CD1 TYR   146       4.955 -11.978  18.603  1.00  0.00           C  
ATOM   2295  HD1 TYR   146       4.269 -11.335  19.127  1.00  0.00           H  
ATOM   2296  CE1 TYR   146       4.902 -13.307  19.039  1.00  0.00           C  
ATOM   2297  HE1 TYR   146       4.309 -13.529  19.911  1.00  0.00           H  
ATOM   2298  CZ  TYR   146       5.782 -14.351  18.522  1.00  0.00           C  
ATOM   2299  OH  TYR   146       5.627 -15.611  19.002  1.00  0.00           O  
ATOM   2300  HH  TYR   146       6.377 -16.195  18.840  1.00  0.00           H  
ATOM   2301  CE2 TYR   146       6.564 -13.997  17.398  1.00  0.00           C  
ATOM   2302  HE2 TYR   146       7.200 -14.735  16.918  1.00  0.00           H  
ATOM   2303  CD2 TYR   146       6.444 -12.699  16.900  1.00  0.00           C  
ATOM   2304  HD2 TYR   146       7.061 -12.447  16.043  1.00  0.00           H  
ATOM   2305  C   TYR   146       8.508 -10.008  16.963  1.00  0.00           C  
ATOM   2306  O   TYR   146       8.710  -9.447  15.867  1.00  0.00           O  
ATOM   2307  N   ILE   147       9.424 -10.853  17.403  1.00  0.00           N  
ATOM   2308  H   ILE   147       9.090 -11.437  18.162  1.00  0.00           H  
ATOM   2309  CA  ILE   147      10.574 -11.286  16.593  1.00  0.00           C  
ATOM   2310  HA  ILE   147      10.775 -10.559  15.812  1.00  0.00           H  
ATOM   2311  CB  ILE   147      11.840 -11.417  17.496  1.00  0.00           C  
ATOM   2312  HB  ILE   147      11.613 -11.851  18.466  1.00  0.00           H  
ATOM   2313  CG2 ILE   147      13.051 -12.107  16.899  1.00  0.00           C  
ATOM   2314 HG21 ILE   147      12.874 -13.167  16.685  1.00  0.00           H  
ATOM   2315 HG22 ILE   147      13.429 -11.734  15.953  1.00  0.00           H  
ATOM   2316 HG23 ILE   147      13.866 -12.064  17.618  1.00  0.00           H  
ATOM   2317  CG1 ILE   147      12.315  -9.961  17.895  1.00  0.00           C  
ATOM   2318 HG12 ILE   147      13.401  -9.881  17.863  1.00  0.00           H  
ATOM   2319 HG13 ILE   147      11.956  -9.246  17.160  1.00  0.00           H  
ATOM   2320  CD1 ILE   147      11.950  -9.556  19.352  1.00  0.00           C  
ATOM   2321 HD11 ILE   147      12.138 -10.343  20.084  1.00  0.00           H  
ATOM   2322 HD12 ILE   147      12.536  -8.671  19.600  1.00  0.00           H  
ATOM   2323 HD13 ILE   147      10.899  -9.305  19.439  1.00  0.00           H  
ATOM   2324  C   ILE   147      10.216 -12.641  15.977  1.00  0.00           C  
ATOM   2325  O   ILE   147       9.843 -13.544  16.639  1.00  0.00           O  
ATOM   2326  N   GLU   148      10.209 -12.673  14.643  1.00  0.00           N  
ATOM   2327  H   GLU   148      10.378 -11.869  14.053  1.00  0.00           H  
ATOM   2328  CA  GLU   148       9.673 -13.847  13.973  1.00  0.00           C  
ATOM   2329  HA  GLU   148       8.820 -14.207  14.544  1.00  0.00           H  
ATOM   2330  CB  GLU   148       9.333 -13.549  12.560  1.00  0.00           C  
ATOM   2331  HB2 GLU   148       8.406 -12.989  12.448  1.00  0.00           H  
ATOM   2332  HB3 GLU   148      10.153 -12.903  12.260  1.00  0.00           H  
ATOM   2333  CG  GLU   148       9.155 -14.859  11.688  1.00  0.00           C  
ATOM   2334  HG2 GLU   148       8.985 -14.474  10.682  1.00  0.00           H  
ATOM   2335  HG3 GLU   148      10.020 -15.514  11.664  1.00  0.00           H  
ATOM   2336  CD  GLU   148       8.003 -15.715  12.215  1.00  0.00           C  
ATOM   2337  OE1 GLU   148       6.781 -15.349  12.120  1.00  0.00           O  
ATOM   2338  OE2 GLU   148       8.200 -16.801  12.800  1.00  0.00           O  
ATOM   2339  C   GLU   148      10.752 -14.948  14.054  1.00  0.00           C  
ATOM   2340  O   GLU   148      11.898 -14.678  13.695  1.00  0.00           O  
ATOM   2341  N   GLY   149      10.329 -16.147  14.571  1.00  0.00           N  
ATOM   2342  H   GLY   149       9.339 -16.246  14.775  1.00  0.00           H  
ATOM   2343  CA  GLY   149      11.154 -17.234  14.988  1.00  0.00           C  
ATOM   2344  HA2 GLY   149      10.698 -18.169  14.667  1.00  0.00           H  
ATOM   2345  HA3 GLY   149      12.092 -17.147  14.446  1.00  0.00           H  
ATOM   2346  C   GLY   149      11.421 -17.341  16.529  1.00  0.00           C  
ATOM   2347  O   GLY   149      12.281 -18.142  16.839  1.00  0.00           O  
ATOM   2348  N   LEU   150      10.686 -16.766  17.486  1.00  0.00           N  
ATOM   2349  H   LEU   150       9.852 -16.270  17.194  1.00  0.00           H  
ATOM   2350  CA  LEU   150      10.769 -17.014  18.919  1.00  0.00           C  
ATOM   2351  HA  LEU   150      11.215 -17.993  19.081  1.00  0.00           H  
ATOM   2352  CB  LEU   150      11.661 -15.937  19.506  1.00  0.00           C  
ATOM   2353  HB2 LEU   150      11.399 -14.954  19.108  1.00  0.00           H  
ATOM   2354  HB3 LEU   150      11.365 -15.965  20.550  1.00  0.00           H  
ATOM   2355  CG  LEU   150      13.195 -16.164  19.468  1.00  0.00           C  
ATOM   2356  HG  LEU   150      13.668 -16.538  18.553  1.00  0.00           H  
ATOM   2357  CD1 LEU   150      13.894 -14.858  19.791  1.00  0.00           C  
ATOM   2358 HD11 LEU   150      13.477 -14.342  20.659  1.00  0.00           H  
ATOM   2359 HD12 LEU   150      14.908 -15.033  20.147  1.00  0.00           H  
ATOM   2360 HD13 LEU   150      13.819 -14.174  18.955  1.00  0.00           H  
ATOM   2361  CD2 LEU   150      13.624 -17.126  20.604  1.00  0.00           C  
ATOM   2362 HD21 LEU   150      14.699 -17.191  20.472  1.00  0.00           H  
ATOM   2363 HD22 LEU   150      13.399 -16.653  21.558  1.00  0.00           H  
ATOM   2364 HD23 LEU   150      13.208 -18.118  20.427  1.00  0.00           H  
ATOM   2365  C   LEU   150       9.388 -17.010  19.598  1.00  0.00           C  
ATOM   2366  O   LEU   150       8.456 -16.338  19.112  1.00  0.00           O  
ATOM   2367  N   PRO   151       9.208 -17.726  20.697  1.00  0.00           N  
ATOM   2368  CD  PRO   151       8.044 -17.722  21.500  1.00  0.00           C  
ATOM   2369  HD2 PRO   151       7.142 -17.985  20.939  1.00  0.00           H  
ATOM   2370  HD3 PRO   151       7.945 -16.707  21.886  1.00  0.00           H  
ATOM   2371  CG  PRO   151       8.356 -18.523  22.718  1.00  0.00           C  
ATOM   2372  HG2 PRO   151       7.695 -19.372  22.558  1.00  0.00           H  
ATOM   2373  HG3 PRO   151       8.070 -17.914  23.572  1.00  0.00           H  
ATOM   2374  CB  PRO   151       9.786 -18.860  22.740  1.00  0.00           C  
ATOM   2375  HB2 PRO   151       9.909 -19.913  22.978  1.00  0.00           H  
ATOM   2376  HB3 PRO   151      10.239 -18.170  23.460  1.00  0.00           H  
ATOM   2377  CA  PRO   151      10.180 -18.651  21.307  1.00  0.00           C  
ATOM   2378  HA  PRO   151      11.193 -18.269  21.358  1.00  0.00           H  
ATOM   2379  C   PRO   151      10.249 -19.971  20.468  1.00  0.00           C  
ATOM   2380  O   PRO   151      11.257 -20.677  20.551  1.00  0.00           O  
ATOM   2381  N   GLN   152       9.220 -20.437  19.841  1.00  0.00           N  
ATOM   2382  H   GLN   152       8.448 -19.777  19.788  1.00  0.00           H  
ATOM   2383  CA  GLN   152       9.079 -21.647  18.951  1.00  0.00           C  
ATOM   2384  HA  GLN   152       9.721 -22.437  19.335  1.00  0.00           H  
ATOM   2385  CB  GLN   152       7.674 -22.276  19.135  1.00  0.00           C  
ATOM   2386  HB2 GLN   152       7.755 -23.352  19.004  1.00  0.00           H  
ATOM   2387  HB3 GLN   152       7.192 -22.105  20.099  1.00  0.00           H  
ATOM   2388  CG  GLN   152       6.674 -21.697  18.133  1.00  0.00           C  
ATOM   2389  HG2 GLN   152       6.954 -21.768  17.086  1.00  0.00           H  
ATOM   2390  HG3 GLN   152       5.767 -22.299  18.141  1.00  0.00           H  
ATOM   2391  CD  GLN   152       6.208 -20.214  18.435  1.00  0.00           C  
ATOM   2392  OE1 GLN   152       6.708 -19.500  19.310  1.00  0.00           O  
ATOM   2393  NE2 GLN   152       5.149 -19.686  17.787  1.00  0.00           N  
ATOM   2394 HE21 GLN   152       4.636 -18.889  18.122  1.00  0.00           H  
ATOM   2395 HE22 GLN   152       4.723 -20.236  17.051  1.00  0.00           H  
ATOM   2396  C   GLN   152       9.596 -21.321  17.555  1.00  0.00           C  
ATOM   2397  O   GLN   152       9.838 -20.191  17.303  1.00  0.00           O  
ATOM   2398  N   GLY   153       9.819 -22.357  16.774  1.00  0.00           N  
ATOM   2399  H   GLY   153       9.493 -23.294  16.976  1.00  0.00           H  
ATOM   2400  CA  GLY   153      10.353 -22.164  15.397  1.00  0.00           C  
ATOM   2401  HA2 GLY   153      11.336 -21.691  15.435  1.00  0.00           H  
ATOM   2402  HA3 GLY   153      10.533 -23.140  14.943  1.00  0.00           H  
ATOM   2403  C   GLY   153       9.382 -21.497  14.467  1.00  0.00           C  
ATOM   2404  O   GLY   153       8.215 -21.386  14.777  1.00  0.00           O  
ATOM   2405  N   PRO   154       9.885 -20.978  13.316  1.00  0.00           N  
ATOM   2406  CD  PRO   154      11.231 -21.055  12.816  1.00  0.00           C  
ATOM   2407  HD2 PRO   154      11.629 -22.063  12.742  1.00  0.00           H  
ATOM   2408  HD3 PRO   154      11.936 -20.554  13.474  1.00  0.00           H  
ATOM   2409  CG  PRO   154      11.262 -20.339  11.443  1.00  0.00           C  
ATOM   2410  HG2 PRO   154      11.419 -21.083  10.663  1.00  0.00           H  
ATOM   2411  HG3 PRO   154      12.129 -19.692  11.357  1.00  0.00           H  
ATOM   2412  CB  PRO   154       9.965 -19.550  11.359  1.00  0.00           C  
ATOM   2413  HB2 PRO   154       9.508 -19.665  10.371  1.00  0.00           H  
ATOM   2414  HB3 PRO   154      10.118 -18.485  11.520  1.00  0.00           H  
ATOM   2415  CA  PRO   154       9.002 -20.300  12.324  1.00  0.00           C  
ATOM   2416  HA  PRO   154       8.437 -19.465  12.740  1.00  0.00           H  
ATOM   2417  C   PRO   154       8.109 -21.272  11.524  1.00  0.00           C  
ATOM   2418  O   PRO   154       8.554 -22.351  11.166  1.00  0.00           O  
ATOM   2419  N   THR   155       6.994 -20.742  10.980  1.00  0.00           N  
ATOM   2420  H   THR   155       6.504 -21.382  10.366  1.00  0.00           H  
ATOM   2421  CA  THR   155       6.379 -19.405  11.178  1.00  0.00           C  
ATOM   2422  HA  THR   155       7.153 -18.636  11.088  1.00  0.00           H  
ATOM   2423  CB  THR   155       5.490 -19.004   9.977  1.00  0.00           C  
ATOM   2424  HB  THR   155       4.657 -19.706   9.914  1.00  0.00           H  
ATOM   2425  CG2 THR   155       4.919 -17.617   9.993  1.00  0.00           C  
ATOM   2426 HG21 THR   155       5.682 -17.020  10.495  1.00  0.00           H  
ATOM   2427 HG22 THR   155       4.675 -17.253   8.994  1.00  0.00           H  
ATOM   2428 HG23 THR   155       4.010 -17.680  10.585  1.00  0.00           H  
ATOM   2429  OG1 THR   155       6.252 -19.176   8.781  1.00  0.00           O  
ATOM   2430  HG1 THR   155       6.363 -20.125   8.816  1.00  0.00           H  
ATOM   2431  C   THR   155       5.486 -19.206  12.454  1.00  0.00           C  
ATOM   2432  O   THR   155       4.420 -19.742  12.668  1.00  0.00           O  
ATOM   2433  N   THR   156       6.079 -18.447  13.384  1.00  0.00           N  
ATOM   2434  H   THR   156       6.953 -18.035  13.084  1.00  0.00           H  
ATOM   2435  CA  THR   156       5.499 -17.971  14.695  1.00  0.00           C  
ATOM   2436  HA  THR   156       5.077 -18.852  15.172  1.00  0.00           H  
ATOM   2437  CB  THR   156       6.638 -17.392  15.583  1.00  0.00           C  
ATOM   2438  HB  THR   156       6.295 -17.116  16.580  1.00  0.00           H  
ATOM   2439  CG2 THR   156       7.811 -18.321  15.865  1.00  0.00           C  
ATOM   2440 HG21 THR   156       7.415 -19.337  15.954  1.00  0.00           H  
ATOM   2441 HG22 THR   156       8.460 -18.351  14.993  1.00  0.00           H  
ATOM   2442 HG23 THR   156       8.315 -17.890  16.719  1.00  0.00           H  
ATOM   2443  OG1 THR   156       7.175 -16.222  15.057  1.00  0.00           O  
ATOM   2444  HG1 THR   156       7.516 -16.568  14.223  1.00  0.00           H  
ATOM   2445  C   THR   156       4.497 -16.901  14.658  1.00  0.00           C  
ATOM   2446  O   THR   156       3.951 -16.509  15.710  1.00  0.00           O  
ATOM   2447  N   ALA   157       4.212 -16.394  13.478  1.00  0.00           N  
ATOM   2448  H   ALA   157       4.441 -16.937  12.662  1.00  0.00           H  
ATOM   2449  CA  ALA   157       3.202 -15.421  13.151  1.00  0.00           C  
ATOM   2450  HA  ALA   157       3.332 -14.446  13.620  1.00  0.00           H  
ATOM   2451  CB  ALA   157       3.360 -15.119  11.621  1.00  0.00           C  
ATOM   2452  HB1 ALA   157       4.412 -14.953  11.392  1.00  0.00           H  
ATOM   2453  HB2 ALA   157       2.870 -15.951  11.104  1.00  0.00           H  
ATOM   2454  HB3 ALA   157       2.784 -14.279  11.225  1.00  0.00           H  
ATOM   2455  C   ALA   157       1.747 -15.891  13.443  1.00  0.00           C  
ATOM   2456  O   ALA   157       0.947 -15.003  13.594  1.00  0.00           O  
ATOM   2457  N   GLU   158       1.513 -17.240  13.622  1.00  0.00           N  
ATOM   2458  H   GLU   158       2.318 -17.840  13.563  1.00  0.00           H  
ATOM   2459  CA  GLU   158       0.160 -17.654  14.018  1.00  0.00           C  
ATOM   2460  HA  GLU   158      -0.572 -17.386  13.259  1.00  0.00           H  
ATOM   2461  CB  GLU   158       0.170 -19.215  14.116  1.00  0.00           C  
ATOM   2462  HB2 GLU   158       0.154 -19.573  13.081  1.00  0.00           H  
ATOM   2463  HB3 GLU   158       0.933 -19.619  14.780  1.00  0.00           H  
ATOM   2464  CG  GLU   158      -1.156 -19.687  14.703  1.00  0.00           C  
ATOM   2465  HG2 GLU   158      -1.214 -19.454  15.768  1.00  0.00           H  
ATOM   2466  HG3 GLU   158      -1.892 -19.183  14.083  1.00  0.00           H  
ATOM   2467  CD  GLU   158      -1.515 -21.134  14.705  1.00  0.00           C  
ATOM   2468  OE1 GLU   158      -0.631 -21.964  14.413  1.00  0.00           O  
ATOM   2469  OE2 GLU   158      -2.704 -21.337  15.105  1.00  0.00           O  
ATOM   2470  C   GLU   158      -0.294 -16.981  15.315  1.00  0.00           C  
ATOM   2471  O   GLU   158       0.448 -16.880  16.303  1.00  0.00           O  
ATOM   2472  N   GLU   159      -1.578 -16.563  15.450  1.00  0.00           N  
ATOM   2473  H   GLU   159      -2.130 -16.759  14.622  1.00  0.00           H  
ATOM   2474  CA  GLU   159      -2.160 -15.901  16.621  1.00  0.00           C  
ATOM   2475  HA  GLU   159      -1.497 -15.270  17.216  1.00  0.00           H  
ATOM   2476  CB  GLU   159      -3.346 -14.983  16.277  1.00  0.00           C  
ATOM   2477  HB2 GLU   159      -4.043 -15.612  15.728  1.00  0.00           H  
ATOM   2478  HB3 GLU   159      -3.872 -14.710  17.193  1.00  0.00           H  
ATOM   2479  CG  GLU   159      -3.036 -13.771  15.402  1.00  0.00           C  
ATOM   2480  HG2 GLU   159      -2.687 -14.058  14.411  1.00  0.00           H  
ATOM   2481  HG3 GLU   159      -4.009 -13.328  15.179  1.00  0.00           H  
ATOM   2482  CD  GLU   159      -2.193 -12.679  16.091  1.00  0.00           C  
ATOM   2483  OE1 GLU   159      -2.112 -11.567  15.472  1.00  0.00           O  
ATOM   2484  OE2 GLU   159      -1.531 -12.889  17.170  1.00  0.00           O  
ATOM   2485  C   GLU   159      -2.573 -17.033  17.597  1.00  0.00           C  
ATOM   2486  O   GLU   159      -3.190 -18.011  17.146  1.00  0.00           O  
ATOM   2487  N   THR   160      -2.236 -16.926  18.882  1.00  0.00           N  
ATOM   2488  H   THR   160      -1.686 -16.136  19.178  1.00  0.00           H  
ATOM   2489  CA  THR   160      -2.456 -17.899  19.957  1.00  0.00           C  
ATOM   2490  HA  THR   160      -3.233 -18.637  19.740  1.00  0.00           H  
ATOM   2491  CB  THR   160      -1.132 -18.733  20.203  1.00  0.00           C  
ATOM   2492  HB  THR   160      -1.279 -19.578  20.882  1.00  0.00           H  
ATOM   2493  CG2 THR   160      -0.658 -19.417  18.916  1.00  0.00           C  
ATOM   2494 HG21 THR   160      -0.480 -18.634  18.185  1.00  0.00           H  
ATOM   2495 HG22 THR   160       0.273 -19.971  19.071  1.00  0.00           H  
ATOM   2496 HG23 THR   160      -1.407 -20.083  18.492  1.00  0.00           H  
ATOM   2497  OG1 THR   160      -0.143 -17.934  20.691  1.00  0.00           O  
ATOM   2498  HG1 THR   160       0.527 -18.520  21.045  1.00  0.00           H  
ATOM   2499  C   THR   160      -2.866 -17.131  21.233  1.00  0.00           C  
ATOM   2500  O   THR   160      -2.574 -15.931  21.399  1.00  0.00           O  
ATOM   2501  N   VAL   161      -3.533 -17.824  22.115  1.00  0.00           N  
ATOM   2502  H   VAL   161      -3.671 -18.784  21.846  1.00  0.00           H  
ATOM   2503  CA  VAL   161      -4.191 -17.289  23.352  1.00  0.00           C  
ATOM   2504  HA  VAL   161      -4.929 -16.510  23.141  1.00  0.00           H  
ATOM   2505  CB  VAL   161      -5.042 -18.396  24.150  1.00  0.00           C  
ATOM   2506  HB  VAL   161      -5.336 -19.123  23.386  1.00  0.00           H  
ATOM   2507  CG1 VAL   161      -4.246 -19.205  25.138  1.00  0.00           C  
ATOM   2508 HG11 VAL   161      -3.366 -19.683  24.704  1.00  0.00           H  
ATOM   2509 HG12 VAL   161      -3.825 -18.651  25.977  1.00  0.00           H  
ATOM   2510 HG13 VAL   161      -4.856 -20.014  25.564  1.00  0.00           H  
ATOM   2511  CG2 VAL   161      -6.139 -17.759  25.024  1.00  0.00           C  
ATOM   2512 HG21 VAL   161      -6.828 -17.270  24.339  1.00  0.00           H  
ATOM   2513 HG22 VAL   161      -6.784 -18.524  25.438  1.00  0.00           H  
ATOM   2514 HG23 VAL   161      -5.761 -17.103  25.816  1.00  0.00           H  
ATOM   2515  C   VAL   161      -3.184 -16.613  24.336  1.00  0.00           C  
ATOM   2516  O   VAL   161      -3.667 -15.811  25.177  1.00  0.00           O  
ATOM   2517  N   GLN   162      -1.916 -16.962  24.248  1.00  0.00           N  
ATOM   2518  H   GLN   162      -1.663 -17.819  23.773  1.00  0.00           H  
ATOM   2519  CA  GLN   162      -0.864 -16.502  25.015  1.00  0.00           C  
ATOM   2520  HA  GLN   162      -1.298 -15.691  25.608  1.00  0.00           H  
ATOM   2521  CB  GLN   162      -0.434 -17.654  25.984  1.00  0.00           C  
ATOM   2522  HB2 GLN   162       0.033 -17.144  26.825  1.00  0.00           H  
ATOM   2523  HB3 GLN   162      -1.322 -18.137  26.404  1.00  0.00           H  
ATOM   2524  CG  GLN   162       0.470 -18.783  25.446  1.00  0.00           C  
ATOM   2525  HG2 GLN   162       1.398 -18.391  25.030  1.00  0.00           H  
ATOM   2526  HG3 GLN   162       0.883 -19.449  26.217  1.00  0.00           H  
ATOM   2527  CD  GLN   162      -0.159 -19.659  24.395  1.00  0.00           C  
ATOM   2528  OE1 GLN   162      -0.614 -19.173  23.366  1.00  0.00           O  
ATOM   2529  NE2 GLN   162      -0.406 -20.906  24.775  1.00  0.00           N  
ATOM   2530 HE21 GLN   162      -0.852 -21.595  24.171  1.00  0.00           H  
ATOM   2531 HE22 GLN   162      -0.049 -21.084  25.697  1.00  0.00           H  
ATOM   2532  C   GLN   162       0.229 -15.913  24.059  1.00  0.00           C  
ATOM   2533  O   GLN   162       1.359 -15.846  24.484  1.00  0.00           O  
ATOM   2534  N   LYS   163      -0.018 -15.496  22.833  1.00  0.00           N  
ATOM   2535  H   LYS   163      -0.977 -15.665  22.559  1.00  0.00           H  
ATOM   2536  CA  LYS   163       0.847 -14.803  21.917  1.00  0.00           C  
ATOM   2537  HA  LYS   163       1.606 -15.519  21.608  1.00  0.00           H  
ATOM   2538  CB  LYS   163       0.010 -14.324  20.672  1.00  0.00           C  
ATOM   2539  HB2 LYS   163      -0.531 -15.153  20.234  1.00  0.00           H  
ATOM   2540  HB3 LYS   163      -0.533 -13.447  21.022  1.00  0.00           H  
ATOM   2541  CG  LYS   163       0.910 -13.744  19.615  1.00  0.00           C  
ATOM   2542  HG2 LYS   163       0.425 -12.945  19.069  1.00  0.00           H  
ATOM   2543  HG3 LYS   163       1.782 -13.338  20.124  1.00  0.00           H  
ATOM   2544  CD  LYS   163       1.470 -14.912  18.770  1.00  0.00           C  
ATOM   2545  HD2 LYS   163       2.159 -15.487  19.390  1.00  0.00           H  
ATOM   2546  HD3 LYS   163       0.715 -15.614  18.407  1.00  0.00           H  
ATOM   2547  CE  LYS   163       2.166 -14.232  17.579  1.00  0.00           C  
ATOM   2548  HE2 LYS   163       2.559 -13.254  17.880  1.00  0.00           H  
ATOM   2549  HE3 LYS   163       2.925 -14.960  17.299  1.00  0.00           H  
ATOM   2550  NZ  LYS   163       1.251 -13.972  16.482  1.00  0.00           N  
ATOM   2551  HZ1 LYS   163       0.368 -13.586  16.770  1.00  0.00           H  
ATOM   2552  HZ2 LYS   163       1.662 -13.316  15.833  1.00  0.00           H  
ATOM   2553  HZ3 LYS   163       1.075 -14.827  15.965  1.00  0.00           H  
ATOM   2554  C   LYS   163       1.614 -13.617  22.596  1.00  0.00           C  
ATOM   2555  O   LYS   163       2.799 -13.561  22.441  1.00  0.00           O  
ATOM   2556  N   GLU   164       0.956 -12.755  23.368  1.00  0.00           N  
ATOM   2557  H   GLU   164      -0.052 -12.784  23.430  1.00  0.00           H  
ATOM   2558  CA  GLU   164       1.685 -11.698  24.081  1.00  0.00           C  
ATOM   2559  HA  GLU   164       2.330 -11.157  23.397  1.00  0.00           H  
ATOM   2560  CB  GLU   164       0.707 -10.777  24.891  1.00  0.00           C  
ATOM   2561  HB2 GLU   164      -0.179 -10.519  24.307  1.00  0.00           H  
ATOM   2562  HB3 GLU   164       0.363 -11.390  25.726  1.00  0.00           H  
ATOM   2563  CG  GLU   164       1.223  -9.506  25.566  1.00  0.00           C  
ATOM   2564  HG2 GLU   164       0.360  -8.888  25.817  1.00  0.00           H  
ATOM   2565  HG3 GLU   164       1.782  -9.639  26.490  1.00  0.00           H  
ATOM   2566  CD  GLU   164       2.047  -8.590  24.683  1.00  0.00           C  
ATOM   2567  OE1 GLU   164       2.629  -7.546  25.114  1.00  0.00           O  
ATOM   2568  OE2 GLU   164       2.102  -8.759  23.450  1.00  0.00           O  
ATOM   2569  C   GLU   164       2.733 -12.154  25.099  1.00  0.00           C  
ATOM   2570  O   GLU   164       3.696 -11.511  25.463  1.00  0.00           O  
ATOM   2571  N   GLY   165       2.591 -13.327  25.684  1.00  0.00           N  
ATOM   2572  H   GLY   165       1.783 -13.888  25.466  1.00  0.00           H  
ATOM   2573  CA  GLY   165       3.560 -13.976  26.475  1.00  0.00           C  
ATOM   2574  HA2 GLY   165       3.748 -13.336  27.328  1.00  0.00           H  
ATOM   2575  HA3 GLY   165       3.040 -14.758  27.031  1.00  0.00           H  
ATOM   2576  C   GLY   165       4.747 -14.348  25.655  1.00  0.00           C  
ATOM   2577  O   GLY   165       5.884 -13.973  25.907  1.00  0.00           O  
ATOM   2578  N   MET   166       4.463 -15.107  24.602  1.00  0.00           N  
ATOM   2579  H   MET   166       3.519 -15.433  24.442  1.00  0.00           H  
ATOM   2580  CA  MET   166       5.426 -15.589  23.625  1.00  0.00           C  
ATOM   2581  HA  MET   166       6.123 -16.175  24.213  1.00  0.00           H  
ATOM   2582  CB  MET   166       4.706 -16.306  22.495  1.00  0.00           C  
ATOM   2583  HB2 MET   166       3.910 -15.686  22.089  1.00  0.00           H  
ATOM   2584  HB3 MET   166       5.518 -16.456  21.785  1.00  0.00           H  
ATOM   2585  CG  MET   166       4.257 -17.772  22.882  1.00  0.00           C  
ATOM   2586  HG2 MET   166       5.040 -18.481  22.646  1.00  0.00           H  
ATOM   2587  HG3 MET   166       4.047 -17.882  23.947  1.00  0.00           H  
ATOM   2588  SD  MET   166       2.682 -18.265  22.166  1.00  0.00           S  
ATOM   2589  CE  MET   166       3.325 -19.310  20.834  1.00  0.00           C  
ATOM   2590  HE1 MET   166       3.972 -18.671  20.237  1.00  0.00           H  
ATOM   2591  HE2 MET   166       3.862 -20.135  21.322  1.00  0.00           H  
ATOM   2592  HE3 MET   166       2.465 -19.559  20.217  1.00  0.00           H  
ATOM   2593  C   MET   166       6.247 -14.443  22.989  1.00  0.00           C  
ATOM   2594  O   MET   166       7.522 -14.573  22.891  1.00  0.00           O  
ATOM   2595  N   ARG   167       5.610 -13.369  22.527  1.00  0.00           N  
ATOM   2596  H   ARG   167       4.609 -13.507  22.471  1.00  0.00           H  
ATOM   2597  CA  ARG   167       6.246 -12.085  22.222  1.00  0.00           C  
ATOM   2598  HA  ARG   167       6.849 -12.210  21.320  1.00  0.00           H  
ATOM   2599  CB  ARG   167       5.078 -11.017  22.034  1.00  0.00           C  
ATOM   2600  HB2 ARG   167       4.302 -11.400  21.372  1.00  0.00           H  
ATOM   2601  HB3 ARG   167       4.629 -10.717  22.987  1.00  0.00           H  
ATOM   2602  CG  ARG   167       5.630  -9.845  21.334  1.00  0.00           C  
ATOM   2603  HG2 ARG   167       6.483  -9.504  21.930  1.00  0.00           H  
ATOM   2604  HG3 ARG   167       6.048 -10.048  20.345  1.00  0.00           H  
ATOM   2605  CD  ARG   167       4.578  -8.778  21.297  1.00  0.00           C  
ATOM   2606  HD2 ARG   167       4.901  -8.131  20.482  1.00  0.00           H  
ATOM   2607  HD3 ARG   167       3.668  -9.350  21.137  1.00  0.00           H  
ATOM   2608  NE  ARG   167       4.474  -7.936  22.530  1.00  0.00           N  
ATOM   2609  HE  ARG   167       3.716  -8.187  23.141  1.00  0.00           H  
ATOM   2610  CZ  ARG   167       5.214  -6.917  22.925  1.00  0.00           C  
ATOM   2611  NH1 ARG   167       6.303  -6.619  22.295  1.00  0.00           N  
ATOM   2612 HH11 ARG   167       6.737  -7.257  21.643  1.00  0.00           H  
ATOM   2613 HH12 ARG   167       6.822  -5.784  22.503  1.00  0.00           H  
ATOM   2614  NH2 ARG   167       4.998  -6.195  23.993  1.00  0.00           N  
ATOM   2615 HH21 ARG   167       4.040  -6.282  24.328  1.00  0.00           H  
ATOM   2616 HH22 ARG   167       5.679  -5.707  24.548  1.00  0.00           H  
ATOM   2617  C   ARG   167       7.240 -11.653  23.248  1.00  0.00           C  
ATOM   2618  O   ARG   167       8.344 -11.380  22.908  1.00  0.00           O  
ATOM   2619  N   LYS   168       6.783 -11.413  24.497  1.00  0.00           N  
ATOM   2620  H   LYS   168       5.800 -11.443  24.743  1.00  0.00           H  
ATOM   2621  CA  LYS   168       7.614 -10.898  25.626  1.00  0.00           C  
ATOM   2622  HA  LYS   168       8.146  -9.995  25.317  1.00  0.00           H  
ATOM   2623  CB  LYS   168       6.693 -10.694  26.925  1.00  0.00           C  
ATOM   2624  HB2 LYS   168       6.014 -11.528  27.114  1.00  0.00           H  
ATOM   2625  HB3 LYS   168       7.369 -10.560  27.770  1.00  0.00           H  
ATOM   2626  CG  LYS   168       5.929  -9.380  26.856  1.00  0.00           C  
ATOM   2627  HG2 LYS   168       6.701  -8.617  26.774  1.00  0.00           H  
ATOM   2628  HG3 LYS   168       5.390  -9.373  25.906  1.00  0.00           H  
ATOM   2629  CD  LYS   168       5.070  -9.046  28.114  1.00  0.00           C  
ATOM   2630  HD2 LYS   168       5.789  -8.951  28.941  1.00  0.00           H  
ATOM   2631  HD3 LYS   168       4.458  -8.157  27.963  1.00  0.00           H  
ATOM   2632  CE  LYS   168       4.084 -10.222  28.539  1.00  0.00           C  
ATOM   2633  HE2 LYS   168       3.636 -10.620  27.632  1.00  0.00           H  
ATOM   2634  HE3 LYS   168       4.725 -11.040  28.851  1.00  0.00           H  
ATOM   2635  NZ  LYS   168       3.078  -9.847  29.566  1.00  0.00           N  
ATOM   2636  HZ1 LYS   168       2.839  -8.870  29.398  1.00  0.00           H  
ATOM   2637  HZ2 LYS   168       2.144 -10.219  29.463  1.00  0.00           H  
ATOM   2638  HZ3 LYS   168       3.438  -9.898  30.508  1.00  0.00           H  
ATOM   2639  C   LYS   168       8.812 -11.850  25.960  1.00  0.00           C  
ATOM   2640  O   LYS   168       9.891 -11.402  26.139  1.00  0.00           O  
ATOM   2641  N   GLN   169       8.586 -13.219  25.770  1.00  0.00           N  
ATOM   2642  H   GLN   169       7.634 -13.483  25.972  1.00  0.00           H  
ATOM   2643  CA  GLN   169       9.590 -14.318  25.887  1.00  0.00           C  
ATOM   2644  HA  GLN   169      10.176 -14.056  26.771  1.00  0.00           H  
ATOM   2645  CB  GLN   169       8.964 -15.681  26.058  1.00  0.00           C  
ATOM   2646  HB2 GLN   169       8.235 -15.841  25.257  1.00  0.00           H  
ATOM   2647  HB3 GLN   169       9.781 -16.396  26.092  1.00  0.00           H  
ATOM   2648  CG  GLN   169       8.160 -15.761  27.384  1.00  0.00           C  
ATOM   2649  HG2 GLN   169       8.911 -15.715  28.180  1.00  0.00           H  
ATOM   2650  HG3 GLN   169       7.639 -14.835  27.611  1.00  0.00           H  
ATOM   2651  CD  GLN   169       7.164 -16.877  27.584  1.00  0.00           C  
ATOM   2652  OE1 GLN   169       6.934 -17.780  26.803  1.00  0.00           O  
ATOM   2653  NE2 GLN   169       6.715 -16.961  28.833  1.00  0.00           N  
ATOM   2654 HE21 GLN   169       6.080 -17.724  29.009  1.00  0.00           H  
ATOM   2655 HE22 GLN   169       6.975 -16.282  29.541  1.00  0.00           H  
ATOM   2656  C   GLN   169      10.595 -14.345  24.740  1.00  0.00           C  
ATOM   2657  O   GLN   169      11.789 -14.417  24.972  1.00  0.00           O  
ATOM   2658  N   GLY   170      10.196 -14.051  23.476  1.00  0.00           N  
ATOM   2659  H   GLY   170       9.210 -14.049  23.274  1.00  0.00           H  
ATOM   2660  CA  GLY   170      11.056 -13.796  22.382  1.00  0.00           C  
ATOM   2661  HA2 GLY   170      11.718 -14.628  22.130  1.00  0.00           H  
ATOM   2662  HA3 GLY   170      10.435 -13.574  21.511  1.00  0.00           H  
ATOM   2663  C   GLY   170      11.964 -12.629  22.633  1.00  0.00           C  
ATOM   2664  O   GLY   170      13.138 -12.782  22.585  1.00  0.00           O  
ATOM   2665  N   LEU   171      11.282 -11.517  23.079  1.00  0.00           N  
ATOM   2666  H   LEU   171      10.272 -11.512  23.053  1.00  0.00           H  
ATOM   2667  CA  LEU   171      12.006 -10.366  23.418  1.00  0.00           C  
ATOM   2668  HA  LEU   171      12.514  -9.970  22.531  1.00  0.00           H  
ATOM   2669  CB  LEU   171      11.036  -9.270  23.967  1.00  0.00           C  
ATOM   2670  HB2 LEU   171      10.167  -9.808  24.324  1.00  0.00           H  
ATOM   2671  HB3 LEU   171      11.435  -8.519  24.657  1.00  0.00           H  
ATOM   2672  CG  LEU   171      10.542  -8.443  22.740  1.00  0.00           C  
ATOM   2673  HG  LEU   171      10.438  -9.102  21.879  1.00  0.00           H  
ATOM   2674  CD1 LEU   171       9.153  -7.875  23.029  1.00  0.00           C  
ATOM   2675 HD11 LEU   171       8.351  -8.610  22.935  1.00  0.00           H  
ATOM   2676 HD12 LEU   171       9.085  -7.446  24.035  1.00  0.00           H  
ATOM   2677 HD13 LEU   171       8.922  -7.062  22.345  1.00  0.00           H  
ATOM   2678  CD2 LEU   171      11.494  -7.206  22.406  1.00  0.00           C  
ATOM   2679 HD21 LEU   171      11.212  -6.798  21.431  1.00  0.00           H  
ATOM   2680 HD22 LEU   171      11.349  -6.432  23.159  1.00  0.00           H  
ATOM   2681 HD23 LEU   171      12.512  -7.580  22.271  1.00  0.00           H  
ATOM   2682  C   LEU   171      13.072 -10.676  24.510  1.00  0.00           C  
ATOM   2683  O   LEU   171      14.241 -10.401  24.313  1.00  0.00           O  
ATOM   2684  N   PHE   172      12.707 -11.322  25.660  1.00  0.00           N  
ATOM   2685  H   PHE   172      11.705 -11.455  25.772  1.00  0.00           H  
ATOM   2686  CA  PHE   172      13.595 -11.739  26.722  1.00  0.00           C  
ATOM   2687  HA  PHE   172      13.968 -10.815  27.169  1.00  0.00           H  
ATOM   2688  CB  PHE   172      12.761 -12.420  27.856  1.00  0.00           C  
ATOM   2689  HB2 PHE   172      12.056 -11.614  28.054  1.00  0.00           H  
ATOM   2690  HB3 PHE   172      12.383 -13.315  27.367  1.00  0.00           H  
ATOM   2691  CG  PHE   172      13.524 -12.794  29.114  1.00  0.00           C  
ATOM   2692  CD1 PHE   172      14.038 -14.069  29.296  1.00  0.00           C  
ATOM   2693  HD1 PHE   172      13.893 -14.811  28.528  1.00  0.00           H  
ATOM   2694  CE1 PHE   172      14.524 -14.405  30.573  1.00  0.00           C  
ATOM   2695  HE1 PHE   172      14.783 -15.444  30.648  1.00  0.00           H  
ATOM   2696  CZ  PHE   172      14.647 -13.463  31.588  1.00  0.00           C  
ATOM   2697  HZ  PHE   172      14.840 -13.714  32.623  1.00  0.00           H  
ATOM   2698  CE2 PHE   172      14.233 -12.141  31.349  1.00  0.00           C  
ATOM   2699  HE2 PHE   172      14.521 -11.420  32.107  1.00  0.00           H  
ATOM   2700  CD2 PHE   172      13.696 -11.762  30.094  1.00  0.00           C  
ATOM   2701  HD2 PHE   172      13.314 -10.769  29.906  1.00  0.00           H  
ATOM   2702  C   PHE   172      14.838 -12.505  26.329  1.00  0.00           C  
ATOM   2703  O   PHE   172      15.862 -12.433  27.026  1.00  0.00           O  
ATOM   2704  N   GLN   173      14.758 -13.323  25.264  1.00  0.00           N  
ATOM   2705  H   GLN   173      13.829 -13.299  24.863  1.00  0.00           H  
ATOM   2706  CA  GLN   173      15.799 -14.103  24.663  1.00  0.00           C  
ATOM   2707  HA  GLN   173      16.549 -14.358  25.410  1.00  0.00           H  
ATOM   2708  CB  GLN   173      15.231 -15.377  24.025  1.00  0.00           C  
ATOM   2709  HB2 GLN   173      14.323 -14.993  23.556  1.00  0.00           H  
ATOM   2710  HB3 GLN   173      15.809 -15.845  23.228  1.00  0.00           H  
ATOM   2711  CG  GLN   173      14.953 -16.561  25.081  1.00  0.00           C  
ATOM   2712  HG2 GLN   173      15.893 -16.752  25.612  1.00  0.00           H  
ATOM   2713  HG3 GLN   173      14.137 -16.197  25.710  1.00  0.00           H  
ATOM   2714  CD  GLN   173      14.631 -17.891  24.403  1.00  0.00           C  
ATOM   2715  OE1 GLN   173      13.491 -18.319  24.314  1.00  0.00           O  
ATOM   2716  NE2 GLN   173      15.558 -18.585  23.804  1.00  0.00           N  
ATOM   2717 HE21 GLN   173      15.358 -19.267  23.095  1.00  0.00           H  
ATOM   2718 HE22 GLN   173      16.474 -18.155  23.794  1.00  0.00           H  
ATOM   2719  C   GLN   173      16.548 -13.323  23.560  1.00  0.00           C  
ATOM   2720  O   GLN   173      17.738 -13.485  23.368  1.00  0.00           O  
ATOM   2721  N   TRP   174      15.889 -12.490  22.746  1.00  0.00           N  
ATOM   2722  H   TRP   174      14.892 -12.375  22.906  1.00  0.00           H  
ATOM   2723  CA  TRP   174      16.510 -11.670  21.619  1.00  0.00           C  
ATOM   2724  HA  TRP   174      17.140 -12.333  21.029  1.00  0.00           H  
ATOM   2725  CB  TRP   174      15.343 -11.141  20.795  1.00  0.00           C  
ATOM   2726  HB2 TRP   174      14.871 -12.001  20.325  1.00  0.00           H  
ATOM   2727  HB3 TRP   174      14.663 -10.550  21.421  1.00  0.00           H  
ATOM   2728  CG  TRP   174      15.764 -10.238  19.547  1.00  0.00           C  
ATOM   2729  CD1 TRP   174      15.730  -8.840  19.436  1.00  0.00           C  
ATOM   2730  HD1 TRP   174      15.450  -8.206  20.258  1.00  0.00           H  
ATOM   2731  NE1 TRP   174      16.213  -8.466  18.248  1.00  0.00           N  
ATOM   2732  HE1 TRP   174      16.234  -7.497  17.977  1.00  0.00           H  
ATOM   2733  CE2 TRP   174      16.607  -9.458  17.448  1.00  0.00           C  
ATOM   2734  CZ2 TRP   174      17.093  -9.550  16.087  1.00  0.00           C  
ATOM   2735  HZ2 TRP   174      17.090  -8.696  15.420  1.00  0.00           H  
ATOM   2736  CH2 TRP   174      17.455 -10.824  15.665  1.00  0.00           C  
ATOM   2737  HH2 TRP   174      17.895 -10.922  14.684  1.00  0.00           H  
ATOM   2738  CZ3 TRP   174      17.226 -11.974  16.414  1.00  0.00           C  
ATOM   2739  HZ3 TRP   174      17.456 -12.930  15.960  1.00  0.00           H  
ATOM   2740  CE3 TRP   174      16.703 -11.917  17.727  1.00  0.00           C  
ATOM   2741  HE3 TRP   174      16.451 -12.859  18.208  1.00  0.00           H  
ATOM   2742  CD2 TRP   174      16.316 -10.669  18.251  1.00  0.00           C  
ATOM   2743  C   TRP   174      17.359 -10.519  22.187  1.00  0.00           C  
ATOM   2744  O   TRP   174      18.512 -10.301  21.753  1.00  0.00           O  
ATOM   2745  N   LEU   175      16.856  -9.864  23.218  1.00  0.00           N  
ATOM   2746  H   LEU   175      15.933 -10.030  23.603  1.00  0.00           H  
ATOM   2747  CA  LEU   175      17.588  -8.913  24.057  1.00  0.00           C  
ATOM   2748  HA  LEU   175      18.054  -8.110  23.479  1.00  0.00           H  
ATOM   2749  CB  LEU   175      16.486  -8.125  24.777  1.00  0.00           C  
ATOM   2750  HB2 LEU   175      15.989  -8.774  25.501  1.00  0.00           H  
ATOM   2751  HB3 LEU   175      17.068  -7.393  25.328  1.00  0.00           H  
ATOM   2752  CG  LEU   175      15.494  -7.350  23.961  1.00  0.00           C  
ATOM   2753  HG  LEU   175      15.025  -7.994  23.209  1.00  0.00           H  
ATOM   2754  CD1 LEU   175      14.351  -6.865  24.761  1.00  0.00           C  
ATOM   2755 HD11 LEU   175      13.940  -7.797  25.177  1.00  0.00           H  
ATOM   2756 HD12 LEU   175      14.786  -6.223  25.530  1.00  0.00           H  
ATOM   2757 HD13 LEU   175      13.557  -6.354  24.223  1.00  0.00           H  
ATOM   2758  CD2 LEU   175      16.059  -6.119  23.258  1.00  0.00           C  
ATOM   2759 HD21 LEU   175      15.304  -5.559  22.701  1.00  0.00           H  
ATOM   2760 HD22 LEU   175      16.596  -5.541  24.013  1.00  0.00           H  
ATOM   2761 HD23 LEU   175      16.874  -6.506  22.636  1.00  0.00           H  
ATOM   2762  C   LEU   175      18.695  -9.618  24.861  1.00  0.00           C  
ATOM   2763  O   LEU   175      19.547  -8.848  25.322  1.00  0.00           O  
ATOM   2764  N   ASP   176      18.872 -10.973  24.896  1.00  0.00           N  
ATOM   2765  H   ASP   176      18.254 -11.586  24.376  1.00  0.00           H  
ATOM   2766  CA  ASP   176      19.975 -11.649  25.569  1.00  0.00           C  
ATOM   2767  HA  ASP   176      20.560 -10.940  26.142  1.00  0.00           H  
ATOM   2768  CB  ASP   176      19.506 -12.732  26.583  1.00  0.00           C  
ATOM   2769  HB2 ASP   176      18.712 -12.408  27.250  1.00  0.00           H  
ATOM   2770  HB3 ASP   176      19.114 -13.471  25.890  1.00  0.00           H  
ATOM   2771  CG  ASP   176      20.672 -13.169  27.450  1.00  0.00           C  
ATOM   2772  OD1 ASP   176      20.870 -14.454  27.529  1.00  0.00           O  
ATOM   2773  OD2 ASP   176      21.397 -12.314  28.048  1.00  0.00           O  
ATOM   2774  C   ASP   176      20.971 -12.203  24.532  1.00  0.00           C  
ATOM   2775  O   ASP   176      22.085 -12.616  24.884  1.00  0.00           O  
ATOM   2776  N   SER   177      20.600 -12.145  23.262  1.00  0.00           N  
ATOM   2777  H   SER   177      19.738 -11.633  23.102  1.00  0.00           H  
ATOM   2778  CA  SER   177      21.456 -12.364  21.989  1.00  0.00           C  
ATOM   2779  HA  SER   177      22.163 -13.172  22.158  1.00  0.00           H  
ATOM   2780  CB  SER   177      20.388 -12.806  21.028  1.00  0.00           C  
ATOM   2781  HB2 SER   177      19.754 -13.536  21.534  1.00  0.00           H  
ATOM   2782  HB3 SER   177      19.894 -11.904  20.697  1.00  0.00           H  
ATOM   2783  OG  SER   177      20.946 -13.451  19.864  1.00  0.00           O  
ATOM   2784  HG  SER   177      20.663 -13.021  19.059  1.00  0.00           H  
ATOM   2785  C   SER   177      22.189 -11.114  21.540  1.00  0.00           C  
ATOM   2786  O   SER   177      23.220 -11.149  20.863  1.00  0.00           O  
ATOM   2787  N   LEU   178      21.710  -9.893  21.884  1.00  0.00           N  
ATOM   2788  H   LEU   178      20.864  -9.882  22.443  1.00  0.00           H  
ATOM   2789  CA  LEU   178      22.337  -8.621  21.530  1.00  0.00           C  
ATOM   2790  HA  LEU   178      22.567  -8.607  20.460  1.00  0.00           H  
ATOM   2791  CB  LEU   178      21.471  -7.418  21.762  1.00  0.00           C  
ATOM   2792  HB2 LEU   178      21.252  -7.194  22.798  1.00  0.00           H  
ATOM   2793  HB3 LEU   178      22.017  -6.538  21.427  1.00  0.00           H  
ATOM   2794  CG  LEU   178      20.115  -7.385  20.944  1.00  0.00           C  
ATOM   2795  HG  LEU   178      19.470  -8.064  21.512  1.00  0.00           H  
ATOM   2796  CD1 LEU   178      19.482  -6.077  20.964  1.00  0.00           C  
ATOM   2797 HD11 LEU   178      19.957  -5.503  20.166  1.00  0.00           H  
ATOM   2798 HD12 LEU   178      18.441  -6.186  20.654  1.00  0.00           H  
ATOM   2799 HD13 LEU   178      19.487  -5.499  21.883  1.00  0.00           H  
ATOM   2800  CD2 LEU   178      20.032  -7.935  19.496  1.00  0.00           C  
ATOM   2801 HD21 LEU   178      20.687  -7.313  18.875  1.00  0.00           H  
ATOM   2802 HD22 LEU   178      20.247  -9.004  19.437  1.00  0.00           H  
ATOM   2803 HD23 LEU   178      18.985  -7.762  19.244  1.00  0.00           H  
ATOM   2804  C   LEU   178      23.631  -8.582  22.401  1.00  0.00           C  
ATOM   2805  O   LEU   178      23.626  -9.203  23.509  1.00  0.00           O  
ATOM   2806  N   GLN   179      24.764  -8.150  21.832  1.00  0.00           N  
ATOM   2807  H   GLN   179      24.779  -7.853  20.863  1.00  0.00           H  
ATOM   2808  CA  GLN   179      26.035  -7.961  22.569  1.00  0.00           C  
ATOM   2809  HA  GLN   179      25.816  -8.049  23.637  1.00  0.00           H  
ATOM   2810  CB  GLN   179      27.202  -8.870  22.242  1.00  0.00           C  
ATOM   2811  HB2 GLN   179      26.763  -9.858  22.153  1.00  0.00           H  
ATOM   2812  HB3 GLN   179      27.472  -8.641  21.203  1.00  0.00           H  
ATOM   2813  CG  GLN   179      28.349  -8.927  23.251  1.00  0.00           C  
ATOM   2814  HG2 GLN   179      27.966  -9.260  24.213  1.00  0.00           H  
ATOM   2815  HG3 GLN   179      29.049  -9.739  23.047  1.00  0.00           H  
ATOM   2816  CD  GLN   179      29.129  -7.610  23.485  1.00  0.00           C  
ATOM   2817  OE1 GLN   179      29.989  -7.220  22.735  1.00  0.00           O  
ATOM   2818  NE2 GLN   179      28.916  -7.016  24.598  1.00  0.00           N  
ATOM   2819 HE21 GLN   179      29.480  -6.249  24.955  1.00  0.00           H  
ATOM   2820 HE22 GLN   179      28.278  -7.452  25.235  1.00  0.00           H  
ATOM   2821  C   GLN   179      26.254  -6.452  22.444  1.00  0.00           C  
ATOM   2822  O   GLN   179      26.855  -6.067  21.480  1.00  0.00           O  
ATOM   2823  N   ILE   180      25.831  -5.566  23.349  1.00  0.00           N  
ATOM   2824  H   ILE   180      25.380  -5.977  24.161  1.00  0.00           H  
ATOM   2825  CA  ILE   180      25.737  -4.055  23.194  1.00  0.00           C  
ATOM   2826  HA  ILE   180      25.161  -3.894  22.275  1.00  0.00           H  
ATOM   2827  CB  ILE   180      24.965  -3.549  24.448  1.00  0.00           C  
ATOM   2828  HB  ILE   180      24.107  -4.213  24.561  1.00  0.00           H  
ATOM   2829  CG2 ILE   180      25.747  -3.690  25.758  1.00  0.00           C  
ATOM   2830 HG21 ILE   180      26.610  -3.027  25.710  1.00  0.00           H  
ATOM   2831 HG22 ILE   180      25.171  -3.402  26.637  1.00  0.00           H  
ATOM   2832 HG23 ILE   180      25.989  -4.759  25.795  1.00  0.00           H  
ATOM   2833  CG1 ILE   180      24.410  -2.125  24.255  1.00  0.00           C  
ATOM   2834 HG12 ILE   180      23.801  -2.047  25.158  1.00  0.00           H  
ATOM   2835 HG13 ILE   180      25.277  -1.467  24.279  1.00  0.00           H  
ATOM   2836  CD1 ILE   180      23.537  -1.954  23.036  1.00  0.00           C  
ATOM   2837 HD11 ILE   180      22.712  -2.644  22.883  1.00  0.00           H  
ATOM   2838 HD12 ILE   180      23.054  -0.990  22.906  1.00  0.00           H  
ATOM   2839 HD13 ILE   180      24.110  -1.907  22.105  1.00  0.00           H  
ATOM   2840  C   ILE   180      27.004  -3.253  22.856  1.00  0.00           C  
ATOM   2841  O   ILE   180      26.825  -2.172  22.258  1.00  0.00           O  
ATOM   2842  N   ASP   181      28.173  -3.783  23.018  1.00  0.00           N  
ATOM   2843  H   ASP   181      28.129  -4.758  23.265  1.00  0.00           H  
ATOM   2844  CA  ASP   181      29.454  -3.147  22.544  1.00  0.00           C  
ATOM   2845  HA  ASP   181      29.416  -2.069  22.737  1.00  0.00           H  
ATOM   2846  CB  ASP   181      30.637  -3.681  23.393  1.00  0.00           C  
ATOM   2847  HB2 ASP   181      30.703  -4.710  23.052  1.00  0.00           H  
ATOM   2848  HB3 ASP   181      31.588  -3.196  23.152  1.00  0.00           H  
ATOM   2849  CG  ASP   181      30.519  -3.553  24.937  1.00  0.00           C  
ATOM   2850  OD1 ASP   181      31.048  -4.501  25.597  1.00  0.00           O  
ATOM   2851  OD2 ASP   181      29.983  -2.549  25.461  1.00  0.00           O  
ATOM   2852  C   ASP   181      29.820  -3.488  21.072  1.00  0.00           C  
ATOM   2853  O   ASP   181      30.596  -2.750  20.438  1.00  0.00           O  
ATOM   2854  N   ASN   182      29.277  -4.588  20.469  1.00  0.00           N  
ATOM   2855  H   ASN   182      28.493  -4.996  20.955  1.00  0.00           H  
ATOM   2856  CA  ASN   182      29.493  -5.007  19.083  1.00  0.00           C  
ATOM   2857  HA  ASN   182      30.493  -4.647  18.874  1.00  0.00           H  
ATOM   2858  CB  ASN   182      29.336  -6.587  18.977  1.00  0.00           C  
ATOM   2859  HB2 ASN   182      28.745  -6.941  19.814  1.00  0.00           H  
ATOM   2860  HB3 ASN   182      28.846  -6.982  18.090  1.00  0.00           H  
ATOM   2861  CG  ASN   182      30.658  -7.317  19.098  1.00  0.00           C  
ATOM   2862  OD1 ASN   182      31.343  -7.651  18.146  1.00  0.00           O  
ATOM   2863  ND2 ASN   182      31.120  -7.520  20.241  1.00  0.00           N  
ATOM   2864 HD21 ASN   182      31.998  -8.000  20.161  1.00  0.00           H  
ATOM   2865 HD22 ASN   182      30.707  -7.160  21.095  1.00  0.00           H  
ATOM   2866  C   ASN   182      28.619  -4.242  18.095  1.00  0.00           C  
ATOM   2867  O   ASN   182      27.666  -4.773  17.499  1.00  0.00           O  
ATOM   2868  N   LEU   183      28.891  -2.943  17.950  1.00  0.00           N  
ATOM   2869  H   LEU   183      29.681  -2.541  18.438  1.00  0.00           H  
ATOM   2870  CA  LEU   183      28.045  -2.051  17.115  1.00  0.00           C  
ATOM   2871  HA  LEU   183      27.167  -1.933  17.748  1.00  0.00           H  
ATOM   2872  CB  LEU   183      28.868  -0.719  17.065  1.00  0.00           C  
ATOM   2873  HB2 LEU   183      29.800  -0.852  16.534  1.00  0.00           H  
ATOM   2874  HB3 LEU   183      28.291   0.007  16.494  1.00  0.00           H  
ATOM   2875  CG  LEU   183      29.139  -0.125  18.512  1.00  0.00           C  
ATOM   2876  HG  LEU   183      29.936  -0.665  19.042  1.00  0.00           H  
ATOM   2877  CD1 LEU   183      29.561   1.379  18.338  1.00  0.00           C  
ATOM   2878 HD11 LEU   183      28.921   1.980  17.697  1.00  0.00           H  
ATOM   2879 HD12 LEU   183      29.573   1.893  19.299  1.00  0.00           H  
ATOM   2880 HD13 LEU   183      30.571   1.434  17.952  1.00  0.00           H  
ATOM   2881  CD2 LEU   183      27.936  -0.147  19.413  1.00  0.00           C  
ATOM   2882 HD21 LEU   183      27.733  -1.143  19.801  1.00  0.00           H  
ATOM   2883 HD22 LEU   183      28.072   0.508  20.266  1.00  0.00           H  
ATOM   2884 HD23 LEU   183      27.146   0.244  18.772  1.00  0.00           H  
ATOM   2885  C   LEU   183      27.749  -2.491  15.703  1.00  0.00           C  
ATOM   2886  O   LEU   183      26.776  -2.063  15.112  1.00  0.00           O  
ATOM   2887  N   THR   184      28.567  -3.311  15.099  1.00  0.00           N  
ATOM   2888  H   THR   184      29.399  -3.566  15.610  1.00  0.00           H  
ATOM   2889  CA  THR   184      28.507  -3.629  13.628  1.00  0.00           C  
ATOM   2890  HA  THR   184      28.271  -2.758  13.011  1.00  0.00           H  
ATOM   2891  CB  THR   184      29.876  -4.196  13.132  1.00  0.00           C  
ATOM   2892  HB  THR   184      29.765  -4.409  12.071  1.00  0.00           H  
ATOM   2893  CG2 THR   184      30.960  -3.163  13.181  1.00  0.00           C  
ATOM   2894 HG21 THR   184      31.859  -3.722  12.919  1.00  0.00           H  
ATOM   2895 HG22 THR   184      30.583  -2.380  12.531  1.00  0.00           H  
ATOM   2896 HG23 THR   184      31.145  -2.732  14.168  1.00  0.00           H  
ATOM   2897  OG1 THR   184      30.154  -5.406  13.769  1.00  0.00           O  
ATOM   2898  HG1 THR   184      30.383  -5.174  14.679  1.00  0.00           H  
ATOM   2899  C   THR   184      27.451  -4.751  13.263  1.00  0.00           C  
ATOM   2900  O   THR   184      27.103  -5.004  12.107  1.00  0.00           O  
ATOM   2901  N   SER   185      26.979  -5.493  14.253  1.00  0.00           N  
ATOM   2902  H   SER   185      27.191  -5.164  15.182  1.00  0.00           H  
ATOM   2903  CA  SER   185      26.066  -6.621  14.157  1.00  0.00           C  
ATOM   2904  HA  SER   185      26.440  -7.272  13.368  1.00  0.00           H  
ATOM   2905  CB  SER   185      26.007  -7.464  15.377  1.00  0.00           C  
ATOM   2906  HB2 SER   185      27.048  -7.620  15.653  1.00  0.00           H  
ATOM   2907  HB3 SER   185      25.486  -6.901  16.157  1.00  0.00           H  
ATOM   2908  OG  SER   185      25.334  -8.741  15.172  1.00  0.00           O  
ATOM   2909  HG  SER   185      24.533  -8.745  15.704  1.00  0.00           H  
ATOM   2910  C   SER   185      24.631  -6.230  13.718  1.00  0.00           C  
ATOM   2911  O   SER   185      23.999  -5.457  14.352  1.00  0.00           O  
ATOM   2912  N   PRO   186      24.057  -6.802  12.679  1.00  0.00           N  
ATOM   2913  CD  PRO   186      24.776  -7.771  11.891  1.00  0.00           C  
ATOM   2914  HD2 PRO   186      25.039  -8.623  12.515  1.00  0.00           H  
ATOM   2915  HD3 PRO   186      25.595  -7.406  11.278  1.00  0.00           H  
ATOM   2916  CG  PRO   186      23.705  -8.463  11.073  1.00  0.00           C  
ATOM   2917  HG2 PRO   186      23.360  -9.357  11.595  1.00  0.00           H  
ATOM   2918  HG3 PRO   186      24.159  -8.803  10.141  1.00  0.00           H  
ATOM   2919  CB  PRO   186      22.737  -7.292  10.827  1.00  0.00           C  
ATOM   2920  HB2 PRO   186      21.705  -7.628  10.729  1.00  0.00           H  
ATOM   2921  HB3 PRO   186      23.021  -6.716   9.950  1.00  0.00           H  
ATOM   2922  CA  PRO   186      22.850  -6.415  12.096  1.00  0.00           C  
ATOM   2923  HA  PRO   186      22.856  -5.401  11.704  1.00  0.00           H  
ATOM   2924  C   PRO   186      21.627  -6.572  13.019  1.00  0.00           C  
ATOM   2925  O   PRO   186      20.726  -5.825  12.824  1.00  0.00           O  
ATOM   2926  N   ASP   187      21.599  -7.516  13.967  1.00  0.00           N  
ATOM   2927  H   ASP   187      22.406  -8.111  14.127  1.00  0.00           H  
ATOM   2928  CA  ASP   187      20.472  -7.714  14.893  1.00  0.00           C  
ATOM   2929  HA  ASP   187      19.574  -7.994  14.345  1.00  0.00           H  
ATOM   2930  CB  ASP   187      20.652  -8.947  15.770  1.00  0.00           C  
ATOM   2931  HB2 ASP   187      19.845  -9.173  16.452  1.00  0.00           H  
ATOM   2932  HB3 ASP   187      20.510  -9.765  15.060  1.00  0.00           H  
ATOM   2933  CG  ASP   187      22.047  -9.284  16.469  1.00  0.00           C  
ATOM   2934  OD1 ASP   187      23.023  -8.561  16.198  1.00  0.00           O  
ATOM   2935  OD2 ASP   187      22.241 -10.285  17.245  1.00  0.00           O  
ATOM   2936  C   ASP   187      20.195  -6.520  15.768  1.00  0.00           C  
ATOM   2937  O   ASP   187      19.054  -6.083  15.886  1.00  0.00           O  
ATOM   2938  N   LEU   188      21.282  -5.941  16.290  1.00  0.00           N  
ATOM   2939  H   LEU   188      22.167  -6.403  16.149  1.00  0.00           H  
ATOM   2940  CA  LEU   188      21.241  -4.682  17.025  1.00  0.00           C  
ATOM   2941  HA  LEU   188      20.514  -4.800  17.831  1.00  0.00           H  
ATOM   2942  CB  LEU   188      22.683  -4.500  17.553  1.00  0.00           C  
ATOM   2943  HB2 LEU   188      23.106  -5.171  18.285  1.00  0.00           H  
ATOM   2944  HB3 LEU   188      23.374  -4.366  16.713  1.00  0.00           H  
ATOM   2945  CG  LEU   188      22.760  -3.091  18.313  1.00  0.00           C  
ATOM   2946  HG  LEU   188      22.421  -2.214  17.755  1.00  0.00           H  
ATOM   2947  CD1 LEU   188      21.858  -3.117  19.557  1.00  0.00           C  
ATOM   2948 HD11 LEU   188      22.086  -4.011  20.154  1.00  0.00           H  
ATOM   2949 HD12 LEU   188      22.080  -2.330  20.275  1.00  0.00           H  
ATOM   2950 HD13 LEU   188      20.816  -3.059  19.246  1.00  0.00           H  
ATOM   2951  CD2 LEU   188      24.213  -2.885  18.735  1.00  0.00           C  
ATOM   2952 HD21 LEU   188      24.315  -1.953  19.294  1.00  0.00           H  
ATOM   2953 HD22 LEU   188      24.522  -3.712  19.375  1.00  0.00           H  
ATOM   2954 HD23 LEU   188      24.868  -2.868  17.862  1.00  0.00           H  
ATOM   2955  C   LEU   188      20.790  -3.526  16.195  1.00  0.00           C  
ATOM   2956  O   LEU   188      20.033  -2.672  16.672  1.00  0.00           O  
ATOM   2957  N   GLN   189      21.438  -3.450  15.022  1.00  0.00           N  
ATOM   2958  H   GLN   189      22.148  -4.117  14.777  1.00  0.00           H  
ATOM   2959  CA  GLN   189      21.126  -2.367  14.117  1.00  0.00           C  
ATOM   2960  HA  GLN   189      20.957  -1.461  14.686  1.00  0.00           H  
ATOM   2961  CB  GLN   189      22.198  -2.287  13.002  1.00  0.00           C  
ATOM   2962  HB2 GLN   189      22.185  -3.244  12.469  1.00  0.00           H  
ATOM   2963  HB3 GLN   189      21.797  -1.517  12.337  1.00  0.00           H  
ATOM   2964  CG  GLN   189      23.596  -1.830  13.474  1.00  0.00           C  
ATOM   2965  HG2 GLN   189      23.594  -0.985  14.173  1.00  0.00           H  
ATOM   2966  HG3 GLN   189      24.123  -2.667  13.950  1.00  0.00           H  
ATOM   2967  CD  GLN   189      24.562  -1.305  12.429  1.00  0.00           C  
ATOM   2968  OE1 GLN   189      24.173  -0.682  11.402  1.00  0.00           O  
ATOM   2969  NE2 GLN   189      25.868  -1.503  12.476  1.00  0.00           N  
ATOM   2970 HE21 GLN   189      26.350  -1.034  11.728  1.00  0.00           H  
ATOM   2971 HE22 GLN   189      26.244  -1.790  13.372  1.00  0.00           H  
ATOM   2972  C   GLN   189      19.623  -2.442  13.554  1.00  0.00           C  
ATOM   2973  O   GLN   189      18.939  -1.442  13.546  1.00  0.00           O  
ATOM   2974  N   LEU   190      19.055  -3.667  13.384  1.00  0.00           N  
ATOM   2975  H   LEU   190      19.688  -4.443  13.295  1.00  0.00           H  
ATOM   2976  CA  LEU   190      17.586  -3.967  13.217  1.00  0.00           C  
ATOM   2977  HA  LEU   190      17.279  -3.227  12.475  1.00  0.00           H  
ATOM   2978  CB  LEU   190      17.450  -5.383  12.885  1.00  0.00           C  
ATOM   2979  HB2 LEU   190      18.116  -5.919  13.554  1.00  0.00           H  
ATOM   2980  HB3 LEU   190      16.414  -5.686  13.052  1.00  0.00           H  
ATOM   2981  CG  LEU   190      17.795  -5.772  11.448  1.00  0.00           C  
ATOM   2982  HG  LEU   190      18.775  -5.361  11.222  1.00  0.00           H  
ATOM   2983  CD1 LEU   190      17.768  -7.292  11.137  1.00  0.00           C  
ATOM   2984 HD11 LEU   190      16.839  -7.666  11.554  1.00  0.00           H  
ATOM   2985 HD12 LEU   190      17.911  -7.572  10.093  1.00  0.00           H  
ATOM   2986 HD13 LEU   190      18.516  -7.806  11.739  1.00  0.00           H  
ATOM   2987  CD2 LEU   190      16.788  -5.100  10.424  1.00  0.00           C  
ATOM   2988 HD21 LEU   190      15.965  -5.795  10.293  1.00  0.00           H  
ATOM   2989 HD22 LEU   190      16.359  -4.200  10.868  1.00  0.00           H  
ATOM   2990 HD23 LEU   190      17.203  -4.951   9.433  1.00  0.00           H  
ATOM   2991  C   LEU   190      16.704  -3.593  14.386  1.00  0.00           C  
ATOM   2992  O   LEU   190      15.648  -2.993  14.199  1.00  0.00           O  
ATOM   2993  N   THR   191      17.202  -3.876  15.578  1.00  0.00           N  
ATOM   2994  H   THR   191      18.097  -4.332  15.596  1.00  0.00           H  
ATOM   2995  CA  THR   191      16.492  -3.609  16.869  1.00  0.00           C  
ATOM   2996  HA  THR   191      15.498  -4.047  16.753  1.00  0.00           H  
ATOM   2997  CB  THR   191      17.037  -4.542  18.001  1.00  0.00           C  
ATOM   2998  HB  THR   191      18.006  -4.112  18.270  1.00  0.00           H  
ATOM   2999  CG2 THR   191      16.118  -4.517  19.242  1.00  0.00           C  
ATOM   3000 HG21 THR   191      16.747  -4.992  19.987  1.00  0.00           H  
ATOM   3001 HG22 THR   191      15.833  -3.481  19.438  1.00  0.00           H  
ATOM   3002 HG23 THR   191      15.291  -5.231  19.273  1.00  0.00           H  
ATOM   3003  OG1 THR   191      16.882  -5.841  17.409  1.00  0.00           O  
ATOM   3004  HG1 THR   191      17.570  -6.015  16.755  1.00  0.00           H  
ATOM   3005  C   THR   191      16.427  -2.147  17.345  1.00  0.00           C  
ATOM   3006  O   THR   191      15.352  -1.609  17.641  1.00  0.00           O  
ATOM   3007  N   VAL   192      17.521  -1.395  17.210  1.00  0.00           N  
ATOM   3008  H   VAL   192      18.346  -1.888  16.880  1.00  0.00           H  
ATOM   3009  CA  VAL   192      17.510   0.113  17.186  1.00  0.00           C  
ATOM   3010  HA  VAL   192      17.045   0.482  18.099  1.00  0.00           H  
ATOM   3011  CB  VAL   192      18.912   0.673  16.936  1.00  0.00           C  
ATOM   3012  HB  VAL   192      19.271   0.270  15.988  1.00  0.00           H  
ATOM   3013  CG1 VAL   192      18.871   2.198  16.855  1.00  0.00           C  
ATOM   3014 HG11 VAL   192      18.294   2.492  15.972  1.00  0.00           H  
ATOM   3015 HG12 VAL   192      18.330   2.580  17.723  1.00  0.00           H  
ATOM   3016 HG13 VAL   192      19.853   2.647  16.900  1.00  0.00           H  
ATOM   3017  CG2 VAL   192      19.839   0.326  18.149  1.00  0.00           C  
ATOM   3018 HG21 VAL   192      20.842   0.473  17.742  1.00  0.00           H  
ATOM   3019 HG22 VAL   192      19.781   0.924  19.056  1.00  0.00           H  
ATOM   3020 HG23 VAL   192      19.904  -0.753  18.279  1.00  0.00           H  
ATOM   3021  C   VAL   192      16.573   0.673  16.056  1.00  0.00           C  
ATOM   3022  O   VAL   192      16.003   1.747  16.243  1.00  0.00           O  
ATOM   3023  N   GLY   193      16.448  -0.031  14.914  1.00  0.00           N  
ATOM   3024  H   GLY   193      16.963  -0.900  14.843  1.00  0.00           H  
ATOM   3025  CA  GLY   193      15.505   0.228  13.810  1.00  0.00           C  
ATOM   3026  HA2 GLY   193      15.657   1.256  13.473  1.00  0.00           H  
ATOM   3027  HA3 GLY   193      15.609  -0.583  13.083  1.00  0.00           H  
ATOM   3028  C   GLY   193      13.993   0.146  14.307  1.00  0.00           C  
ATOM   3029  O   GLY   193      13.257   1.097  14.226  1.00  0.00           O  
ATOM   3030  N   ALA   194      13.744  -0.930  15.031  1.00  0.00           N  
ATOM   3031  H   ALA   194      14.444  -1.646  15.179  1.00  0.00           H  
ATOM   3032  CA  ALA   194      12.431  -1.176  15.752  1.00  0.00           C  
ATOM   3033  HA  ALA   194      11.714  -0.930  14.967  1.00  0.00           H  
ATOM   3034  CB  ALA   194      12.400  -2.684  16.199  1.00  0.00           C  
ATOM   3035  HB1 ALA   194      12.583  -3.258  15.286  1.00  0.00           H  
ATOM   3036  HB2 ALA   194      13.155  -2.910  16.944  1.00  0.00           H  
ATOM   3037  HB3 ALA   194      11.428  -2.939  16.619  1.00  0.00           H  
ATOM   3038  C   ALA   194      12.213  -0.137  16.855  1.00  0.00           C  
ATOM   3039  O   ALA   194      11.070   0.219  17.025  1.00  0.00           O  
ATOM   3040  N   VAL   195      13.276   0.266  17.619  1.00  0.00           N  
ATOM   3041  H   VAL   195      14.160  -0.219  17.486  1.00  0.00           H  
ATOM   3042  CA  VAL   195      13.093   1.296  18.698  1.00  0.00           C  
ATOM   3043  HA  VAL   195      12.284   0.966  19.352  1.00  0.00           H  
ATOM   3044  CB  VAL   195      14.276   1.432  19.643  1.00  0.00           C  
ATOM   3045  HB  VAL   195      15.189   1.535  19.057  1.00  0.00           H  
ATOM   3046  CG1 VAL   195      14.084   2.601  20.532  1.00  0.00           C  
ATOM   3047 HG11 VAL   195      14.189   3.547  19.996  1.00  0.00           H  
ATOM   3048 HG12 VAL   195      13.111   2.507  21.011  1.00  0.00           H  
ATOM   3049 HG13 VAL   195      14.844   2.746  21.303  1.00  0.00           H  
ATOM   3050  CG2 VAL   195      14.301   0.168  20.476  1.00  0.00           C  
ATOM   3051 HG21 VAL   195      14.452  -0.699  19.831  1.00  0.00           H  
ATOM   3052 HG22 VAL   195      15.111   0.147  21.197  1.00  0.00           H  
ATOM   3053 HG23 VAL   195      13.359  -0.029  20.998  1.00  0.00           H  
ATOM   3054  C   VAL   195      12.595   2.546  18.144  1.00  0.00           C  
ATOM   3055  O   VAL   195      11.607   3.121  18.666  1.00  0.00           O  
ATOM   3056  N   ILE   196      13.278   3.131  17.133  1.00  0.00           N  
ATOM   3057  H   ILE   196      13.938   2.544  16.646  1.00  0.00           H  
ATOM   3058  CA  ILE   196      12.916   4.268  16.360  1.00  0.00           C  
ATOM   3059  HA  ILE   196      12.949   5.214  16.901  1.00  0.00           H  
ATOM   3060  CB  ILE   196      14.063   4.468  15.325  1.00  0.00           C  
ATOM   3061  HB  ILE   196      14.276   3.499  14.884  1.00  0.00           H  
ATOM   3062  CG2 ILE   196      13.768   5.414  14.181  1.00  0.00           C  
ATOM   3063 HG21 ILE   196      13.305   6.341  14.524  1.00  0.00           H  
ATOM   3064 HG22 ILE   196      14.604   5.537  13.491  1.00  0.00           H  
ATOM   3065 HG23 ILE   196      13.116   4.928  13.457  1.00  0.00           H  
ATOM   3066  CG1 ILE   196      15.382   4.896  16.025  1.00  0.00           C  
ATOM   3067 HG12 ILE   196      15.215   5.908  16.394  1.00  0.00           H  
ATOM   3068 HG13 ILE   196      15.503   4.208  16.856  1.00  0.00           H  
ATOM   3069  CD1 ILE   196      16.602   4.844  15.097  1.00  0.00           C  
ATOM   3070 HD11 ILE   196      16.647   4.071  14.334  1.00  0.00           H  
ATOM   3071 HD12 ILE   196      16.595   5.732  14.468  1.00  0.00           H  
ATOM   3072 HD13 ILE   196      17.498   4.921  15.720  1.00  0.00           H  
ATOM   3073  C   ILE   196      11.511   4.153  15.762  1.00  0.00           C  
ATOM   3074  O   ILE   196      10.746   5.164  15.924  1.00  0.00           O  
ATOM   3075  N   VAL   197      11.187   3.042  15.134  1.00  0.00           N  
ATOM   3076  H   VAL   197      11.839   2.326  14.840  1.00  0.00           H  
ATOM   3077  CA  VAL   197       9.732   2.935  14.558  1.00  0.00           C  
ATOM   3078  HA  VAL   197       9.586   3.902  14.085  1.00  0.00           H  
ATOM   3079  CB  VAL   197       9.588   1.796  13.491  1.00  0.00           C  
ATOM   3080  HB  VAL   197       9.921   0.845  13.890  1.00  0.00           H  
ATOM   3081  CG1 VAL   197       8.143   1.621  12.890  1.00  0.00           C  
ATOM   3082 HG11 VAL   197       7.727   2.618  12.749  1.00  0.00           H  
ATOM   3083 HG12 VAL   197       8.140   0.996  12.001  1.00  0.00           H  
ATOM   3084 HG13 VAL   197       7.438   1.140  13.569  1.00  0.00           H  
ATOM   3085  CG2 VAL   197      10.527   2.101  12.338  1.00  0.00           C  
ATOM   3086 HG21 VAL   197      11.522   1.965  12.758  1.00  0.00           H  
ATOM   3087 HG22 VAL   197      10.380   1.399  11.511  1.00  0.00           H  
ATOM   3088 HG23 VAL   197      10.423   3.161  12.109  1.00  0.00           H  
ATOM   3089  C   VAL   197       8.625   2.646  15.597  1.00  0.00           C  
ATOM   3090  O   VAL   197       7.468   3.101  15.432  1.00  0.00           O  
ATOM   3091  N   GLU   198       8.960   2.094  16.792  1.00  0.00           N  
ATOM   3092  H   GLU   198       9.894   1.743  16.923  1.00  0.00           H  
ATOM   3093  CA  GLU   198       8.051   2.011  17.928  1.00  0.00           C  
ATOM   3094  HA  GLU   198       7.151   1.562  17.508  1.00  0.00           H  
ATOM   3095  CB  GLU   198       8.616   1.062  18.989  1.00  0.00           C  
ATOM   3096  HB2 GLU   198       9.625   1.407  19.204  1.00  0.00           H  
ATOM   3097  HB3 GLU   198       8.047   1.078  19.919  1.00  0.00           H  
ATOM   3098  CG  GLU   198       8.608  -0.382  18.702  1.00  0.00           C  
ATOM   3099  HG2 GLU   198       8.673  -0.505  17.620  1.00  0.00           H  
ATOM   3100  HG3 GLU   198       9.501  -0.790  19.175  1.00  0.00           H  
ATOM   3101  CD  GLU   198       7.423  -1.227  19.128  1.00  0.00           C  
ATOM   3102  OE1 GLU   198       6.209  -0.838  18.913  1.00  0.00           O  
ATOM   3103  OE2 GLU   198       7.607  -2.303  19.731  1.00  0.00           O  
ATOM   3104  C   GLU   198       7.762   3.356  18.534  1.00  0.00           C  
ATOM   3105  O   GLU   198       6.597   3.553  18.961  1.00  0.00           O  
ATOM   3106  N   GLU   199       8.703   4.279  18.418  1.00  0.00           N  
ATOM   3107  H   GLU   199       9.621   3.970  18.120  1.00  0.00           H  
ATOM   3108  CA  GLU   199       8.450   5.673  18.904  1.00  0.00           C  
ATOM   3109  HA  GLU   199       7.681   5.715  19.669  1.00  0.00           H  
ATOM   3110  CB  GLU   199       9.770   6.270  19.426  1.00  0.00           C  
ATOM   3111  HB2 GLU   199      10.131   5.544  20.153  1.00  0.00           H  
ATOM   3112  HB3 GLU   199      10.475   6.364  18.597  1.00  0.00           H  
ATOM   3113  CG  GLU   199       9.552   7.671  20.026  1.00  0.00           C  
ATOM   3114  HG2 GLU   199       9.110   8.364  19.307  1.00  0.00           H  
ATOM   3115  HG3 GLU   199       8.754   7.567  20.764  1.00  0.00           H  
ATOM   3116  CD  GLU   199      10.780   8.302  20.757  1.00  0.00           C  
ATOM   3117  OE1 GLU   199      11.950   7.833  20.508  1.00  0.00           O  
ATOM   3118  OE2 GLU   199      10.665   9.204  21.627  1.00  0.00           O  
ATOM   3119  C   GLU   199       7.716   6.515  17.839  1.00  0.00           C  
ATOM   3120  O   GLU   199       6.703   7.130  18.220  1.00  0.00           O  
ATOM   3121  N   MET   200       8.089   6.317  16.540  1.00  0.00           N  
ATOM   3122  H   MET   200       8.930   5.819  16.323  1.00  0.00           H  
ATOM   3123  CA  MET   200       7.294   6.908  15.450  1.00  0.00           C  
ATOM   3124  HA  MET   200       7.448   7.986  15.406  1.00  0.00           H  
ATOM   3125  CB  MET   200       7.928   6.337  14.118  1.00  0.00           C  
ATOM   3126  HB2 MET   200       8.971   6.634  14.037  1.00  0.00           H  
ATOM   3127  HB3 MET   200       8.044   5.249  14.189  1.00  0.00           H  
ATOM   3128  CG  MET   200       7.191   6.631  12.743  1.00  0.00           C  
ATOM   3129  HG2 MET   200       6.144   6.431  12.934  1.00  0.00           H  
ATOM   3130  HG3 MET   200       7.302   7.634  12.315  1.00  0.00           H  
ATOM   3131  SD  MET   200       7.825   5.446  11.532  1.00  0.00           S  
ATOM   3132  CE  MET   200       9.449   6.123  11.139  1.00  0.00           C  
ATOM   3133  HE1 MET   200      10.053   6.108  12.035  1.00  0.00           H  
ATOM   3134  HE2 MET   200       9.875   5.573  10.297  1.00  0.00           H  
ATOM   3135  HE3 MET   200       9.184   7.123  10.779  1.00  0.00           H  
ATOM   3136  C   MET   200       5.836   6.572  15.501  1.00  0.00           C  
ATOM   3137  O   MET   200       5.019   7.450  15.208  1.00  0.00           O  
ATOM   3138  N   ARG   201       5.464   5.348  15.820  1.00  0.00           N  
ATOM   3139  H   ARG   201       6.188   4.690  16.093  1.00  0.00           H  
ATOM   3140  CA  ARG   201       4.051   4.927  15.829  1.00  0.00           C  
ATOM   3141  HA  ARG   201       3.608   5.280  14.893  1.00  0.00           H  
ATOM   3142  CB  ARG   201       4.018   3.405  15.770  1.00  0.00           C  
ATOM   3143  HB2 ARG   201       4.707   2.916  16.455  1.00  0.00           H  
ATOM   3144  HB3 ARG   201       3.017   3.086  16.059  1.00  0.00           H  
ATOM   3145  CG  ARG   201       4.239   2.947  14.316  1.00  0.00           C  
ATOM   3146  HG2 ARG   201       3.321   3.244  13.793  1.00  0.00           H  
ATOM   3147  HG3 ARG   201       5.043   3.523  13.859  1.00  0.00           H  
ATOM   3148  CD  ARG   201       4.576   1.445  14.124  1.00  0.00           C  
ATOM   3149  HD2 ARG   201       4.690   1.157  13.081  1.00  0.00           H  
ATOM   3150  HD3 ARG   201       5.529   1.421  14.658  1.00  0.00           H  
ATOM   3151  NE  ARG   201       3.618   0.581  14.890  1.00  0.00           N  
ATOM   3152  HE  ARG   201       2.634   0.618  14.703  1.00  0.00           H  
ATOM   3153  CZ  ARG   201       3.874   0.037  16.049  1.00  0.00           C  
ATOM   3154  NH1 ARG   201       5.096  -0.180  16.459  1.00  0.00           N  
ATOM   3155 HH11 ARG   201       5.914  -0.041  15.891  1.00  0.00           H  
ATOM   3156 HH12 ARG   201       5.264  -0.437  17.419  1.00  0.00           H  
ATOM   3157  NH2 ARG   201       2.905  -0.319  16.764  1.00  0.00           N  
ATOM   3158 HH21 ARG   201       2.125   0.323  16.771  1.00  0.00           H  
ATOM   3159 HH22 ARG   201       3.164  -0.877  17.569  1.00  0.00           H  
ATOM   3160  C   ARG   201       3.278   5.538  17.009  1.00  0.00           C  
ATOM   3161  O   ARG   201       2.072   5.736  16.971  1.00  0.00           O  
ATOM   3162  N   ALA   202       3.911   5.557  18.242  1.00  0.00           N  
ATOM   3163  H   ALA   202       4.867   5.225  18.227  1.00  0.00           H  
ATOM   3164  CA  ALA   202       3.405   6.263  19.450  1.00  0.00           C  
ATOM   3165  HA  ALA   202       2.439   5.784  19.577  1.00  0.00           H  
ATOM   3166  CB  ALA   202       4.368   6.050  20.695  1.00  0.00           C  
ATOM   3167  HB1 ALA   202       5.258   6.664  20.552  1.00  0.00           H  
ATOM   3168  HB2 ALA   202       3.863   6.423  21.589  1.00  0.00           H  
ATOM   3169  HB3 ALA   202       4.641   5.028  20.913  1.00  0.00           H  
ATOM   3170  C   ALA   202       3.223   7.730  19.129  1.00  0.00           C  
ATOM   3171  O   ALA   202       2.243   8.318  19.561  1.00  0.00           O  
ATOM   3172  N   ALA   203       4.112   8.371  18.333  1.00  0.00           N  
ATOM   3173  H   ALA   203       4.896   7.848  17.971  1.00  0.00           H  
ATOM   3174  CA  ALA   203       3.929   9.781  17.829  1.00  0.00           C  
ATOM   3175  HA  ALA   203       3.812  10.469  18.664  1.00  0.00           H  
ATOM   3176  CB  ALA   203       5.288  10.250  17.057  1.00  0.00           C  
ATOM   3177  HB1 ALA   203       5.517  11.302  17.212  1.00  0.00           H  
ATOM   3178  HB2 ALA   203       6.122   9.735  17.525  1.00  0.00           H  
ATOM   3179  HB3 ALA   203       5.177  10.020  15.995  1.00  0.00           H  
ATOM   3180  C   ALA   203       2.729   9.876  16.850  1.00  0.00           C  
ATOM   3181  O   ALA   203       1.889  10.739  17.048  1.00  0.00           O  
ATOM   3182  N   ILE   204       2.520   8.987  15.843  1.00  0.00           N  
ATOM   3183  H   ILE   204       3.220   8.285  15.646  1.00  0.00           H  
ATOM   3184  CA  ILE   204       1.177   8.951  15.103  1.00  0.00           C  
ATOM   3185  HA  ILE   204       1.081   9.904  14.579  1.00  0.00           H  
ATOM   3186  CB  ILE   204       1.193   7.704  14.117  1.00  0.00           C  
ATOM   3187  HB  ILE   204       1.458   6.829  14.711  1.00  0.00           H  
ATOM   3188  CG2 ILE   204      -0.296   7.550  13.484  1.00  0.00           C  
ATOM   3189 HG21 ILE   204      -0.295   6.606  12.926  1.00  0.00           H  
ATOM   3190 HG22 ILE   204      -0.994   7.468  14.312  1.00  0.00           H  
ATOM   3191 HG23 ILE   204      -0.376   8.412  12.832  1.00  0.00           H  
ATOM   3192  CG1 ILE   204       2.235   7.847  12.966  1.00  0.00           C  
ATOM   3193 HG12 ILE   204       2.113   8.775  12.405  1.00  0.00           H  
ATOM   3194 HG13 ILE   204       3.219   7.866  13.425  1.00  0.00           H  
ATOM   3195  CD1 ILE   204       2.213   6.672  12.027  1.00  0.00           C  
ATOM   3196 HD11 ILE   204       2.206   5.772  12.630  1.00  0.00           H  
ATOM   3197 HD12 ILE   204       1.325   6.671  11.386  1.00  0.00           H  
ATOM   3198 HD13 ILE   204       3.147   6.667  11.464  1.00  0.00           H  
ATOM   3199  C   ILE   204       0.005   8.930  16.113  1.00  0.00           C  
ATOM   3200  O   ILE   204      -0.901   9.809  15.941  1.00  0.00           O  
ATOM   3201  N   GLU   205       0.047   8.001  17.100  1.00  0.00           N  
ATOM   3202  H   GLU   205       0.819   7.353  17.125  1.00  0.00           H  
ATOM   3203  CA  GLU   205      -1.003   7.824  18.122  1.00  0.00           C  
ATOM   3204  HA  GLU   205      -1.992   7.648  17.710  1.00  0.00           H  
ATOM   3205  CB  GLU   205      -0.723   6.756  19.146  1.00  0.00           C  
ATOM   3206  HB2 GLU   205      -0.615   5.823  18.595  1.00  0.00           H  
ATOM   3207  HB3 GLU   205       0.167   7.082  19.688  1.00  0.00           H  
ATOM   3208  CG  GLU   205      -1.888   6.447  20.018  1.00  0.00           C  
ATOM   3209  HG2 GLU   205      -2.079   7.329  20.615  1.00  0.00           H  
ATOM   3210  HG3 GLU   205      -2.782   6.202  19.447  1.00  0.00           H  
ATOM   3211  CD  GLU   205      -1.570   5.065  20.813  1.00  0.00           C  
ATOM   3212  OE1 GLU   205      -0.513   4.416  20.582  1.00  0.00           O  
ATOM   3213  OE2 GLU   205      -2.354   4.775  21.732  1.00  0.00           O  
ATOM   3214  C   GLU   205      -1.178   9.192  18.821  1.00  0.00           C  
ATOM   3215  O   GLU   205      -2.265   9.655  18.894  1.00  0.00           O  
ATOM   3216  N   ARG   206      -0.117   9.909  19.275  1.00  0.00           N  
ATOM   3217  H   ARG   206       0.787   9.506  19.106  1.00  0.00           H  
ATOM   3218  CA  ARG   206      -0.263  11.179  20.047  1.00  0.00           C  
ATOM   3219  HA  ARG   206      -0.896  10.956  20.909  1.00  0.00           H  
ATOM   3220  CB  ARG   206       1.066  11.608  20.737  1.00  0.00           C  
ATOM   3221  HB2 ARG   206       1.687  10.737  20.967  1.00  0.00           H  
ATOM   3222  HB3 ARG   206       1.817  12.108  20.134  1.00  0.00           H  
ATOM   3223  CG  ARG   206       0.874  12.428  22.011  1.00  0.00           C  
ATOM   3224  HG2 ARG   206       0.152  13.207  21.766  1.00  0.00           H  
ATOM   3225  HG3 ARG   206       0.583  11.760  22.817  1.00  0.00           H  
ATOM   3226  CD  ARG   206       2.154  13.034  22.544  1.00  0.00           C  
ATOM   3227  HD2 ARG   206       2.053  13.242  23.606  1.00  0.00           H  
ATOM   3228  HD3 ARG   206       2.958  12.314  22.369  1.00  0.00           H  
ATOM   3229  NE  ARG   206       2.409  14.318  21.838  1.00  0.00           N  
ATOM   3230  HE  ARG   206       2.080  14.383  20.887  1.00  0.00           H  
ATOM   3231  CZ  ARG   206       3.180  15.368  22.187  1.00  0.00           C  
ATOM   3232  NH1 ARG   206       3.926  15.399  23.263  1.00  0.00           N  
ATOM   3233 HH11 ARG   206       3.828  14.742  24.030  1.00  0.00           H  
ATOM   3234 HH12 ARG   206       4.501  16.221  23.309  1.00  0.00           H  
ATOM   3235  NH2 ARG   206       3.195  16.351  21.367  1.00  0.00           N  
ATOM   3236 HH21 ARG   206       2.587  16.284  20.562  1.00  0.00           H  
ATOM   3237 HH22 ARG   206       3.820  17.135  21.458  1.00  0.00           H  
ATOM   3238  C   ARG   206      -0.876  12.235  19.182  1.00  0.00           C  
ATOM   3239  O   ARG   206      -1.783  12.843  19.696  1.00  0.00           O  
ATOM   3240  N   GLU   207      -0.373  12.477  17.975  1.00  0.00           N  
ATOM   3241  H   GLU   207       0.388  11.911  17.628  1.00  0.00           H  
ATOM   3242  CA  GLU   207      -0.747  13.654  17.153  1.00  0.00           C  
ATOM   3243  HA  GLU   207      -0.762  14.469  17.878  1.00  0.00           H  
ATOM   3244  CB  GLU   207       0.388  13.996  16.224  1.00  0.00           C  
ATOM   3245  HB2 GLU   207       0.711  13.354  15.404  1.00  0.00           H  
ATOM   3246  HB3 GLU   207       0.001  14.841  15.657  1.00  0.00           H  
ATOM   3247  CG  GLU   207       1.725  14.350  16.897  1.00  0.00           C  
ATOM   3248  HG2 GLU   207       2.073  13.509  17.496  1.00  0.00           H  
ATOM   3249  HG3 GLU   207       2.574  14.434  16.218  1.00  0.00           H  
ATOM   3250  CD  GLU   207       1.515  15.478  17.865  1.00  0.00           C  
ATOM   3251  OE1 GLU   207       0.970  16.493  17.480  1.00  0.00           O  
ATOM   3252  OE2 GLU   207       1.986  15.408  19.033  1.00  0.00           O  
ATOM   3253  C   GLU   207      -2.050  13.574  16.350  1.00  0.00           C  
ATOM   3254  O   GLU   207      -2.773  14.503  16.192  1.00  0.00           O  
ATOM   3255  N   THR   208      -2.357  12.370  15.873  1.00  0.00           N  
ATOM   3256  H   THR   208      -1.841  11.574  16.212  1.00  0.00           H  
ATOM   3257  CA  THR   208      -3.611  11.969  15.169  1.00  0.00           C  
ATOM   3258  HA  THR   208      -4.269  12.832  15.001  1.00  0.00           H  
ATOM   3259  CB  THR   208      -3.292  11.561  13.725  1.00  0.00           C  
ATOM   3260  HB  THR   208      -4.283  11.287  13.365  1.00  0.00           H  
ATOM   3261  CG2 THR   208      -2.653  12.664  12.840  1.00  0.00           C  
ATOM   3262 HG21 THR   208      -1.579  12.800  12.987  1.00  0.00           H  
ATOM   3263 HG22 THR   208      -2.928  12.344  11.840  1.00  0.00           H  
ATOM   3264 HG23 THR   208      -3.203  13.570  13.097  1.00  0.00           H  
ATOM   3265  OG1 THR   208      -2.484  10.354  13.744  1.00  0.00           O  
ATOM   3266  HG1 THR   208      -1.692  10.612  14.225  1.00  0.00           H  
ATOM   3267  C   THR   208      -4.434  10.824  15.753  1.00  0.00           C  
ATOM   3268  O   THR   208      -5.666  10.802  15.518  1.00  0.00           O  
ATOM   3269  N   GLY   209      -3.917   9.885  16.571  1.00  0.00           N  
ATOM   3270  H   GLY   209      -3.002  10.168  16.907  1.00  0.00           H  
ATOM   3271  CA  GLY   209      -4.679   8.801  17.189  1.00  0.00           C  
ATOM   3272  HA2 GLY   209      -4.172   8.532  18.114  1.00  0.00           H  
ATOM   3273  HA3 GLY   209      -5.714   9.023  17.447  1.00  0.00           H  
ATOM   3274  C   GLY   209      -4.873   7.565  16.306  1.00  0.00           C  
ATOM   3275  O   GLY   209      -5.473   6.607  16.723  1.00  0.00           O  
ATOM   3276  N   PHE   210      -4.360   7.612  15.068  1.00  0.00           N  
ATOM   3277  H   PHE   210      -4.050   8.481  14.659  1.00  0.00           H  
ATOM   3278  CA  PHE   210      -4.389   6.454  14.241  1.00  0.00           C  
ATOM   3279  HA  PHE   210      -5.445   6.197  14.134  1.00  0.00           H  
ATOM   3280  CB  PHE   210      -3.895   6.859  12.837  1.00  0.00           C  
ATOM   3281  HB2 PHE   210      -2.826   7.042  12.764  1.00  0.00           H  
ATOM   3282  HB3 PHE   210      -4.037   6.041  12.127  1.00  0.00           H  
ATOM   3283  CG  PHE   210      -4.560   8.065  12.227  1.00  0.00           C  
ATOM   3284  CD1 PHE   210      -3.880   8.818  11.253  1.00  0.00           C  
ATOM   3285  HD1 PHE   210      -2.839   8.625  11.081  1.00  0.00           H  
ATOM   3286  CE1 PHE   210      -4.556   9.909  10.655  1.00  0.00           C  
ATOM   3287  HE1 PHE   210      -4.132  10.468   9.835  1.00  0.00           H  
ATOM   3288  CZ  PHE   210      -5.871  10.266  10.954  1.00  0.00           C  
ATOM   3289  HZ  PHE   210      -6.319  11.136  10.507  1.00  0.00           H  
ATOM   3290  CE2 PHE   210      -6.554   9.496  11.914  1.00  0.00           C  
ATOM   3291  HE2 PHE   210      -7.605   9.718  12.067  1.00  0.00           H  
ATOM   3292  CD2 PHE   210      -5.875   8.365  12.483  1.00  0.00           C  
ATOM   3293  HD2 PHE   210      -6.468   7.655  13.050  1.00  0.00           H  
ATOM   3294  C   PHE   210      -3.632   5.212  14.781  1.00  0.00           C  
ATOM   3295  O   PHE   210      -2.486   5.268  15.290  1.00  0.00           O  
ATOM   3296  N   GLN   211      -4.208   4.068  14.429  1.00  0.00           N  
ATOM   3297  H   GLN   211      -5.169   4.124  14.147  1.00  0.00           H  
ATOM   3298  CA  GLN   211      -3.750   2.703  14.620  1.00  0.00           C  
ATOM   3299  HA  GLN   211      -3.056   2.734  15.469  1.00  0.00           H  
ATOM   3300  CB  GLN   211      -4.959   1.824  14.774  1.00  0.00           C  
ATOM   3301  HB2 GLN   211      -5.565   2.001  13.885  1.00  0.00           H  
ATOM   3302  HB3 GLN   211      -4.661   0.782  14.729  1.00  0.00           H  
ATOM   3303  CG  GLN   211      -5.824   2.020  16.028  1.00  0.00           C  
ATOM   3304  HG2 GLN   211      -5.099   2.278  16.800  1.00  0.00           H  
ATOM   3305  HG3 GLN   211      -6.489   2.865  15.921  1.00  0.00           H  
ATOM   3306  CD  GLN   211      -6.639   0.835  16.559  1.00  0.00           C  
ATOM   3307  OE1 GLN   211      -6.680  -0.321  16.175  1.00  0.00           O  
ATOM   3308  NE2 GLN   211      -7.452   1.249  17.480  1.00  0.00           N  
ATOM   3309 HE21 GLN   211      -7.493   2.223  17.733  1.00  0.00           H  
ATOM   3310 HE22 GLN   211      -8.151   0.598  17.828  1.00  0.00           H  
ATOM   3311  C   GLN   211      -2.917   2.176  13.415  1.00  0.00           C  
ATOM   3312  O   GLN   211      -3.401   2.066  12.274  1.00  0.00           O  
ATOM   3313  N   CYS   212      -1.719   1.705  13.679  1.00  0.00           N  
ATOM   3314  H   CYS   212      -1.325   1.806  14.603  1.00  0.00           H  
ATOM   3315  CA  CYS   212      -0.700   1.499  12.654  1.00  0.00           C  
ATOM   3316  HA  CYS   212      -1.084   1.231  11.669  1.00  0.00           H  
ATOM   3317  CB  CYS   212       0.034   2.850  12.548  1.00  0.00           C  
ATOM   3318  HB2 CYS   212       0.969   2.723  12.009  1.00  0.00           H  
ATOM   3319  HB3 CYS   212      -0.617   3.600  12.093  1.00  0.00           H  
ATOM   3320  SG  CYS   212       0.465   3.451  14.200  1.00  0.00           S  
ATOM   3321  HG  CYS   212      -0.639   4.173  14.400  1.00  0.00           H  
ATOM   3322  C   CYS   212       0.170   0.333  13.110  1.00  0.00           C  
ATOM   3323  O   CYS   212       0.711   0.231  14.296  1.00  0.00           O  
ATOM   3324  N   SER   213       0.330  -0.630  12.192  1.00  0.00           N  
ATOM   3325  H   SER   213       0.000  -0.479  11.255  1.00  0.00           H  
ATOM   3326  CA  SER   213       1.211  -1.735  12.277  1.00  0.00           C  
ATOM   3327  HA  SER   213       1.337  -2.019  13.324  1.00  0.00           H  
ATOM   3328  CB  SER   213       0.592  -2.965  11.572  1.00  0.00           C  
ATOM   3329  HB2 SER   213       0.376  -2.762  10.522  1.00  0.00           H  
ATOM   3330  HB3 SER   213       1.132  -3.903  11.670  1.00  0.00           H  
ATOM   3331  OG  SER   213      -0.739  -3.159  12.012  1.00  0.00           O  
ATOM   3332  HG  SER   213      -1.332  -2.597  11.505  1.00  0.00           H  
ATOM   3333  C   SER   213       2.481  -1.399  11.538  1.00  0.00           C  
ATOM   3334  O   SER   213       2.511  -0.553  10.657  1.00  0.00           O  
ATOM   3335  N   ALA   214       3.576  -2.187  11.782  1.00  0.00           N  
ATOM   3336  H   ALA   214       3.441  -2.881  12.500  1.00  0.00           H  
ATOM   3337  CA  ALA   214       4.903  -2.114  11.124  1.00  0.00           C  
ATOM   3338  HA  ALA   214       4.710  -1.678  10.139  1.00  0.00           H  
ATOM   3339  CB  ALA   214       5.765  -1.254  11.985  1.00  0.00           C  
ATOM   3340  HB1 ALA   214       6.812  -1.505  11.797  1.00  0.00           H  
ATOM   3341  HB2 ALA   214       5.544  -0.201  11.840  1.00  0.00           H  
ATOM   3342  HB3 ALA   214       5.554  -1.417  13.036  1.00  0.00           H  
ATOM   3343  C   ALA   214       5.539  -3.478  10.795  1.00  0.00           C  
ATOM   3344  O   ALA   214       5.329  -4.477  11.523  1.00  0.00           O  
ATOM   3345  N   GLY   215       6.470  -3.400   9.800  1.00  0.00           N  
ATOM   3346  H   GLY   215       6.465  -2.536   9.281  1.00  0.00           H  
ATOM   3347  CA  GLY   215       7.491  -4.439   9.611  1.00  0.00           C  
ATOM   3348  HA2 GLY   215       7.409  -5.245  10.345  1.00  0.00           H  
ATOM   3349  HA3 GLY   215       7.337  -4.856   8.615  1.00  0.00           H  
ATOM   3350  C   GLY   215       8.942  -3.912   9.524  1.00  0.00           C  
ATOM   3351  O   GLY   215       9.202  -3.014   8.732  1.00  0.00           O  
ATOM   3352  N   ILE   216       9.842  -4.402  10.356  1.00  0.00           N  
ATOM   3353  H   ILE   216       9.534  -5.082  11.035  1.00  0.00           H  
ATOM   3354  CA  ILE   216      11.296  -4.245  10.271  1.00  0.00           C  
ATOM   3355  HA  ILE   216      11.459  -3.331   9.712  1.00  0.00           H  
ATOM   3356  CB  ILE   216      11.913  -4.026  11.639  1.00  0.00           C  
ATOM   3357  HB  ILE   216      11.577  -4.817  12.304  1.00  0.00           H  
ATOM   3358  CG2 ILE   216      13.444  -4.102  11.498  1.00  0.00           C  
ATOM   3359 HG21 ILE   216      13.915  -4.953  10.999  1.00  0.00           H  
ATOM   3360 HG22 ILE   216      13.850  -3.250  10.945  1.00  0.00           H  
ATOM   3361 HG23 ILE   216      13.862  -3.994  12.496  1.00  0.00           H  
ATOM   3362  CG1 ILE   216      11.521  -2.662  12.186  1.00  0.00           C  
ATOM   3363 HG12 ILE   216      12.160  -2.479  13.048  1.00  0.00           H  
ATOM   3364 HG13 ILE   216      11.777  -1.904  11.440  1.00  0.00           H  
ATOM   3365  CD1 ILE   216      10.125  -2.362  12.640  1.00  0.00           C  
ATOM   3366 HD11 ILE   216       9.395  -2.158  11.858  1.00  0.00           H  
ATOM   3367 HD12 ILE   216       9.712  -3.099  13.341  1.00  0.00           H  
ATOM   3368 HD13 ILE   216      10.126  -1.505  13.323  1.00  0.00           H  
ATOM   3369  C   ILE   216      11.869  -5.454   9.526  1.00  0.00           C  
ATOM   3370  O   ILE   216      11.706  -6.632   9.823  1.00  0.00           O  
ATOM   3371  N   SER   217      12.661  -5.024   8.523  1.00  0.00           N  
ATOM   3372  H   SER   217      12.793  -4.056   8.302  1.00  0.00           H  
ATOM   3373  CA  SER   217      13.572  -6.014   7.902  1.00  0.00           C  
ATOM   3374  HA  SER   217      14.041  -6.555   8.715  1.00  0.00           H  
ATOM   3375  CB  SER   217      12.733  -7.052   7.102  1.00  0.00           C  
ATOM   3376  HB2 SER   217      11.878  -7.401   7.681  1.00  0.00           H  
ATOM   3377  HB3 SER   217      12.436  -6.495   6.211  1.00  0.00           H  
ATOM   3378  OG  SER   217      13.611  -8.190   6.806  1.00  0.00           O  
ATOM   3379  HG  SER   217      13.721  -8.727   7.595  1.00  0.00           H  
ATOM   3380  C   SER   217      14.724  -5.411   7.083  1.00  0.00           C  
ATOM   3381  O   SER   217      15.071  -4.232   7.322  1.00  0.00           O  
ATOM   3382  N   HID   218      15.519  -6.151   6.294  1.00  0.00           N  
ATOM   3383  H   HID   218      15.218  -7.114   6.202  1.00  0.00           H  
ATOM   3384  CA  HID   218      16.655  -5.682   5.561  1.00  0.00           C  
ATOM   3385  HA  HID   218      17.220  -4.910   6.088  1.00  0.00           H  
ATOM   3386  CB  HID   218      17.644  -6.831   5.294  1.00  0.00           C  
ATOM   3387  HB2 HID   218      17.151  -7.651   4.785  1.00  0.00           H  
ATOM   3388  HB3 HID   218      18.318  -6.410   4.552  1.00  0.00           H  
ATOM   3389  CG  HID   218      18.502  -7.251   6.474  1.00  0.00           C  
ATOM   3390  ND1 HID   218      19.327  -6.415   7.170  1.00  0.00           N  
ATOM   3391  HD1 HID   218      19.500  -5.417   7.070  1.00  0.00           H  
ATOM   3392  CE1 HID   218      19.926  -7.027   8.175  1.00  0.00           C  
ATOM   3393  HE1 HID   218      20.601  -6.604   8.908  1.00  0.00           H  
ATOM   3394  NE2 HID   218      19.651  -8.313   8.100  1.00  0.00           N  
ATOM   3395  CD2 HID   218      18.755  -8.525   6.994  1.00  0.00           C  
ATOM   3396  HD2 HID   218      18.285  -9.444   6.670  1.00  0.00           H  
ATOM   3397  C   HID   218      16.395  -4.906   4.233  1.00  0.00           C  
ATOM   3398  O   HID   218      17.144  -4.055   3.767  1.00  0.00           O  
ATOM   3399  N   ASN   219      15.218  -5.114   3.705  1.00  0.00           N  
ATOM   3400  H   ASN   219      14.697  -5.798   4.245  1.00  0.00           H  
ATOM   3401  CA  ASN   219      14.749  -4.760   2.357  1.00  0.00           C  
ATOM   3402  HA  ASN   219      15.087  -3.741   2.181  1.00  0.00           H  
ATOM   3403  CB  ASN   219      15.329  -5.641   1.211  1.00  0.00           C  
ATOM   3404  HB2 ASN   219      14.840  -5.377   0.273  1.00  0.00           H  
ATOM   3405  HB3 ASN   219      16.377  -5.366   1.062  1.00  0.00           H  
ATOM   3406  CG  ASN   219      15.050  -7.126   1.506  1.00  0.00           C  
ATOM   3407  OD1 ASN   219      13.937  -7.634   1.388  1.00  0.00           O  
ATOM   3408  ND2 ASN   219      16.136  -7.811   1.736  1.00  0.00           N  
ATOM   3409 HD21 ASN   219      16.109  -8.819   1.811  1.00  0.00           H  
ATOM   3410 HD22 ASN   219      17.013  -7.371   1.510  1.00  0.00           H  
ATOM   3411  C   ASN   219      13.194  -4.625   2.181  1.00  0.00           C  
ATOM   3412  O   ASN   219      12.490  -5.297   2.919  1.00  0.00           O  
ATOM   3413  N   LYS   220      12.708  -3.777   1.290  1.00  0.00           N  
ATOM   3414  H   LYS   220      13.368  -3.173   0.821  1.00  0.00           H  
ATOM   3415  CA  LYS   220      11.337  -3.499   0.856  1.00  0.00           C  
ATOM   3416  HA  LYS   220      10.909  -2.832   1.594  1.00  0.00           H  
ATOM   3417  CB  LYS   220      11.354  -2.737  -0.499  1.00  0.00           C  
ATOM   3418  HB2 LYS   220      11.991  -3.324  -1.157  1.00  0.00           H  
ATOM   3419  HB3 LYS   220      10.323  -2.835  -0.848  1.00  0.00           H  
ATOM   3420  CG  LYS   220      11.776  -1.277  -0.349  1.00  0.00           C  
ATOM   3421  HG2 LYS   220      11.098  -0.785   0.343  1.00  0.00           H  
ATOM   3422  HG3 LYS   220      12.727  -1.161   0.162  1.00  0.00           H  
ATOM   3423  CD  LYS   220      11.757  -0.592  -1.693  1.00  0.00           C  
ATOM   3424  HD2 LYS   220      12.392  -1.121  -2.409  1.00  0.00           H  
ATOM   3425  HD3 LYS   220      10.771  -0.554  -2.159  1.00  0.00           H  
ATOM   3426  CE  LYS   220      12.057   0.914  -1.561  1.00  0.00           C  
ATOM   3427  HE2 LYS   220      11.330   1.305  -0.854  1.00  0.00           H  
ATOM   3428  HE3 LYS   220      13.096   0.977  -1.235  1.00  0.00           H  
ATOM   3429  NZ  LYS   220      11.889   1.671  -2.820  1.00  0.00           N  
ATOM   3430  HZ1 LYS   220      10.968   1.423  -3.170  1.00  0.00           H  
ATOM   3431  HZ2 LYS   220      11.838   2.668  -2.703  1.00  0.00           H  
ATOM   3432  HZ3 LYS   220      12.503   1.384  -3.562  1.00  0.00           H  
ATOM   3433  C   LYS   220      10.510  -4.801   0.686  1.00  0.00           C  
ATOM   3434  O   LYS   220       9.494  -4.852   1.352  1.00  0.00           O  
ATOM   3435  N   VAL   221      10.996  -5.881   0.030  1.00  0.00           N  
ATOM   3436  H   VAL   221      11.867  -5.821  -0.471  1.00  0.00           H  
ATOM   3437  CA  VAL   221      10.287  -7.201  -0.026  1.00  0.00           C  
ATOM   3438  HA  VAL   221       9.258  -7.073  -0.371  1.00  0.00           H  
ATOM   3439  CB  VAL   221      11.155  -8.139  -0.973  1.00  0.00           C  
ATOM   3440  HB  VAL   221      12.213  -8.016  -0.763  1.00  0.00           H  
ATOM   3441  CG1 VAL   221      10.928  -9.648  -0.964  1.00  0.00           C  
ATOM   3442 HG11 VAL   221      11.323 -10.159  -0.094  1.00  0.00           H  
ATOM   3443 HG12 VAL   221       9.871  -9.835  -1.107  1.00  0.00           H  
ATOM   3444 HG13 VAL   221      11.527 -10.109  -1.752  1.00  0.00           H  
ATOM   3445  CG2 VAL   221      10.771  -7.727  -2.462  1.00  0.00           C  
ATOM   3446 HG21 VAL   221      10.831  -6.658  -2.649  1.00  0.00           H  
ATOM   3447 HG22 VAL   221      11.589  -8.114  -3.070  1.00  0.00           H  
ATOM   3448 HG23 VAL   221       9.796  -8.023  -2.848  1.00  0.00           H  
ATOM   3449  C   VAL   221      10.062  -7.760   1.385  1.00  0.00           C  
ATOM   3450  O   VAL   221       8.928  -8.064   1.734  1.00  0.00           O  
ATOM   3451  N   LEU   222      11.131  -7.924   2.182  1.00  0.00           N  
ATOM   3452  H   LEU   222      12.067  -7.625   1.976  1.00  0.00           H  
ATOM   3453  CA  LEU   222      10.823  -8.348   3.549  1.00  0.00           C  
ATOM   3454  HA  LEU   222      10.102  -9.154   3.610  1.00  0.00           H  
ATOM   3455  CB  LEU   222      12.187  -8.882   4.119  1.00  0.00           C  
ATOM   3456  HB2 LEU   222      12.941  -8.091   4.129  1.00  0.00           H  
ATOM   3457  HB3 LEU   222      11.918  -9.018   5.164  1.00  0.00           H  
ATOM   3458  CG  LEU   222      12.696 -10.233   3.569  1.00  0.00           C  
ATOM   3459  HG  LEU   222      12.849 -10.242   2.491  1.00  0.00           H  
ATOM   3460  CD1 LEU   222      13.989 -10.634   4.275  1.00  0.00           C  
ATOM   3461 HD11 LEU   222      14.760 -10.116   3.703  1.00  0.00           H  
ATOM   3462 HD12 LEU   222      13.972 -10.399   5.350  1.00  0.00           H  
ATOM   3463 HD13 LEU   222      14.239 -11.696   4.280  1.00  0.00           H  
ATOM   3464  CD2 LEU   222      11.762 -11.354   3.868  1.00  0.00           C  
ATOM   3465 HD21 LEU   222      11.578 -11.428   4.941  1.00  0.00           H  
ATOM   3466 HD22 LEU   222      10.863 -11.055   3.324  1.00  0.00           H  
ATOM   3467 HD23 LEU   222      12.054 -12.254   3.331  1.00  0.00           H  
ATOM   3468  C   LEU   222      10.209  -7.345   4.461  1.00  0.00           C  
ATOM   3469  O   LEU   222       9.735  -7.787   5.486  1.00  0.00           O  
ATOM   3470  N   ALA   223      10.143  -6.069   4.213  1.00  0.00           N  
ATOM   3471  H   ALA   223      10.787  -5.759   3.494  1.00  0.00           H  
ATOM   3472  CA  ALA   223       9.437  -5.036   5.026  1.00  0.00           C  
ATOM   3473  HA  ALA   223       9.680  -5.284   6.061  1.00  0.00           H  
ATOM   3474  CB  ALA   223       9.964  -3.664   4.611  1.00  0.00           C  
ATOM   3475  HB1 ALA   223       9.522  -2.969   5.317  1.00  0.00           H  
ATOM   3476  HB2 ALA   223      11.047  -3.690   4.727  1.00  0.00           H  
ATOM   3477  HB3 ALA   223       9.548  -3.321   3.660  1.00  0.00           H  
ATOM   3478  C   ALA   223       7.918  -5.299   4.902  1.00  0.00           C  
ATOM   3479  O   ALA   223       7.204  -5.181   5.953  1.00  0.00           O  
ATOM   3480  N   LYS   224       7.456  -5.401   3.644  1.00  0.00           N  
ATOM   3481  H   LYS   224       8.138  -5.326   2.910  1.00  0.00           H  
ATOM   3482  CA  LYS   224       6.021  -5.537   3.253  1.00  0.00           C  
ATOM   3483  HA  LYS   224       5.490  -4.729   3.770  1.00  0.00           H  
ATOM   3484  CB  LYS   224       5.961  -5.379   1.720  1.00  0.00           C  
ATOM   3485  HB2 LYS   224       6.343  -4.398   1.436  1.00  0.00           H  
ATOM   3486  HB3 LYS   224       6.502  -6.169   1.193  1.00  0.00           H  
ATOM   3487  CG  LYS   224       4.525  -5.311   1.152  1.00  0.00           C  
ATOM   3488  HG2 LYS   224       4.426  -5.078   0.098  1.00  0.00           H  
ATOM   3489  HG3 LYS   224       4.134  -6.326   1.166  1.00  0.00           H  
ATOM   3490  CD  LYS   224       3.417  -4.396   1.814  1.00  0.00           C  
ATOM   3491  HD2 LYS   224       3.200  -4.801   2.795  1.00  0.00           H  
ATOM   3492  HD3 LYS   224       3.822  -3.381   1.891  1.00  0.00           H  
ATOM   3493  CE  LYS   224       2.219  -4.504   0.923  1.00  0.00           C  
ATOM   3494  HE2 LYS   224       2.513  -4.147  -0.065  1.00  0.00           H  
ATOM   3495  HE3 LYS   224       1.893  -5.544   0.832  1.00  0.00           H  
ATOM   3496  NZ  LYS   224       1.070  -3.792   1.386  1.00  0.00           N  
ATOM   3497  HZ1 LYS   224       0.421  -3.607   0.633  1.00  0.00           H  
ATOM   3498  HZ2 LYS   224       0.565  -4.286   2.111  1.00  0.00           H  
ATOM   3499  HZ3 LYS   224       1.249  -2.872   1.762  1.00  0.00           H  
ATOM   3500  C   LYS   224       5.499  -6.902   3.674  1.00  0.00           C  
ATOM   3501  O   LYS   224       4.385  -7.026   4.112  1.00  0.00           O  
ATOM   3502  N   LEU   225       6.442  -7.830   3.741  1.00  0.00           N  
ATOM   3503  H   LEU   225       7.355  -7.578   3.381  1.00  0.00           H  
ATOM   3504  CA  LEU   225       6.149  -9.185   4.297  1.00  0.00           C  
ATOM   3505  HA  LEU   225       5.196  -9.567   3.927  1.00  0.00           H  
ATOM   3506  CB  LEU   225       7.329 -10.035   3.966  1.00  0.00           C  
ATOM   3507  HB2 LEU   225       7.630  -9.891   2.933  1.00  0.00           H  
ATOM   3508  HB3 LEU   225       8.116  -9.646   4.609  1.00  0.00           H  
ATOM   3509  CG  LEU   225       7.111 -11.535   4.340  1.00  0.00           C  
ATOM   3510  HG  LEU   225       6.279 -11.634   5.036  1.00  0.00           H  
ATOM   3511  CD1 LEU   225       6.731 -12.181   2.983  1.00  0.00           C  
ATOM   3512 HD11 LEU   225       6.521 -13.245   3.101  1.00  0.00           H  
ATOM   3513 HD12 LEU   225       5.852 -11.669   2.578  1.00  0.00           H  
ATOM   3514 HD13 LEU   225       7.591 -12.068   2.315  1.00  0.00           H  
ATOM   3515  CD2 LEU   225       8.415 -12.067   5.000  1.00  0.00           C  
ATOM   3516 HD21 LEU   225       8.691 -11.515   5.895  1.00  0.00           H  
ATOM   3517 HD22 LEU   225       8.184 -13.104   5.249  1.00  0.00           H  
ATOM   3518 HD23 LEU   225       9.156 -11.919   4.219  1.00  0.00           H  
ATOM   3519  C   LEU   225       5.954  -8.939   5.773  1.00  0.00           C  
ATOM   3520  O   LEU   225       4.876  -9.119   6.253  1.00  0.00           O  
ATOM   3521  N   ALA   226       6.937  -8.430   6.486  1.00  0.00           N  
ATOM   3522  H   ALA   226       7.767  -8.106   6.009  1.00  0.00           H  
ATOM   3523  CA  ALA   226       6.881  -8.419   7.955  1.00  0.00           C  
ATOM   3524  HA  ALA   226       6.752  -9.440   8.315  1.00  0.00           H  
ATOM   3525  CB  ALA   226       8.215  -7.781   8.473  1.00  0.00           C  
ATOM   3526  HB1 ALA   226       8.161  -7.757   9.560  1.00  0.00           H  
ATOM   3527  HB2 ALA   226       9.095  -8.364   8.202  1.00  0.00           H  
ATOM   3528  HB3 ALA   226       8.348  -6.823   7.966  1.00  0.00           H  
ATOM   3529  C   ALA   226       5.674  -7.625   8.543  1.00  0.00           C  
ATOM   3530  O   ALA   226       5.227  -8.100   9.612  1.00  0.00           O  
ATOM   3531  N   CYS   227       5.233  -6.498   7.821  1.00  0.00           N  
ATOM   3532  H   CYS   227       5.886  -6.136   7.143  1.00  0.00           H  
ATOM   3533  CA  CYS   227       4.081  -5.758   8.379  1.00  0.00           C  
ATOM   3534  HA  CYS   227       4.378  -5.564   9.403  1.00  0.00           H  
ATOM   3535  CB  CYS   227       4.049  -4.425   7.673  1.00  0.00           C  
ATOM   3536  HB2 CYS   227       5.012  -3.913   7.723  1.00  0.00           H  
ATOM   3537  HB3 CYS   227       3.836  -4.551   6.617  1.00  0.00           H  
ATOM   3538  SG  CYS   227       2.736  -3.370   8.281  1.00  0.00           S  
ATOM   3539  HG  CYS   227       2.183  -4.110   9.242  1.00  0.00           H  
ATOM   3540  C   CYS   227       2.790  -6.622   8.336  1.00  0.00           C  
ATOM   3541  O   CYS   227       1.969  -6.330   9.202  1.00  0.00           O  
ATOM   3542  N   GLY   228       2.610  -7.498   7.358  1.00  0.00           N  
ATOM   3543  H   GLY   228       3.445  -7.706   6.825  1.00  0.00           H  
ATOM   3544  CA  GLY   228       1.366  -8.210   7.248  1.00  0.00           C  
ATOM   3545  HA2 GLY   228       0.587  -7.447   7.284  1.00  0.00           H  
ATOM   3546  HA3 GLY   228       1.342  -8.458   6.192  1.00  0.00           H  
ATOM   3547  C   GLY   228       1.199  -9.456   8.142  1.00  0.00           C  
ATOM   3548  O   GLY   228       0.138 -10.113   8.216  1.00  0.00           O  
ATOM   3549  N   LEU   229       2.278  -9.821   8.878  1.00  0.00           N  
ATOM   3550  H   LEU   229       3.137  -9.284   8.759  1.00  0.00           H  
ATOM   3551  CA  LEU   229       2.349 -10.939   9.844  1.00  0.00           C  
ATOM   3552  HA  LEU   229       1.802 -11.792   9.438  1.00  0.00           H  
ATOM   3553  CB  LEU   229       3.852 -11.256  10.087  1.00  0.00           C  
ATOM   3554  HB2 LEU   229       4.319 -10.291  10.331  1.00  0.00           H  
ATOM   3555  HB3 LEU   229       3.873 -11.937  10.938  1.00  0.00           H  
ATOM   3556  CG  LEU   229       4.557 -11.847   8.882  1.00  0.00           C  
ATOM   3557  HG  LEU   229       4.706 -11.077   8.122  1.00  0.00           H  
ATOM   3558  CD1 LEU   229       5.958 -12.153   9.263  1.00  0.00           C  
ATOM   3559 HD11 LEU   229       5.862 -12.794  10.132  1.00  0.00           H  
ATOM   3560 HD12 LEU   229       6.535 -12.574   8.437  1.00  0.00           H  
ATOM   3561 HD13 LEU   229       6.496 -11.301   9.679  1.00  0.00           H  
ATOM   3562  CD2 LEU   229       3.768 -13.024   8.370  1.00  0.00           C  
ATOM   3563 HD21 LEU   229       2.867 -12.715   7.834  1.00  0.00           H  
ATOM   3564 HD22 LEU   229       4.385 -13.606   7.673  1.00  0.00           H  
ATOM   3565 HD23 LEU   229       3.508 -13.702   9.175  1.00  0.00           H  
ATOM   3566  C   LEU   229       1.502 -10.633  11.121  1.00  0.00           C  
ATOM   3567  O   LEU   229       0.321 -10.989  11.065  1.00  0.00           O  
ATOM   3568  N   ASN   230       1.964  -9.940  12.176  1.00  0.00           N  
ATOM   3569  H   ASN   230       2.937  -9.687  12.122  1.00  0.00           H  
ATOM   3570  CA  ASN   230       1.262  -9.563  13.412  1.00  0.00           C  
ATOM   3571  HA  ASN   230       0.576 -10.380  13.625  1.00  0.00           H  
ATOM   3572  CB  ASN   230       2.296  -9.771  14.549  1.00  0.00           C  
ATOM   3573  HB2 ASN   230       3.091  -9.040  14.358  1.00  0.00           H  
ATOM   3574  HB3 ASN   230       1.914  -9.491  15.527  1.00  0.00           H  
ATOM   3575  CG  ASN   230       2.926 -11.172  14.560  1.00  0.00           C  
ATOM   3576  OD1 ASN   230       2.200 -12.159  14.763  1.00  0.00           O  
ATOM   3577  ND2 ASN   230       4.227 -11.334  14.278  1.00  0.00           N  
ATOM   3578 HD21 ASN   230       4.620 -12.251  14.411  1.00  0.00           H  
ATOM   3579 HD22 ASN   230       4.753 -10.570  13.876  1.00  0.00           H  
ATOM   3580  C   ASN   230       0.573  -8.222  13.329  1.00  0.00           C  
ATOM   3581  O   ASN   230       1.247  -7.204  13.265  1.00  0.00           O  
ATOM   3582  N   LYS   231      -0.752  -8.204  13.332  1.00  0.00           N  
ATOM   3583  H   LYS   231      -1.202  -9.095  13.465  1.00  0.00           H  
ATOM   3584  CA  LYS   231      -1.616  -6.959  13.292  1.00  0.00           C  
ATOM   3585  HA  LYS   231      -1.189  -6.335  14.071  1.00  0.00           H  
ATOM   3586  CB  LYS   231      -1.556  -6.317  11.883  1.00  0.00           C  
ATOM   3587  HB2 LYS   231      -2.307  -5.551  11.698  1.00  0.00           H  
ATOM   3588  HB3 LYS   231      -0.648  -5.720  11.845  1.00  0.00           H  
ATOM   3589  CG  LYS   231      -1.497  -7.277  10.729  1.00  0.00           C  
ATOM   3590  HG2 LYS   231      -0.530  -7.758  10.616  1.00  0.00           H  
ATOM   3591  HG3 LYS   231      -2.235  -8.085  10.772  1.00  0.00           H  
ATOM   3592  CD  LYS   231      -1.967  -6.726   9.351  1.00  0.00           C  
ATOM   3593  HD2 LYS   231      -1.797  -7.469   8.574  1.00  0.00           H  
ATOM   3594  HD3 LYS   231      -3.014  -6.428   9.384  1.00  0.00           H  
ATOM   3595  CE  LYS   231      -1.122  -5.488   8.892  1.00  0.00           C  
ATOM   3596  HE2 LYS   231      -1.165  -4.796   9.721  1.00  0.00           H  
ATOM   3597  HE3 LYS   231      -0.164  -5.974   8.672  1.00  0.00           H  
ATOM   3598  NZ  LYS   231      -1.720  -4.904   7.688  1.00  0.00           N  
ATOM   3599  HZ1 LYS   231      -2.608  -4.477   7.904  1.00  0.00           H  
ATOM   3600  HZ2 LYS   231      -1.215  -4.124   7.306  1.00  0.00           H  
ATOM   3601  HZ3 LYS   231      -1.850  -5.605   6.967  1.00  0.00           H  
ATOM   3602  C   LYS   231      -3.087  -7.431  13.707  1.00  0.00           C  
ATOM   3603  O   LYS   231      -3.404  -8.637  13.468  1.00  0.00           O  
ATOM   3604  N   PRO   232      -4.003  -6.487  14.015  1.00  0.00           N  
ATOM   3605  CD  PRO   232      -5.383  -6.809  14.271  1.00  0.00           C  
ATOM   3606  HD2 PRO   232      -5.530  -7.129  15.306  1.00  0.00           H  
ATOM   3607  HD3 PRO   232      -5.678  -7.542  13.515  1.00  0.00           H  
ATOM   3608  CG  PRO   232      -6.178  -5.478  14.005  1.00  0.00           C  
ATOM   3609  HG2 PRO   232      -7.114  -5.438  14.568  1.00  0.00           H  
ATOM   3610  HG3 PRO   232      -6.432  -5.438  12.938  1.00  0.00           H  
ATOM   3611  CB  PRO   232      -5.157  -4.451  14.468  1.00  0.00           C  
ATOM   3612  HB2 PRO   232      -5.177  -4.505  15.553  1.00  0.00           H  
ATOM   3613  HB3 PRO   232      -5.370  -3.453  14.079  1.00  0.00           H  
ATOM   3614  CA  PRO   232      -3.801  -5.024  13.939  1.00  0.00           C  
ATOM   3615  HA  PRO   232      -3.714  -4.684  12.906  1.00  0.00           H  
ATOM   3616  C   PRO   232      -2.722  -4.431  14.889  1.00  0.00           C  
ATOM   3617  O   PRO   232      -2.295  -5.132  15.840  1.00  0.00           O  
ATOM   3618  N   ASN   233      -2.270  -3.198  14.620  1.00  0.00           N  
ATOM   3619  H   ASN   233      -2.615  -2.771  13.773  1.00  0.00           H  
ATOM   3620  CA  ASN   233      -1.671  -2.300  15.643  1.00  0.00           C  
ATOM   3621  HA  ASN   233      -1.251  -1.357  15.276  1.00  0.00           H  
ATOM   3622  CB  ASN   233      -2.805  -1.885  16.507  1.00  0.00           C  
ATOM   3623  HB2 ASN   233      -3.664  -1.844  15.829  1.00  0.00           H  
ATOM   3624  HB3 ASN   233      -3.046  -2.729  17.154  1.00  0.00           H  
ATOM   3625  CG  ASN   233      -2.698  -0.537  17.164  1.00  0.00           C  
ATOM   3626  OD1 ASN   233      -2.099   0.451  16.717  1.00  0.00           O  
ATOM   3627  ND2 ASN   233      -3.377  -0.435  18.337  1.00  0.00           N  
ATOM   3628 HD21 ASN   233      -3.255   0.470  18.765  1.00  0.00           H  
ATOM   3629 HD22 ASN   233      -3.916  -1.166  18.787  1.00  0.00           H  
ATOM   3630  C   ASN   233      -0.443  -3.046  16.443  1.00  0.00           C  
ATOM   3631  O   ASN   233      -0.214  -2.764  17.633  1.00  0.00           O  
ATOM   3632  N   ARG   234       0.312  -3.851  15.710  1.00  0.00           N  
ATOM   3633  H   ARG   234       0.069  -4.008  14.751  1.00  0.00           H  
ATOM   3634  CA  ARG   234       1.469  -4.540  16.207  1.00  0.00           C  
ATOM   3635  HA  ARG   234       1.882  -4.004  17.057  1.00  0.00           H  
ATOM   3636  CB  ARG   234       1.083  -5.997  16.627  1.00  0.00           C  
ATOM   3637  HB2 ARG   234       0.622  -6.542  15.799  1.00  0.00           H  
ATOM   3638  HB3 ARG   234       2.070  -6.398  16.847  1.00  0.00           H  
ATOM   3639  CG  ARG   234       0.326  -5.964  17.947  1.00  0.00           C  
ATOM   3640  HG2 ARG   234       0.946  -5.562  18.755  1.00  0.00           H  
ATOM   3641  HG3 ARG   234      -0.481  -5.230  17.815  1.00  0.00           H  
ATOM   3642  CD  ARG   234      -0.329  -7.273  18.420  1.00  0.00           C  
ATOM   3643  HD2 ARG   234       0.455  -8.012  18.302  1.00  0.00           H  
ATOM   3644  HD3 ARG   234      -0.676  -7.182  19.441  1.00  0.00           H  
ATOM   3645  NE  ARG   234      -1.458  -7.679  17.600  1.00  0.00           N  
ATOM   3646  HE  ARG   234      -2.102  -6.953  17.320  1.00  0.00           H  
ATOM   3647  CZ  ARG   234      -1.657  -8.847  16.983  1.00  0.00           C  
ATOM   3648  NH1 ARG   234      -0.852  -9.817  16.912  1.00  0.00           N  
ATOM   3649 HH11 ARG   234      -0.067  -9.786  17.552  1.00  0.00           H  
ATOM   3650 HH12 ARG   234      -1.103 -10.712  16.527  1.00  0.00           H  
ATOM   3651  NH2 ARG   234      -2.763  -8.883  16.345  1.00  0.00           N  
ATOM   3652 HH21 ARG   234      -3.540  -8.348  16.705  1.00  0.00           H  
ATOM   3653 HH22 ARG   234      -2.965  -9.705  15.784  1.00  0.00           H  
ATOM   3654  C   ARG   234       2.591  -4.492  15.129  1.00  0.00           C  
ATOM   3655  O   ARG   234       2.356  -3.954  14.060  1.00  0.00           O  
ATOM   3656  N   GLN   235       3.724  -4.898  15.491  1.00  0.00           N  
ATOM   3657  H   GLN   235       3.772  -5.399  16.370  1.00  0.00           H  
ATOM   3658  CA  GLN   235       4.943  -4.651  14.737  1.00  0.00           C  
ATOM   3659  HA  GLN   235       4.767  -4.226  13.748  1.00  0.00           H  
ATOM   3660  CB  GLN   235       5.736  -3.604  15.572  1.00  0.00           C  
ATOM   3661  HB2 GLN   235       5.182  -2.689  15.390  1.00  0.00           H  
ATOM   3662  HB3 GLN   235       5.988  -3.858  16.605  1.00  0.00           H  
ATOM   3663  CG  GLN   235       7.059  -3.414  14.797  1.00  0.00           C  
ATOM   3664  HG2 GLN   235       7.607  -4.352  14.923  1.00  0.00           H  
ATOM   3665  HG3 GLN   235       6.914  -3.334  13.721  1.00  0.00           H  
ATOM   3666  CD  GLN   235       7.859  -2.132  15.188  1.00  0.00           C  
ATOM   3667  OE1 GLN   235       7.409  -0.981  15.091  1.00  0.00           O  
ATOM   3668  NE2 GLN   235       8.939  -2.249  15.959  1.00  0.00           N  
ATOM   3669 HE21 GLN   235       9.393  -1.407  16.273  1.00  0.00           H  
ATOM   3670 HE22 GLN   235       9.089  -3.140  16.401  1.00  0.00           H  
ATOM   3671  C   GLN   235       5.651  -5.966  14.601  1.00  0.00           C  
ATOM   3672  O   GLN   235       5.851  -6.547  15.644  1.00  0.00           O  
ATOM   3673  N   THR   236       6.257  -6.373  13.488  1.00  0.00           N  
ATOM   3674  H   THR   236       6.183  -5.730  12.711  1.00  0.00           H  
ATOM   3675  CA  THR   236       7.198  -7.468  13.454  1.00  0.00           C  
ATOM   3676  HA  THR   236       7.221  -7.925  14.450  1.00  0.00           H  
ATOM   3677  CB  THR   236       6.599  -8.528  12.551  1.00  0.00           C  
ATOM   3678  HB  THR   236       6.789  -8.286  11.504  1.00  0.00           H  
ATOM   3679  CG2 THR   236       7.106  -9.967  12.875  1.00  0.00           C  
ATOM   3680 HG21 THR   236       8.116 -10.062  12.491  1.00  0.00           H  
ATOM   3681 HG22 THR   236       7.098 -10.252  13.930  1.00  0.00           H  
ATOM   3682 HG23 THR   236       6.525 -10.716  12.324  1.00  0.00           H  
ATOM   3683  OG1 THR   236       5.191  -8.649  12.761  1.00  0.00           O  
ATOM   3684  HG1 THR   236       4.808  -7.767  12.744  1.00  0.00           H  
ATOM   3685  C   THR   236       8.610  -7.172  13.020  1.00  0.00           C  
ATOM   3686  O   THR   236       8.819  -6.358  12.104  1.00  0.00           O  
ATOM   3687  N   LEU   237       9.570  -7.924  13.529  1.00  0.00           N  
ATOM   3688  H   LEU   237       9.291  -8.642  14.185  1.00  0.00           H  
ATOM   3689  CA  LEU   237      10.987  -7.870  13.066  1.00  0.00           C  
ATOM   3690  HA  LEU   237      11.128  -7.095  12.309  1.00  0.00           H  
ATOM   3691  CB  LEU   237      11.864  -7.660  14.332  1.00  0.00           C  
ATOM   3692  HB2 LEU   237      11.518  -6.744  14.818  1.00  0.00           H  
ATOM   3693  HB3 LEU   237      11.703  -8.453  15.059  1.00  0.00           H  
ATOM   3694  CG  LEU   237      13.325  -7.490  14.106  1.00  0.00           C  
ATOM   3695  HG  LEU   237      13.545  -6.894  13.217  1.00  0.00           H  
ATOM   3696  CD1 LEU   237      14.042  -6.818  15.251  1.00  0.00           C  
ATOM   3697 HD11 LEU   237      15.031  -6.585  14.855  1.00  0.00           H  
ATOM   3698 HD12 LEU   237      13.538  -5.869  15.436  1.00  0.00           H  
ATOM   3699 HD13 LEU   237      13.985  -7.417  16.160  1.00  0.00           H  
ATOM   3700  CD2 LEU   237      14.099  -8.854  13.973  1.00  0.00           C  
ATOM   3701 HD21 LEU   237      13.831  -9.526  14.781  1.00  0.00           H  
ATOM   3702 HD22 LEU   237      13.936  -9.382  13.032  1.00  0.00           H  
ATOM   3703 HD23 LEU   237      15.179  -8.722  13.928  1.00  0.00           H  
ATOM   3704  C   LEU   237      11.230  -9.235  12.385  1.00  0.00           C  
ATOM   3705  O   LEU   237      11.076 -10.305  12.994  1.00  0.00           O  
ATOM   3706  N   VAL   238      11.750  -9.176  11.145  1.00  0.00           N  
ATOM   3707  H   VAL   238      11.725  -8.244  10.748  1.00  0.00           H  
ATOM   3708  CA  VAL   238      12.151 -10.370  10.360  1.00  0.00           C  
ATOM   3709  HA  VAL   238      11.907 -11.231  10.993  1.00  0.00           H  
ATOM   3710  CB  VAL   238      11.219 -10.428   9.159  1.00  0.00           C  
ATOM   3711  HB  VAL   238      11.342  -9.619   8.436  1.00  0.00           H  
ATOM   3712  CG1 VAL   238      11.436 -11.666   8.301  1.00  0.00           C  
ATOM   3713 HG11 VAL   238      12.192 -11.535   7.523  1.00  0.00           H  
ATOM   3714 HG12 VAL   238      11.823 -12.465   8.941  1.00  0.00           H  
ATOM   3715 HG13 VAL   238      10.475 -11.851   7.837  1.00  0.00           H  
ATOM   3716  CG2 VAL   238       9.770 -10.484   9.690  1.00  0.00           C  
ATOM   3717 HG21 VAL   238       9.540  -9.539  10.172  1.00  0.00           H  
ATOM   3718 HG22 VAL   238       8.997 -10.762   8.968  1.00  0.00           H  
ATOM   3719 HG23 VAL   238       9.717 -11.283  10.423  1.00  0.00           H  
ATOM   3720  C   VAL   238      13.593 -10.339  10.000  1.00  0.00           C  
ATOM   3721  O   VAL   238      14.034  -9.531   9.181  1.00  0.00           O  
ATOM   3722  N   SER   239      14.291 -11.204  10.671  1.00  0.00           N  
ATOM   3723  H   SER   239      13.882 -11.704  11.450  1.00  0.00           H  
ATOM   3724  CA  SER   239      15.722 -11.471  10.758  1.00  0.00           C  
ATOM   3725  HA  SER   239      16.236 -10.524  10.592  1.00  0.00           H  
ATOM   3726  CB  SER   239      16.006 -11.992  12.144  1.00  0.00           C  
ATOM   3727  HB2 SER   239      17.081 -12.133  12.197  1.00  0.00           H  
ATOM   3728  HB3 SER   239      15.720 -11.173  12.812  1.00  0.00           H  
ATOM   3729  OG  SER   239      15.334 -13.220  12.495  1.00  0.00           O  
ATOM   3730  HG  SER   239      14.546 -12.981  12.986  1.00  0.00           H  
ATOM   3731  C   SER   239      16.183 -12.556   9.712  1.00  0.00           C  
ATOM   3732  O   SER   239      15.453 -13.516   9.300  1.00  0.00           O  
ATOM   3733  N   HIE   240      17.399 -12.420   9.166  1.00  0.00           N  
ATOM   3734  H   HIE   240      18.023 -11.760   9.596  1.00  0.00           H  
ATOM   3735  CA  HIE   240      17.839 -13.007   7.880  1.00  0.00           C  
ATOM   3736  HA  HIE   240      17.105 -12.676   7.143  1.00  0.00           H  
ATOM   3737  CB  HIE   240      19.188 -12.357   7.535  1.00  0.00           C  
ATOM   3738  HB2 HIE   240      19.059 -11.283   7.628  1.00  0.00           H  
ATOM   3739  HB3 HIE   240      19.983 -12.650   8.225  1.00  0.00           H  
ATOM   3740  CG  HIE   240      19.704 -12.569   6.166  1.00  0.00           C  
ATOM   3741  ND1 HIE   240      19.156 -12.029   4.979  1.00  0.00           N  
ATOM   3742  CE1 HIE   240      19.623 -12.733   3.980  1.00  0.00           C  
ATOM   3743  HE1 HIE   240      19.341 -12.579   2.941  1.00  0.00           H  
ATOM   3744  NE2 HIE   240      20.328 -13.763   4.452  1.00  0.00           N  
ATOM   3745  HE2 HIE   240      20.868 -14.478   3.969  1.00  0.00           H  
ATOM   3746  CD2 HIE   240      20.478 -13.614   5.804  1.00  0.00           C  
ATOM   3747  HD2 HIE   240      20.837 -14.392   6.466  1.00  0.00           H  
ATOM   3748  C   HIE   240      17.909 -14.564   7.880  1.00  0.00           C  
ATOM   3749  O   HIE   240      17.566 -15.153   6.828  1.00  0.00           O  
ATOM   3750  N   GLY   241      18.058 -15.258   9.004  1.00  0.00           N  
ATOM   3751  H   GLY   241      18.400 -14.760   9.822  1.00  0.00           H  
ATOM   3752  CA  GLY   241      18.118 -16.748   9.205  1.00  0.00           C  
ATOM   3753  HA2 GLY   241      18.617 -17.156   8.334  1.00  0.00           H  
ATOM   3754  HA3 GLY   241      18.738 -17.068  10.040  1.00  0.00           H  
ATOM   3755  C   GLY   241      16.668 -17.367   9.336  1.00  0.00           C  
ATOM   3756  O   GLY   241      16.505 -18.530   9.060  1.00  0.00           O  
ATOM   3757  N   SER   242      15.678 -16.473   9.627  1.00  0.00           N  
ATOM   3758  H   SER   242      15.835 -15.548  10.002  1.00  0.00           H  
ATOM   3759  CA  SER   242      14.323 -17.046   9.636  1.00  0.00           C  
ATOM   3760  HA  SER   242      14.291 -17.994  10.174  1.00  0.00           H  
ATOM   3761  CB  SER   242      13.466 -16.061  10.419  1.00  0.00           C  
ATOM   3762  HB2 SER   242      12.516 -16.499  10.732  1.00  0.00           H  
ATOM   3763  HB3 SER   242      13.980 -15.861  11.367  1.00  0.00           H  
ATOM   3764  OG  SER   242      13.181 -14.851   9.755  1.00  0.00           O  
ATOM   3765  HG  SER   242      13.922 -14.314   9.470  1.00  0.00           H  
ATOM   3766  C   SER   242      13.820 -17.178   8.207  1.00  0.00           C  
ATOM   3767  O   SER   242      13.070 -18.105   7.866  1.00  0.00           O  
ATOM   3768  N   VAL   243      14.328 -16.440   7.222  1.00  0.00           N  
ATOM   3769  H   VAL   243      15.021 -15.770   7.522  1.00  0.00           H  
ATOM   3770  CA  VAL   243      13.719 -16.191   5.929  1.00  0.00           C  
ATOM   3771  HA  VAL   243      12.736 -15.723   6.053  1.00  0.00           H  
ATOM   3772  CB  VAL   243      14.663 -15.149   5.180  1.00  0.00           C  
ATOM   3773  HB  VAL   243      15.645 -15.601   5.232  1.00  0.00           H  
ATOM   3774  CG1 VAL   243      14.181 -14.673   3.805  1.00  0.00           C  
ATOM   3775 HG11 VAL   243      13.160 -14.292   3.780  1.00  0.00           H  
ATOM   3776 HG12 VAL   243      14.931 -13.939   3.531  1.00  0.00           H  
ATOM   3777 HG13 VAL   243      14.213 -15.511   3.106  1.00  0.00           H  
ATOM   3778  CG2 VAL   243      14.768 -13.918   6.154  1.00  0.00           C  
ATOM   3779 HG21 VAL   243      13.747 -13.667   6.437  1.00  0.00           H  
ATOM   3780 HG22 VAL   243      15.351 -14.235   7.021  1.00  0.00           H  
ATOM   3781 HG23 VAL   243      15.336 -13.077   5.768  1.00  0.00           H  
ATOM   3782  C   VAL   243      13.576 -17.459   5.083  1.00  0.00           C  
ATOM   3783  O   VAL   243      12.467 -17.589   4.616  1.00  0.00           O  
ATOM   3784  N   PRO   244      14.529 -18.398   5.030  1.00  0.00           N  
ATOM   3785  CD  PRO   244      15.904 -18.417   5.571  1.00  0.00           C  
ATOM   3786  HD2 PRO   244      15.893 -18.494   6.654  1.00  0.00           H  
ATOM   3787  HD3 PRO   244      16.426 -17.503   5.293  1.00  0.00           H  
ATOM   3788  CG  PRO   244      16.681 -19.552   4.900  1.00  0.00           C  
ATOM   3789  HG2 PRO   244      17.512 -19.992   5.449  1.00  0.00           H  
ATOM   3790  HG3 PRO   244      17.101 -19.240   3.943  1.00  0.00           H  
ATOM   3791  CB  PRO   244      15.586 -20.566   4.583  1.00  0.00           C  
ATOM   3792  HB2 PRO   244      15.443 -21.186   5.457  1.00  0.00           H  
ATOM   3793  HB3 PRO   244      15.873 -21.118   3.684  1.00  0.00           H  
ATOM   3794  CA  PRO   244      14.337 -19.652   4.286  1.00  0.00           C  
ATOM   3795  HA  PRO   244      14.405 -19.318   3.244  1.00  0.00           H  
ATOM   3796  C   PRO   244      13.042 -20.369   4.631  1.00  0.00           C  
ATOM   3797  O   PRO   244      12.324 -20.782   3.719  1.00  0.00           O  
ATOM   3798  N   GLN   245      12.655 -20.576   5.865  1.00  0.00           N  
ATOM   3799  H   GLN   245      13.289 -20.358   6.625  1.00  0.00           H  
ATOM   3800  CA  GLN   245      11.511 -21.454   6.250  1.00  0.00           C  
ATOM   3801  HA  GLN   245      11.290 -22.317   5.628  1.00  0.00           H  
ATOM   3802  CB  GLN   245      11.749 -22.023   7.627  1.00  0.00           C  
ATOM   3803  HB2 GLN   245      12.739 -22.458   7.758  1.00  0.00           H  
ATOM   3804  HB3 GLN   245      11.805 -21.134   8.258  1.00  0.00           H  
ATOM   3805  CG  GLN   245      10.746 -23.032   8.172  1.00  0.00           C  
ATOM   3806  HG2 GLN   245      11.022 -22.996   9.226  1.00  0.00           H  
ATOM   3807  HG3 GLN   245       9.702 -22.728   8.249  1.00  0.00           H  
ATOM   3808  CD  GLN   245      10.834 -24.458   7.652  1.00  0.00           C  
ATOM   3809  OE1 GLN   245      11.698 -24.784   6.885  1.00  0.00           O  
ATOM   3810  NE2 GLN   245       9.879 -25.371   7.963  1.00  0.00           N  
ATOM   3811 HE21 GLN   245      10.055 -26.356   7.870  1.00  0.00           H  
ATOM   3812 HE22 GLN   245       9.146 -25.090   8.599  1.00  0.00           H  
ATOM   3813  C   GLN   245      10.223 -20.630   6.295  1.00  0.00           C  
ATOM   3814  O   GLN   245       9.256 -21.065   5.820  1.00  0.00           O  
ATOM   3815  N   LEU   246      10.358 -19.314   6.680  1.00  0.00           N  
ATOM   3816  H   LEU   246      11.275 -18.937   6.847  1.00  0.00           H  
ATOM   3817  CA  LEU   246       9.246 -18.353   6.638  1.00  0.00           C  
ATOM   3818  HA  LEU   246       8.325 -18.567   7.191  1.00  0.00           H  
ATOM   3819  CB  LEU   246       9.893 -17.034   7.189  1.00  0.00           C  
ATOM   3820  HB2 LEU   246      10.287 -17.101   8.202  1.00  0.00           H  
ATOM   3821  HB3 LEU   246      10.716 -16.773   6.523  1.00  0.00           H  
ATOM   3822  CG  LEU   246       9.060 -15.782   7.199  1.00  0.00           C  
ATOM   3823  HG  LEU   246       8.504 -15.661   6.266  1.00  0.00           H  
ATOM   3824  CD1 LEU   246       7.885 -15.816   8.225  1.00  0.00           C  
ATOM   3825 HD11 LEU   246       7.147 -16.522   7.849  1.00  0.00           H  
ATOM   3826 HD12 LEU   246       8.153 -16.109   9.232  1.00  0.00           H  
ATOM   3827 HD13 LEU   246       7.376 -14.853   8.228  1.00  0.00           H  
ATOM   3828  CD2 LEU   246       9.816 -14.479   7.418  1.00  0.00           C  
ATOM   3829 HD21 LEU   246       9.118 -13.653   7.327  1.00  0.00           H  
ATOM   3830 HD22 LEU   246      10.205 -14.500   8.440  1.00  0.00           H  
ATOM   3831 HD23 LEU   246      10.588 -14.439   6.651  1.00  0.00           H  
ATOM   3832  C   LEU   246       8.694 -18.268   5.184  1.00  0.00           C  
ATOM   3833  O   LEU   246       7.513 -18.306   5.037  1.00  0.00           O  
ATOM   3834  N   PHE   247       9.530 -18.131   4.149  1.00  0.00           N  
ATOM   3835  H   PHE   247      10.519 -18.076   4.357  1.00  0.00           H  
ATOM   3836  CA  PHE   247       9.235 -18.259   2.705  1.00  0.00           C  
ATOM   3837  HA  PHE   247       8.492 -17.526   2.408  1.00  0.00           H  
ATOM   3838  CB  PHE   247      10.490 -18.026   1.897  1.00  0.00           C  
ATOM   3839  HB2 PHE   247      11.264 -18.631   2.361  1.00  0.00           H  
ATOM   3840  HB3 PHE   247      10.369 -18.361   0.869  1.00  0.00           H  
ATOM   3841  CG  PHE   247      10.938 -16.585   1.695  1.00  0.00           C  
ATOM   3842  CD1 PHE   247      10.152 -15.454   1.942  1.00  0.00           C  
ATOM   3843  HD1 PHE   247       9.159 -15.485   2.374  1.00  0.00           H  
ATOM   3844  CE1 PHE   247      10.664 -14.176   1.605  1.00  0.00           C  
ATOM   3845  HE1 PHE   247      10.017 -13.320   1.625  1.00  0.00           H  
ATOM   3846  CZ  PHE   247      11.912 -13.952   1.056  1.00  0.00           C  
ATOM   3847  HZ  PHE   247      12.217 -13.043   0.575  1.00  0.00           H  
ATOM   3848  CE2 PHE   247      12.684 -15.102   0.894  1.00  0.00           C  
ATOM   3849  HE2 PHE   247      13.643 -14.991   0.412  1.00  0.00           H  
ATOM   3850  CD2 PHE   247      12.241 -16.376   1.248  1.00  0.00           C  
ATOM   3851  HD2 PHE   247      12.910 -17.213   1.082  1.00  0.00           H  
ATOM   3852  C   PHE   247       8.752 -19.708   2.220  1.00  0.00           C  
ATOM   3853  O   PHE   247       7.961 -19.830   1.282  1.00  0.00           O  
ATOM   3854  N   SER   248       9.258 -20.744   2.872  1.00  0.00           N  
ATOM   3855  H   SER   248      10.051 -20.655   3.494  1.00  0.00           H  
ATOM   3856  CA  SER   248       8.839 -22.118   2.751  1.00  0.00           C  
ATOM   3857  HA  SER   248       8.967 -22.446   1.719  1.00  0.00           H  
ATOM   3858  CB  SER   248       9.800 -23.113   3.305  1.00  0.00           C  
ATOM   3859  HB2 SER   248       9.926 -22.957   4.377  1.00  0.00           H  
ATOM   3860  HB3 SER   248       9.453 -24.106   3.028  1.00  0.00           H  
ATOM   3861  OG  SER   248      11.158 -23.010   2.778  1.00  0.00           O  
ATOM   3862  HG  SER   248      11.521 -22.207   3.169  1.00  0.00           H  
ATOM   3863  C   SER   248       7.372 -22.318   3.067  1.00  0.00           C  
ATOM   3864  O   SER   248       6.848 -23.407   2.730  1.00  0.00           O  
ATOM   3865  N   GLN   249       6.721 -21.450   3.896  1.00  0.00           N  
ATOM   3866  H   GLN   249       7.267 -20.783   4.428  1.00  0.00           H  
ATOM   3867  CA  GLN   249       5.367 -21.628   4.481  1.00  0.00           C  
ATOM   3868  HA  GLN   249       4.900 -22.581   4.208  1.00  0.00           H  
ATOM   3869  CB  GLN   249       5.509 -21.677   6.013  1.00  0.00           C  
ATOM   3870  HB2 GLN   249       6.056 -20.789   6.330  1.00  0.00           H  
ATOM   3871  HB3 GLN   249       4.526 -21.800   6.480  1.00  0.00           H  
ATOM   3872  CG  GLN   249       6.293 -22.923   6.479  1.00  0.00           C  
ATOM   3873  HG2 GLN   249       5.645 -23.776   6.293  1.00  0.00           H  
ATOM   3874  HG3 GLN   249       7.223 -23.009   5.919  1.00  0.00           H  
ATOM   3875  CD  GLN   249       6.486 -22.847   7.989  1.00  0.00           C  
ATOM   3876  OE1 GLN   249       6.294 -21.867   8.659  1.00  0.00           O  
ATOM   3877  NE2 GLN   249       6.931 -23.932   8.490  1.00  0.00           N  
ATOM   3878 HE21 GLN   249       7.046 -23.933   9.493  1.00  0.00           H  
ATOM   3879 HE22 GLN   249       7.096 -24.811   8.017  1.00  0.00           H  
ATOM   3880  C   GLN   249       4.452 -20.498   3.950  1.00  0.00           C  
ATOM   3881  O   GLN   249       3.230 -20.614   4.065  1.00  0.00           O  
ATOM   3882  N   MET   250       5.015 -19.465   3.351  1.00  0.00           N  
ATOM   3883  H   MET   250       6.015 -19.539   3.197  1.00  0.00           H  
ATOM   3884  CA  MET   250       4.279 -18.313   2.659  1.00  0.00           C  
ATOM   3885  HA  MET   250       3.385 -18.283   3.261  1.00  0.00           H  
ATOM   3886  CB  MET   250       5.085 -16.914   2.834  1.00  0.00           C  
ATOM   3887  HB2 MET   250       5.407 -16.817   3.867  1.00  0.00           H  
ATOM   3888  HB3 MET   250       5.968 -17.026   2.206  1.00  0.00           H  
ATOM   3889  CG  MET   250       4.389 -15.682   2.541  1.00  0.00           C  
ATOM   3890  HG2 MET   250       5.074 -14.885   2.821  1.00  0.00           H  
ATOM   3891  HG3 MET   250       4.202 -15.540   1.477  1.00  0.00           H  
ATOM   3892  SD  MET   250       2.850 -15.340   3.402  1.00  0.00           S  
ATOM   3893  CE  MET   250       3.449 -14.620   5.028  1.00  0.00           C  
ATOM   3894  HE1 MET   250       4.142 -13.797   4.872  1.00  0.00           H  
ATOM   3895  HE2 MET   250       2.628 -14.134   5.569  1.00  0.00           H  
ATOM   3896  HE3 MET   250       3.910 -15.352   5.683  1.00  0.00           H  
ATOM   3897  C   MET   250       4.002 -18.630   1.153  1.00  0.00           C  
ATOM   3898  O   MET   250       4.921 -18.906   0.333  1.00  0.00           O  
ATOM   3899  N   PRO   251       2.772 -18.587   0.726  1.00  0.00           N  
ATOM   3900  CD  PRO   251       1.549 -18.430   1.529  1.00  0.00           C  
ATOM   3901  HD2 PRO   251       1.763 -17.725   2.322  1.00  0.00           H  
ATOM   3902  HD3 PRO   251       1.292 -19.377   2.005  1.00  0.00           H  
ATOM   3903  CG  PRO   251       0.551 -18.030   0.556  1.00  0.00           C  
ATOM   3904  HG2 PRO   251       0.538 -16.950   0.566  1.00  0.00           H  
ATOM   3905  HG3 PRO   251      -0.450 -18.379   0.824  1.00  0.00           H  
ATOM   3906  CB  PRO   251       1.021 -18.465  -0.849  1.00  0.00           C  
ATOM   3907  HB2 PRO   251       0.836 -17.689  -1.589  1.00  0.00           H  
ATOM   3908  HB3 PRO   251       0.600 -19.404  -1.216  1.00  0.00           H  
ATOM   3909  CA  PRO   251       2.478 -18.731  -0.718  1.00  0.00           C  
ATOM   3910  HA  PRO   251       2.775 -19.714  -1.087  1.00  0.00           H  
ATOM   3911  C   PRO   251       3.218 -17.653  -1.536  1.00  0.00           C  
ATOM   3912  O   PRO   251       3.417 -16.518  -1.108  1.00  0.00           O  
ATOM   3913  N   ILE   252       3.691 -17.938  -2.752  1.00  0.00           N  
ATOM   3914  H   ILE   252       3.763 -18.903  -3.044  1.00  0.00           H  
ATOM   3915  CA  ILE   252       4.230 -16.904  -3.660  1.00  0.00           C  
ATOM   3916  HA  ILE   252       5.088 -16.545  -3.088  1.00  0.00           H  
ATOM   3917  CB  ILE   252       4.508 -17.493  -5.084  1.00  0.00           C  
ATOM   3918  HB  ILE   252       3.629 -18.063  -5.363  1.00  0.00           H  
ATOM   3919  CG2 ILE   252       4.721 -16.474  -6.253  1.00  0.00           C  
ATOM   3920 HG21 ILE   252       5.451 -15.709  -6.000  1.00  0.00           H  
ATOM   3921 HG22 ILE   252       4.971 -16.975  -7.185  1.00  0.00           H  
ATOM   3922 HG23 ILE   252       3.772 -15.978  -6.469  1.00  0.00           H  
ATOM   3923  CG1 ILE   252       5.788 -18.363  -5.002  1.00  0.00           C  
ATOM   3924 HG12 ILE   252       6.708 -17.805  -5.219  1.00  0.00           H  
ATOM   3925 HG13 ILE   252       5.793 -18.746  -3.980  1.00  0.00           H  
ATOM   3926  CD1 ILE   252       5.813 -19.512  -6.013  1.00  0.00           C  
ATOM   3927 HD11 ILE   252       6.709 -20.130  -6.053  1.00  0.00           H  
ATOM   3928 HD12 ILE   252       4.961 -20.164  -5.814  1.00  0.00           H  
ATOM   3929 HD13 ILE   252       5.909 -19.049  -6.991  1.00  0.00           H  
ATOM   3930  C   ILE   252       3.162 -15.837  -3.752  1.00  0.00           C  
ATOM   3931  O   ILE   252       3.495 -14.663  -3.825  1.00  0.00           O  
ATOM   3932  N   ARG   253       1.888 -16.180  -3.819  1.00  0.00           N  
ATOM   3933  H   ARG   253       1.677 -17.168  -3.884  1.00  0.00           H  
ATOM   3934  CA  ARG   253       0.750 -15.203  -4.044  1.00  0.00           C  
ATOM   3935  HA  ARG   253       0.983 -14.440  -4.791  1.00  0.00           H  
ATOM   3936  CB  ARG   253      -0.514 -15.867  -4.516  1.00  0.00           C  
ATOM   3937  HB2 ARG   253      -1.094 -15.095  -5.028  1.00  0.00           H  
ATOM   3938  HB3 ARG   253      -0.188 -16.631  -5.210  1.00  0.00           H  
ATOM   3939  CG  ARG   253      -1.422 -16.372  -3.443  1.00  0.00           C  
ATOM   3940  HG2 ARG   253      -0.899 -17.129  -2.856  1.00  0.00           H  
ATOM   3941  HG3 ARG   253      -1.688 -15.598  -2.728  1.00  0.00           H  
ATOM   3942  CD  ARG   253      -2.705 -17.013  -4.041  1.00  0.00           C  
ATOM   3943  HD2 ARG   253      -3.467 -17.150  -3.269  1.00  0.00           H  
ATOM   3944  HD3 ARG   253      -3.129 -16.198  -4.626  1.00  0.00           H  
ATOM   3945  NE  ARG   253      -2.553 -18.225  -4.882  1.00  0.00           N  
ATOM   3946  HE  ARG   253      -2.793 -18.271  -5.871  1.00  0.00           H  
ATOM   3947  CZ  ARG   253      -2.189 -19.377  -4.335  1.00  0.00           C  
ATOM   3948  NH1 ARG   253      -2.184 -19.548  -3.014  1.00  0.00           N  
ATOM   3949 HH11 ARG   253      -2.526 -18.899  -2.321  1.00  0.00           H  
ATOM   3950 HH12 ARG   253      -1.604 -20.300  -2.678  1.00  0.00           H  
ATOM   3951  NH2 ARG   253      -1.714 -20.348  -5.114  1.00  0.00           N  
ATOM   3952 HH21 ARG   253      -1.613 -20.122  -6.091  1.00  0.00           H  
ATOM   3953 HH22 ARG   253      -1.221 -21.111  -4.666  1.00  0.00           H  
ATOM   3954  C   ARG   253       0.497 -14.160  -2.895  1.00  0.00           C  
ATOM   3955  O   ARG   253      -0.353 -13.260  -3.091  1.00  0.00           O  
ATOM   3956  N   LYS   254       1.192 -14.340  -1.722  1.00  0.00           N  
ATOM   3957  H   LYS   254       1.864 -15.092  -1.633  1.00  0.00           H  
ATOM   3958  CA  LYS   254       1.227 -13.252  -0.706  1.00  0.00           C  
ATOM   3959  HA  LYS   254       0.430 -12.592  -1.031  1.00  0.00           H  
ATOM   3960  CB  LYS   254       1.072 -13.743   0.707  1.00  0.00           C  
ATOM   3961  HB2 LYS   254       1.726 -14.607   0.862  1.00  0.00           H  
ATOM   3962  HB3 LYS   254       1.361 -12.964   1.421  1.00  0.00           H  
ATOM   3963  CG  LYS   254      -0.380 -14.074   0.903  1.00  0.00           C  
ATOM   3964  HG2 LYS   254      -1.073 -13.276   0.628  1.00  0.00           H  
ATOM   3965  HG3 LYS   254      -0.530 -15.027   0.394  1.00  0.00           H  
ATOM   3966  CD  LYS   254      -0.530 -14.491   2.424  1.00  0.00           C  
ATOM   3967  HD2 LYS   254       0.322 -15.153   2.595  1.00  0.00           H  
ATOM   3968  HD3 LYS   254      -0.435 -13.594   3.044  1.00  0.00           H  
ATOM   3969  CE  LYS   254      -1.954 -15.070   2.731  1.00  0.00           C  
ATOM   3970  HE2 LYS   254      -2.703 -14.361   2.377  1.00  0.00           H  
ATOM   3971  HE3 LYS   254      -2.064 -15.939   2.079  1.00  0.00           H  
ATOM   3972  NZ  LYS   254      -2.143 -15.413   4.160  1.00  0.00           N  
ATOM   3973  HZ1 LYS   254      -1.873 -14.651   4.754  1.00  0.00           H  
ATOM   3974  HZ2 LYS   254      -3.049 -15.803   4.379  1.00  0.00           H  
ATOM   3975  HZ3 LYS   254      -1.473 -16.160   4.316  1.00  0.00           H  
ATOM   3976  C   LYS   254       2.547 -12.460  -0.736  1.00  0.00           C  
ATOM   3977  O   LYS   254       2.636 -11.443  -0.027  1.00  0.00           O  
ATOM   3978  N   ILE   255       3.564 -12.801  -1.582  1.00  0.00           N  
ATOM   3979  H   ILE   255       3.391 -13.604  -2.174  1.00  0.00           H  
ATOM   3980  CA  ILE   255       4.781 -12.020  -1.694  1.00  0.00           C  
ATOM   3981  HA  ILE   255       5.208 -11.733  -0.736  1.00  0.00           H  
ATOM   3982  CB  ILE   255       5.917 -12.882  -2.335  1.00  0.00           C  
ATOM   3983  HB  ILE   255       5.695 -13.251  -3.335  1.00  0.00           H  
ATOM   3984  CG2 ILE   255       7.157 -12.054  -2.343  1.00  0.00           C  
ATOM   3985 HG21 ILE   255       7.234 -11.693  -1.317  1.00  0.00           H  
ATOM   3986 HG22 ILE   255       7.975 -12.727  -2.581  1.00  0.00           H  
ATOM   3987 HG23 ILE   255       7.089 -11.359  -3.181  1.00  0.00           H  
ATOM   3988  CG1 ILE   255       6.154 -14.147  -1.444  1.00  0.00           C  
ATOM   3989 HG12 ILE   255       5.285 -14.781  -1.578  1.00  0.00           H  
ATOM   3990 HG13 ILE   255       6.991 -14.650  -1.931  1.00  0.00           H  
ATOM   3991  CD1 ILE   255       6.274 -13.908   0.033  1.00  0.00           C  
ATOM   3992 HD11 ILE   255       6.558 -14.862   0.482  1.00  0.00           H  
ATOM   3993 HD12 ILE   255       6.989 -13.103   0.223  1.00  0.00           H  
ATOM   3994 HD13 ILE   255       5.292 -13.574   0.349  1.00  0.00           H  
ATOM   3995  C   ILE   255       4.420 -10.722  -2.448  1.00  0.00           C  
ATOM   3996  O   ILE   255       3.643 -10.657  -3.420  1.00  0.00           O  
ATOM   3997  N   ARG   256       5.023  -9.612  -2.052  1.00  0.00           N  
ATOM   3998  H   ARG   256       5.608  -9.604  -1.232  1.00  0.00           H  
ATOM   3999  CA  ARG   256       4.982  -8.342  -2.910  1.00  0.00           C  
ATOM   4000  HA  ARG   256       3.956  -7.985  -2.942  1.00  0.00           H  
ATOM   4001  CB  ARG   256       5.832  -7.244  -2.253  1.00  0.00           C  
ATOM   4002  HB2 ARG   256       5.108  -6.714  -1.644  1.00  0.00           H  
ATOM   4003  HB3 ARG   256       6.472  -7.690  -1.496  1.00  0.00           H  
ATOM   4004  CG  ARG   256       6.503  -6.181  -3.021  1.00  0.00           C  
ATOM   4005  HG2 ARG   256       7.194  -6.673  -3.710  1.00  0.00           H  
ATOM   4006  HG3 ARG   256       5.896  -5.612  -3.730  1.00  0.00           H  
ATOM   4007  CD  ARG   256       7.072  -5.036  -2.162  1.00  0.00           C  
ATOM   4008  HD2 ARG   256       6.364  -4.423  -1.602  1.00  0.00           H  
ATOM   4009  HD3 ARG   256       7.795  -5.350  -1.414  1.00  0.00           H  
ATOM   4010  NE  ARG   256       7.807  -4.148  -3.035  1.00  0.00           N  
ATOM   4011  HE  ARG   256       8.776  -4.409  -3.172  1.00  0.00           H  
ATOM   4012  CZ  ARG   256       7.432  -2.932  -3.549  1.00  0.00           C  
ATOM   4013  NH1 ARG   256       6.218  -2.487  -3.404  1.00  0.00           N  
ATOM   4014 HH11 ARG   256       5.466  -2.957  -2.919  1.00  0.00           H  
ATOM   4015 HH12 ARG   256       6.118  -1.559  -3.795  1.00  0.00           H  
ATOM   4016  NH2 ARG   256       8.399  -2.191  -3.987  1.00  0.00           N  
ATOM   4017 HH21 ARG   256       9.346  -2.547  -3.933  1.00  0.00           H  
ATOM   4018 HH22 ARG   256       8.159  -1.310  -4.419  1.00  0.00           H  
ATOM   4019  C   ARG   256       5.418  -8.524  -4.374  1.00  0.00           C  
ATOM   4020  O   ARG   256       6.320  -9.278  -4.693  1.00  0.00           O  
ATOM   4021  N   SER   257       4.832  -7.716  -5.266  1.00  0.00           N  
ATOM   4022  H   SER   257       4.079  -7.109  -4.987  1.00  0.00           H  
ATOM   4023  CA  SER   257       5.045  -7.811  -6.676  1.00  0.00           C  
ATOM   4024  HA  SER   257       4.409  -7.055  -7.136  1.00  0.00           H  
ATOM   4025  CB  SER   257       6.521  -7.402  -7.011  1.00  0.00           C  
ATOM   4026  HB2 SER   257       7.077  -8.261  -6.646  1.00  0.00           H  
ATOM   4027  HB3 SER   257       6.639  -7.256  -8.095  1.00  0.00           H  
ATOM   4028  OG  SER   257       6.954  -6.292  -6.297  1.00  0.00           O  
ATOM   4029  HG  SER   257       6.252  -5.640  -6.392  1.00  0.00           H  
ATOM   4030  C   SER   257       4.506  -9.095  -7.316  1.00  0.00           C  
ATOM   4031  O   SER   257       4.522  -9.207  -8.553  1.00  0.00           O  
ATOM   4032  N   LEU   258       4.095 -10.110  -6.569  1.00  0.00           N  
ATOM   4033  H   LEU   258       4.220  -9.879  -5.592  1.00  0.00           H  
ATOM   4034  CA  LEU   258       3.684 -11.458  -7.038  1.00  0.00           C  
ATOM   4035  HA  LEU   258       3.787 -11.503  -8.116  1.00  0.00           H  
ATOM   4036  CB  LEU   258       4.876 -12.462  -6.732  1.00  0.00           C  
ATOM   4037  HB2 LEU   258       4.780 -12.555  -5.654  1.00  0.00           H  
ATOM   4038  HB3 LEU   258       4.536 -13.413  -7.129  1.00  0.00           H  
ATOM   4039  CG  LEU   258       6.334 -12.095  -6.988  1.00  0.00           C  
ATOM   4040  HG  LEU   258       6.575 -11.043  -6.880  1.00  0.00           H  
ATOM   4041  CD1 LEU   258       7.109 -12.946  -6.023  1.00  0.00           C  
ATOM   4042 HD11 LEU   258       7.105 -14.002  -6.285  1.00  0.00           H  
ATOM   4043 HD12 LEU   258       8.157 -12.654  -6.120  1.00  0.00           H  
ATOM   4044 HD13 LEU   258       6.964 -12.648  -4.979  1.00  0.00           H  
ATOM   4045  CD2 LEU   258       6.631 -12.365  -8.435  1.00  0.00           C  
ATOM   4046 HD21 LEU   258       6.053 -11.651  -9.028  1.00  0.00           H  
ATOM   4047 HD22 LEU   258       7.696 -12.216  -8.623  1.00  0.00           H  
ATOM   4048 HD23 LEU   258       6.382 -13.382  -8.746  1.00  0.00           H  
ATOM   4049  C   LEU   258       2.285 -11.949  -6.761  1.00  0.00           C  
ATOM   4050  O   LEU   258       1.868 -13.055  -7.113  1.00  0.00           O  
ATOM   4051  N   GLY   259       1.480 -11.104  -6.124  1.00  0.00           N  
ATOM   4052  H   GLY   259       1.799 -10.182  -5.868  1.00  0.00           H  
ATOM   4053  CA  GLY   259       0.026 -11.395  -5.898  1.00  0.00           C  
ATOM   4054  HA2 GLY   259      -0.107 -12.359  -5.421  1.00  0.00           H  
ATOM   4055  HA3 GLY   259      -0.370 -10.704  -5.147  1.00  0.00           H  
ATOM   4056  C   GLY   259      -0.901 -11.164  -7.058  1.00  0.00           C  
ATOM   4057  O   GLY   259      -2.066 -10.815  -6.860  1.00  0.00           O  
ATOM   4058  N   GLY   260      -0.443 -11.230  -8.316  1.00  0.00           N  
ATOM   4059  H   GLY   260       0.533 -11.456  -8.375  1.00  0.00           H  
ATOM   4060  CA  GLY   260      -1.224 -11.233  -9.545  1.00  0.00           C  
ATOM   4061  HA2 GLY   260      -2.184 -11.695  -9.302  1.00  0.00           H  
ATOM   4062  HA3 GLY   260      -1.323 -10.190  -9.848  1.00  0.00           H  
ATOM   4063  C   GLY   260      -0.418 -12.011 -10.652  1.00  0.00           C  
ATOM   4064  O   GLY   260       0.136 -13.002 -10.285  1.00  0.00           O  
ATOM   4065  N   LYS   261      -0.544 -11.547 -11.906  1.00  0.00           N  
ATOM   4066  H   LYS   261      -0.988 -10.650 -12.001  1.00  0.00           H  
ATOM   4067  CA  LYS   261      -0.228 -12.326 -13.096  1.00  0.00           C  
ATOM   4068  HA  LYS   261      -0.933 -13.150 -12.981  1.00  0.00           H  
ATOM   4069  CB  LYS   261      -0.650 -11.519 -14.372  1.00  0.00           C  
ATOM   4070  HB2 LYS   261      -1.706 -11.332 -14.196  1.00  0.00           H  
ATOM   4071  HB3 LYS   261      -0.112 -10.582 -14.516  1.00  0.00           H  
ATOM   4072  CG  LYS   261      -0.519 -12.306 -15.724  1.00  0.00           C  
ATOM   4073  HG2 LYS   261       0.515 -12.598 -15.908  1.00  0.00           H  
ATOM   4074  HG3 LYS   261      -1.247 -13.113 -15.779  1.00  0.00           H  
ATOM   4075  CD  LYS   261      -1.024 -11.337 -16.795  1.00  0.00           C  
ATOM   4076  HD2 LYS   261      -1.997 -10.909 -16.534  1.00  0.00           H  
ATOM   4077  HD3 LYS   261      -0.253 -10.579 -16.958  1.00  0.00           H  
ATOM   4078  CE  LYS   261      -1.060 -12.105 -18.042  1.00  0.00           C  
ATOM   4079  HE2 LYS   261      -0.070 -12.556 -18.139  1.00  0.00           H  
ATOM   4080  HE3 LYS   261      -1.793 -12.907 -17.992  1.00  0.00           H  
ATOM   4081  NZ  LYS   261      -1.271 -11.322 -19.252  1.00  0.00           N  
ATOM   4082  HZ1 LYS   261      -1.631 -10.400 -19.056  1.00  0.00           H  
ATOM   4083  HZ2 LYS   261      -0.460 -11.334 -19.846  1.00  0.00           H  
ATOM   4084  HZ3 LYS   261      -1.840 -11.868 -19.889  1.00  0.00           H  
ATOM   4085  C   LYS   261       1.140 -12.995 -13.173  1.00  0.00           C  
ATOM   4086  O   LYS   261       1.249 -14.142 -13.657  1.00  0.00           O  
ATOM   4087  N   LEU   262       2.169 -12.203 -12.835  1.00  0.00           N  
ATOM   4088  H   LEU   262       1.890 -11.277 -12.529  1.00  0.00           H  
ATOM   4089  CA  LEU   262       3.543 -12.657 -13.002  1.00  0.00           C  
ATOM   4090  HA  LEU   262       3.697 -13.047 -14.012  1.00  0.00           H  
ATOM   4091  CB  LEU   262       4.506 -11.424 -12.753  1.00  0.00           C  
ATOM   4092  HB2 LEU   262       4.326 -10.579 -13.414  1.00  0.00           H  
ATOM   4093  HB3 LEU   262       4.383 -10.997 -11.760  1.00  0.00           H  
ATOM   4094  CG  LEU   262       6.021 -11.754 -12.924  1.00  0.00           C  
ATOM   4095  HG  LEU   262       6.346 -12.362 -12.077  1.00  0.00           H  
ATOM   4096  CD1 LEU   262       6.426 -12.465 -14.221  1.00  0.00           C  
ATOM   4097 HD11 LEU   262       6.298 -11.715 -15.006  1.00  0.00           H  
ATOM   4098 HD12 LEU   262       7.508 -12.576 -14.170  1.00  0.00           H  
ATOM   4099 HD13 LEU   262       5.880 -13.406 -14.274  1.00  0.00           H  
ATOM   4100  CD2 LEU   262       6.813 -10.472 -12.700  1.00  0.00           C  
ATOM   4101 HD21 LEU   262       6.633  -9.753 -13.507  1.00  0.00           H  
ATOM   4102 HD22 LEU   262       6.601 -10.021 -11.734  1.00  0.00           H  
ATOM   4103 HD23 LEU   262       7.886 -10.588 -12.845  1.00  0.00           H  
ATOM   4104  C   LEU   262       3.814 -13.708 -11.917  1.00  0.00           C  
ATOM   4105  O   LEU   262       4.357 -14.805 -12.281  1.00  0.00           O  
ATOM   4106  N   GLY   263       3.418 -13.512 -10.611  1.00  0.00           N  
ATOM   4107  H   GLY   263       2.981 -12.675 -10.268  1.00  0.00           H  
ATOM   4108  CA  GLY   263       3.542 -14.593  -9.632  1.00  0.00           C  
ATOM   4109  HA2 GLY   263       4.610 -14.793  -9.510  1.00  0.00           H  
ATOM   4110  HA3 GLY   263       3.169 -14.255  -8.671  1.00  0.00           H  
ATOM   4111  C   GLY   263       2.771 -15.792 -10.067  1.00  0.00           C  
ATOM   4112  O   GLY   263       3.253 -16.913  -9.929  1.00  0.00           O  
ATOM   4113  N   ALA   264       1.550 -15.621 -10.638  1.00  0.00           N  
ATOM   4114  H   ALA   264       1.276 -14.646 -10.701  1.00  0.00           H  
ATOM   4115  CA  ALA   264       0.718 -16.650 -10.985  1.00  0.00           C  
ATOM   4116  HA  ALA   264       0.531 -17.296 -10.127  1.00  0.00           H  
ATOM   4117  CB  ALA   264      -0.662 -16.060 -11.389  1.00  0.00           C  
ATOM   4118  HB1 ALA   264      -0.617 -15.376 -12.237  1.00  0.00           H  
ATOM   4119  HB2 ALA   264      -1.260 -16.957 -11.560  1.00  0.00           H  
ATOM   4120  HB3 ALA   264      -1.021 -15.564 -10.485  1.00  0.00           H  
ATOM   4121  C   ALA   264       1.217 -17.600 -12.086  1.00  0.00           C  
ATOM   4122  O   ALA   264       1.036 -18.765 -12.151  1.00  0.00           O  
ATOM   4123  N   SER   265       1.890 -16.940 -13.043  1.00  0.00           N  
ATOM   4124  H   SER   265       1.907 -15.946 -12.850  1.00  0.00           H  
ATOM   4125  CA  SER   265       2.636 -17.593 -14.171  1.00  0.00           C  
ATOM   4126  HA  SER   265       1.986 -18.411 -14.497  1.00  0.00           H  
ATOM   4127  CB  SER   265       2.975 -16.597 -15.316  1.00  0.00           C  
ATOM   4128  HB2 SER   265       3.760 -15.905 -15.005  1.00  0.00           H  
ATOM   4129  HB3 SER   265       3.196 -17.012 -16.293  1.00  0.00           H  
ATOM   4130  OG  SER   265       1.824 -15.851 -15.617  1.00  0.00           O  
ATOM   4131  HG  SER   265       1.674 -15.152 -14.971  1.00  0.00           H  
ATOM   4132  C   SER   265       3.973 -18.227 -13.644  1.00  0.00           C  
ATOM   4133  O   SER   265       4.413 -19.172 -14.208  1.00  0.00           O  
ATOM   4134  N   VAL   266       4.612 -17.785 -12.549  1.00  0.00           N  
ATOM   4135  H   VAL   266       4.203 -17.023 -12.014  1.00  0.00           H  
ATOM   4136  CA  VAL   266       5.785 -18.410 -12.013  1.00  0.00           C  
ATOM   4137  HA  VAL   266       6.478 -18.646 -12.814  1.00  0.00           H  
ATOM   4138  CB  VAL   266       6.464 -17.421 -11.006  1.00  0.00           C  
ATOM   4139  HB  VAL   266       5.745 -16.972 -10.317  1.00  0.00           H  
ATOM   4140  CG1 VAL   266       7.472 -18.039 -10.145  1.00  0.00           C  
ATOM   4141 HG11 VAL   266       7.971 -18.808 -10.741  1.00  0.00           H  
ATOM   4142 HG12 VAL   266       7.984 -17.177  -9.715  1.00  0.00           H  
ATOM   4143 HG13 VAL   266       7.010 -18.480  -9.256  1.00  0.00           H  
ATOM   4144  CG2 VAL   266       7.103 -16.313 -11.861  1.00  0.00           C  
ATOM   4145 HG21 VAL   266       6.416 -15.968 -12.641  1.00  0.00           H  
ATOM   4146 HG22 VAL   266       7.349 -15.443 -11.254  1.00  0.00           H  
ATOM   4147 HG23 VAL   266       8.017 -16.719 -12.297  1.00  0.00           H  
ATOM   4148  C   VAL   266       5.282 -19.793 -11.347  1.00  0.00           C  
ATOM   4149  O   VAL   266       5.837 -20.879 -11.560  1.00  0.00           O  
ATOM   4150  N   ILE   267       4.204 -19.745 -10.517  1.00  0.00           N  
ATOM   4151  H   ILE   267       3.851 -18.804 -10.382  1.00  0.00           H  
ATOM   4152  CA  ILE   267       3.464 -20.937  -9.963  1.00  0.00           C  
ATOM   4153  HA  ILE   267       4.072 -21.500  -9.263  1.00  0.00           H  
ATOM   4154  CB  ILE   267       2.195 -20.499  -9.238  1.00  0.00           C  
ATOM   4155  HB  ILE   267       1.766 -19.788  -9.953  1.00  0.00           H  
ATOM   4156  CG2 ILE   267       1.192 -21.611  -8.985  1.00  0.00           C  
ATOM   4157 HG21 ILE   267       1.712 -22.397  -8.434  1.00  0.00           H  
ATOM   4158 HG22 ILE   267       0.433 -21.192  -8.329  1.00  0.00           H  
ATOM   4159 HG23 ILE   267       0.593 -22.041  -9.784  1.00  0.00           H  
ATOM   4160  CG1 ILE   267       2.524 -19.791  -7.896  1.00  0.00           C  
ATOM   4161 HG12 ILE   267       2.517 -20.531  -7.095  1.00  0.00           H  
ATOM   4162 HG13 ILE   267       3.473 -19.256  -7.909  1.00  0.00           H  
ATOM   4163  CD1 ILE   267       1.536 -18.637  -7.460  1.00  0.00           C  
ATOM   4164 HD11 ILE   267       1.447 -17.954  -8.300  1.00  0.00           H  
ATOM   4165 HD12 ILE   267       0.534 -19.037  -7.295  1.00  0.00           H  
ATOM   4166 HD13 ILE   267       1.872 -18.053  -6.604  1.00  0.00           H  
ATOM   4167  C   ILE   267       3.065 -21.904 -11.071  1.00  0.00           C  
ATOM   4168  O   ILE   267       3.323 -23.071 -10.965  1.00  0.00           O  
ATOM   4169  N   GLU   268       2.414 -21.474 -12.147  1.00  0.00           N  
ATOM   4170  H   GLU   268       2.231 -20.484 -12.141  1.00  0.00           H  
ATOM   4171  CA  GLU   268       1.927 -22.331 -13.216  1.00  0.00           C  
ATOM   4172  HA  GLU   268       1.314 -23.140 -12.803  1.00  0.00           H  
ATOM   4173  CB  GLU   268       1.055 -21.457 -14.147  1.00  0.00           C  
ATOM   4174  HB2 GLU   268       0.288 -20.997 -13.525  1.00  0.00           H  
ATOM   4175  HB3 GLU   268       1.645 -20.666 -14.604  1.00  0.00           H  
ATOM   4176  CG  GLU   268       0.317 -22.309 -15.204  1.00  0.00           C  
ATOM   4177  HG2 GLU   268       1.124 -22.818 -15.741  1.00  0.00           H  
ATOM   4178  HG3 GLU   268      -0.368 -23.007 -14.735  1.00  0.00           H  
ATOM   4179  CD  GLU   268      -0.598 -21.512 -16.151  1.00  0.00           C  
ATOM   4180  OE1 GLU   268      -0.285 -21.049 -17.234  1.00  0.00           O  
ATOM   4181  OE2 GLU   268      -1.751 -21.280 -15.721  1.00  0.00           O  
ATOM   4182  C   GLU   268       3.100 -22.884 -13.973  1.00  0.00           C  
ATOM   4183  O   GLU   268       3.114 -24.142 -14.180  1.00  0.00           O  
ATOM   4184  N   ILE   269       4.077 -22.119 -14.428  1.00  0.00           N  
ATOM   4185  H   ILE   269       3.991 -21.154 -14.140  1.00  0.00           H  
ATOM   4186  CA  ILE   269       5.190 -22.610 -15.279  1.00  0.00           C  
ATOM   4187  HA  ILE   269       4.754 -23.252 -16.048  1.00  0.00           H  
ATOM   4188  CB  ILE   269       5.819 -21.405 -16.000  1.00  0.00           C  
ATOM   4189  HB  ILE   269       6.001 -20.696 -15.197  1.00  0.00           H  
ATOM   4190  CG2 ILE   269       7.120 -21.923 -16.638  1.00  0.00           C  
ATOM   4191 HG21 ILE   269       6.845 -22.579 -17.459  1.00  0.00           H  
ATOM   4192 HG22 ILE   269       7.653 -21.049 -17.007  1.00  0.00           H  
ATOM   4193 HG23 ILE   269       7.707 -22.464 -15.888  1.00  0.00           H  
ATOM   4194  CG1 ILE   269       4.865 -20.720 -17.002  1.00  0.00           C  
ATOM   4195 HG12 ILE   269       4.398 -21.456 -17.658  1.00  0.00           H  
ATOM   4196 HG13 ILE   269       4.058 -20.245 -16.427  1.00  0.00           H  
ATOM   4197  CD1 ILE   269       5.482 -19.497 -17.764  1.00  0.00           C  
ATOM   4198 HD11 ILE   269       4.778 -18.975 -18.401  1.00  0.00           H  
ATOM   4199 HD12 ILE   269       5.880 -18.782 -17.036  1.00  0.00           H  
ATOM   4200 HD13 ILE   269       6.310 -19.727 -18.441  1.00  0.00           H  
ATOM   4201  C   ILE   269       6.112 -23.632 -14.486  1.00  0.00           C  
ATOM   4202  O   ILE   269       6.415 -24.769 -14.958  1.00  0.00           O  
ATOM   4203  N   LEU   270       6.425 -23.404 -13.217  1.00  0.00           N  
ATOM   4204  H   LEU   270       6.041 -22.589 -12.763  1.00  0.00           H  
ATOM   4205  CA  LEU   270       7.322 -24.311 -12.432  1.00  0.00           C  
ATOM   4206  HA  LEU   270       8.119 -24.774 -13.026  1.00  0.00           H  
ATOM   4207  CB  LEU   270       7.994 -23.479 -11.342  1.00  0.00           C  
ATOM   4208  HB2 LEU   270       7.281 -23.012 -10.676  1.00  0.00           H  
ATOM   4209  HB3 LEU   270       8.653 -24.085 -10.713  1.00  0.00           H  
ATOM   4210  CG  LEU   270       8.784 -22.255 -11.925  1.00  0.00           C  
ATOM   4211  HG  LEU   270       8.160 -21.590 -12.526  1.00  0.00           H  
ATOM   4212  CD1 LEU   270       9.413 -21.374 -10.845  1.00  0.00           C  
ATOM   4213 HD11 LEU   270      10.167 -20.702 -11.266  1.00  0.00           H  
ATOM   4214 HD12 LEU   270       8.623 -20.800 -10.357  1.00  0.00           H  
ATOM   4215 HD13 LEU   270       9.883 -22.014 -10.105  1.00  0.00           H  
ATOM   4216  CD2 LEU   270       9.885 -22.689 -12.912  1.00  0.00           C  
ATOM   4217 HD21 LEU   270      10.563 -21.860 -13.093  1.00  0.00           H  
ATOM   4218 HD22 LEU   270      10.483 -23.470 -12.442  1.00  0.00           H  
ATOM   4219 HD23 LEU   270       9.509 -23.118 -13.839  1.00  0.00           H  
ATOM   4220  C   LEU   270       6.661 -25.489 -11.622  1.00  0.00           C  
ATOM   4221  O   LEU   270       7.443 -26.416 -11.297  1.00  0.00           O  
ATOM   4222  N   GLY   271       5.362 -25.449 -11.266  1.00  0.00           N  
ATOM   4223  H   GLY   271       4.808 -24.638 -11.514  1.00  0.00           H  
ATOM   4224  CA  GLY   271       4.765 -26.515 -10.496  1.00  0.00           C  
ATOM   4225  HA2 GLY   271       3.696 -26.557 -10.711  1.00  0.00           H  
ATOM   4226  HA3 GLY   271       5.166 -27.516 -10.666  1.00  0.00           H  
ATOM   4227  C   GLY   271       4.716 -26.319  -8.949  1.00  0.00           C  
ATOM   4228  O   GLY   271       4.658 -27.350  -8.264  1.00  0.00           O  
ATOM   4229  N   ILE   272       4.762 -25.095  -8.399  1.00  0.00           N  
ATOM   4230  H   ILE   272       4.693 -24.336  -9.076  1.00  0.00           H  
ATOM   4231  CA  ILE   272       5.233 -24.738  -7.087  1.00  0.00           C  
ATOM   4232  HA  ILE   272       5.187 -25.652  -6.502  1.00  0.00           H  
ATOM   4233  CB  ILE   272       6.687 -24.199  -7.189  1.00  0.00           C  
ATOM   4234  HB  ILE   272       7.030 -24.026  -6.171  1.00  0.00           H  
ATOM   4235  CG2 ILE   272       7.721 -25.182  -7.867  1.00  0.00           C  
ATOM   4236 HG21 ILE   272       7.503 -26.150  -7.424  1.00  0.00           H  
ATOM   4237 HG22 ILE   272       7.609 -25.105  -8.952  1.00  0.00           H  
ATOM   4238 HG23 ILE   272       8.679 -24.770  -7.551  1.00  0.00           H  
ATOM   4239  CG1 ILE   272       6.840 -22.782  -7.779  1.00  0.00           C  
ATOM   4240 HG12 ILE   272       6.714 -22.788  -8.853  1.00  0.00           H  
ATOM   4241 HG13 ILE   272       5.969 -22.252  -7.393  1.00  0.00           H  
ATOM   4242  CD1 ILE   272       8.142 -22.047  -7.386  1.00  0.00           C  
ATOM   4243 HD11 ILE   272       8.226 -21.154  -8.004  1.00  0.00           H  
ATOM   4244 HD12 ILE   272       8.109 -21.685  -6.358  1.00  0.00           H  
ATOM   4245 HD13 ILE   272       8.999 -22.689  -7.554  1.00  0.00           H  
ATOM   4246  C   ILE   272       4.415 -23.698  -6.382  1.00  0.00           C  
ATOM   4247  O   ILE   272       3.757 -22.907  -7.049  1.00  0.00           O  
ATOM   4248  N   GLU   273       4.303 -23.643  -5.044  1.00  0.00           N  
ATOM   4249  H   GLU   273       4.907 -24.251  -4.518  1.00  0.00           H  
ATOM   4250  CA  GLU   273       3.239 -22.859  -4.357  1.00  0.00           C  
ATOM   4251  HA  GLU   273       2.592 -22.350  -5.068  1.00  0.00           H  
ATOM   4252  CB  GLU   273       2.364 -23.783  -3.503  1.00  0.00           C  
ATOM   4253  HB2 GLU   273       1.746 -24.395  -4.162  1.00  0.00           H  
ATOM   4254  HB3 GLU   273       3.007 -24.424  -2.892  1.00  0.00           H  
ATOM   4255  CG  GLU   273       1.342 -23.138  -2.466  1.00  0.00           C  
ATOM   4256  HG2 GLU   273       0.892 -23.951  -1.893  1.00  0.00           H  
ATOM   4257  HG3 GLU   273       1.801 -22.483  -1.733  1.00  0.00           H  
ATOM   4258  CD  GLU   273       0.265 -22.328  -3.096  1.00  0.00           C  
ATOM   4259  OE1 GLU   273      -0.237 -21.399  -2.405  1.00  0.00           O  
ATOM   4260  OE2 GLU   273      -0.137 -22.544  -4.223  1.00  0.00           O  
ATOM   4261  C   GLU   273       3.839 -21.863  -3.387  1.00  0.00           C  
ATOM   4262  O   GLU   273       3.336 -20.768  -3.321  1.00  0.00           O  
ATOM   4263  N   TYR   274       4.925 -22.211  -2.623  1.00  0.00           N  
ATOM   4264  H   TYR   274       5.424 -23.062  -2.837  1.00  0.00           H  
ATOM   4265  CA  TYR   274       5.616 -21.395  -1.604  1.00  0.00           C  
ATOM   4266  HA  TYR   274       4.933 -20.630  -1.228  1.00  0.00           H  
ATOM   4267  CB  TYR   274       5.944 -22.277  -0.404  1.00  0.00           C  
ATOM   4268  HB2 TYR   274       6.748 -22.973  -0.638  1.00  0.00           H  
ATOM   4269  HB3 TYR   274       6.309 -21.563   0.340  1.00  0.00           H  
ATOM   4270  CG  TYR   274       4.734 -23.008   0.153  1.00  0.00           C  
ATOM   4271  CD1 TYR   274       4.424 -24.416  -0.072  1.00  0.00           C  
ATOM   4272  HD1 TYR   274       5.075 -24.962  -0.734  1.00  0.00           H  
ATOM   4273  CE1 TYR   274       3.277 -25.017   0.444  1.00  0.00           C  
ATOM   4274  HE1 TYR   274       3.156 -26.080   0.354  1.00  0.00           H  
ATOM   4275  CZ  TYR   274       2.454 -24.354   1.271  1.00  0.00           C  
ATOM   4276  OH  TYR   274       1.428 -25.041   1.901  1.00  0.00           O  
ATOM   4277  HH  TYR   274       1.155 -25.798   1.374  1.00  0.00           H  
ATOM   4278  CE2 TYR   274       2.705 -23.030   1.572  1.00  0.00           C  
ATOM   4279  HE2 TYR   274       2.041 -22.502   2.231  1.00  0.00           H  
ATOM   4280  CD2 TYR   274       3.829 -22.344   0.989  1.00  0.00           C  
ATOM   4281  HD2 TYR   274       3.947 -21.293   1.234  1.00  0.00           H  
ATOM   4282  C   TYR   274       6.892 -20.632  -2.084  1.00  0.00           C  
ATOM   4283  O   TYR   274       7.745 -21.162  -2.766  1.00  0.00           O  
ATOM   4284  N   MET   275       6.968 -19.348  -1.660  1.00  0.00           N  
ATOM   4285  H   MET   275       6.313 -19.028  -0.965  1.00  0.00           H  
ATOM   4286  CA  MET   275       8.074 -18.513  -2.035  1.00  0.00           C  
ATOM   4287  HA  MET   275       7.913 -18.179  -3.064  1.00  0.00           H  
ATOM   4288  CB  MET   275       8.099 -17.187  -1.222  1.00  0.00           C  
ATOM   4289  HB2 MET   275       7.135 -16.689  -1.096  1.00  0.00           H  
ATOM   4290  HB3 MET   275       8.608 -17.352  -0.269  1.00  0.00           H  
ATOM   4291  CG  MET   275       9.163 -16.238  -1.850  1.00  0.00           C  
ATOM   4292  HG2 MET   275       9.201 -15.332  -1.236  1.00  0.00           H  
ATOM   4293  HG3 MET   275      10.097 -16.790  -1.909  1.00  0.00           H  
ATOM   4294  SD  MET   275       8.879 -15.749  -3.603  1.00  0.00           S  
ATOM   4295  CE  MET   275      10.438 -15.076  -4.000  1.00  0.00           C  
ATOM   4296  HE1 MET   275      10.389 -14.754  -5.039  1.00  0.00           H  
ATOM   4297  HE2 MET   275      10.823 -14.251  -3.409  1.00  0.00           H  
ATOM   4298  HE3 MET   275      11.184 -15.870  -3.901  1.00  0.00           H  
ATOM   4299  C   MET   275       9.460 -19.169  -2.035  1.00  0.00           C  
ATOM   4300  O   MET   275      10.224 -18.881  -2.934  1.00  0.00           O  
ATOM   4301  N   GLY   276       9.821 -20.013  -1.028  1.00  0.00           N  
ATOM   4302  H   GLY   276       9.069 -20.230  -0.390  1.00  0.00           H  
ATOM   4303  CA  GLY   276      11.069 -20.776  -0.871  1.00  0.00           C  
ATOM   4304  HA2 GLY   276      11.879 -20.085  -1.089  1.00  0.00           H  
ATOM   4305  HA3 GLY   276      11.019 -21.305   0.079  1.00  0.00           H  
ATOM   4306  C   GLY   276      11.203 -21.948  -1.876  1.00  0.00           C  
ATOM   4307  O   GLY   276      12.305 -22.415  -2.063  1.00  0.00           O  
ATOM   4308  N   GLU   277      10.237 -22.507  -2.674  1.00  0.00           N  
ATOM   4309  H   GLU   277       9.337 -22.051  -2.617  1.00  0.00           H  
ATOM   4310  CA  GLU   277      10.398 -23.503  -3.731  1.00  0.00           C  
ATOM   4311  HA  GLU   277      11.149 -24.195  -3.363  1.00  0.00           H  
ATOM   4312  CB  GLU   277       9.079 -24.195  -3.981  1.00  0.00           C  
ATOM   4313  HB2 GLU   277       8.281 -23.472  -4.146  1.00  0.00           H  
ATOM   4314  HB3 GLU   277       9.160 -24.902  -4.813  1.00  0.00           H  
ATOM   4315  CG  GLU   277       8.659 -25.155  -2.814  1.00  0.00           C  
ATOM   4316  HG2 GLU   277       9.247 -26.054  -2.993  1.00  0.00           H  
ATOM   4317  HG3 GLU   277       8.981 -24.699  -1.879  1.00  0.00           H  
ATOM   4318  CD  GLU   277       7.166 -25.452  -2.805  1.00  0.00           C  
ATOM   4319  OE1 GLU   277       6.811 -26.418  -2.060  1.00  0.00           O  
ATOM   4320  OE2 GLU   277       6.276 -24.772  -3.428  1.00  0.00           O  
ATOM   4321  C   GLU   277      10.996 -22.943  -5.034  1.00  0.00           C  
ATOM   4322  O   GLU   277      11.438 -23.742  -5.856  1.00  0.00           O  
ATOM   4323  N   LEU   278      11.178 -21.621  -5.117  1.00  0.00           N  
ATOM   4324  H   LEU   278      10.572 -21.131  -4.474  1.00  0.00           H  
ATOM   4325  CA  LEU   278      11.946 -21.036  -6.173  1.00  0.00           C  
ATOM   4326  HA  LEU   278      11.560 -21.559  -7.045  1.00  0.00           H  
ATOM   4327  CB  LEU   278      11.585 -19.563  -6.224  1.00  0.00           C  
ATOM   4328  HB2 LEU   278      11.336 -19.155  -5.247  1.00  0.00           H  
ATOM   4329  HB3 LEU   278      12.432 -19.077  -6.714  1.00  0.00           H  
ATOM   4330  CG  LEU   278      10.401 -19.185  -7.151  1.00  0.00           C  
ATOM   4331  HG  LEU   278       9.541 -19.843  -7.060  1.00  0.00           H  
ATOM   4332  CD1 LEU   278       9.832 -17.911  -6.635  1.00  0.00           C  
ATOM   4333 HD11 LEU   278      10.625 -17.195  -6.393  1.00  0.00           H  
ATOM   4334 HD12 LEU   278       9.110 -17.470  -7.325  1.00  0.00           H  
ATOM   4335 HD13 LEU   278       9.278 -18.177  -5.737  1.00  0.00           H  
ATOM   4336  CD2 LEU   278      10.882 -19.064  -8.594  1.00  0.00           C  
ATOM   4337 HD21 LEU   278      11.805 -18.506  -8.709  1.00  0.00           H  
ATOM   4338 HD22 LEU   278      11.122 -20.008  -9.086  1.00  0.00           H  
ATOM   4339 HD23 LEU   278      10.085 -18.627  -9.189  1.00  0.00           H  
ATOM   4340  C   LEU   278      13.496 -21.361  -6.142  1.00  0.00           C  
ATOM   4341  O   LEU   278      14.195 -21.376  -7.181  1.00  0.00           O  
ATOM   4342  N   THR   279      13.959 -21.634  -4.874  1.00  0.00           N  
ATOM   4343  H   THR   279      13.251 -21.687  -4.154  1.00  0.00           H  
ATOM   4344  CA  THR   279      15.393 -22.036  -4.545  1.00  0.00           C  
ATOM   4345  HA  THR   279      16.036 -21.181  -4.738  1.00  0.00           H  
ATOM   4346  CB  THR   279      15.582 -22.325  -3.031  1.00  0.00           C  
ATOM   4347  HB  THR   279      16.624 -22.499  -2.756  1.00  0.00           H  
ATOM   4348  CG2 THR   279      15.153 -21.070  -2.231  1.00  0.00           C  
ATOM   4349 HG21 THR   279      15.034 -21.337  -1.175  1.00  0.00           H  
ATOM   4350 HG22 THR   279      15.846 -20.235  -2.277  1.00  0.00           H  
ATOM   4351 HG23 THR   279      14.151 -20.784  -2.540  1.00  0.00           H  
ATOM   4352  OG1 THR   279      14.756 -23.423  -2.615  1.00  0.00           O  
ATOM   4353  HG1 THR   279      13.954 -22.964  -2.343  1.00  0.00           H  
ATOM   4354  C   THR   279      15.909 -23.212  -5.355  1.00  0.00           C  
ATOM   4355  O   THR   279      17.124 -23.287  -5.577  1.00  0.00           O  
ATOM   4356  N   GLN   280      15.083 -24.061  -5.844  1.00  0.00           N  
ATOM   4357  H   GLN   280      14.108 -23.823  -5.764  1.00  0.00           H  
ATOM   4358  CA  GLN   280      15.493 -25.354  -6.448  1.00  0.00           C  
ATOM   4359  HA  GLN   280      16.264 -25.746  -5.787  1.00  0.00           H  
ATOM   4360  CB  GLN   280      14.273 -26.371  -6.451  1.00  0.00           C  
ATOM   4361  HB2 GLN   280      14.545 -27.349  -6.835  1.00  0.00           H  
ATOM   4362  HB3 GLN   280      13.909 -26.599  -5.445  1.00  0.00           H  
ATOM   4363  CG  GLN   280      13.055 -26.047  -7.376  1.00  0.00           C  
ATOM   4364  HG2 GLN   280      12.610 -25.059  -7.289  1.00  0.00           H  
ATOM   4365  HG3 GLN   280      13.376 -26.255  -8.390  1.00  0.00           H  
ATOM   4366  CD  GLN   280      11.899 -27.068  -7.229  1.00  0.00           C  
ATOM   4367  OE1 GLN   280      12.066 -28.307  -7.413  1.00  0.00           O  
ATOM   4368  NE2 GLN   280      10.757 -26.685  -6.758  1.00  0.00           N  
ATOM   4369 HE21 GLN   280      10.017 -27.371  -6.700  1.00  0.00           H  
ATOM   4370 HE22 GLN   280      10.492 -25.740  -6.538  1.00  0.00           H  
ATOM   4371  C   GLN   280      16.112 -25.203  -7.863  1.00  0.00           C  
ATOM   4372  O   GLN   280      16.755 -26.092  -8.315  1.00  0.00           O  
ATOM   4373  N   PHE   281      15.652 -24.170  -8.609  1.00  0.00           N  
ATOM   4374  H   PHE   281      14.937 -23.573  -8.215  1.00  0.00           H  
ATOM   4375  CA  PHE   281      16.053 -23.972 -10.037  1.00  0.00           C  
ATOM   4376  HA  PHE   281      16.181 -24.968 -10.454  1.00  0.00           H  
ATOM   4377  CB  PHE   281      14.854 -23.306 -10.764  1.00  0.00           C  
ATOM   4378  HB2 PHE   281      14.844 -22.269 -10.417  1.00  0.00           H  
ATOM   4379  HB3 PHE   281      15.136 -23.239 -11.820  1.00  0.00           H  
ATOM   4380  CG  PHE   281      13.570 -24.131 -10.612  1.00  0.00           C  
ATOM   4381  CD1 PHE   281      12.611 -23.748  -9.657  1.00  0.00           C  
ATOM   4382  HD1 PHE   281      12.790 -22.905  -9.008  1.00  0.00           H  
ATOM   4383  CE1 PHE   281      11.378 -24.426  -9.446  1.00  0.00           C  
ATOM   4384  HE1 PHE   281      10.729 -24.211  -8.613  1.00  0.00           H  
ATOM   4385  CZ  PHE   281      11.072 -25.465 -10.358  1.00  0.00           C  
ATOM   4386  HZ  PHE   281      10.173 -26.050 -10.271  1.00  0.00           H  
ATOM   4387  CE2 PHE   281      11.973 -25.869 -11.341  1.00  0.00           C  
ATOM   4388  HE2 PHE   281      11.749 -26.709 -11.984  1.00  0.00           H  
ATOM   4389  CD2 PHE   281      13.143 -25.160 -11.454  1.00  0.00           C  
ATOM   4390  HD2 PHE   281      13.727 -25.488 -12.297  1.00  0.00           H  
ATOM   4391  C   PHE   281      17.287 -23.079 -10.264  1.00  0.00           C  
ATOM   4392  O   PHE   281      17.500 -22.067  -9.583  1.00  0.00           O  
ATOM   4393  N   THR   282      18.056 -23.310 -11.336  1.00  0.00           N  
ATOM   4394  H   THR   282      17.808 -24.064 -11.958  1.00  0.00           H  
ATOM   4395  CA  THR   282      19.197 -22.444 -11.794  1.00  0.00           C  
ATOM   4396  HA  THR   282      19.891 -22.234 -10.976  1.00  0.00           H  
ATOM   4397  CB  THR   282      19.948 -23.068 -12.887  1.00  0.00           C  
ATOM   4398  HB  THR   282      20.742 -22.441 -13.283  1.00  0.00           H  
ATOM   4399  CG2 THR   282      20.640 -24.416 -12.645  1.00  0.00           C  
ATOM   4400 HG21 THR   282      21.370 -24.459 -13.458  1.00  0.00           H  
ATOM   4401 HG22 THR   282      21.246 -24.356 -11.742  1.00  0.00           H  
ATOM   4402 HG23 THR   282      19.922 -25.234 -12.592  1.00  0.00           H  
ATOM   4403  OG1 THR   282      18.978 -23.314 -13.958  1.00  0.00           O  
ATOM   4404  HG1 THR   282      18.416 -24.010 -13.627  1.00  0.00           H  
ATOM   4405  C   THR   282      18.747 -21.031 -12.252  1.00  0.00           C  
ATOM   4406  O   THR   282      17.641 -20.836 -12.767  1.00  0.00           O  
ATOM   4407  N   GLU   283      19.673 -20.092 -12.283  1.00  0.00           N  
ATOM   4408  H   GLU   283      20.588 -20.267 -11.884  1.00  0.00           H  
ATOM   4409  CA  GLU   283      19.359 -18.682 -12.816  1.00  0.00           C  
ATOM   4410  HA  GLU   283      18.500 -18.268 -12.286  1.00  0.00           H  
ATOM   4411  CB  GLU   283      20.505 -17.781 -12.534  1.00  0.00           C  
ATOM   4412  HB2 GLU   283      20.691 -17.819 -11.455  1.00  0.00           H  
ATOM   4413  HB3 GLU   283      21.416 -18.199 -12.955  1.00  0.00           H  
ATOM   4414  CG  GLU   283      20.311 -16.326 -12.829  1.00  0.00           C  
ATOM   4415  HG2 GLU   283      19.972 -16.372 -13.865  1.00  0.00           H  
ATOM   4416  HG3 GLU   283      19.545 -15.809 -12.252  1.00  0.00           H  
ATOM   4417  CD  GLU   283      21.603 -15.583 -12.712  1.00  0.00           C  
ATOM   4418  OE1 GLU   283      22.441 -15.938 -11.893  1.00  0.00           O  
ATOM   4419  OE2 GLU   283      21.722 -14.704 -13.574  1.00  0.00           O  
ATOM   4420  C   GLU   283      18.960 -18.861 -14.333  1.00  0.00           C  
ATOM   4421  O   GLU   283      18.019 -18.242 -14.773  1.00  0.00           O  
ATOM   4422  N   SER   284      19.689 -19.761 -15.029  1.00  0.00           N  
ATOM   4423  H   SER   284      20.453 -20.129 -14.491  1.00  0.00           H  
ATOM   4424  CA  SER   284      19.458 -19.925 -16.461  1.00  0.00           C  
ATOM   4425  HA  SER   284      19.385 -18.931 -16.911  1.00  0.00           H  
ATOM   4426  CB  SER   284      20.582 -20.666 -17.166  1.00  0.00           C  
ATOM   4427  HB2 SER   284      20.562 -21.738 -16.961  1.00  0.00           H  
ATOM   4428  HB3 SER   284      20.304 -20.471 -18.199  1.00  0.00           H  
ATOM   4429  OG  SER   284      21.887 -20.154 -16.940  1.00  0.00           O  
ATOM   4430  HG  SER   284      21.893 -19.200 -17.008  1.00  0.00           H  
ATOM   4431  C   SER   284      18.088 -20.584 -16.749  1.00  0.00           C  
ATOM   4432  O   SER   284      17.410 -20.104 -17.730  1.00  0.00           O  
ATOM   4433  N   GLN   285      17.634 -21.503 -15.939  1.00  0.00           N  
ATOM   4434  H   GLN   285      18.203 -21.705 -15.127  1.00  0.00           H  
ATOM   4435  CA  GLN   285      16.266 -21.967 -16.016  1.00  0.00           C  
ATOM   4436  HA  GLN   285      16.096 -22.136 -17.083  1.00  0.00           H  
ATOM   4437  CB  GLN   285      16.024 -23.342 -15.401  1.00  0.00           C  
ATOM   4438  HB2 GLN   285      16.692 -24.126 -15.743  1.00  0.00           H  
ATOM   4439  HB3 GLN   285      16.174 -23.226 -14.328  1.00  0.00           H  
ATOM   4440  CG  GLN   285      14.634 -23.800 -15.618  1.00  0.00           C  
ATOM   4441  HG2 GLN   285      13.975 -23.284 -14.917  1.00  0.00           H  
ATOM   4442  HG3 GLN   285      14.366 -23.605 -16.661  1.00  0.00           H  
ATOM   4443  CD  GLN   285      14.351 -25.273 -15.454  1.00  0.00           C  
ATOM   4444  OE1 GLN   285      15.147 -25.895 -14.732  1.00  0.00           O  
ATOM   4445  NE2 GLN   285      13.259 -25.789 -15.879  1.00  0.00           N  
ATOM   4446 HE21 GLN   285      13.150 -26.768 -15.635  1.00  0.00           H  
ATOM   4447 HE22 GLN   285      12.567 -25.129 -16.220  1.00  0.00           H  
ATOM   4448  C   GLN   285      15.209 -20.931 -15.772  1.00  0.00           C  
ATOM   4449  O   GLN   285      14.338 -20.635 -16.566  1.00  0.00           O  
ATOM   4450  N   LEU   286      15.434 -20.105 -14.733  1.00  0.00           N  
ATOM   4451  H   LEU   286      16.245 -20.200 -14.144  1.00  0.00           H  
ATOM   4452  CA  LEU   286      14.497 -19.017 -14.399  1.00  0.00           C  
ATOM   4453  HA  LEU   286      13.471 -19.405 -14.395  1.00  0.00           H  
ATOM   4454  CB  LEU   286      14.879 -18.491 -13.056  1.00  0.00           C  
ATOM   4455  HB2 LEU   286      15.884 -18.081 -13.010  1.00  0.00           H  
ATOM   4456  HB3 LEU   286      14.329 -17.567 -12.887  1.00  0.00           H  
ATOM   4457  CG  LEU   286      14.708 -19.439 -11.863  1.00  0.00           C  
ATOM   4458  HG  LEU   286      15.045 -20.461 -12.037  1.00  0.00           H  
ATOM   4459  CD1 LEU   286      15.508 -18.978 -10.629  1.00  0.00           C  
ATOM   4460 HD11 LEU   286      15.070 -18.055 -10.271  1.00  0.00           H  
ATOM   4461 HD12 LEU   286      15.545 -19.669  -9.782  1.00  0.00           H  
ATOM   4462 HD13 LEU   286      16.542 -18.835 -10.956  1.00  0.00           H  
ATOM   4463  CD2 LEU   286      13.157 -19.487 -11.451  1.00  0.00           C  
ATOM   4464 HD21 LEU   286      13.016 -20.050 -10.533  1.00  0.00           H  
ATOM   4465 HD22 LEU   286      12.787 -18.491 -11.201  1.00  0.00           H  
ATOM   4466 HD23 LEU   286      12.554 -19.878 -12.270  1.00  0.00           H  
ATOM   4467  C   LEU   286      14.464 -17.885 -15.346  1.00  0.00           C  
ATOM   4468  O   LEU   286      13.402 -17.348 -15.670  1.00  0.00           O  
ATOM   4469  N   GLN   287      15.606 -17.406 -15.816  1.00  0.00           N  
ATOM   4470  H   GLN   287      16.536 -17.666 -15.515  1.00  0.00           H  
ATOM   4471  CA  GLN   287      15.697 -16.497 -17.030  1.00  0.00           C  
ATOM   4472  HA  GLN   287      15.046 -15.648 -16.826  1.00  0.00           H  
ATOM   4473  CB  GLN   287      17.156 -15.940 -17.244  1.00  0.00           C  
ATOM   4474  HB2 GLN   287      17.782 -16.785 -17.552  1.00  0.00           H  
ATOM   4475  HB3 GLN   287      17.131 -15.265 -18.101  1.00  0.00           H  
ATOM   4476  CG  GLN   287      17.679 -15.106 -16.083  1.00  0.00           C  
ATOM   4477  HG2 GLN   287      16.996 -14.263 -15.979  1.00  0.00           H  
ATOM   4478  HG3 GLN   287      17.578 -15.620 -15.132  1.00  0.00           H  
ATOM   4479  CD  GLN   287      19.157 -14.622 -16.411  1.00  0.00           C  
ATOM   4480  OE1 GLN   287      19.953 -15.352 -16.951  1.00  0.00           O  
ATOM   4481  NE2 GLN   287      19.494 -13.422 -16.082  1.00  0.00           N  
ATOM   4482 HE21 GLN   287      20.362 -13.045 -16.460  1.00  0.00           H  
ATOM   4483 HE22 GLN   287      18.810 -12.713 -15.889  1.00  0.00           H  
ATOM   4484  C   GLN   287      15.145 -17.148 -18.339  1.00  0.00           C  
ATOM   4485  O   GLN   287      14.428 -16.503 -19.091  1.00  0.00           O  
ATOM   4486  N   SER   288      15.250 -18.477 -18.490  1.00  0.00           N  
ATOM   4487  H   SER   288      15.849 -19.022 -17.868  1.00  0.00           H  
ATOM   4488  CA  SER   288      14.596 -19.035 -19.676  1.00  0.00           C  
ATOM   4489  HA  SER   288      15.082 -18.605 -20.542  1.00  0.00           H  
ATOM   4490  CB  SER   288      14.890 -20.504 -19.879  1.00  0.00           C  
ATOM   4491  HB2 SER   288      14.808 -20.790 -20.926  1.00  0.00           H  
ATOM   4492  HB3 SER   288      15.939 -20.734 -19.708  1.00  0.00           H  
ATOM   4493  OG  SER   288      14.176 -21.442 -19.077  1.00  0.00           O  
ATOM   4494  HG  SER   288      14.158 -21.224 -18.141  1.00  0.00           H  
ATOM   4495  C   SER   288      13.072 -18.767 -19.656  1.00  0.00           C  
ATOM   4496  O   SER   288      12.499 -18.570 -20.738  1.00  0.00           O  
ATOM   4497  N   HID   289      12.476 -18.829 -18.461  1.00  0.00           N  
ATOM   4498  H   HID   289      13.079 -19.219 -17.745  1.00  0.00           H  
ATOM   4499  CA  HID   289      11.032 -18.772 -18.315  1.00  0.00           C  
ATOM   4500  HA  HID   289      10.525 -19.041 -19.250  1.00  0.00           H  
ATOM   4501  CB  HID   289      10.661 -19.758 -17.220  1.00  0.00           C  
ATOM   4502  HB2 HID   289      11.184 -19.407 -16.333  1.00  0.00           H  
ATOM   4503  HB3 HID   289       9.582 -19.705 -17.124  1.00  0.00           H  
ATOM   4504  CG  HID   289      10.986 -21.174 -17.439  1.00  0.00           C  
ATOM   4505  ND1 HID   289      10.820 -21.909 -18.613  1.00  0.00           N  
ATOM   4506  HD1 HID   289      10.377 -21.498 -19.417  1.00  0.00           H  
ATOM   4507  CE1 HID   289      11.469 -23.050 -18.440  1.00  0.00           C  
ATOM   4508  HE1 HID   289      11.622 -23.876 -19.130  1.00  0.00           H  
ATOM   4509  NE2 HID   289      11.809 -23.272 -17.160  1.00  0.00           N  
ATOM   4510  CD2 HID   289      11.477 -22.079 -16.526  1.00  0.00           C  
ATOM   4511  HD2 HID   289      11.613 -21.801 -15.487  1.00  0.00           H  
ATOM   4512  C   HID   289      10.523 -17.326 -18.037  1.00  0.00           C  
ATOM   4513  O   HID   289       9.390 -17.116 -18.420  1.00  0.00           O  
ATOM   4514  N   PHE   290      11.294 -16.365 -17.386  1.00  0.00           N  
ATOM   4515  H   PHE   290      12.215 -16.614 -17.055  1.00  0.00           H  
ATOM   4516  CA  PHE   290      10.730 -15.062 -16.923  1.00  0.00           C  
ATOM   4517  HA  PHE   290       9.730 -14.851 -17.314  1.00  0.00           H  
ATOM   4518  CB  PHE   290      10.576 -15.161 -15.367  1.00  0.00           C  
ATOM   4519  HB2 PHE   290      11.486 -15.048 -14.778  1.00  0.00           H  
ATOM   4520  HB3 PHE   290       9.827 -14.439 -15.039  1.00  0.00           H  
ATOM   4521  CG  PHE   290       9.926 -16.475 -14.999  1.00  0.00           C  
ATOM   4522  CD1 PHE   290       8.566 -16.647 -15.388  1.00  0.00           C  
ATOM   4523  HD1 PHE   290       8.119 -15.817 -15.916  1.00  0.00           H  
ATOM   4524  CE1 PHE   290       7.919 -17.908 -15.183  1.00  0.00           C  
ATOM   4525  HE1 PHE   290       6.851 -18.020 -15.272  1.00  0.00           H  
ATOM   4526  CZ  PHE   290       8.575 -18.879 -14.360  1.00  0.00           C  
ATOM   4527  HZ  PHE   290       8.019 -19.760 -14.102  1.00  0.00           H  
ATOM   4528  CE2 PHE   290       9.948 -18.689 -13.967  1.00  0.00           C  
ATOM   4529  HE2 PHE   290      10.576 -19.406 -13.454  1.00  0.00           H  
ATOM   4530  CD2 PHE   290      10.580 -17.463 -14.278  1.00  0.00           C  
ATOM   4531  HD2 PHE   290      11.601 -17.303 -13.985  1.00  0.00           H  
ATOM   4532  C   PHE   290      11.690 -13.899 -17.363  1.00  0.00           C  
ATOM   4533  O   PHE   290      11.580 -12.758 -16.871  1.00  0.00           O  
ATOM   4534  N   GLY   291      12.729 -14.163 -18.223  1.00  0.00           N  
ATOM   4535  H   GLY   291      12.895 -15.154 -18.335  1.00  0.00           H  
ATOM   4536  CA  GLY   291      13.647 -13.244 -18.906  1.00  0.00           C  
ATOM   4537  HA2 GLY   291      13.971 -13.660 -19.860  1.00  0.00           H  
ATOM   4538  HA3 GLY   291      13.132 -12.315 -19.158  1.00  0.00           H  
ATOM   4539  C   GLY   291      14.811 -12.848 -18.023  1.00  0.00           C  
ATOM   4540  O   GLY   291      14.817 -13.272 -16.854  1.00  0.00           O  
ATOM   4541  N   GLU   292      15.753 -12.131 -18.585  1.00  0.00           N  
ATOM   4542  H   GLU   292      15.701 -11.746 -19.514  1.00  0.00           H  
ATOM   4543  CA  GLU   292      16.988 -11.684 -17.877  1.00  0.00           C  
ATOM   4544  HA  GLU   292      17.571 -12.563 -17.585  1.00  0.00           H  
ATOM   4545  CB  GLU   292      17.839 -10.876 -18.899  1.00  0.00           C  
ATOM   4546  HB2 GLU   292      17.609 -11.176 -19.912  1.00  0.00           H  
ATOM   4547  HB3 GLU   292      17.579  -9.820 -18.835  1.00  0.00           H  
ATOM   4548  CG  GLU   292      19.274 -11.184 -18.652  1.00  0.00           C  
ATOM   4549  HG2 GLU   292      19.725 -10.268 -19.020  1.00  0.00           H  
ATOM   4550  HG3 GLU   292      19.389 -11.145 -17.568  1.00  0.00           H  
ATOM   4551  CD  GLU   292      19.867 -12.450 -19.373  1.00  0.00           C  
ATOM   4552  OE1 GLU   292      21.092 -12.582 -19.509  1.00  0.00           O  
ATOM   4553  OE2 GLU   292      19.076 -13.268 -19.806  1.00  0.00           O  
ATOM   4554  C   GLU   292      16.744 -10.931 -16.588  1.00  0.00           C  
ATOM   4555  O   GLU   292      17.330 -11.312 -15.553  1.00  0.00           O  
ATOM   4556  N   LYS   293      15.848  -9.902 -16.544  1.00  0.00           N  
ATOM   4557  H   LYS   293      15.597  -9.499 -17.439  1.00  0.00           H  
ATOM   4558  CA  LYS   293      15.482  -9.195 -15.317  1.00  0.00           C  
ATOM   4559  HA  LYS   293      16.421  -9.092 -14.780  1.00  0.00           H  
ATOM   4560  CB  LYS   293      14.827  -7.799 -15.630  1.00  0.00           C  
ATOM   4561  HB2 LYS   293      13.995  -7.959 -16.313  1.00  0.00           H  
ATOM   4562  HB3 LYS   293      14.562  -7.124 -14.812  1.00  0.00           H  
ATOM   4563  CG  LYS   293      15.855  -6.954 -16.408  1.00  0.00           C  
ATOM   4564  HG2 LYS   293      16.844  -7.091 -15.964  1.00  0.00           H  
ATOM   4565  HG3 LYS   293      15.917  -7.308 -17.436  1.00  0.00           H  
ATOM   4566  CD  LYS   293      15.416  -5.468 -16.415  1.00  0.00           C  
ATOM   4567  HD2 LYS   293      15.094  -5.138 -15.424  1.00  0.00           H  
ATOM   4568  HD3 LYS   293      16.262  -4.844 -16.700  1.00  0.00           H  
ATOM   4569  CE  LYS   293      14.301  -5.248 -17.382  1.00  0.00           C  
ATOM   4570  HE2 LYS   293      14.596  -5.694 -18.327  1.00  0.00           H  
ATOM   4571  HE3 LYS   293      13.477  -5.939 -17.169  1.00  0.00           H  
ATOM   4572  NZ  LYS   293      13.922  -3.850 -17.544  1.00  0.00           N  
ATOM   4573  HZ1 LYS   293      14.634  -3.307 -17.094  1.00  0.00           H  
ATOM   4574  HZ2 LYS   293      14.113  -3.556 -18.488  1.00  0.00           H  
ATOM   4575  HZ3 LYS   293      12.985  -3.553 -17.285  1.00  0.00           H  
ATOM   4576  C   LYS   293      14.759 -10.072 -14.293  1.00  0.00           C  
ATOM   4577  O   LYS   293      15.333 -10.280 -13.270  1.00  0.00           O  
ATOM   4578  N   ASN   294      13.498 -10.442 -14.518  1.00  0.00           N  
ATOM   4579  H   ASN   294      13.131 -10.293 -15.451  1.00  0.00           H  
ATOM   4580  CA  ASN   294      12.684 -11.081 -13.499  1.00  0.00           C  
ATOM   4581  HA  ASN   294      12.762 -10.505 -12.579  1.00  0.00           H  
ATOM   4582  CB  ASN   294      11.250 -11.124 -13.884  1.00  0.00           C  
ATOM   4583  HB2 ASN   294      11.175 -11.740 -14.783  1.00  0.00           H  
ATOM   4584  HB3 ASN   294      10.699 -11.516 -13.029  1.00  0.00           H  
ATOM   4585  CG  ASN   294      10.668  -9.719 -14.085  1.00  0.00           C  
ATOM   4586  OD1 ASN   294      11.043  -8.814 -13.360  1.00  0.00           O  
ATOM   4587  ND2 ASN   294       9.979  -9.470 -15.179  1.00  0.00           N  
ATOM   4588 HD21 ASN   294       9.574  -8.548 -15.235  1.00  0.00           H  
ATOM   4589 HD22 ASN   294       9.766 -10.217 -15.826  1.00  0.00           H  
ATOM   4590  C   ASN   294      13.323 -12.443 -13.190  1.00  0.00           C  
ATOM   4591  O   ASN   294      13.358 -12.854 -11.992  1.00  0.00           O  
ATOM   4592  N   GLY   295      13.869 -13.154 -14.152  1.00  0.00           N  
ATOM   4593  H   GLY   295      13.816 -12.850 -15.116  1.00  0.00           H  
ATOM   4594  CA  GLY   295      14.688 -14.327 -13.953  1.00  0.00           C  
ATOM   4595  HA2 GLY   295      14.056 -15.120 -13.557  1.00  0.00           H  
ATOM   4596  HA3 GLY   295      15.157 -14.580 -14.905  1.00  0.00           H  
ATOM   4597  C   GLY   295      15.776 -14.197 -12.893  1.00  0.00           C  
ATOM   4598  O   GLY   295      15.774 -15.093 -12.055  1.00  0.00           O  
ATOM   4599  N   SER   296      16.718 -13.257 -12.958  1.00  0.00           N  
ATOM   4600  H   SER   296      16.692 -12.657 -13.770  1.00  0.00           H  
ATOM   4601  CA  SER   296      17.797 -13.022 -11.998  1.00  0.00           C  
ATOM   4602  HA  SER   296      18.331 -13.921 -11.707  1.00  0.00           H  
ATOM   4603  CB  SER   296      18.823 -11.976 -12.638  1.00  0.00           C  
ATOM   4604  HB2 SER   296      19.536 -11.725 -11.848  1.00  0.00           H  
ATOM   4605  HB3 SER   296      19.317 -12.390 -13.515  1.00  0.00           H  
ATOM   4606  OG  SER   296      18.183 -10.781 -12.998  1.00  0.00           O  
ATOM   4607  HG  SER   296      17.687 -10.900 -13.805  1.00  0.00           H  
ATOM   4608  C   SER   296      17.285 -12.335 -10.679  1.00  0.00           C  
ATOM   4609  O   SER   296      17.720 -12.638  -9.579  1.00  0.00           O  
ATOM   4610  N   TRP   297      16.211 -11.557 -10.774  1.00  0.00           N  
ATOM   4611  H   TRP   297      15.871 -11.338 -11.686  1.00  0.00           H  
ATOM   4612  CA  TRP   297      15.442 -10.917  -9.697  1.00  0.00           C  
ATOM   4613  HA  TRP   297      16.167 -10.595  -8.941  1.00  0.00           H  
ATOM   4614  CB  TRP   297      14.670  -9.698 -10.233  1.00  0.00           C  
ATOM   4615  HB2 TRP   297      15.386  -8.925 -10.498  1.00  0.00           H  
ATOM   4616  HB3 TRP   297      14.242 -10.073 -11.167  1.00  0.00           H  
ATOM   4617  CG  TRP   297      13.556  -9.126  -9.449  1.00  0.00           C  
ATOM   4618  CD1 TRP   297      13.610  -8.070  -8.642  1.00  0.00           C  
ATOM   4619  HD1 TRP   297      14.462  -7.461  -8.379  1.00  0.00           H  
ATOM   4620  NE1 TRP   297      12.367  -7.727  -8.224  1.00  0.00           N  
ATOM   4621  HE1 TRP   297      12.190  -6.802  -7.859  1.00  0.00           H  
ATOM   4622  CE2 TRP   297      11.382  -8.561  -8.750  1.00  0.00           C  
ATOM   4623  CZ2 TRP   297      10.005  -8.587  -8.563  1.00  0.00           C  
ATOM   4624  HZ2 TRP   297       9.527  -7.929  -7.855  1.00  0.00           H  
ATOM   4625  CH2 TRP   297       9.275  -9.598  -9.166  1.00  0.00           C  
ATOM   4626  HH2 TRP   297       8.204  -9.608  -9.065  1.00  0.00           H  
ATOM   4627  CZ3 TRP   297       9.904 -10.560 -10.032  1.00  0.00           C  
ATOM   4628  HZ3 TRP   297       9.377 -11.330 -10.561  1.00  0.00           H  
ATOM   4629  CE3 TRP   297      11.320 -10.520 -10.149  1.00  0.00           C  
ATOM   4630  HE3 TRP   297      11.792 -11.337 -10.685  1.00  0.00           H  
ATOM   4631  CD2 TRP   297      12.121  -9.517  -9.537  1.00  0.00           C  
ATOM   4632  C   TRP   297      14.720 -11.960  -8.760  1.00  0.00           C  
ATOM   4633  O   TRP   297      14.898 -11.942  -7.577  1.00  0.00           O  
ATOM   4634  N   LEU   298      13.988 -12.943  -9.304  1.00  0.00           N  
ATOM   4635  H   LEU   298      13.823 -13.043 -10.293  1.00  0.00           H  
ATOM   4636  CA  LEU   298      13.365 -13.981  -8.469  1.00  0.00           C  
ATOM   4637  HA  LEU   298      12.799 -13.536  -7.660  1.00  0.00           H  
ATOM   4638  CB  LEU   298      12.459 -14.971  -9.272  1.00  0.00           C  
ATOM   4639  HB2 LEU   298      13.045 -15.334 -10.116  1.00  0.00           H  
ATOM   4640  HB3 LEU   298      12.304 -15.810  -8.591  1.00  0.00           H  
ATOM   4641  CG  LEU   298      11.173 -14.404  -9.813  1.00  0.00           C  
ATOM   4642  HG  LEU   298      11.284 -13.378 -10.160  1.00  0.00           H  
ATOM   4643  CD1 LEU   298      10.598 -15.351 -10.944  1.00  0.00           C  
ATOM   4644 HD11 LEU   298       9.730 -14.908 -11.410  1.00  0.00           H  
ATOM   4645 HD12 LEU   298      11.390 -15.403 -11.687  1.00  0.00           H  
ATOM   4646 HD13 LEU   298      10.302 -16.340 -10.597  1.00  0.00           H  
ATOM   4647  CD2 LEU   298      10.113 -14.484  -8.657  1.00  0.00           C  
ATOM   4648 HD21 LEU   298       9.117 -14.261  -9.063  1.00  0.00           H  
ATOM   4649 HD22 LEU   298      10.114 -15.475  -8.209  1.00  0.00           H  
ATOM   4650 HD23 LEU   298      10.288 -13.734  -7.889  1.00  0.00           H  
ATOM   4651  C   LEU   298      14.439 -14.941  -7.851  1.00  0.00           C  
ATOM   4652  O   LEU   298      14.437 -15.221  -6.651  1.00  0.00           O  
ATOM   4653  N   TYR   299      15.508 -15.326  -8.580  1.00  0.00           N  
ATOM   4654  H   TYR   299      15.455 -15.022  -9.544  1.00  0.00           H  
ATOM   4655  CA  TYR   299      16.688 -16.106  -8.184  1.00  0.00           C  
ATOM   4656  HA  TYR   299      16.382 -17.118  -7.907  1.00  0.00           H  
ATOM   4657  CB  TYR   299      17.759 -16.222  -9.231  1.00  0.00           C  
ATOM   4658  HB2 TYR   299      17.364 -16.554 -10.190  1.00  0.00           H  
ATOM   4659  HB3 TYR   299      18.129 -15.213  -9.445  1.00  0.00           H  
ATOM   4660  CG  TYR   299      18.951 -17.128  -8.940  1.00  0.00           C  
ATOM   4661  CD1 TYR   299      18.889 -18.505  -9.228  1.00  0.00           C  
ATOM   4662  HD1 TYR   299      17.987 -18.954  -9.611  1.00  0.00           H  
ATOM   4663  CE1 TYR   299      19.869 -19.348  -8.695  1.00  0.00           C  
ATOM   4664  HE1 TYR   299      19.648 -20.401  -8.595  1.00  0.00           H  
ATOM   4665  CZ  TYR   299      21.044 -18.729  -8.213  1.00  0.00           C  
ATOM   4666  OH  TYR   299      22.039 -19.612  -7.757  1.00  0.00           O  
ATOM   4667  HH  TYR   299      21.966 -20.433  -8.252  1.00  0.00           H  
ATOM   4668  CE2 TYR   299      21.263 -17.383  -8.131  1.00  0.00           C  
ATOM   4669  HE2 TYR   299      22.186 -17.038  -7.694  1.00  0.00           H  
ATOM   4670  CD2 TYR   299      20.147 -16.543  -8.391  1.00  0.00           C  
ATOM   4671  HD2 TYR   299      20.188 -15.473  -8.249  1.00  0.00           H  
ATOM   4672  C   TYR   299      17.279 -15.488  -6.878  1.00  0.00           C  
ATOM   4673  O   TYR   299      17.832 -16.194  -5.992  1.00  0.00           O  
ATOM   4674  N   ALA   300      17.345 -14.214  -6.730  1.00  0.00           N  
ATOM   4675  H   ALA   300      16.997 -13.758  -7.569  1.00  0.00           H  
ATOM   4676  CA  ALA   300      17.874 -13.460  -5.577  1.00  0.00           C  
ATOM   4677  HA  ALA   300      18.670 -14.046  -5.120  1.00  0.00           H  
ATOM   4678  CB  ALA   300      18.469 -12.114  -5.997  1.00  0.00           C  
ATOM   4679  HB1 ALA   300      18.492 -11.447  -5.134  1.00  0.00           H  
ATOM   4680  HB2 ALA   300      19.519 -12.271  -6.267  1.00  0.00           H  
ATOM   4681  HB3 ALA   300      17.915 -11.772  -6.865  1.00  0.00           H  
ATOM   4682  C   ALA   300      16.741 -13.172  -4.580  1.00  0.00           C  
ATOM   4683  O   ALA   300      16.948 -13.355  -3.388  1.00  0.00           O  
ATOM   4684  N   MET   301      15.455 -12.924  -5.030  1.00  0.00           N  
ATOM   4685  H   MET   301      15.335 -12.750  -6.018  1.00  0.00           H  
ATOM   4686  CA  MET   301      14.304 -12.915  -4.106  1.00  0.00           C  
ATOM   4687  HA  MET   301      14.633 -12.145  -3.404  1.00  0.00           H  
ATOM   4688  CB  MET   301      13.108 -12.342  -4.827  1.00  0.00           C  
ATOM   4689  HB2 MET   301      13.498 -11.543  -5.448  1.00  0.00           H  
ATOM   4690  HB3 MET   301      12.602 -13.034  -5.509  1.00  0.00           H  
ATOM   4691  CG  MET   301      11.998 -11.683  -3.964  1.00  0.00           C  
ATOM   4692  HG2 MET   301      11.953 -12.188  -3.007  1.00  0.00           H  
ATOM   4693  HG3 MET   301      12.225 -10.661  -3.653  1.00  0.00           H  
ATOM   4694  SD  MET   301      10.321 -11.696  -4.633  1.00  0.00           S  
ATOM   4695  CE  MET   301      10.177 -10.045  -5.303  1.00  0.00           C  
ATOM   4696  HE1 MET   301      10.159  -9.271  -4.533  1.00  0.00           H  
ATOM   4697  HE2 MET   301      10.974  -9.809  -6.005  1.00  0.00           H  
ATOM   4698  HE3 MET   301       9.199 -10.012  -5.771  1.00  0.00           H  
ATOM   4699  C   MET   301      13.994 -14.185  -3.275  1.00  0.00           C  
ATOM   4700  O   MET   301      13.551 -14.059  -2.147  1.00  0.00           O  
ATOM   4701  N   CYS   302      14.106 -15.396  -3.819  1.00  0.00           N  
ATOM   4702  H   CYS   302      14.275 -15.392  -4.820  1.00  0.00           H  
ATOM   4703  CA  CYS   302      13.874 -16.644  -3.068  1.00  0.00           C  
ATOM   4704  HA  CYS   302      12.953 -16.511  -2.496  1.00  0.00           H  
ATOM   4705  CB  CYS   302      13.779 -17.787  -4.127  1.00  0.00           C  
ATOM   4706  HB2 CYS   302      13.598 -18.765  -3.657  1.00  0.00           H  
ATOM   4707  HB3 CYS   302      12.963 -17.616  -4.825  1.00  0.00           H  
ATOM   4708  SG  CYS   302      15.261 -17.975  -5.164  1.00  0.00           S  
ATOM   4709  HG  CYS   302      15.231 -16.890  -5.942  1.00  0.00           H  
ATOM   4710  C   CYS   302      15.033 -16.903  -1.981  1.00  0.00           C  
ATOM   4711  O   CYS   302      14.800 -17.719  -1.057  1.00  0.00           O  
ATOM   4712  N   ARG   303      16.180 -16.229  -2.226  1.00  0.00           N  
ATOM   4713  H   ARG   303      16.343 -15.701  -3.076  1.00  0.00           H  
ATOM   4714  CA  ARG   303      17.326 -16.101  -1.306  1.00  0.00           C  
ATOM   4715  HA  ARG   303      17.236 -17.000  -0.694  1.00  0.00           H  
ATOM   4716  CB  ARG   303      18.600 -16.121  -2.161  1.00  0.00           C  
ATOM   4717  HB2 ARG   303      18.530 -15.374  -2.948  1.00  0.00           H  
ATOM   4718  HB3 ARG   303      19.413 -15.742  -1.533  1.00  0.00           H  
ATOM   4719  CG  ARG   303      18.884 -17.549  -2.677  1.00  0.00           C  
ATOM   4720  HG2 ARG   303      19.273 -18.216  -1.900  1.00  0.00           H  
ATOM   4721  HG3 ARG   303      17.941 -17.936  -3.086  1.00  0.00           H  
ATOM   4722  CD  ARG   303      19.945 -17.510  -3.687  1.00  0.00           C  
ATOM   4723  HD2 ARG   303      19.671 -16.825  -4.489  1.00  0.00           H  
ATOM   4724  HD3 ARG   303      20.853 -17.142  -3.224  1.00  0.00           H  
ATOM   4725  NE  ARG   303      20.146 -18.849  -4.180  1.00  0.00           N  
ATOM   4726  HE  ARG   303      20.914 -19.338  -3.745  1.00  0.00           H  
ATOM   4727  CZ  ARG   303      19.514 -19.483  -5.151  1.00  0.00           C  
ATOM   4728  NH1 ARG   303      18.534 -19.038  -5.806  1.00  0.00           N  
ATOM   4729 HH11 ARG   303      18.311 -18.055  -5.700  1.00  0.00           H  
ATOM   4730 HH12 ARG   303      18.091 -19.628  -6.500  1.00  0.00           H  
ATOM   4731  NH2 ARG   303      19.933 -20.696  -5.464  1.00  0.00           N  
ATOM   4732 HH21 ARG   303      20.791 -21.150  -5.186  1.00  0.00           H  
ATOM   4733 HH22 ARG   303      19.353 -21.213  -6.120  1.00  0.00           H  
ATOM   4734  C   ARG   303      17.273 -14.890  -0.280  1.00  0.00           C  
ATOM   4735  O   ARG   303      18.099 -14.813   0.670  1.00  0.00           O  
ATOM   4736  N   GLY   304      16.306 -14.020  -0.472  1.00  0.00           N  
ATOM   4737  H   GLY   304      15.613 -14.242  -1.172  1.00  0.00           H  
ATOM   4738  CA  GLY   304      16.079 -12.940   0.545  1.00  0.00           C  
ATOM   4739  HA2 GLY   304      15.087 -12.511   0.422  1.00  0.00           H  
ATOM   4740  HA3 GLY   304      16.101 -13.281   1.576  1.00  0.00           H  
ATOM   4741  C   GLY   304      17.087 -11.755   0.540  1.00  0.00           C  
ATOM   4742  O   GLY   304      17.093 -10.997   1.479  1.00  0.00           O  
ATOM   4743  N   ILE   305      17.950 -11.599  -0.488  1.00  0.00           N  
ATOM   4744  H   ILE   305      17.855 -12.339  -1.168  1.00  0.00           H  
ATOM   4745  CA  ILE   305      18.980 -10.556  -0.659  1.00  0.00           C  
ATOM   4746  HA  ILE   305      19.033  -9.952   0.239  1.00  0.00           H  
ATOM   4747  CB  ILE   305      20.367 -11.223  -0.807  1.00  0.00           C  
ATOM   4748  HB  ILE   305      21.057 -10.388  -0.955  1.00  0.00           H  
ATOM   4749  CG2 ILE   305      20.859 -11.807   0.462  1.00  0.00           C  
ATOM   4750 HG21 ILE   305      21.905 -12.123   0.466  1.00  0.00           H  
ATOM   4751 HG22 ILE   305      20.827 -11.039   1.236  1.00  0.00           H  
ATOM   4752 HG23 ILE   305      20.247 -12.684   0.684  1.00  0.00           H  
ATOM   4753  CG1 ILE   305      20.518 -12.108  -2.076  1.00  0.00           C  
ATOM   4754 HG12 ILE   305      19.853 -12.976  -2.023  1.00  0.00           H  
ATOM   4755 HG13 ILE   305      20.185 -11.513  -2.920  1.00  0.00           H  
ATOM   4756  CD1 ILE   305      21.961 -12.534  -2.461  1.00  0.00           C  
ATOM   4757 HD11 ILE   305      22.544 -11.715  -2.873  1.00  0.00           H  
ATOM   4758 HD12 ILE   305      22.451 -12.815  -1.524  1.00  0.00           H  
ATOM   4759 HD13 ILE   305      21.835 -13.275  -3.250  1.00  0.00           H  
ATOM   4760  C   ILE   305      18.668  -9.564  -1.748  1.00  0.00           C  
ATOM   4761  O   ILE   305      19.535  -8.817  -2.165  1.00  0.00           O  
ATOM   4762  N   GLU   306      17.450  -9.670  -2.361  1.00  0.00           N  
ATOM   4763  H   GLU   306      16.822 -10.438  -2.187  1.00  0.00           H  
ATOM   4764  CA  GLU   306      16.914  -8.622  -3.240  1.00  0.00           C  
ATOM   4765  HA  GLU   306      17.760  -8.297  -3.839  1.00  0.00           H  
ATOM   4766  CB  GLU   306      15.717  -9.188  -4.105  1.00  0.00           C  
ATOM   4767  HB2 GLU   306      16.181  -9.748  -4.920  1.00  0.00           H  
ATOM   4768  HB3 GLU   306      15.094  -9.837  -3.485  1.00  0.00           H  
ATOM   4769  CG  GLU   306      14.740  -8.147  -4.743  1.00  0.00           C  
ATOM   4770  HG2 GLU   306      14.074  -8.721  -5.397  1.00  0.00           H  
ATOM   4771  HG3 GLU   306      14.159  -7.633  -3.975  1.00  0.00           H  
ATOM   4772  CD  GLU   306      15.503  -7.200  -5.654  1.00  0.00           C  
ATOM   4773  OE1 GLU   306      16.391  -7.524  -6.428  1.00  0.00           O  
ATOM   4774  OE2 GLU   306      15.202  -5.967  -5.631  1.00  0.00           O  
ATOM   4775  C   GLU   306      16.432  -7.404  -2.454  1.00  0.00           C  
ATOM   4776  O   GLU   306      15.571  -7.501  -1.559  1.00  0.00           O  
ATOM   4777  N   HIE   307      16.981  -6.205  -2.778  1.00  0.00           N  
ATOM   4778  H   HIE   307      17.776  -6.143  -3.383  1.00  0.00           H  
ATOM   4779  CA  HIE   307      16.765  -4.902  -2.163  1.00  0.00           C  
ATOM   4780  HA  HIE   307      15.905  -4.865  -1.497  1.00  0.00           H  
ATOM   4781  CB  HIE   307      18.051  -4.518  -1.299  1.00  0.00           C  
ATOM   4782  HB2 HIE   307      18.226  -5.214  -0.476  1.00  0.00           H  
ATOM   4783  HB3 HIE   307      18.901  -4.770  -1.939  1.00  0.00           H  
ATOM   4784  CG  HIE   307      18.052  -3.157  -0.657  1.00  0.00           C  
ATOM   4785  ND1 HIE   307      17.679  -2.919   0.635  1.00  0.00           N  
ATOM   4786  CE1 HIE   307      17.894  -1.603   0.822  1.00  0.00           C  
ATOM   4787  HE1 HIE   307      17.738  -1.016   1.712  1.00  0.00           H  
ATOM   4788  NE2 HIE   307      18.359  -0.993  -0.282  1.00  0.00           N  
ATOM   4789  HE2 HIE   307      18.645  -0.041  -0.443  1.00  0.00           H  
ATOM   4790  CD2 HIE   307      18.493  -2.021  -1.229  1.00  0.00           C  
ATOM   4791  HD2 HIE   307      18.889  -1.918  -2.222  1.00  0.00           H  
ATOM   4792  C   HIE   307      16.596  -3.863  -3.247  1.00  0.00           C  
ATOM   4793  O   HIE   307      17.276  -4.006  -4.273  1.00  0.00           O  
ATOM   4794  N   ASP   308      15.801  -2.825  -3.085  1.00  0.00           N  
ATOM   4795  H   ASP   308      15.044  -2.926  -2.424  1.00  0.00           H  
ATOM   4796  CA  ASP   308      15.767  -1.596  -3.819  1.00  0.00           C  
ATOM   4797  HA  ASP   308      16.692  -1.498  -4.394  1.00  0.00           H  
ATOM   4798  CB  ASP   308      14.610  -1.499  -4.825  1.00  0.00           C  
ATOM   4799  HB2 ASP   308      13.759  -2.083  -4.473  1.00  0.00           H  
ATOM   4800  HB3 ASP   308      14.331  -0.444  -4.829  1.00  0.00           H  
ATOM   4801  CG  ASP   308      14.829  -1.859  -6.293  1.00  0.00           C  
ATOM   4802  OD1 ASP   308      15.846  -2.556  -6.557  1.00  0.00           O  
ATOM   4803  OD2 ASP   308      13.975  -1.632  -7.224  1.00  0.00           O  
ATOM   4804  C   ASP   308      15.766  -0.470  -2.756  1.00  0.00           C  
ATOM   4805  O   ASP   308      14.915  -0.456  -1.865  1.00  0.00           O  
ATOM   4806  N   PRO   309      16.664   0.532  -2.949  1.00  0.00           N  
ATOM   4807  CD  PRO   309      17.776   0.527  -3.891  1.00  0.00           C  
ATOM   4808  HD2 PRO   309      17.461   0.904  -4.870  1.00  0.00           H  
ATOM   4809  HD3 PRO   309      18.322  -0.410  -3.955  1.00  0.00           H  
ATOM   4810  CG  PRO   309      18.863   1.551  -3.314  1.00  0.00           C  
ATOM   4811  HG2 PRO   309      19.605   1.866  -4.045  1.00  0.00           H  
ATOM   4812  HG3 PRO   309      19.461   1.039  -2.552  1.00  0.00           H  
ATOM   4813  CB  PRO   309      17.909   2.590  -2.791  1.00  0.00           C  
ATOM   4814  HB2 PRO   309      17.611   3.187  -3.653  1.00  0.00           H  
ATOM   4815  HB3 PRO   309      18.459   3.146  -2.024  1.00  0.00           H  
ATOM   4816  CA  PRO   309      16.745   1.797  -2.144  1.00  0.00           C  
ATOM   4817  HA  PRO   309      16.900   1.659  -1.070  1.00  0.00           H  
ATOM   4818  C   PRO   309      15.496   2.715  -2.184  1.00  0.00           C  
ATOM   4819  O   PRO   309      14.719   2.710  -3.171  1.00  0.00           O  
ATOM   4820  N   VAL   310      15.200   3.363  -1.100  1.00  0.00           N  
ATOM   4821  H   VAL   310      15.813   3.234  -0.301  1.00  0.00           H  
ATOM   4822  CA  VAL   310      14.094   4.294  -0.960  1.00  0.00           C  
ATOM   4823  HA  VAL   310      13.224   3.748  -1.307  1.00  0.00           H  
ATOM   4824  CB  VAL   310      13.898   4.666   0.611  1.00  0.00           C  
ATOM   4825  HB  VAL   310      14.890   4.831   1.016  1.00  0.00           H  
ATOM   4826  CG1 VAL   310      13.096   5.883   0.907  1.00  0.00           C  
ATOM   4827 HG11 VAL   310      12.787   6.028   1.939  1.00  0.00           H  
ATOM   4828 HG12 VAL   310      13.623   6.717   0.430  1.00  0.00           H  
ATOM   4829 HG13 VAL   310      12.248   5.843   0.234  1.00  0.00           H  
ATOM   4830  CG2 VAL   310      13.428   3.405   1.465  1.00  0.00           C  
ATOM   4831 HG21 VAL   310      12.473   2.947   1.178  1.00  0.00           H  
ATOM   4832 HG22 VAL   310      14.239   2.684   1.494  1.00  0.00           H  
ATOM   4833 HG23 VAL   310      13.332   3.809   2.473  1.00  0.00           H  
ATOM   4834  C   VAL   310      14.469   5.527  -1.780  1.00  0.00           C  
ATOM   4835  O   VAL   310      15.519   6.187  -1.586  1.00  0.00           O  
ATOM   4836  N   LYS   311      13.500   6.002  -2.511  1.00  0.00           N  
ATOM   4837  H   LYS   311      12.619   5.499  -2.510  1.00  0.00           H  
ATOM   4838  CA  LYS   311      13.477   7.375  -3.147  1.00  0.00           C  
ATOM   4839  HA  LYS   311      14.500   7.741  -3.245  1.00  0.00           H  
ATOM   4840  CB  LYS   311      12.915   7.112  -4.522  1.00  0.00           C  
ATOM   4841  HB2 LYS   311      12.049   6.465  -4.437  1.00  0.00           H  
ATOM   4842  HB3 LYS   311      12.700   8.087  -4.954  1.00  0.00           H  
ATOM   4843  CG  LYS   311      13.925   6.418  -5.357  1.00  0.00           C  
ATOM   4844  HG2 LYS   311      14.886   6.919  -5.329  1.00  0.00           H  
ATOM   4845  HG3 LYS   311      14.084   5.401  -4.982  1.00  0.00           H  
ATOM   4846  CD  LYS   311      13.344   6.236  -6.816  1.00  0.00           C  
ATOM   4847  HD2 LYS   311      12.501   5.550  -6.729  1.00  0.00           H  
ATOM   4848  HD3 LYS   311      12.983   7.191  -7.192  1.00  0.00           H  
ATOM   4849  CE  LYS   311      14.537   5.668  -7.681  1.00  0.00           C  
ATOM   4850  HE2 LYS   311      15.288   6.458  -7.684  1.00  0.00           H  
ATOM   4851  HE3 LYS   311      14.938   4.783  -7.191  1.00  0.00           H  
ATOM   4852  NZ  LYS   311      14.106   5.417  -9.056  1.00  0.00           N  
ATOM   4853  HZ1 LYS   311      13.634   6.245  -9.401  1.00  0.00           H  
ATOM   4854  HZ2 LYS   311      14.926   5.302  -9.637  1.00  0.00           H  
ATOM   4855  HZ3 LYS   311      13.537   4.591  -9.155  1.00  0.00           H  
ATOM   4856  C   LYS   311      12.633   8.447  -2.347  1.00  0.00           C  
ATOM   4857  O   LYS   311      11.429   8.316  -2.442  1.00  0.00           O  
ATOM   4858  N   PRO   312      13.219   9.421  -1.600  1.00  0.00           N  
ATOM   4859  CD  PRO   312      14.528   9.808  -1.823  1.00  0.00           C  
ATOM   4860  HD2 PRO   312      14.642   9.764  -2.911  1.00  0.00           H  
ATOM   4861  HD3 PRO   312      15.219   9.124  -1.335  1.00  0.00           H  
ATOM   4862  CG  PRO   312      14.525  11.250  -1.209  1.00  0.00           C  
ATOM   4863  HG2 PRO   312      14.130  11.974  -1.919  1.00  0.00           H  
ATOM   4864  HG3 PRO   312      15.557  11.486  -0.919  1.00  0.00           H  
ATOM   4865  CB  PRO   312      13.559  11.163  -0.050  1.00  0.00           C  
ATOM   4866  HB2 PRO   312      13.249  12.174   0.249  1.00  0.00           H  
ATOM   4867  HB3 PRO   312      14.117  10.695   0.775  1.00  0.00           H  
ATOM   4868  CA  PRO   312      12.492  10.238  -0.611  1.00  0.00           C  
ATOM   4869  HA  PRO   312      12.142   9.533   0.154  1.00  0.00           H  
ATOM   4870  C   PRO   312      11.302  10.943  -1.179  1.00  0.00           C  
ATOM   4871  O   PRO   312      11.344  11.692  -2.144  1.00  0.00           O  
ATOM   4872  N   ARG   313      10.078  10.686  -0.688  1.00  0.00           N  
ATOM   4873  H   ARG   313       9.975  10.051   0.094  1.00  0.00           H  
ATOM   4874  CA  ARG   313       8.772  11.055  -1.281  1.00  0.00           C  
ATOM   4875  HA  ARG   313       8.752  12.097  -1.606  1.00  0.00           H  
ATOM   4876  CB  ARG   313       8.478  10.176  -2.528  1.00  0.00           C  
ATOM   4877  HB2 ARG   313       9.286  10.159  -3.253  1.00  0.00           H  
ATOM   4878  HB3 ARG   313       8.288   9.163  -2.188  1.00  0.00           H  
ATOM   4879  CG  ARG   313       7.221  10.710  -3.201  1.00  0.00           C  
ATOM   4880  HG2 ARG   313       6.340  10.406  -2.644  1.00  0.00           H  
ATOM   4881  HG3 ARG   313       7.319  11.802  -3.171  1.00  0.00           H  
ATOM   4882  CD  ARG   313       7.146  10.236  -4.667  1.00  0.00           C  
ATOM   4883  HD2 ARG   313       6.495  10.917  -5.225  1.00  0.00           H  
ATOM   4884  HD3 ARG   313       8.122  10.348  -5.132  1.00  0.00           H  
ATOM   4885  NE  ARG   313       6.708   8.821  -4.761  1.00  0.00           N  
ATOM   4886  HE  ARG   313       7.368   8.075  -4.910  1.00  0.00           H  
ATOM   4887  CZ  ARG   313       5.465   8.386  -4.674  1.00  0.00           C  
ATOM   4888  NH1 ARG   313       4.425   9.162  -4.419  1.00  0.00           N  
ATOM   4889 HH11 ARG   313       4.528  10.096  -4.037  1.00  0.00           H  
ATOM   4890 HH12 ARG   313       3.528   8.705  -4.312  1.00  0.00           H  
ATOM   4891  NH2 ARG   313       5.234   7.074  -4.886  1.00  0.00           N  
ATOM   4892 HH21 ARG   313       6.016   6.439  -4.989  1.00  0.00           H  
ATOM   4893 HH22 ARG   313       4.371   6.657  -4.575  1.00  0.00           H  
ATOM   4894  C   ARG   313       7.663  10.783  -0.242  1.00  0.00           C  
ATOM   4895  O   ARG   313       7.280   9.657   0.021  1.00  0.00           O  
ATOM   4896  N   GLN   314       7.085  11.783   0.448  1.00  0.00           N  
ATOM   4897  H   GLN   314       7.448  12.694   0.222  1.00  0.00           H  
ATOM   4898  CA  GLN   314       5.886  11.686   1.408  1.00  0.00           C  
ATOM   4899  HA  GLN   314       5.772  10.683   1.822  1.00  0.00           H  
ATOM   4900  CB  GLN   314       6.062  12.554   2.659  1.00  0.00           C  
ATOM   4901  HB2 GLN   314       5.239  12.408   3.360  1.00  0.00           H  
ATOM   4902  HB3 GLN   314       6.968  12.176   3.106  1.00  0.00           H  
ATOM   4903  CG  GLN   314       6.149  14.075   2.336  1.00  0.00           C  
ATOM   4904  HG2 GLN   314       6.340  14.138   1.269  1.00  0.00           H  
ATOM   4905  HG3 GLN   314       5.259  14.593   2.684  1.00  0.00           H  
ATOM   4906  CD  GLN   314       7.332  14.820   2.991  1.00  0.00           C  
ATOM   4907  OE1 GLN   314       8.329  14.268   3.429  1.00  0.00           O  
ATOM   4908  NE2 GLN   314       7.221  16.144   2.997  1.00  0.00           N  
ATOM   4909 HE21 GLN   314       7.917  16.639   3.547  1.00  0.00           H  
ATOM   4910 HE22 GLN   314       6.286  16.518   2.947  1.00  0.00           H  
ATOM   4911  C   GLN   314       4.510  12.000   0.784  1.00  0.00           C  
ATOM   4912  O   GLN   314       3.491  11.608   1.359  1.00  0.00           O  
ATOM   4913  N   LEU   315       4.530  12.691  -0.394  1.00  0.00           N  
ATOM   4914  H   LEU   315       5.460  12.805  -0.765  1.00  0.00           H  
ATOM   4915  CA  LEU   315       3.456  13.121  -1.309  1.00  0.00           C  
ATOM   4916  HA  LEU   315       2.536  13.318  -0.752  1.00  0.00           H  
ATOM   4917  CB  LEU   315       3.805  14.468  -2.049  1.00  0.00           C  
ATOM   4918  HB2 LEU   315       4.642  14.383  -2.730  1.00  0.00           H  
ATOM   4919  HB3 LEU   315       2.962  14.844  -2.623  1.00  0.00           H  
ATOM   4920  CG  LEU   315       4.118  15.629  -1.132  1.00  0.00           C  
ATOM   4921  HG  LEU   315       5.081  15.537  -0.622  1.00  0.00           H  
ATOM   4922  CD1 LEU   315       4.141  16.885  -2.037  1.00  0.00           C  
ATOM   4923 HD11 LEU   315       3.145  17.038  -2.457  1.00  0.00           H  
ATOM   4924 HD12 LEU   315       4.277  17.761  -1.399  1.00  0.00           H  
ATOM   4925 HD13 LEU   315       4.876  16.703  -2.813  1.00  0.00           H  
ATOM   4926  CD2 LEU   315       3.099  15.863   0.003  1.00  0.00           C  
ATOM   4927 HD21 LEU   315       2.085  15.657  -0.336  1.00  0.00           H  
ATOM   4928 HD22 LEU   315       3.401  15.203   0.805  1.00  0.00           H  
ATOM   4929 HD23 LEU   315       3.130  16.862   0.456  1.00  0.00           H  
ATOM   4930  C   LEU   315       3.168  12.137  -2.469  1.00  0.00           C  
ATOM   4931  O   LEU   315       4.017  11.304  -2.795  1.00  0.00           O  
ATOM   4932  N   PRO   316       1.939  12.262  -3.088  1.00  0.00           N  
ATOM   4933  CD  PRO   316       0.803  13.196  -2.888  1.00  0.00           C  
ATOM   4934  HD2 PRO   316       0.992  14.257  -2.722  1.00  0.00           H  
ATOM   4935  HD3 PRO   316       0.295  12.915  -1.966  1.00  0.00           H  
ATOM   4936  CG  PRO   316      -0.259  13.096  -3.971  1.00  0.00           C  
ATOM   4937  HG2 PRO   316       0.021  13.936  -4.599  1.00  0.00           H
[truncated: 204,941 more chars]
